# Supplementary material for: Multiple roles of H2A.Z in regulating promoter chromatin architecture in human cells
Source: Nat Commun. 2021 May 5;12:2524. doi: 10.1038/s41467-021-22688-x (PMC8100287; doi:10.1038/s41467-021-22688-x)
Supplement: Supplementary file 4 — Supplementary Data 1 [file 41467_2021_22688_MOESM4_ESM.xlsx]

## Sheet: MCF10A vs MCF10 + shH2A.Z
	target_id	pval	qval	b	se_b	mean_obs	var_obs	tech_var	sigma_sq	smooth_sigma_sq	final_sigma_sq	gene_id
14625	KRT14	2.20224e-155	7.3427e-151	1.85635	0.0699038	6.65643	1.03968	0.00168966	0.00564016	0.00269047	0.00564016	ENSG00000186847
29975	RPPH1	1.67258e-103	2.78836e-99	4.88243	0.226004	5.50487	7.21272	0.0513751	0.0252414	0.00513325	0.0252414	ENSG00000259001
20389	PSAT1	5.98594e-89	6.65277e-85	-1.07663	0.0538427	8.40747	0.351218	0.000269553	0.004079	0.00210052	0.004079	ENSG00000135069
30769	SERPINE1	7.74322e-78	6.45436e-74	1.95527	0.104694	8.7697	1.16008	0.000187553	0.0162536	0.00227487	0.0162536	ENSG00000106366
6632	CLDN1	5.20865e-63	3.47334e-59	1.33879	0.0799039	6.23929	0.545367	0.0013777	0.00819925	0.0032698	0.00819925	ENSG00000163347
17367	MYL9	1.21824e-59	6.76976e-56	1.18657	0.0728531	5.91222	0.428218	0.00403337	0.00326078	0.00392799	0.00392799	ENSG00000101335
15323	LINC00707	1.48045e-57	7.0516e-54	0.738724	0.0461968	7.06159	0.164896	0.000877292	0.000599718	0.00232392	0.00232392	ENSG00000238266
33554	TIMP1	1.16601e-55	4.85964e-52	0.722728	0.0459853	9.36788	0.159238	7.87646e-05	0.00309321	0.00284567	0.00309321	ENSG00000102265
6046	CD24	2.77738e-50	1.02893e-46	1.15016	0.0771324	7.81439	0.403996	0.00057084	0.00835328	0.00203329	0.00835328	ENSG00000272398
30446	SBSN	8.21436e-49	2.73883e-45	3.08563	0.210142	3.94544	2.90109	0.0482167	0.00772389	0.0180226	0.0180226	ENSG00000189001
13764	IL32	2.52386e-48	7.65005e-45	1.46975	0.100618	5.04034	0.656149	0.00795192	0.00217017	0.00723398	0.00723398	ENSG00000008517
9606	DUSP7	4.81954e-47	1.33911e-43	0.604901	0.0419927	7.55514	0.11147	0.000561473	0.00156158	0.00208361	0.00208361	ENSG00000164086
5679	CARS	4.21426e-46	1.08086e-42	-0.596403	0.0418401	7.72175	0.10783	0.000580248	0.000820819	0.00204565	0.00204565	ENSG00000110619
11145	FN1	1.68424e-44	4.01113e-41	2.25322	0.161007	8.60263	1.5542	0.000710084	0.038175	0.0021807	0.038175	ENSG00000115414
8835	CYTH1	4.35911e-44	9.68942e-41	0.752	0.0539969	6.79396	0.172977	0.00182719	0.0023296	0.0025463	0.0025463	ENSG00000108669
32474	SPRR1B	1.36152e-43	2.83724e-40	3.61173	0.260867	3.68621	3.95656	0.0793258	-0.0253552	0.0227514	0.0227514	ENSG00000169469
11511	GARS	5.20419e-42	1.02069e-38	-0.536903	0.0395339	7.39921	0.0876129	0.000206336	0.00121059	0.00213806	0.00213806	ENSG00000106105
33047	TAGLN	2.27208e-41	4.20865e-38	1.08518	0.0805483	7.06473	0.361072	0.00153322	0.00819883	0.00232172	0.00819883	ENSG00000149591
14004	ITGB6	5.12225e-41	8.98874e-38	0.750792	0.0559778	6.86653	0.172867	0.000826281	0.003874	0.00247874	0.003874	ENSG00000115221
32473	SPRR1A	4.04101e-40	6.73676e-37	4.88708	0.368606	2.40673	7.32168	0.101725	0.0940366	0.10208	0.10208	ENSG00000169474
14684	KRT4	5.06503e-40	8.04183e-37	4.92894	0.37224	1.77132	7.32319	0.00884074	0.0347181	0.199003	0.199003	ENSG00000170477
31609	SNAI2	1.52148e-39	2.30587e-36	0.601568	0.0457172	7.17885	0.111073	0.000869859	0.00226523	0.00224822	0.00226523	ENSG00000019549
31412	SLC6A9	6.96456e-39	1.00962e-35	-1.25466	0.0961936	5.3011	0.481543	0.007935	0.00368449	0.00594482	0.00594482	ENSG00000196517
8988	DDIT4	1.06395e-38	1.47809e-35	-0.849778	0.0653139	8.05484	0.221756	0.000148588	0.00625027	0.00202985	0.00625027	ENSG00000168209
4085	ASNS	6.39938e-38	8.53473e-35	-1.6763	0.13022	7.45326	0.863342	0.00118871	0.024247	0.00211706	0.024247	ENSG00000070669
34742	TYMP	1.3277e-37	1.70262e-34	0.889623	0.069413	6.51319	0.243211	0.00136783	0.00585942	0.00286336	0.00585942	ENSG00000025708
31362	SLC46A3	8.348e-37	1.03088e-33	1.08228	0.0854004	5.96003	0.360149	0.00217414	0.0087657	0.00381744	0.0087657	ENSG00000139508
11522	GAS6	1.81598e-36	2.16244e-33	0.523609	0.0415171	7.72506	0.0828328	0.000540408	0.000188043	0.0020451	0.0020451	ENSG00000183087
7145	CRCT1	4.61911e-36	5.3107e-33	4.7849	0.381628	1.6993	6.89261	0.00745281	0.0225919	0.211008	0.211008	ENSG00000169509
17325	MYADM	5.38322e-36	5.98292e-33	0.71588	0.0571517	6.77955	0.157665	0.00154477	0.0033547	0.00256039	0.0033547	ENSG00000179820
32481	SPRR3	1.16854e-35	1.25682e-32	4.80895	0.385817	3.22917	7.11643	0.132745	0.0905373	0.0358231	0.0905373	ENSG00000163209
12083	GPT2	7.6151e-35	7.93446e-32	-0.799956	0.0649632	7.35912	0.193165	0.00417519	-0.00269248	0.00215513	0.00215513	ENSG00000166123
6902	COL8A1	1.97895e-34	1.99946e-31	0.988165	0.0807541	6.13404	0.300766	0.00190288	0.00787896	0.00345812	0.00787896	ENSG00000144810
14690	KRT6B	2.3968e-34	2.35041e-31	1.36973	0.112078	5.10895	0.577918	0.0103692	0.00847313	0.0068638	0.00847313	ENSG00000185479
12343	H2AFZ	1.31468e-33	1.2524e-30	-0.855388	0.0707985	9.30929	0.225521	0.000134014	0.00738462	0.00277085	0.00738462	ENSG00000164032
10392	FADS3	4.76778e-33	4.41576e-30	0.67803	0.0566175	6.57273	0.141764	0.00194552	0.00286279	0.00278858	0.00286279	ENSG00000221968
19569	PLAU	3.10401e-32	2.79713e-29	0.906944	0.0767344	6.92953	0.25383	0.0012245	0.00760775	0.00242459	0.00760775	ENSG00000122861
12012	GPR153	3.8583e-32	3.38535e-29	0.891377	0.0755342	6.14191	0.245212	0.0021697	0.00638843	0.00344333	0.00638843	ENSG00000158292
31419	SLC7A2	4.7937e-32	4.09825e-29	0.536755	0.0455545	8.09496	0.088922	0.000710647	0.00240217	0.00203329	0.00240217	ENSG00000003989
32425	SPHK1	1.72261e-31	1.43588e-28	1.20179	0.102942	6.47504	0.446003	0.00262211	0.0132734	0.00291359	0.0132734	ENSG00000176170
34636	TUBA1A	2.1073e-31	1.71369e-28	0.977583	0.0838605	6.20223	0.29514	0.00203631	0.00851257	0.00333383	0.00851257	ENSG00000167552
34268	TRIB3	4.26519e-31	3.38595e-28	-0.865304	0.0746142	7.12939	0.231306	0.000428429	0.00792248	0.00227864	0.00792248	ENSG00000101255
2717	AKAP12	4.49418e-31	3.48477e-28	1.54787	0.133522	8.0211	0.740163	0.000403359	0.026339	0.00202784	0.026339	ENSG00000131016
14630	KRT17	7.71341e-31	5.84501e-28	1.60489	0.138997	8.59665	0.795881	0.000139914	0.0288401	0.00217778	0.0288401	ENSG00000128422
11032	FHDC1	8.11421e-31	6.01209e-28	0.727217	0.0630068	6.06675	0.161822	0.00236529	0.00159607	0.00358951	0.00358951	ENSG00000137460
10144	EPHB2	3.59624e-30	2.60665e-27	0.627334	0.0549661	6.62967	0.12169	0.00141957	0.00311234	0.00272099	0.00311234	ENSG00000133216
14838	LAMC2	8.71441e-30	6.18204e-27	0.718088	0.0633464	10.0783	0.15951	2.30342e-05	0.00599612	0.00421605	0.00599612	ENSG00000058085
14627	KRT16	4.00612e-29	2.78275e-26	1.9444	0.173583	5.01496	1.17036	0.00934557	0.0358509	0.00737709	0.0358509	ENSG00000186832
19612	PLEKHA6	4.91246e-29	3.34268e-26	0.593692	0.0530865	7.13755	0.109123	0.00103621	0.00319105	0.00227347	0.00319105	ENSG00000143850
9599	DUSP23	8.0343e-29	5.35759e-26	0.537651	0.0482642	6.95436	0.0889625	0.00108979	0.00171242	0.00240436	0.00240436	ENSG00000158716
5113	C1orf116	1.87614e-28	1.22655e-25	0.707533	0.0639493	6.79885	0.155088	0.00143394	0.00470032	0.00254156	0.00470032	ENSG00000182795
9730	EDN1	2.20706e-28	1.41515e-25	0.955173	0.0864458	5.29784	0.281378	0.0052502	0.00433886	0.00595911	0.00595911	ENSG00000078401
20631	PTRF	4.11056e-28	2.58593e-25	0.468476	0.0426143	9.16996	0.0677377	0.000112919	0.00225792	0.00261104	0.00261104	ENSG00000177469
20508	PSPH	5.24952e-28	3.24129e-25	-0.683716	0.0623185	6.17209	0.141341	0.00243767	-0.00106203	0.00338771	0.00338771	ENSG00000146733
2487	ADM2	7.69291e-28	4.66358e-25	-2.00358	0.183197	4.48729	1.24457	0.0279201	0.0224216	0.0112871	0.0224216	ENSG00000128165
13846	INSC	1.40277e-27	8.35196e-25	1.14721	0.105421	5.88589	0.408162	0.00605827	0.0106122	0.00399125	0.0106122	ENSG00000188487
30763	SERPINB5	1.8788e-27	1.099e-24	0.421016	0.0387838	7.3874	0.0544186	0.000113323	0.00143963	0.00214295	0.00214295	ENSG00000206075
30516	SCD	2.52251e-27	1.4501e-24	-0.728072	0.0672367	10.4973	0.164452	2.65135e-05	0.00675464	0.00559323	0.00675464	ENSG00000099194
5918	CCDC80	2.67915e-27	1.51404e-24	0.977006	0.0902714	5.47536	0.2929	0.0069818	0.00119036	0.00524159	0.00524159	ENSG00000091986
62	AARS	4.44506e-27	2.47012e-24	-0.498685	0.0462752	6.54825	0.0752438	0.000393293	0.000403971	0.0028188	0.0028188	ENSG00000090861
19360	PHGDH	5.20959e-27	2.84751e-24	-1.27602	0.118568	7.29485	0.505338	0.000443031	0.0206447	0.00218521	0.0206447	ENSG00000092621
8753	CYP1B1	5.45427e-27	2.93317e-24	-1.02439	0.0952245	4.90313	0.325695	0.00356544	0.0100361	0.00805006	0.0100361	ENSG00000138061
32723	STC2	1.40738e-26	7.44841e-24	-0.833509	0.0781176	5.75438	0.215744	0.00347611	0.00567741	0.00433475	0.00567741	ENSG00000113739
6540	CHST2	1.47482e-26	7.56514e-24	1.55074	0.145397	4.3162	0.741551	0.0186662	0.00647619	0.013044	0.013044	ENSG00000175040
33407	TFCP2L1	1.46567e-26	7.56514e-24	-0.429881	0.0403033	7.91466	0.0567472	0.000409692	0.00122511	0.00202684	0.00202684	ENSG00000115112
30517	SCD5	1.57945e-26	7.9791e-24	0.682154	0.0639967	6.19125	0.144515	0.00156225	0.00458112	0.00335328	0.00458112	ENSG00000145284
10284	ETS1	1.87385e-26	9.32508e-24	0.717058	0.0673718	6.73283	0.159698	0.00120942	0.00559903	0.00260771	0.00559903	ENSG00000134954
35930	YARS	2.07076e-26	1.01534e-23	-0.478075	0.0449573	7.60318	0.0709921	0.000753508	0.00227823	0.00207056	0.00227823	ENSG00000134684
35682	WDR83OS	5.30202e-26	2.56203e-23	-0.537118	0.0509311	6.74726	0.0890554	0.00129814	0.00183524	0.00259283	0.00259283	ENSG00000105583
3340	ANKLE2	7.13136e-26	3.39677e-23	0.482431	0.0458668	7.35336	0.0723464	0.000972049	0.0021836	0.00215769	0.0021836	ENSG00000176915
18504	OPN3	3.75165e-25	1.7618e-22	0.458298	0.0442353	7.68886	0.0647175	0.000883614	0.00124946	0.00205153	0.00205153	ENSG00000054277
20673	PXK	3.95225e-25	1.83022e-22	-0.633482	0.0611737	6.42477	0.120958	0.00263059	-0.0019204	0.00298273	0.00298273	ENSG00000168297
16083	MARS	4.11472e-25	1.87935e-22	-0.4899	0.0473259	6.8368	0.0741393	0.000853878	0.00181965	0.00250573	0.00250573	ENSG00000166986
15493	LIPG	8.29379e-25	3.73691e-22	0.626912	0.0609581	6.09136	0.118917	0.00203342	-0.000768606	0.00354041	0.00354041	ENSG00000101670
31336	SLC3A2	1.13807e-24	5.05942e-22	-0.513184	0.0500483	8.64257	0.0820131	0.00025361	0.00350364	0.00220099	0.00350364	ENSG00000168003
17211	MTHFD2	1.28157e-24	5.62236e-22	-0.519876	0.0507578	8.20811	0.0841731	0.000418945	0.00344559	0.00204928	0.00344559	ENSG00000065911
30688	SEMA6B	1.78225e-24	7.71737e-22	-1.35343	0.132555	4.59593	0.5632	0.016043	0.00104107	0.0103132	0.0103132	ENSG00000167680
10161	EPPK1	2.18362e-24	9.33412e-22	0.51949	0.0509772	7.4439	0.0840793	0.00085245	0.00304557	0.00212053	0.00304557	ENSG00000261150
10162	EPPK1	2.18362e-24	9.33412e-22	0.51949	0.0509772	7.4439	0.0840793	0.00085245	0.00304557	0.00212053	0.00304557	ENSG00000227184
11734	GLIPR1	3.19615e-24	1.34894e-21	0.70979	0.0699058	6.03482	0.152002	0.00367513	-0.00259815	0.0036551	0.0036551	ENSG00000139278
3788	APOL6	3.86201e-24	1.60959e-21	-0.491934	0.0485379	6.89789	0.0747096	0.00108263	0.00155464	0.00245127	0.00245127	ENSG00000221963
34465	TSC22D3	6.1184e-24	2.51851e-21	-0.860799	0.0853123	5.59377	0.231026	0.00164943	0.00926785	0.00482443	0.00926785	ENSG00000157514
14432	KIF21B	8.28931e-24	3.37051e-21	-1.31555	0.130768	5.32187	0.539719	0.00503598	0.0206146	0.00585497	0.0206146	ENSG00000116852
19040	PCK2	9.85344e-24	3.95823e-21	-1.32105	0.131538	6.20777	0.544317	0.00358293	0.0223706	0.00332412	0.0223706	ENSG00000100889
19696	PMEPA1	1.0359e-23	4.11177e-21	1.26568	0.126087	7.6613	0.499662	0.00251694	0.02133	0.00205706	0.02133	ENSG00000124225
14624	KRT13	1.48458e-23	5.82338e-21	2.53145	0.253079	3.8273	1.99933	0.0711083	0.0249652	0.0200287	0.0249652	ENSG00000171401
6610	CKS1B	2.31545e-23	8.97696e-21	-0.393982	0.0395624	8.01767	0.0476589	0.000320088	0.00104552	0.00202768	0.00202768	ENSG00000173207
6611	CKS1B	2.31545e-23	8.97696e-21	-0.393982	0.0395624	8.01767	0.0476589	0.000320088	0.00104552	0.00202768	0.00202768	ENSG00000268942
17107	MSLN	2.6876e-23	1.03e-20	0.582999	0.0586302	6.95747	0.105591	0.00275438	0.0017762	0.00240186	0.00240186	ENSG00000102854
30833	SFN	2.908e-23	1.1018e-20	0.414109	0.0416784	9.05575	0.0527619	0.000107996	0.00153713	0.00249764	0.00249764	ENSG00000175793
6120	CDC25B	3.24676e-23	1.21633e-20	-0.50338	0.0507193	8.15362	0.0791043	0.000427356	0.00343131	0.00204042	0.00343131	ENSG00000101224
11700	GJB3	3.99185e-23	1.47885e-20	0.485444	0.049014	7.58632	0.0735795	0.000516274	0.00308728	0.00207494	0.00308728	ENSG00000188910
7280	CST3	5.35186e-23	1.9609e-20	0.398209	0.0403256	7.78674	0.0495222	0.000402901	0.002036	0.00203633	0.00203633	ENSG00000101439
19395	PI3	6.00075e-23	2.17475e-20	3.0223	0.306417	5.46652	2.85297	0.0129596	0.127878	0.00527464	0.127878	ENSG00000124102
19185	PEA15	1.27806e-22	4.58205e-20	0.551108	0.0563091	8.15978	0.0949208	0.000853171	0.00390291	0.00204131	0.00390291	ENSG00000162734
10809	FAP	1.42523e-22	5.05534e-20	0.78935	0.0807423	5.1789	0.187841	0.00326893	-0.00212024	0.00651006	0.00651006	ENSG00000078098
4635	BOK	1.59401e-22	5.59449e-20	0.500435	0.0512487	6.75052	0.0782822	0.00109822	0.00284143	0.00258951	0.00284143	ENSG00000176720
37081	ZFP36L2	1.89255e-22	6.57307e-20	0.496208	0.0509067	8.44009	0.0769766	0.000227958	0.00365929	0.00211179	0.00365929	ENSG00000152518
34042	TNS4	2.21508e-22	7.61393e-20	0.388476	0.0399198	8.75973	0.0463526	0.000121839	0.00122633	0.00226855	0.00226855	ENSG00000131746
17357	MYH9	4.04749e-22	1.37706e-19	0.433745	0.0448552	7.41476	0.0588548	7.44948e-05	0.00294348	0.00213178	0.00294348	ENSG00000100345
15062	LIMA1	4.55304e-22	1.53341e-19	0.397605	0.0411691	7.32006	0.0491526	0.000369338	0.00178767	0.00217301	0.00217301	ENSG00000050405
30770	SERPINE2	5.17863e-22	1.72666e-19	0.699155	0.0724914	6.85817	0.152951	0.00135074	0.00653178	0.00248624	0.00653178	ENSG00000135919
14086	JUN	1.30578e-21	4.31064e-19	0.832602	0.0871899	6.80713	0.217091	0.00119609	0.010207	0.00253361	0.010207	ENSG00000177606
14500	KLF6	1.53869e-21	5.0297e-19	0.871592	0.0914359	6.74755	0.237934	0.000794643	0.0117461	0.00259254	0.0117461	ENSG00000067082
7188	CRNN	1.78928e-21	5.79206e-19	4.12424	0.433373	1.36897	5.24845	0.0204628	0.161594	0.261255	0.261255	ENSG00000143536
6080	CD59	2.25679e-21	7.23518e-19	0.373764	0.0393748	8.37987	0.0431189	0.000233943	0.00127744	0.00209163	0.00209163	ENSG00000085063
11036	FHL2	5.97327e-21	1.89677e-18	0.451971	0.0481308	6.93523	0.0619299	0.00105497	-0.000246695	0.00241989	0.00241989	ENSG00000115641
6339	CEP170B	1.091e-20	3.43172e-18	0.391316	0.041956	8.04313	0.0466086	0.000611398	0.000226356	0.00202906	0.00202906	ENSG00000099814
37210	ZNF185	1.19398e-20	3.72054e-18	0.516438	0.0554282	6.62383	0.0814198	0.00188068	-0.000121567	0.00272775	0.00272775	ENSG00000147394
37211	ZNF185	1.19398e-20	3.72054e-18	0.516438	0.0554282	6.62383	0.0814198	0.00188068	-0.000121567	0.00272775	0.00272775	ENSG00000267825
3187	ALDH1L2	1.77621e-20	5.48356e-18	-0.7762	0.0836873	7.0937	0.18915	0.00129986	0.0092055	0.00230195	0.0092055	ENSG00000136010
13514	IARS	1.81697e-20	5.54675e-18	-0.365293	0.039395	7.59701	0.0409721	0.000255804	0.000919733	0.00207214	0.00207214	ENSG00000196305
35760	WNT9A	1.82995e-20	5.54675e-18	1.41845	0.152985	4.07171	0.618394	0.0189859	-0.000493847	0.0161208	0.0161208	ENSG00000143816
31106	SLC1A4	5.1861e-20	1.55779e-17	-1.1299	0.12335	4.33121	0.395941	0.00994498	0.00623174	0.0128779	0.0128779	ENSG00000115902
30761	SERPINB3	6.90899e-20	2.05678e-17	2.08923	0.228854	3.43861	1.35904	0.0499835	0.0119887	0.0285778	0.0285778	ENSG00000057149
36987	ZC3H12C	8.05603e-20	2.37703e-17	0.441647	0.0484665	7.60732	0.0605954	0.00145398	0.00114566	0.00206951	0.00206951	ENSG00000149289
12707	HIPK3	1.01821e-19	2.97798e-17	0.417437	0.0459379	7.22294	0.0532704	0.000942511	0.00030039	0.00222292	0.00222292	ENSG00000110422
18629	OSBP2	1.48982e-19	4.31944e-17	0.485651	0.0536898	7.16695	0.0742162	0.000994662	0.00332923	0.00225534	0.00332923	ENSG00000184792
9714	ECM2	1.58667e-19	4.5606e-17	-1.51038	0.167103	4.03963	0.717882	0.0158989	0.0259862	0.0165819	0.0259862	ENSG00000106823
14835	LAMB3	1.90183e-19	5.41973e-17	0.539434	0.0598123	9.95902	0.0915897	0.000137102	0.00522916	0.00391436	0.00522916	ENSG00000196878
13748	IL1RN	2.14994e-19	6.07485e-17	2.33699	0.259511	3.62228	1.71927	0.0268422	0.0741769	0.0241157	0.0741769	ENSG00000136689
33506	THSD1	2.5988e-19	7.28145e-17	0.529847	0.0589733	6.17415	0.0870762	0.0018328	0.00173583	0.00338398	0.00338398	ENSG00000136114
31594	SMTN	2.64358e-19	7.34517e-17	0.590733	0.0657639	5.62558	0.109836	0.00176663	0.00466695	0.00472069	0.00472069	ENSG00000183963
19469	PIM3	4.40824e-19	1.21471e-16	-0.592246	0.066349	6.94042	0.110509	0.000813924	0.00578937	0.00241564	0.00578937	ENSG00000198355
15721	LRRC8A	5.15579e-19	1.40905e-16	0.383612	0.0430596	7.80791	0.046053	0.000747235	0.00163475	0.00203395	0.00203395	ENSG00000136802
35728	WIPF1	5.25605e-19	1.42478e-16	0.860645	0.0966286	4.71343	0.228896	0.00463727	0.00371719	0.00936837	0.00936837	ENSG00000115935
10980	FERMT2	6.68331e-19	1.78268e-16	0.45768	0.0515403	6.80071	0.0657783	0.00144482	0.00222644	0.00253978	0.00253978	ENSG00000073712
31275	SLC35C1	6.66737e-19	1.78268e-16	0.549417	0.0618691	5.96059	0.0944136	0.00192551	0.00289428	0.00381618	0.00381618	ENSG00000181830
13384	HSPA1A	6.90535e-19	1.82729e-16	0.356111	0.0401188	8.30904	0.0393868	0.000342801	0.00133502	0.00207148	0.00207148	ENSG00000237724
13385	HSPA1A	6.90535e-19	1.82729e-16	0.356111	0.0401188	8.30904	0.0393868	0.000342801	0.00133502	0.00207148	0.00207148	ENSG00000235941
13386	HSPA1A	6.90535e-19	1.82729e-16	0.356111	0.0401188	8.30904	0.0393868	0.000342801	0.00133502	0.00207148	0.00207148	ENSG00000204389
13387	HSPA1A	6.90535e-19	1.82729e-16	0.356111	0.0401188	8.30904	0.0393868	0.000342801	0.00133502	0.00207148	0.00207148	ENSG00000215328
13388	HSPA1A	6.90535e-19	1.82729e-16	0.356111	0.0401188	8.30904	0.0393868	0.000342801	0.00133502	0.00207148	0.00207148	ENSG00000234475
11178	FOXC2	7.94954e-19	2.08704e-16	0.548481	0.0619002	6.11545	0.0937871	0.00225393	0.00216832	0.00349352	0.00349352	ENSG00000176692
24525	RP11-284F21.10	9.12885e-19	2.37792e-16	-0.542393	0.06132	6.33124	0.0927692	0.00172714	0.00391306	0.00312086	0.00391306	ENSG00000272405
11055	FJX1	1.07822e-18	2.78682e-16	0.547132	0.0619861	6.54373	0.0944168	0.00250897	0.00325445	0.00282446	0.00325445	ENSG00000179431
33475	THBS1	1.23748e-18	3.17384e-16	1.27048	0.144188	7.18823	0.509181	0.000744149	0.030441	0.0022427	0.030441	ENSG00000137801
35616	WDR1	1.43462e-18	3.65138e-16	0.368539	0.0419048	7.69215	0.0425357	0.000583119	0.00165345	0.0020509	0.0020509	ENSG00000071127
21248	RHOB	1.82039e-18	4.59814e-16	0.685701	0.0782059	6.61259	0.148395	0.00151479	0.00765946	0.00274088	0.00765946	ENSG00000143878
19303	PGM2L1	2.13662e-18	5.35633e-16	0.783252	0.0895162	5.25722	0.189993	0.00587924	0.00155601	0.00614048	0.00614048	ENSG00000165434
20561	PTHLH	2.46075e-18	6.12285e-16	1.81792	0.208146	3.59354	1.00164	0.0402291	-0.0274919	0.0247578	0.0247578	ENSG00000087494
20414	PSMA4	2.65978e-18	6.56907e-16	-0.366302	0.0419827	7.72118	0.0411661	0.000598073	0.000543031	0.00204574	0.00204574	ENSG00000041357
9369	DNAJC12	2.88572e-18	7.07468e-16	-1.12064	0.128575	4.39445	0.383801	0.012593	-0.00377826	0.0122042	0.0122042	ENSG00000108176
33488	THNSL1	4.12724e-18	1.00445e-15	-0.513534	0.0591955	6.27542	0.0802871	0.00204652	-0.000581747	0.00320964	0.00320964	ENSG00000185875
13760	IL27RA	4.7982e-18	1.15929e-15	0.48445	0.0559536	6.34047	0.0732797	0.00158956	0.00200057	0.00310665	0.00310665	ENSG00000104998
32525	SREBF1	5.17538e-18	1.24142e-15	-0.672255	0.0777224	6.84605	0.142827	0.00278234	0.00627882	0.00249723	0.00627882	ENSG00000072310
3082	AL603965.1	5.43846e-18	1.29521e-15	0.508069	0.0587785	6.38275	0.0806053	0.00213916	0.0018174	0.00304321	0.00304321	ENSG00000215033
14038	IVL	5.87567e-18	1.38941e-15	3.37033	0.390313	2.91535	3.48229	0.175465	-0.0822638	0.0530506	0.0530506	ENSG00000163207
34137	TPM4	6.24804e-18	1.46706e-15	0.529194	0.0613351	8.07862	0.0885283	0.000225551	0.00541744	0.00203175	0.00541744	ENSG00000167460
20670	PXDC1	6.44151e-18	1.50191e-15	0.594259	0.0689042	5.94652	0.109309	0.00327358	0.000933529	0.00384811	0.00384811	ENSG00000168994
4135	ATF4	7.1596e-18	1.64631e-15	-0.398595	0.046282	9.55209	0.0476928	9.96955e-05	-6.30453e-05	0.00311334	0.00311334	ENSG00000128272
11282	FSTL3	7.15571e-18	1.64631e-15	0.916241	0.106386	6.44188	0.265431	0.000734621	0.0162425	0.00295881	0.0162425	ENSG00000070404
30785	SESN2	7.3219e-18	1.6721e-15	-0.587275	0.0682105	6.50908	0.109051	0.00169419	0.00528481	0.00286868	0.00528481	ENSG00000130766
9813	EFEMP1	8.36404e-18	1.8971e-15	0.378952	0.0440924	7.5609	0.0454143	0.00016515	0.00275106	0.00208195	0.00275106	ENSG00000115380
14748	KRTDAP	8.90595e-18	2.00637e-15	4.03893	0.470339	2.18833	5.15935	0.155955	0.175874	0.131891	0.175874	ENSG00000188508
44	A2ML1	1.07145e-17	2.39761e-15	3.22242	0.376187	1.97197	3.14692	0.0466294	-0.0069717	0.165646	0.165646	ENSG00000166535
15576	LONP1	1.3276e-17	2.95099e-15	-0.363966	0.0426126	7.01557	0.0403824	0.000366669	0.000434646	0.00235709	0.00235709	ENSG00000196365
6727	CLTB	1.36452e-17	3.01298e-15	0.33566	0.0393133	7.5277	0.0350867	0.000226461	0.00138148	0.00209184	0.00209184	ENSG00000175416
8831	CYR61	1.64698e-17	3.61275e-15	1.07812	0.126595	7.17336	0.367935	0.000592448	0.0234468	0.00225149	0.0234468	ENSG00000142871
17510	NACC2	1.95219e-17	4.25423e-15	0.516619	0.060803	5.92038	0.081758	0.00163678	0.000474973	0.00390873	0.00390873	ENSG00000148411
31584	SMOX	1.96895e-17	4.26291e-15	-0.750027	0.0882841	5.46447	0.170168	0.00640879	-0.00465178	0.00528234	0.00528234	ENSG00000088826
9261	DKK1	2.01438e-17	4.33313e-15	0.881506	0.103792	6.64512	0.246043	0.00128448	0.0148748	0.00270327	0.0148748	ENSG00000107984
5969	CCND1	2.52897e-17	5.40519e-15	0.675318	0.0797637	6.03799	0.144451	0.00171725	0.00782612	0.00364849	0.00782612	ENSG00000110092
33983	TNFRSF12A	2.69824e-17	5.73024e-15	0.834785	0.0986867	7.94068	0.220747	0.000409375	0.0141992	0.00202634	0.0141992	ENSG00000006327
6087	CD70	4.00692e-17	8.45562e-15	-0.716732	0.0851965	5.82469	0.162822	0.00302334	0.00786432	0.00414522	0.00786432	ENSG00000125726
16940	MRC2	4.5415e-17	9.52343e-15	0.58106	0.0691903	6.40195	0.107034	0.00412255	0.0030584	0.00301526	0.0030584	ENSG00000011028
6783	CNN2	5.11904e-17	1.06674e-14	0.346785	0.041363	8.11156	0.0363066	0.000531295	-0.000245402	0.00203506	0.00203506	ENSG00000064666
37823	ZYX	5.52064e-17	1.14329e-14	0.41887	0.0500141	7.50672	0.0556372	0.000397881	0.00335423	0.00209852	0.00335423	ENSG00000159840
21252	RHOC	6.04418e-17	1.24398e-14	0.348572	0.0416735	7.94131	0.03784	0.000578688	0.00115778	0.00202633	0.00202633	ENSG00000155366
21040	RBMS1	6.14772e-17	1.25753e-14	0.435482	0.0520765	6.72964	0.0601478	0.00125986	0.00280808	0.00261103	0.00280808	ENSG00000153250
12644	HES2	6.92912e-17	1.40872e-14	1.13455	0.135904	4.27956	0.404794	0.014245	0.00904288	0.0134597	0.0134597	ENSG00000069812
21237	RHCG	7.16407e-17	1.44766e-14	3.94004	0.472184	2.15113	4.89324	0.196999	0.0980827	0.137437	0.137437	ENSG00000140519
17680	NCS1	8.93406e-17	1.79445e-14	0.412015	0.0495319	7.53373	0.0538709	0.000696252	0.00298387	0.00208998	0.00298387	ENSG00000107130
17681	NCS1	8.93406e-17	1.79445e-14	0.412015	0.0495319	7.53373	0.0538709	0.000696252	0.00298387	0.00208998	0.00298387	ENSG00000268733
31260	SLC31A2	1.04756e-16	2.09148e-14	0.574393	0.0692101	5.87435	0.102008	0.00316552	0.000621633	0.00401953	0.00401953	ENSG00000136867
13937	IRS1	1.05881e-16	2.10136e-14	1.00836	0.121518	5.56084	0.322757	0.0169227	0.00522738	0.00493562	0.00522738	ENSG00000169047
33970	TNFAIP2	1.2418e-16	2.44995e-14	-0.774796	0.0935853	5.89516	0.181875	0.00916853	-0.00694017	0.00396878	0.00396878	ENSG00000185215
9955	EIF4EBP1	1.303e-16	2.55556e-14	-0.540045	0.0652756	7.74051	0.0926077	0.000626602	0.00576476	0.00204265	0.00576476	ENSG00000187840
13567	IFFO2	1.41057e-16	2.75037e-14	0.787753	0.0953253	5.12519	0.188286	0.00685078	-0.00420179	0.00677958	0.00677958	ENSG00000169991
7282	CST6	1.45719e-16	2.80841e-14	1.30895	0.158469	4.08643	0.524063	0.0217547	-0.00918304	0.0159141	0.0159141	ENSG00000175315
13531	ID1	1.45271e-16	2.80841e-14	-0.41582	0.0503394	8.02493	0.0549127	0.000384258	0.00341682	0.00202803	0.00341682	ENSG00000125968
34467	TSEN15	1.8748e-16	3.59251e-14	-0.495635	0.0602243	6.23833	0.077083	0.00216901	0.00206439	0.00327144	0.00327144	ENSG00000198860
9603	DUSP5	2.27426e-16	4.32347e-14	0.744031	0.0906619	5.02988	0.170933	0.00503684	0.00103623	0.00729253	0.00729253	ENSG00000138166
14504	KLF9	2.2822e-16	4.32347e-14	-0.603093	0.0734919	6.25556	0.115597	0.00188783	0.00621377	0.00324244	0.00621377	ENSG00000119138
16150	MCAM	3.18961e-16	6.00837e-14	-0.724092	0.0886723	4.91699	0.159957	0.00383141	-0.000501427	0.00796276	0.00796276	ENSG00000076706
33521	TICAM1	3.47083e-16	6.50137e-14	0.426463	0.05229	6.6399	0.0562337	0.00139213	0.000698615	0.00270923	0.00270923	ENSG00000127666
20903	RAP2B	4.61621e-16	8.59853e-14	0.392569	0.0483388	6.86828	0.0478937	0.00102779	0.00104785	0.00247718	0.00247718	ENSG00000181467
37819	ZXDB	9.40987e-16	1.74302e-13	0.548764	0.0683025	5.89784	0.0946094	0.00303554	0.0022978	0.00396232	0.00396232	ENSG00000198455
13330	HSD17B1	1.04917e-15	1.93267e-13	0.565976	0.0705621	5.80851	0.101319	0.00328091	0.00324396	0.0041876	0.0041876	ENSG00000108786
3285	AMOTL2	1.28114e-15	2.34702e-13	0.504316	0.0630679	5.869	0.0810734	0.000759415	0.00520692	0.00403277	0.00520692	ENSG00000114019
15858	LYPD3	1.39388e-15	2.53961e-13	0.835421	0.104611	5.01196	0.222511	0.003711	0.0127041	0.00739424	0.0127041	ENSG00000124466
10130	EPCAM	1.67201e-15	3.0298e-13	-0.74483	0.0935302	7.09705	0.176929	0.00136677	0.0117551	0.00229971	0.0117551	ENSG00000119888
17937	NIPSNAP1	1.83096e-15	3.29989e-13	-0.641791	0.0807052	5.9445	0.131385	0.000956121	0.00881388	0.00385275	0.00881388	ENSG00000184117
33147	TAX1BP3	2.1805e-15	3.90873e-13	0.314878	0.039704	8.13252	0.0300815	0.000327047	9.43652e-05	0.00203757	0.00203757	ENSG00000213977
14050	JAG2	2.27368e-15	4.05396e-13	0.525608	0.0663193	7.1145	0.0881571	0.00322964	0.00336773	0.00228822	0.00336773	ENSG00000184916
8605	CTSB	2.51381e-15	4.43981e-13	0.499559	0.0631319	7.86932	0.0796504	0.000355663	0.00562279	0.00202887	0.00562279	ENSG00000164733
30357	S1PR3	2.53003e-15	4.43981e-13	0.910754	0.115108	6.66441	0.264742	0.00212304	0.0177519	0.00268152	0.0177519	ENSG00000213694
30524	SCG5	2.52009e-15	4.43981e-13	2.20042	0.278089	3.62959	1.54535	0.0418339	0.0741664	0.0239554	0.0741664	ENSG00000166922
16768	MKNK2	2.66448e-15	4.65126e-13	-0.402296	0.0508869	6.81181	0.0506883	0.00135506	0.00131449	0.00252916	0.00252916	ENSG00000099875
10200	ERCC6-PGBD3	3.01586e-15	5.214e-13	0.635633	0.0805593	5.27956	0.121772	0.00369482	-0.00299128	0.00603989	0.00603989	ENSG00000258838
12236	GSTO2	3.01812e-15	5.214e-13	-0.469847	0.0595485	6.42693	0.0694841	0.00233935	0.00173227	0.00297969	0.00297969	ENSG00000065621
2285	ACOX2	3.1235e-15	5.36824e-13	-0.782738	0.0992582	4.90173	0.193677	0.00671932	0.00562301	0.00805897	0.00805897	ENSG00000168306
18302	NT5E	3.18146e-15	5.4398e-13	0.690613	0.0876015	7.2625	0.152293	0.000873122	0.0106379	0.00220163	0.0106379	ENSG00000135318
20984	RBCK1	3.22279e-15	5.48237e-13	-0.331961	0.0421165	7.42468	0.0341378	0.00053283	0.000815143	0.00212787	0.00212787	ENSG00000125826
14006	ITGB8	3.66938e-15	6.21038e-13	0.456731	0.0580659	6.25672	0.0666269	0.00144186	0.00361561	0.00324051	0.00361561	ENSG00000105855
13229	HOMER3	4.03866e-15	6.80087e-13	0.422072	0.0537416	6.76629	0.0569092	0.00117263	0.00315961	0.00257357	0.00315961	ENSG00000051128
11280	FST	4.18331e-15	7.00903e-13	1.64684	0.209807	3.33994	0.831781	0.0344053	-0.0117078	0.031623	0.031623	ENSG00000134363
10163	EPRS	4.67949e-15	7.80117e-13	-0.483443	0.0617011	8.40199	0.0746835	0.000381885	0.00532865	0.00209871	0.00532865	ENSG00000136628
35668	WDR66	5.76931e-15	9.57017e-13	0.4308	0.0551679	7.33103	0.0583848	0.00239739	0.000987905	0.00216786	0.00216786	ENSG00000158023
14428	KIF1C	6.15471e-15	1.01589e-12	0.439361	0.056323	6.57859	0.0605417	0.00197697	0.001311	0.00278145	0.00278145	ENSG00000129250
11420	GADD45A	1.01084e-14	1.66026e-12	0.504116	0.065149	5.71255	0.0801854	0.00191224	0.00301973	0.00445435	0.00445435	ENSG00000116717
34104	TP53I3	1.06397e-14	1.73896e-12	0.371933	0.048107	6.97121	0.0425927	0.00108045	0.000285052	0.00239098	0.00239098	ENSG00000115129
31415	SLC7A11	1.11069e-14	1.80648e-12	-0.814654	0.105445	7.12982	0.212441	0.00220655	0.0144713	0.00227837	0.0144713	ENSG00000151012
2580	AFAP1L2	1.17582e-14	1.90311e-12	1.12861	0.146218	4.48056	0.402008	0.0207188	0.00413383	0.0113509	0.0113509	ENSG00000169129
5650	CAPN6	1.1831e-14	1.90565e-12	-0.992252	0.128566	4.63643	0.315204	0.0114011	0.0133927	0.00997545	0.0133927	ENSG00000077274
35421	VGLL3	1.27137e-14	2.03799e-12	0.982347	0.127434	4.98699	0.308989	0.0159977	0.00836146	0.00753882	0.00836146	ENSG00000206538
8841	DAAM1	1.50431e-14	2.39984e-12	0.58772	0.0764547	5.70994	0.106298	0.00430599	-0.000963993	0.004462	0.004462	ENSG00000100592
12338	H2AFJ	1.67766e-14	2.66364e-12	-0.438301	0.057121	7.45882	0.061233	0.00277919	0.00172166	0.00211503	0.00211503	ENSG00000246705
10419	FAM107B	1.81253e-14	2.86414e-12	-0.658149	0.0858835	5.08862	0.132941	0.00409295	-0.000351673	0.00697101	0.00697101	ENSG00000065809
34985	UAP1	1.93185e-14	3.0383e-12	0.457185	0.0597231	8.58818	0.0669857	0.00274486	0.00260541	0.0021737	0.00260541	ENSG00000117143
5746	CBS	2.16879e-14	3.39492e-12	-1.93994	0.253912	3.61788	1.20638	0.0359001	0.060807	0.0242128	0.060807	ENSG00000160200
23551	RP11-159D12.2	2.27306e-14	3.54151e-12	-0.828777	0.108562	4.84647	0.219438	0.0092592	0.00746176	0.00841925	0.00841925	ENSG00000264112
30898	SH3BGRL3	2.45898e-14	3.81337e-12	0.372229	0.0488232	7.91	0.0444267	0.000655854	0.0029197	0.00202698	0.0029197	ENSG00000142669
5730	CAV1	2.54151e-14	3.9231e-12	0.317508	0.0416691	8.98556	0.0316748	0.000169265	0.00161987	0.0024352	0.0024352	ENSG00000105974
18928	PCDH1	2.67234e-14	4.10604e-12	0.929504	0.12209	5.24022	0.277081	0.00632729	0.0160316	0.0062184	0.0160316	ENSG00000156453
18373	NUP210	3.09629e-14	4.73562e-12	-0.46817	0.0616482	6.58837	0.0703157	0.000586517	0.00511423	0.00276964	0.00511423	ENSG00000132182
14371	KIAA1161	3.30755e-14	5.03563e-12	0.385031	0.0507576	6.39212	0.0460162	0.000834997	0.00109209	0.0030295	0.0030295	ENSG00000164976
19639	PLEKHO1	3.39034e-14	5.13821e-12	0.62602	0.0825615	5.23001	0.119306	0.00395879	-0.00178909	0.00626582	0.00626582	ENSG00000023902
19640	PLEKHO1	3.39034e-14	5.13821e-12	0.62602	0.0825615	5.23001	0.119306	0.00395879	-0.00178909	0.00626582	0.00626582	ENSG00000272207
14912	LCP1	3.78172e-14	5.70543e-12	-0.359394	0.0474868	6.54988	0.0389078	0.000565738	-0.000367585	0.00281676	0.00281676	ENSG00000136167
19376	PHLDB1	3.96674e-14	5.95761e-12	0.398197	0.052657	7.14481	0.0495742	0.00189022	0.000617319	0.00226892	0.00226892	ENSG00000019144
19377	PHLDB1	3.96674e-14	5.95761e-12	0.398197	0.052657	7.14481	0.0495742	0.00189022	0.000617319	0.00226892	0.00226892	ENSG00000267867
2508	ADRB2	4.05059e-14	6.05627e-12	0.994025	0.131496	5.7445	0.317175	0.00343469	0.0225021	0.00436253	0.0225021	ENSG00000169252
21253	RHOD	4.33835e-14	6.45755e-12	0.361417	0.0478671	6.59552	0.0406207	0.000675806	0.00111681	0.00276108	0.00276108	ENSG00000173156
35531	VSTM2L	4.58774e-14	6.79843e-12	0.80055	0.10613	4.81803	0.203777	0.00828305	0.00610739	0.00861216	0.00861216	ENSG00000132821
15909	MAFK	4.65323e-14	6.86496e-12	0.544148	0.0721557	6.16349	0.0920219	0.00440628	-0.000415221	0.00340339	0.00340339	ENSG00000198517
35595	WBP2	4.68415e-14	6.88013e-12	-0.364907	0.0483933	6.85198	0.0426435	0.00102104	0.00234951	0.00249183	0.00249183	ENSG00000132471
31107	SLC1A5	4.79492e-14	7.01194e-12	-0.296147	0.0392905	8.49672	0.026497	0.000182244	5.0289e-05	0.00213337	0.00213337	ENSG00000105281
10133	EPGN	5.08024e-14	7.39674e-12	-0.484544	0.0643498	5.76898	0.0721502	0.00191712	0.000227213	0.00429422	0.00429422	ENSG00000182585
8578	CTGF	5.24745e-14	7.60698e-12	1.21817	0.161869	7.16989	0.47662	0.000734286	0.0385682	0.00225357	0.0385682	ENSG00000118523
16364	MFSD12	5.45634e-14	7.87556e-12	0.384283	0.051098	6.46914	0.046653	0.000994987	0.00194361	0.00292153	0.00292153	ENSG00000161091
2316	ACSS2	6.2434e-14	8.97273e-12	-0.495165	0.0659967	6.23168	0.0787831	0.00294467	0.00358867	0.00328276	0.00358867	ENSG00000131069
33013	TACSTD2	6.35963e-14	9.10055e-12	0.713637	0.0951459	7.2725	0.163647	0.000692764	0.0128863	0.00219646	0.0128863	ENSG00000184292
19549	PLA2G4A	8.81475e-14	1.25599e-11	-0.391148	0.0524499	6.49436	0.0468602	0.00123858	-3.69519e-05	0.00288791	0.00288791	ENSG00000116711
22061	RNASE7	1.05212e-13	1.49276e-11	0.994593	0.133786	4.45897	0.303685	0.0152901	-0.00664023	0.0115581	0.0115581	ENSG00000165799
10750	FAM83H	1.14059e-13	1.61142e-11	0.394525	0.0531454	8.83793	0.0500844	0.000104975	0.00413168	0.00232062	0.00413168	ENSG00000180921
10751	FAM83H	1.14059e-13	1.61142e-11	0.394525	0.0531454	8.83793	0.0500844	0.000104975	0.00413168	0.00232062	0.00413168	ENSG00000261380
2304	ACSL1	1.17878e-13	1.65835e-11	-0.754134	0.101647	8.03838	0.183014	0.000472541	0.0150256	0.00202877	0.0150256	ENSG00000151726
24721	RP11-304L19.5	1.19786e-13	1.67811e-11	-0.548321	0.0739274	5.64397	0.0924674	0.00353559	-0.0006972	0.0046623	0.0046623	ENSG00000260260
19205	PERP	1.2512e-13	1.7455e-11	0.332944	0.0449242	9.45532	0.0341131	6.09213e-05	0.00101108	0.00296635	0.00296635	ENSG00000112378
17578	NAV2	1.58095e-13	2.19633e-11	0.30446	0.0412539	7.6713	0.0298386	0.000497835	0.0020393	0.00205499	0.00205499	ENSG00000166833
21215	RGS2	1.74364e-13	2.41229e-11	0.514634	0.0698556	6.16917	0.0853103	0.00124792	0.00607179	0.00339302	0.00607179	ENSG00000116741
18316	NTPCR	2.10465e-13	2.89972e-11	-0.401342	0.054664	7.30624	0.0519084	0.0010096	0.00347264	0.00217963	0.00347264	ENSG00000135778
20955	RASSF1	2.15607e-13	2.95834e-11	0.626437	0.0853603	5.85782	0.126471	0.00300327	0.0079263	0.00406066	0.0079263	ENSG00000263005
20956	RASSF1	2.15607e-13	2.95834e-11	0.626437	0.0853603	5.85782	0.126471	0.00300327	0.0079263	0.00406066	0.0079263	ENSG00000068028
26513	RP11-495P10.9	2.1981e-13	3.00365e-11	-1.55162	0.211504	3.73715	0.775942	0.0392742	0.0278264	0.0217244	0.0278264	ENSG00000228626
26514	RP11-495P10.9	2.1981e-13	3.00365e-11	-1.55162	0.211504	3.73715	0.775942	0.0392742	0.0278264	0.0217244	0.0278264	ENSG00000263469
19299	PGLYRP3	2.4534e-13	3.33883e-11	3.41683	0.466689	1.01527	3.53107	0.0337393	0.00206846	0.292959	0.292959	ENSG00000159527
16410	MICAL2	2.83459e-13	3.8419e-11	0.595624	0.0815696	5.59716	0.114415	0.00262143	0.00735898	0.0048132	0.00735898	ENSG00000133816
14879	LATS2	2.85245e-13	3.85046e-11	0.501489	0.0686859	6.47169	0.0778952	0.00415853	-0.00109858	0.0029181	0.0029181	ENSG00000150457
35160	UHRF1BP1	3.10416e-13	4.17334e-11	-0.35105	0.0481563	6.77611	0.0390268	0.000914745	0.00165522	0.0025638	0.0025638	ENSG00000065060
15838	LY6G6C	3.13725e-13	4.20089e-11	3.40278	0.466878	1.00824	3.53868	0.0337312	0.0475339	0.293231	0.293231	ENSG00000235925
15839	LY6G6C	3.13725e-13	4.20089e-11	3.40278	0.466878	1.00824	3.53868	0.0337312	0.0475339	0.293231	0.293231	ENSG00000204421
15840	LY6G6C	3.13725e-13	4.20089e-11	3.40278	0.466878	1.00824	3.53868	0.0337312	0.0475339	0.293231	0.293231	ENSG00000236183
15841	LY6G6C	3.13725e-13	4.20089e-11	3.40278	0.466878	1.00824	3.53868	0.0337312	0.0475339	0.293231	0.293231	ENSG00000206398
15842	LY6G6C	3.13725e-13	4.20089e-11	3.40278	0.466878	1.00824	3.53868	0.0337312	0.0475339	0.293231	0.293231	ENSG00000235452
15843	LY6G6C	3.13725e-13	4.20089e-11	3.40278	0.466878	1.00824	3.53868	0.0337312	0.0475339	0.293231	0.293231	ENSG00000228859
15844	LY6G6C	3.13725e-13	4.20089e-11	3.40278	0.466878	1.00824	3.53868	0.0337312	0.0475339	0.293231	0.293231	ENSG00000228250
14689	KRT6A	3.16674e-13	4.22342e-11	0.295943	0.0406118	8.98719	0.0270333	3.7393e-05	0.000910963	0.00243659	0.00243659	ENSG00000205420
35570	WARS	3.30662e-13	4.3924e-11	-0.614175	0.0843499	6.62245	0.121701	0.00121097	0.00946138	0.00272936	0.00946138	ENSG00000140105
9867	EHMT2	3.53409e-13	4.67594e-11	-0.393242	0.0540739	7.10335	0.0473623	0.00209045	-0.000877235	0.00229553	0.00229553	ENSG00000224143
9868	EHMT2	3.53409e-13	4.67594e-11	-0.393242	0.0540739	7.10335	0.0473623	0.00209045	-0.000877235	0.00229553	0.00229553	ENSG00000236759
9869	EHMT2	3.53409e-13	4.67594e-11	-0.393242	0.0540739	7.10335	0.0473623	0.00209045	-0.000877235	0.00229553	0.00229553	ENSG00000232045
9870	EHMT2	3.53409e-13	4.67594e-11	-0.393242	0.0540739	7.10335	0.0473623	0.00209045	-0.000877235	0.00229553	0.00229553	ENSG00000204371
9871	EHMT2	3.53409e-13	4.67594e-11	-0.393242	0.0540739	7.10335	0.0473623	0.00209045	-0.000877235	0.00229553	0.00229553	ENSG00000206376
9872	EHMT2	3.53409e-13	4.67594e-11	-0.393242	0.0540739	7.10335	0.0473623	0.00209045	-0.000877235	0.00229553	0.00229553	ENSG00000227333
9873	EHMT2	3.53409e-13	4.67594e-11	-0.393242	0.0540739	7.10335	0.0473623	0.00209045	-0.000877235	0.00229553	0.00229553	ENSG00000238134
9902	EIF2S2	3.71128e-13	4.89097e-11	-0.289892	0.0398988	8.68738	0.0259388	0.000162476	0.000746907	0.00222539	0.00222539	ENSG00000125977
5577	CADM3	3.75682e-13	4.93149e-11	1.32589	0.182528	3.88117	0.551181	0.0308896	-0.00115743	0.019085	0.019085	ENSG00000162706
7273	CSRNP1	3.93104e-13	5.13995e-11	0.669787	0.0922837	5.53765	0.144804	0.00376497	0.00900946	0.00501627	0.00900946	ENSG00000144655
11554	GBP1	4.22529e-13	5.50311e-11	0.591866	0.0816577	5.23522	0.113093	0.00246028	0.00754168	0.00624156	0.00754168	ENSG00000117228
33906	TMEM9	4.4507e-13	5.77414e-11	-0.325064	0.0448915	7.18438	0.0339346	0.00077791	0.00201545	0.00224496	0.00224496	ENSG00000116857
21122	RELB	4.523e-13	5.84518e-11	0.799939	0.110505	4.61536	0.202573	0.0081676	0.00508546	0.0101496	0.0101496	ENSG00000104856
31319	SLC39A13	4.63006e-13	5.96044e-11	0.449231	0.062085	6.15017	0.065168	0.00197921	0.00380261	0.00342793	0.00380261	ENSG00000165915
19473	PINK1	5.78554e-13	7.41929e-11	0.308175	0.0427698	7.7453	0.0302341	0.000701958	0.00147614	0.00204192	0.00204192	ENSG00000158828
16222	ME1	6.92013e-13	8.84026e-11	-0.339645	0.0472977	7.1177	0.0372921	0.000753055	0.00260256	0.00228614	0.00260256	ENSG00000065833
20745	RAB26	7.11581e-13	9.05554e-11	-1.49026	0.207639	3.61367	0.718	0.0328288	0.0318419	0.0243061	0.0318419	ENSG00000167964
19283	PGBD3	7.78075e-13	9.8641e-11	0.655761	0.0915233	4.84593	0.129953	0.00414191	-0.00295963	0.00842287	0.00842287	ENSG00000243251
13556	IER3	8.08353e-13	1.02091e-10	0.327647	0.0457625	7.56306	0.0347188	0.000492354	0.00264895	0.00208134	0.00264895	ENSG00000227231
13557	IER3	8.08353e-13	1.02091e-10	0.327647	0.0457625	7.56306	0.0347188	0.000492354	0.00264895	0.00208134	0.00264895	ENSG00000206478
13558	IER3	8.08353e-13	1.02091e-10	0.327647	0.0457625	7.56306	0.0347188	0.000492354	0.00264895	0.00208134	0.00264895	ENSG00000230128
13559	IER3	8.08353e-13	1.02091e-10	0.327647	0.0457625	7.56306	0.0347188	0.000492354	0.00264895	0.00208134	0.00264895	ENSG00000235030
13560	IER3	8.08353e-13	1.02091e-10	0.327647	0.0457625	7.56306	0.0347188	0.000492354	0.00264895	0.00208134	0.00264895	ENSG00000137331
13561	IER3	8.08353e-13	1.02091e-10	0.327647	0.0457625	7.56306	0.0347188	0.000492354	0.00264895	0.00208134	0.00264895	ENSG00000237155
16526	MIR22HG	8.12917e-13	1.0228e-10	0.953864	0.133241	4.1632	0.275944	0.0117468	-0.00801365	0.0148827	0.0148827	ENSG00000186594
32454	SPOCD1	8.76131e-13	1.09819e-10	1.62364	0.227124	3.86396	0.819421	0.057997	-0.022298	0.019381	0.019381	ENSG00000134668
35240	URB2	8.8559e-13	1.10589e-10	0.336239	0.0470448	7.0062	0.0365729	0.000601174	0.00271865	0.00236409	0.00271865	ENSG00000135763
30610	SDPR	9.47025e-13	1.1782e-10	-0.380278	0.0532752	7.39937	0.0467892	0.00061912	0.00363824	0.00213799	0.00363824	ENSG00000168497
30836	SFRP1	9.67503e-13	1.1992e-10	-0.43423	0.0608587	9.42367	0.0610112	8.66178e-05	0.00546905	0.00292138	0.00546905	ENSG00000104332
6074	CD46	9.84854e-13	1.2117e-10	-0.360436	0.0505336	9.0796	0.0416348	0.00131038	0.00201532	0.00252008	0.00252008	ENSG00000117335
35214	UPP1	9.83305e-13	1.2117e-10	-0.340788	0.0477775	6.93534	0.0350965	0.00100424	-0.000684882	0.0024198	0.0024198	ENSG00000183696
10824	FASN	9.92653e-13	1.2168e-10	-0.311521	0.0436823	7.96698	0.0314035	0.000619068	0.00224315	0.00202632	0.00224315	ENSG00000169710
30308	RUSC2	1.02338e-12	1.24988e-10	0.611934	0.0858575	6.79868	0.121185	0.00126329	0.00979398	0.00254173	0.00979398	ENSG00000198853
26462	RP11-488P3.1	1.07904e-12	1.31304e-10	0.321339	0.0451317	7.12052	0.0315988	0.000770986	5.40701e-06	0.00228432	0.00228432	ENSG00000230439
4265	ATP6V0E2	1.1024e-12	1.33421e-10	-0.490244	0.0688827	5.76887	0.0738107	0.00282274	-0.000686474	0.00429451	0.00429451	ENSG00000171130
32679	STAC2	1.10444e-12	1.33421e-10	-1.14573	0.160988	4.01527	0.40317	0.0219341	-0.0102293	0.0169418	0.0169418	ENSG00000141750
32313	SOX4	1.11308e-12	1.3398e-10	0.425288	0.0597671	6.33894	0.0585475	0.00118888	0.00416929	0.00310901	0.00416929	ENSG00000124766
19194	PEG10	1.15932e-12	1.39043e-10	-0.433227	0.0609309	7.34515	0.0607607	0.00135783	0.00421104	0.00216138	0.00421104	ENSG00000242265
9412	DNASE2	1.24359e-12	1.48616e-10	-0.580727	0.0817874	6.12436	0.1092	0.0013051	0.00872868	0.00347646	0.00872868	ENSG00000105612
11172	FOSL1	1.26321e-12	1.50421e-10	0.721816	0.101689	6.63772	0.168714	0.00127274	0.0142382	0.00271173	0.0142382	ENSG00000175592
10530	FAM177A1	1.28167e-12	1.52076e-10	0.388627	0.054765	6.4712	0.0458217	0.00158005	-0.000939606	0.00291876	0.00291876	ENSG00000151327
19604	PLEK2	1.39119e-12	1.64486e-10	0.388583	0.0548465	6.30915	0.0461908	0.0013568	-0.000242027	0.0031554	0.0031554	ENSG00000100558
3322	ANGPTL4	1.42146e-12	1.67471e-10	0.924205	0.130502	8.33197	0.276683	0.000139554	0.0254064	0.00207758	0.0254064	ENSG00000167772
3178	ALCAM	1.56663e-12	1.83925e-10	0.301998	0.0427247	8.10035	0.0295513	0.000409342	0.00232876	0.00203384	0.00232876	ENSG00000170017
33418	TFPI2	1.81136e-12	2.1191e-10	2.08782	0.296216	3.25722	1.31563	0.0969393	-0.0870124	0.0346766	0.0346766	ENSG00000105825
9863	EHD4	2.02491e-12	2.36065e-10	0.300504	0.0427292	7.27284	0.0281501	0.000542397	0.000781609	0.00219629	0.00219629	ENSG00000103966
20733	RAB17	2.11784e-12	2.46038e-10	-0.549008	0.0781339	5.83991	0.0977488	0.00501334	0.00414403	0.004106	0.00414403	ENSG00000124839
34691	TUFT1	2.3242e-12	2.69074e-10	0.466247	0.0664784	6.37388	0.069971	0.00357277	0.00237117	0.00305629	0.00305629	ENSG00000143367
30604	SDHD	2.64359e-12	3.0447e-10	-0.307133	0.0439045	7.21997	0.0295944	0.000666834	0.000952244	0.00222457	0.00222457	ENSG00000204370
30605	SDHD	2.64359e-12	3.0447e-10	-0.307133	0.0439045	7.21997	0.0295944	0.000666834	0.000952244	0.00222457	0.00222457	ENSG00000255292
33968	TNFAIP1	2.6482e-12	3.0447e-10	0.472407	0.0675327	5.61528	0.0709192	0.00208709	0.00287393	0.0047539	0.0047539	ENSG00000109079
33969	TNFAIP1	2.6482e-12	3.0447e-10	0.472407	0.0675327	5.61528	0.0709192	0.00208709	0.00287393	0.0047539	0.0047539	ENSG00000262447
12328	H19	2.69156e-12	3.08392e-10	-0.900769	0.128811	6.10915	0.263326	0.0113469	0.0135415	0.00350566	0.0135415	ENSG00000130600
10351	EZR	2.70782e-12	3.09193e-10	0.276047	0.0394798	8.47078	0.0242632	0.000214809	0.00153843	0.00212317	0.00212317	ENSG00000092820
3204	ALDOC	2.9881e-12	3.40032e-10	-0.622179	0.0891593	5.15821	0.121052	0.00531177	0.000837989	0.00661229	0.00661229	ENSG00000109107
19378	PHLDB2	3.43937e-12	3.90053e-10	0.35905	0.0515988	7.33635	0.0408609	0.00182826	0.000904035	0.0021654	0.0021654	ENSG00000144824
9892	EIF2AK4	3.62213e-12	4.09387e-10	-0.322054	0.0463308	7.10074	0.032925	0.00092255	0.0013391	0.00229726	0.00229726	ENSG00000128829
27065	RP11-572C15.6	3.98413e-12	4.4878e-10	0.911506	0.131384	4.39098	0.269967	0.0134189	0.0124736	0.0122402	0.0124736	ENSG00000272761
9163	DGKI	4.0921e-12	4.5939e-10	3.26431	0.470771	1.348	3.24816	0.0684829	-0.00418029	0.263956	0.263956	ENSG00000157680
31227	SLC29A1	4.14818e-12	4.64123e-10	0.667266	0.0962583	7.49673	0.144692	0.000801878	0.0130966	0.00210181	0.0130966	ENSG00000112759
6431	CHAC1	4.20349e-12	4.68738e-10	-1.78468	0.257523	4.37808	1.03511	0.0265034	0.0729741	0.0123747	0.0729741	ENSG00000128965
18832	PAQR4	4.41771e-12	4.90984e-10	0.377715	0.0545585	6.75944	0.0457868	0.00188448	0.00184814	0.00258046	0.00258046	ENSG00000162073
6068	CD3EAP	4.68527e-12	5.18991e-10	0.390989	0.0565438	6.48697	0.0481467	0.00189812	0.000958221	0.00289768	0.00289768	ENSG00000117877
31381	SLC52A2	4.72676e-12	5.21853e-10	0.339799	0.0491498	6.91135	0.0365862	0.00118376	0.00125013	0.00243979	0.00243979	ENSG00000261042
31382	SLC52A2	4.72676e-12	5.21853e-10	0.339799	0.0491498	6.91135	0.0365862	0.00118376	0.00125013	0.00243979	0.00243979	ENSG00000185803
16390	MGLL	4.82428e-12	5.30862e-10	0.783836	0.113424	4.70132	0.199758	0.00555405	0.0137436	0.00946095	0.0137436	ENSG00000074416
12400	HAX1	5.00773e-12	5.49236e-10	-0.327339	0.0474036	7.73873	0.0348417	0.000381057	0.00298959	0.00204292	0.00298959	ENSG00000143575
2481	ADIPOR1	5.24507e-12	5.73381e-10	-0.268675	0.0389453	8.45187	0.0227863	0.000159029	0.00125398	0.00211607	0.00211607	ENSG00000159346
13338	HSD17B2	5.76039e-12	6.27657e-10	1.15407	0.167609	4.02202	0.433273	0.0167037	0.0254357	0.0168413	0.0254357	ENSG00000086696
10994	FGD4	6.59048e-12	7.15764e-10	0.487573	0.0710099	6.1069	0.0763974	0.00405358	0.0022954	0.00351004	0.00351004	ENSG00000139132
12096	GRAMD3	6.66113e-12	7.21089e-10	0.560874	0.0817036	5.73745	0.0990864	0.0056307	0.000260034	0.0043825	0.0043825	ENSG00000155324
12040	GPR56	7.60854e-12	8.20983e-10	-0.889001	0.129862	4.89208	0.257334	0.00547714	0.0198191	0.00812054	0.0198191	ENSG00000205336
5633	CAP1	7.93298e-12	8.5323e-10	0.268926	0.0393181	8.1782	0.0223439	0.000274721	0.000534698	0.00204415	0.00204415	ENSG00000131236
9400	DNAJC8	8.81681e-12	9.45241e-10	-0.289609	0.042436	7.09476	0.0264577	0.000399983	0.00121964	0.00230124	0.00230124	ENSG00000126698
3326	ANK2	8.87644e-12	9.48584e-10	-0.925665	0.135656	4.45972	0.27914	0.0159062	0.0116975	0.0115509	0.0116975	ENSG00000145362
3482	AOC1	9.94662e-12	1.05955e-09	1.2167	0.178736	4.26148	0.482445	0.0267306	0.0211891	0.0136703	0.0211891	ENSG00000002726
13020	HMGA2	1.13013e-11	1.20002e-09	0.621141	0.0914939	6.75198	0.12579	0.00245961	0.0100971	0.00258802	0.0100971	ENSG00000149948
33440	TGFBR1	1.18026e-11	1.24927e-09	0.540344	0.0796661	5.53711	0.089729	0.00450184	-0.00182995	0.00501819	0.00501819	ENSG00000106799
30420	SARS	1.2436e-11	1.31215e-09	-0.369053	0.0544724	8.10916	0.0444208	0.000245396	0.00420546	0.00203479	0.00420546	ENSG00000031698
16206	MDFI	1.25485e-11	1.31985e-09	0.354948	0.0524006	6.33133	0.0410088	0.000998004	0.00301736	0.00312072	0.00312072	ENSG00000112559
12329	H1F0	1.39071e-11	1.45815e-09	-0.341268	0.0504919	6.6732	0.0354712	0.0011524	-0.00048732	0.00267174	0.00267174	ENSG00000189060
10391	FADS2	1.47272e-11	1.53449e-09	-0.575938	0.085317	7.32023	0.108246	0.000849159	0.0100693	0.00217292	0.0100693	ENSG00000134824
30344	S100A3	1.47195e-11	1.53449e-09	0.538076	0.0797074	5.4965	0.0926352	0.0043662	0.00285559	0.00516371	0.00516371	ENSG00000188015
20535	PTER	1.50817e-11	1.56166e-09	-0.347664	0.0515278	7.4091	0.0383332	0.00184863	0.000741581	0.00213404	0.00213404	ENSG00000165983
30779	SERTAD1	1.50503e-11	1.56166e-09	0.544116	0.0806407	6.09607	0.0966222	0.00234924	0.00740514	0.00353114	0.00740514	ENSG00000197019
13938	IRS2	1.65368e-11	1.70703e-09	0.576018	0.0855422	6.61252	0.10832	0.00129203	0.00968417	0.00274096	0.00968417	ENSG00000185950
16798	MLPH	1.68987e-11	1.739e-09	0.771736	0.114661	4.72458	0.183367	0.0104366	-0.00456878	0.00928413	0.00928413	ENSG00000115648
20571	PTMS	1.75003e-11	1.79152e-09	0.267432	0.039764	8.42082	0.0226495	0.000266732	0.00122516	0.00210503	0.00210503	ENSG00000159335
20963	RASSF7	1.75165e-11	1.79152e-09	0.668798	0.0994443	6.16606	0.146054	0.00412836	0.0107054	0.00339868	0.0107054	ENSG00000099849
30292	RTN4RL1	1.84798e-11	1.88426e-09	0.804749	0.119798	4.51761	0.203645	0.0105223	0.00117552	0.011005	0.011005	ENSG00000185924
17565	NARS	1.93059e-11	1.9625e-09	-0.287752	0.0428765	7.82762	0.0270464	0.000699663	0.00205793	0.00203203	0.00205793	ENSG00000134440
6685	CLIC3	1.97931e-11	2.0059e-09	0.925479	0.137976	4.15704	0.279723	0.0135933	0.0148681	0.0149627	0.0149627	ENSG00000169583
30586	SDCBP2	1.98945e-11	2.01007e-09	0.814335	0.121419	6.10182	0.216634	0.00204117	0.0200728	0.00351992	0.0200728	ENSG00000125775
11192	FOXF2	2.18438e-11	2.20035e-09	0.534867	0.0799127	5.95833	0.093488	0.00270526	0.0068738	0.00382128	0.0068738	ENSG00000137273
5731	CAV2	2.19618e-11	2.20557e-09	0.503283	0.0752027	7.37332	0.0827746	0.000923887	0.00755929	0.00214894	0.00755929	ENSG00000105971
32938	SYDE1	2.52592e-11	2.5291e-09	0.486042	0.0728496	6.3231	0.0768998	0.0048271	0.00270898	0.00313349	0.00313349	ENSG00000105137
17588	NBL1	2.95388e-11	2.94876e-09	0.368025	0.0553516	6.64701	0.0412153	0.00189458	-0.00116622	0.00270112	0.00270112	ENSG00000158747
10286	ETV1	3.15582e-11	3.14093e-09	-0.702378	0.105794	5.56809	0.161431	0.009738	0.00705056	0.00491081	0.00705056	ENSG00000006468
2393	ADAM19	3.25048e-11	3.22553e-09	0.982489	0.148082	4.89071	0.3159	0.00632908	0.0265635	0.0081293	0.0265635	ENSG00000135074
30342	S100A16	3.43074e-11	3.3943e-09	0.30184	0.0455485	9.50602	0.0278234	7.04691e-05	0.000543572	0.00304153	0.00304153	ENSG00000188643
17359	MYL12A	3.82272e-11	3.77092e-09	0.256805	0.0388463	8.48941	0.0208543	0.000133114	0.00120397	0.00213044	0.00213044	ENSG00000101608
6648	CLDN4	4.11357e-11	4.04586e-09	1.31067	0.198589	3.68249	0.55485	0.0363278	0.0130358	0.0228286	0.0228286	ENSG00000189143
6649	CLDN4	4.11357e-11	4.04586e-09	1.31067	0.198589	3.68249	0.55485	0.0363278	0.0130358	0.0228286	0.0228286	ENSG00000262988
37080	ZFP36L1	4.70404e-11	4.61301e-09	0.400422	0.0608542	7.8834	0.0525451	0.000831406	0.00472345	0.00202808	0.00472345	ENSG00000185650
35775	WTIP	4.72515e-11	4.62012e-09	0.976624	0.148438	6.12888	0.312579	0.0117804	0.0212703	0.00346788	0.0212703	ENSG00000142279
20453	PSMC3IP	4.78108e-11	4.66113e-09	0.607128	0.0923023	5.47569	0.12023	0.00753919	0.00452249	0.00524038	0.00524038	ENSG00000131470
2722	AKAP2	4.86404e-11	4.72819e-09	0.469247	0.071368	7.36628	0.0721699	0.00173228	0.0059078	0.00215198	0.0059078	ENSG00000241978
11421	GADD45B	4.88197e-11	4.73182e-09	0.652392	0.0992307	5.26933	0.139501	0.00408066	0.0106894	0.00608566	0.0106894	ENSG00000099860
4367	B3GNT1	5.52675e-11	5.34125e-09	-0.425165	0.0648512	6.12356	0.0592764	0.00219904	0.00410948	0.00347799	0.00410948	ENSG00000174684
5924	CCDC85A	5.76668e-11	5.55701e-09	3.34584	0.510842	0.979773	3.4504	0.0972749	0.0177301	0.294164	0.294164	ENSG00000055813
10137	EPHA2	5.88084e-11	5.65069e-09	0.302481	0.0462033	6.52531	0.0286579	0.000354344	0.00115754	0.00284777	0.00284777	ENSG00000142627
11252	FRMD6	6.23354e-11	5.97238e-09	0.428081	0.0654756	5.64555	0.0591096	0.00177326	0.00339376	0.00465732	0.00465732	ENSG00000139926
6690	CLIP1	6.28454e-11	6.00398e-09	0.292844	0.0447993	7.05754	0.0272005	0.000683707	0.00115771	0.00232675	0.00232675	ENSG00000130779
12662	HGSNAT	6.32971e-11	6.02987e-09	0.318071	0.0486664	6.77445	0.0327614	0.00098718	0.00202618	0.00256545	0.00256545	ENSG00000165102
34656	TUBB2A	6.77375e-11	6.43449e-09	0.876775	0.13436	6.22908	0.252283	0.00153497	0.0255438	0.00328722	0.0255438	ENSG00000137267
11665	GHDC	7.43733e-11	7.04476e-09	-0.734537	0.112805	4.59006	0.177133	0.00585634	0.0132311	0.0103633	0.0132311	ENSG00000167925
3906	ARHGEF16	7.68804e-11	7.26161e-09	-0.639051	0.0982161	6.25449	0.134092	0.00170181	0.0127678	0.00324423	0.0127678	ENSG00000130762
11371	FZD8	8.18358e-11	7.70782e-09	0.545812	0.0840075	5.48563	0.0978421	0.00417217	0.00641372	0.00520357	0.00641372	ENSG00000177283
21275	RIC8A	8.46795e-11	7.9532e-09	0.403275	0.0621184	6.48624	0.0511253	0.00288939	3.05861e-05	0.00289865	0.00289865	ENSG00000177963
13569	IFI27	8.99369e-11	8.42325e-09	1.21403	0.187265	4.40875	0.477819	0.0405448	0.00402516	0.0120575	0.0120575	ENSG00000165949
6962	CORO2B	9.58735e-11	8.9541e-09	0.801084	0.123752	4.51208	0.209903	0.0119159	0.00981201	0.0110558	0.0110558	ENSG00000103647
13234	HOPX	1.05613e-10	9.83619e-09	2.81699	0.436154	2.49852	2.42063	0.194254	-0.144247	0.0910916	0.0910916	ENSG00000171476
2499	ADPRHL2	1.06157e-10	9.8593e-09	0.362784	0.0561766	6.46083	0.0430198	0.00180093	0.00261935	0.00293279	0.00293279	ENSG00000116863
9634	DVL1	1.06866e-10	9.89759e-09	0.262435	0.0406441	8.08775	0.0217995	0.000445324	0.000977076	0.00203259	0.00203259	ENSG00000107404
20707	QSOX1	1.09556e-10	1.01186e-08	0.268558	0.0416166	7.86757	0.0222322	0.000568939	0.000175023	0.00202898	0.00202898	ENSG00000116260
11348	FUZ	1.17972e-10	1.08658e-08	-0.893461	0.138695	4.10177	0.246358	0.0131527	-0.00455813	0.0157017	0.0157017	ENSG00000010361
25119	RP11-346D6.6	1.18358e-10	1.08714e-08	0.593384	0.0921201	5.0395	0.113084	0.00549049	0.0038251	0.00723867	0.00723867	ENSG00000231131
17868	NFIL3	1.21311e-10	1.1112e-08	-0.466378	0.072445	6.47121	0.0715505	0.00174537	0.00612705	0.00291874	0.00612705	ENSG00000165030
34424	TRNP1	1.31084e-10	1.19743e-08	0.422718	0.0657833	6.23928	0.0577522	0.00322135	0.0019601	0.00326982	0.00326982	ENSG00000253368
6622	CLCF1	1.54927e-10	1.41136e-08	0.928348	0.145044	4.09	0.271256	0.0156925	0.000190831	0.0158643	0.0158643	ENSG00000175505
13788	ILK	1.59958e-10	1.45322e-08	0.285034	0.0445674	6.95051	0.0249645	0.000571934	0.000167054	0.00240745	0.00240745	ENSG00000166333
34129	TPM1	1.76112e-10	1.59438e-08	0.320274	0.050193	6.72256	0.0331412	0.00116057	0.00180011	0.00261844	0.00261844	ENSG00000140416
35002	UBALD1	1.76452e-10	1.59438e-08	0.428035	0.0670844	6.22304	0.0603646	0.00258058	0.00416989	0.00329758	0.00416989	ENSG00000153443
6898	COL6A3	1.82002e-10	1.64008e-08	1.37043	0.214943	5.59304	0.618868	0.0207722	0.0485285	0.00482686	0.0485285	ENSG00000163359
11024	FGFRL1	1.84214e-10	1.65554e-08	0.452131	0.0709341	6.0347	0.0673647	0.00202558	0.00552189	0.00365536	0.00552189	ENSG00000127418
10364	F3	1.93615e-10	1.73535e-08	1.15698	0.181735	8.14601	0.441215	0.000936292	0.048605	0.00203935	0.048605	ENSG00000117525
33271	TCF3	1.95732e-10	1.74963e-08	0.301951	0.0474419	7.07617	0.0275809	0.00106227	-0.00077655	0.00231383	0.00231383	ENSG00000071564
9265	DLAT	2.00824e-10	1.79034e-08	-0.288653	0.0453806	7.77426	0.0273419	0.00105121	0.001881	0.00203789	0.00203789	ENSG00000150768
9266	DLAT	2.00824e-10	1.79034e-08	-0.288653	0.0453806	7.77426	0.0273419	0.00105121	0.001881	0.00203789	0.00203789	ENSG00000263032
10699	FAM57A	2.12536e-10	1.8897e-08	0.367731	0.0578922	6.24858	0.0430513	0.00177313	0.00133112	0.00325413	0.00325413	ENSG00000167695
13136	HNRNPA1P33	2.15636e-10	1.90709e-08	0.540134	0.0850635	5.52904	0.0962063	0.00389133	0.00696237	0.00504665	0.00696237	ENSG00000213412
20090	PPP4R1	2.15089e-10	1.90709e-08	0.377859	0.0595039	6.23668	0.0456816	0.00203682	0.00152352	0.00327424	0.00327424	ENSG00000154845
30519	SCEL	2.37558e-10	2.08988e-08	1.57853	0.249181	3.87028	0.822032	0.0230924	0.0700443	0.0192717	0.0700443	ENSG00000136155
34680	TUBE1	2.37141e-10	2.08988e-08	-0.731374	0.115447	4.65561	0.16756	0.0101721	-0.0013127	0.00982005	0.00982005	ENSG00000074935
34681	TUBE1	2.37141e-10	2.08988e-08	-0.731374	0.115447	4.65561	0.16756	0.0101721	-0.0013127	0.00982005	0.00982005	ENSG00000264528
33626	TMBIM1	2.42799e-10	2.13037e-08	0.295011	0.0465943	6.84119	0.0287147	0.000592849	0.00266369	0.00250168	0.00266369	ENSG00000135926
10430	FAM114A1	2.49373e-10	2.18231e-08	0.409526	0.0647229	6.13538	0.0536176	0.00282799	0.00130219	0.00345559	0.00345559	ENSG00000197712
35386	VAV2	2.70874e-10	2.36426e-08	0.258756	0.0409774	7.62853	0.0211533	0.000454358	0.00087925	0.00206437	0.00206437	ENSG00000160293
33830	TMEM256-PLSCR3	2.75224e-10	2.39596e-08	0.366406	0.0580479	7.1016	0.0421536	0.00275765	-0.000410646	0.00229669	0.00229669	ENSG00000187838
11335	FURIN	2.76367e-10	2.39964e-08	0.301548	0.0477776	6.51787	0.0282259	0.000566742	0.000616442	0.00285731	0.00285731	ENSG00000140564
5504	C9orf69	2.82599e-10	2.44738e-08	0.301581	0.047809	6.88167	0.0283137	0.000963199	0.00032234	0.00246535	0.00246535	ENSG00000238227
14087	JUNB	2.90089e-10	2.50574e-08	0.441664	0.0700611	7.05506	0.0644104	0.000934609	0.00642822	0.0023285	0.00642822	ENSG00000171223
6272	CEACAM6	2.94176e-10	2.53447e-08	3.17716	0.504166	2.11723	3.32225	0.23868	0.128758	0.142595	0.142595	ENSG00000086548
6273	CEACAM6	2.94176e-10	2.53447e-08	3.17716	0.504166	2.11723	3.32225	0.23868	0.128758	0.142595	0.142595	ENSG00000272939
15906	MAFF	2.98286e-10	2.56326e-08	0.406413	0.0645134	6.54171	0.0545459	0.00147107	0.00477191	0.002827	0.00477191	ENSG00000185022
32727	STEAP3	3.03626e-10	2.60244e-08	0.275015	0.0436746	7.60794	0.0240988	0.000791843	0.000969172	0.00206936	0.00206936	ENSG00000115107
12385	HAS3	3.13196e-10	2.67759e-08	1.03132	0.163907	4.02649	0.351324	0.0158972	0.0244011	0.016775	0.0244011	ENSG00000103044
32864	SULT2B1	3.21606e-10	2.74245e-08	2.17043	0.34517	2.83979	1.50558	0.120155	-0.00471637	0.0585592	0.0585592	ENSG00000088002
37163	ZMYND8	3.37324e-10	2.86915e-08	-0.331379	0.0527626	7.71927	0.035703	0.00212977	0.0013194	0.00204607	0.00204607	ENSG00000101040
35430	VIPAS39	3.66968e-10	3.11335e-08	-0.460006	0.0733958	5.83797	0.0655665	0.00396946	-0.00136339	0.00411096	0.00411096	ENSG00000151445
31050	SLC10A3	3.87632e-10	3.28031e-08	0.366675	0.0585843	6.67237	0.0430111	0.00247551	0.000869524	0.00267266	0.00267266	ENSG00000126903
31051	SLC10A3	3.87632e-10	3.28031e-08	0.366675	0.0585843	6.67237	0.0430111	0.00247551	0.000869524	0.00267266	0.00267266	ENSG00000268604
19599	PLD5	4.05739e-10	3.42485e-08	0.980267	0.156797	5.01761	0.313878	0.0295162	0.00248531	0.007362	0.007362	ENSG00000180287
17293	MUC21	4.16073e-10	3.5032e-08	4.25907	0.681682	1.86299	5.99952	0.454678	0.242358	0.18366	0.242358	ENSG00000204544
31478	SLITRK6	4.80676e-10	4.03695e-08	0.695728	0.111758	4.71188	0.159905	0.00935477	0.00901271	0.00938015	0.00938015	ENSG00000184564
14288	KDELR3	5.03325e-10	4.21655e-08	0.459627	0.073918	5.63074	0.0666992	0.00349164	0.000661049	0.00470417	0.00470417	ENSG00000100196
9906	EIF2S3	5.1337e-10	4.28992e-08	-0.250094	0.0402406	7.08693	0.0201477	0.000122455	0.00160707	0.0023065	0.0023065	ENSG00000130741
14987	LFNG	5.74167e-10	4.78597e-08	0.646043	0.104245	4.92235	0.133307	0.0083712	0.00174767	0.00792927	0.00792927	ENSG00000106003
11603	GDF15	6.05769e-10	5.02426e-08	-0.880484	0.142268	4.47122	0.256864	0.00484219	0.025518	0.01144	0.025518	ENSG00000130513
31637	SNHG16	6.04646e-10	5.02426e-08	-0.31936	0.0515994	6.88079	0.0337921	0.00140988	0.00258386	0.00246612	0.00258386	ENSG00000163597
14993	LGALS3	6.21086e-10	5.13853e-08	0.289666	0.0468338	7.35817	0.027804	0.000629985	0.00266012	0.00215555	0.00266012	ENSG00000131981
8824	CYP4X1	6.82755e-10	5.63475e-08	-1.00383	0.162694	4.70023	0.334063	0.014248	0.025456	0.00946935	0.025456	ENSG00000186377
32316	SOX7	6.94284e-10	5.71576e-08	-0.322399	0.0522749	6.68236	0.0344616	0.00075087	0.00334813	0.00266164	0.00334813	ENSG00000171056
32317	SOX7	6.94284e-10	5.71576e-08	-0.322399	0.0522749	6.68236	0.0344616	0.00075087	0.00334813	0.00266164	0.00334813	ENSG00000258724
6508	CHPF2	7.46414e-10	6.12979e-08	0.322534	0.0523941	6.46719	0.0324878	0.00119356	0.000405545	0.00292416	0.00292416	ENSG00000033100
33100	TARS	7.51495e-10	6.15635e-08	-0.256487	0.0416723	8.50247	0.0205434	0.000469172	0.000540598	0.0021357	0.0021357	ENSG00000113407
19605	PLEKHA1	8.23392e-10	6.71236e-08	0.329563	0.0536717	7.49861	0.0345261	0.00221979	0.000208382	0.00210119	0.00210119	ENSG00000107679
19666	PLP2	8.22753e-10	6.71236e-08	0.241952	0.0394029	8.53887	0.0183369	0.000177784	0.000790467	0.0021511	0.0021511	ENSG00000102007
19667	PLP2	8.22753e-10	6.71236e-08	0.241952	0.0394029	8.53887	0.0183369	0.000177784	0.000790467	0.0021511	0.0021511	ENSG00000269034
10052	EMP3	1.01033e-09	8.21624e-08	0.311112	0.050937	7.38073	0.0321506	0.00130757	0.0025843	0.00214577	0.0025843	ENSG00000142227
22074	RND3	1.05652e-09	8.57096e-08	0.538093	0.0882028	5.1573	0.0961988	0.0031721	0.00849751	0.00661684	0.00849751	ENSG00000115963
20914	RAPH1	1.08319e-09	8.76595e-08	0.406754	0.0667177	6.2711	0.0510596	0.00346016	-0.00167895	0.00321672	0.00321672	ENSG00000173166
9537	DSC2	1.10911e-09	8.95395e-08	0.276429	0.0453692	7.12336	0.0244761	0.000805058	0.00113535	0.0022825	0.0022825	ENSG00000134755
6146	CDC42SE1	1.15848e-09	9.32997e-08	0.252269	0.0414514	7.82178	0.0202749	0.000544764	0.000934033	0.00203257	0.00203257	ENSG00000197622
33781	TMEM205	1.16159e-09	9.33247e-08	-0.32726	0.0537775	6.57004	0.0354626	0.00154616	0.00261981	0.00279186	0.00279186	ENSG00000105518
31099	SLC18B1	1.41908e-09	1.13738e-07	-0.356522	0.0588971	5.92228	0.0394391	0.00129904	0.000334376	0.00390426	0.00390426	ENSG00000146409
13564	IER5	1.45063e-09	1.1571e-07	0.251931	0.0416431	7.56173	0.0206312	0.000519504	0.0014686	0.00208172	0.00208172	ENSG00000162783
30219	RRAS	1.44845e-09	1.1571e-07	0.38536	0.0636959	6.02389	0.0494193	0.00185729	0.00422846	0.00367806	0.00422846	ENSG00000126458
8812	CYP4F22	1.52694e-09	1.21506e-07	2.90892	0.48149	0.761313	2.5695	0.0542397	-0.0155416	0.29351	0.29351	ENSG00000171954
4531	BEND3	1.54619e-09	1.22745e-07	0.358599	0.0593759	6.19184	0.0394249	0.00193602	-0.000877411	0.00335222	0.00335222	ENSG00000178409
4532	BEND3	1.54619e-09	1.22745e-07	0.358599	0.0593759	6.19184	0.0394249	0.00193602	-0.000877411	0.00335222	0.00335222	ENSG00000271753
3958	ARL2	1.55124e-09	1.22853e-07	-0.27619	0.0457348	6.97444	0.0253943	0.000715429	0.00242208	0.00238844	0.00242208	ENSG00000213465
12700	HINT2	1.65177e-09	1.30506e-07	-0.403935	0.0670008	6.01531	0.0534353	0.00303743	0.00257045	0.00369624	0.00369624	ENSG00000137133
18815	PANX2	1.84366e-09	1.45322e-07	0.764551	0.127192	4.78391	0.194775	0.00892339	0.0153432	0.00885062	0.0153432	ENSG00000073150
2348	ACTN1	1.85982e-09	1.4625e-07	0.230625	0.0383761	8.04022	0.0166454	0.000180208	0.00068105	0.00202888	0.00202888	ENSG00000072110
16173	MCL1	1.87638e-09	1.4686e-07	0.232475	0.0386932	8.58835	0.0178488	7.19724e-05	0.00197225	0.00217378	0.00217378	ENSG00000143384
20652	PUS7	1.8741e-09	1.4686e-07	0.382634	0.0636836	6.45685	0.0487894	0.00288708	0.00319632	0.00293822	0.00319632	ENSG00000091127
16035	MAPK1IP1L	1.91957e-09	1.49888e-07	0.378886	0.0631007	6.16026	0.0468789	0.00256324	0.00220237	0.00340931	0.00340931	ENSG00000168175
6030	CD151	1.94565e-09	1.51217e-07	0.230108	0.0383368	8.14005	0.0163099	0.000166017	0.000365179	0.00203855	0.00203855	ENSG00000177697
10300	EVI2B	1.9432e-09	1.51217e-07	-0.434378	0.0723664	5.67877	0.0587878	0.00330045	-0.000572275	0.00455488	0.00455488	ENSG00000185862
6539	CHST15	1.99665e-09	1.5482e-07	0.64717	0.107896	5.89888	0.139619	0.0108744	0.00658795	0.00395982	0.00658795	ENSG00000182022
33733	TMEM164	2.03994e-09	1.57809e-07	0.388366	0.064786	7.06091	0.0502851	0.00305391	0.00324193	0.00232439	0.00324193	ENSG00000157600
1104	AC016735.2	2.0983e-09	1.61718e-07	1.38464	0.231159	3.23635	0.605346	0.0446274	-0.00691011	0.0355242	0.0355242	ENSG00000231826
34602	TTL	2.10017e-09	1.61718e-07	0.277789	0.0463766	7.58531	0.0237904	0.00115097	-0.000350554	0.00207521	0.00207521	ENSG00000114999
14907	LCN2	2.14477e-09	1.64772e-07	2.94247	0.491523	2.53167	2.65024	0.275035	-0.209044	0.0873572	0.0873572	ENSG00000148346
32318	SOX9	2.17281e-09	1.66542e-07	0.780739	0.130464	4.58018	0.203291	0.0111753	0.0143559	0.0104482	0.0143559	ENSG00000125398
12654	HEXIM2	2.22057e-09	1.69812e-07	-0.797098	0.133276	4.4822	0.211925	0.0114092	0.0152347	0.0113353	0.0152347	ENSG00000168517
19849	PON2	2.2741e-09	1.73508e-07	0.242686	0.0406039	7.36145	0.0195434	0.000318922	0.00202414	0.0021541	0.0021541	ENSG00000105854
3869	ARHGAP23	2.46169e-09	1.86965e-07	0.50078	0.0839675	5.45443	0.083695	0.00467719	0.00589862	0.00532026	0.00589862	ENSG00000225485
3870	ARHGAP23	2.46169e-09	1.86965e-07	0.50078	0.0839675	5.45443	0.083695	0.00467719	0.00589862	0.00532026	0.00589862	ENSG00000260374
15817	LUZP1	2.45992e-09	1.86965e-07	0.393864	0.0660392	7.84753	0.0517722	0.00127347	0.0052683	0.00203036	0.0052683	ENSG00000169641
10684	FAM46B	2.57223e-09	1.94916e-07	0.3097	0.0519911	6.59501	0.0293417	0.00129292	-0.000583631	0.00276168	0.00276168	ENSG00000158246
16345	MEX3D	2.60357e-09	1.96678e-07	0.754424	0.126691	6.49497	0.190008	0.00213782	0.0219382	0.00288711	0.0219382	ENSG00000181588
17570	NAT14	2.60728e-09	1.96678e-07	-0.573523	0.0963161	5.0866	0.102653	0.0069334	-0.00196509	0.0069818	0.0069818	ENSG00000090971
35394	VCL	2.76097e-09	2.07802e-07	0.235989	0.039694	7.53403	0.0174959	0.000273527	0.000712268	0.00208989	0.00208989	ENSG00000035403
20413	PSMA3	2.85464e-09	2.14368e-07	-0.249927	0.042077	7.34254	0.020798	0.000493146	0.00208058	0.00216256	0.00216256	ENSG00000100567
8867	DAPK3	2.93651e-09	2.2002e-07	0.402846	0.0678751	5.74796	0.050851	0.0025578	0.000149074	0.00435275	0.00435275	ENSG00000167657
9864	EHF	3.00054e-09	2.23812e-07	-1.07342	0.180968	3.56652	0.363205	0.0237461	-0.00183032	0.0253781	0.0253781	ENSG00000135373
15943	MAL2	2.9999e-09	2.23812e-07	-0.316892	0.0534244	7.33845	0.0335512	0.000364966	0.00391628	0.00216443	0.00391628	ENSG00000147676
20315	PRR3	3.03203e-09	2.25656e-07	-0.417302	0.0703731	6.04876	0.0550816	0.00380236	-0.000253199	0.00362619	0.00362619	ENSG00000223887
20316	PRR3	3.03203e-09	2.25656e-07	-0.417302	0.0703731	6.04876	0.0550816	0.00380236	-0.000253199	0.00362619	0.00362619	ENSG00000206491
20317	PRR3	3.03203e-09	2.25656e-07	-0.417302	0.0703731	6.04876	0.0550816	0.00380236	-0.000253199	0.00362619	0.00362619	ENSG00000223766
20318	PRR3	3.03203e-09	2.25656e-07	-0.417302	0.0703731	6.04876	0.0550816	0.00380236	-0.000253199	0.00362619	0.00362619	ENSG00000229202
20319	PRR3	3.03203e-09	2.25656e-07	-0.417302	0.0703731	6.04876	0.0550816	0.00380236	-0.000253199	0.00362619	0.00362619	ENSG00000233564
20320	PRR3	3.03203e-09	2.25656e-07	-0.417302	0.0703731	6.04876	0.0550816	0.00380236	-0.000253199	0.00362619	0.00362619	ENSG00000204576
20321	PRR3	3.03203e-09	2.25656e-07	-0.417302	0.0703731	6.04876	0.0550816	0.00380236	-0.000253199	0.00362619	0.00362619	ENSG00000228186
19663	PLOD2	3.08373e-09	2.28993e-07	0.295915	0.0499259	7.907	0.0292608	0.000945942	0.00279295	0.00202708	0.00279295	ENSG00000152952
3724	AP5B1	3.09612e-09	2.29402e-07	0.479312	0.0808771	6.45117	0.0767712	0.00220887	0.00760279	0.00294599	0.00760279	ENSG00000254470
14819	LAD1	3.15388e-09	2.33163e-07	0.27944	0.0471758	6.51193	0.0250168	0.000473361	0.00151499	0.00286498	0.00286498	ENSG00000159166
34419	TRMT61A	3.23008e-09	2.38268e-07	0.359196	0.0606805	6.14678	0.0419086	0.00208894	0.00191377	0.00343425	0.00343425	ENSG00000166166
4730	BTBD6	3.28281e-09	2.41624e-07	0.317195	0.0536093	6.82262	0.0317976	0.001792	0.000225213	0.00251894	0.00251894	ENSG00000184887
17782	NECAP2	3.41475e-09	2.50781e-07	0.350596	0.0593194	6.1296	0.0392994	0.00181168	0.00121845	0.00346651	0.00346651	ENSG00000157191
2415	ADAMTS15	3.4428e-09	2.52285e-07	1.04371	0.176632	3.77683	0.329285	0.0258391	-0.0227347	0.0209594	0.0209594	ENSG00000166106
19038	PCIF1	3.60142e-09	2.6333e-07	-0.367576	0.0622849	5.95658	0.0450262	0.00199387	0.00362189	0.00382523	0.00382523	ENSG00000100982
13694	IGSF9	3.95842e-09	2.888e-07	0.750459	0.127501	4.42887	0.176966	0.01253	-0.00251868	0.0118546	0.0118546	ENSG00000085552
14882	LBH	3.98875e-09	2.90377e-07	2.82338	0.479787	1.4778	2.61933	0.0992229	0.185626	0.246071	0.246071	ENSG00000213626
13540	IDH3B	4.08836e-09	2.96981e-07	-0.260996	0.0443828	7.19845	0.022211	0.00071798	0.0015011	0.00223677	0.00223677	ENSG00000101365
19567	PLAGL2	4.2297e-09	3.0658e-07	0.304677	0.0518603	6.62032	0.0291255	0.00130241	0.000294039	0.00273183	0.00273183	ENSG00000126003
24092	RP11-21L23.2	4.27962e-09	3.09525e-07	-1.12598	0.191721	3.58839	0.423451	0.0302609	0.0236156	0.0248747	0.0248747	ENSG00000261578
14997	LGALS7B	4.50712e-09	3.25274e-07	0.783293	0.133567	4.34341	0.204158	0.0140156	0.0111007	0.0127447	0.0127447	ENSG00000178934
11039	FHOD3	4.69031e-09	3.37333e-07	-0.302771	0.0516868	7.16856	0.0299622	0.00175291	0.00132358	0.00225437	0.00225437	ENSG00000134775
31173	SLC25A32	4.69446e-09	3.37333e-07	0.284682	0.0486	7.06803	0.0253878	0.00122351	0.000119779	0.00231943	0.00231943	ENSG00000164933
2650	AGPAT6	4.75342e-09	3.40835e-07	0.342687	0.0585231	6.57167	0.0382215	0.00234755	0.00139157	0.00278987	0.00278987	ENSG00000158669
8966	DCUN1D3	4.78678e-09	3.42491e-07	0.482515	0.0824189	5.90223	0.073681	0.00623753	-0.00144401	0.00395178	0.00395178	ENSG00000188215
34514	TSPAN4	5.13238e-09	3.66432e-07	0.263494	0.045097	7.34992	0.0213506	0.000891378	-0.000238987	0.00215923	0.00215923	ENSG00000214063
33436	TGFB1I1	5.64641e-09	4.0227e-07	0.56993	0.0978101	6.2073	0.108926	0.00518394	0.00916627	0.00332494	0.00916627	ENSG00000140682
3256	ALS2CL	5.6709e-09	4.03127e-07	0.33343	0.0572296	7.71969	0.037283	0.00121976	0.00369308	0.00204599	0.00369308	ENSG00000178038
19679	PLXNA1	5.68261e-09	4.03127e-07	0.294742	0.0505922	7.86549	0.0273959	0.00181024	-0.00014265	0.00202911	0.00202911	ENSG00000114554
18807	PAN2	5.76251e-09	4.07927e-07	-0.530288	0.0910599	5.34921	0.0887379	0.00669858	-0.00122827	0.00573928	0.00573928	ENSG00000135473
10325	EXOSC1	5.80708e-09	4.10211e-07	-0.364738	0.0626459	5.94091	0.0446196	0.00195574	0.00393103	0.003861	0.00393103	ENSG00000171311
19638	PLEKHN1	6.44055e-09	4.53997e-07	0.738575	0.127233	4.71393	0.168742	0.0149178	-0.00854952	0.00936461	0.00936461	ENSG00000187583
4872	C11orf1	6.46809e-09	4.54977e-07	-0.517277	0.0891214	5.2905	0.0874319	0.00592256	0.0030265	0.00599138	0.00599138	ENSG00000137720
4873	C11orf1	6.46809e-09	4.54977e-07	-0.517277	0.0891214	5.2905	0.0874319	0.00592256	0.0030265	0.00599138	0.00599138	ENSG00000262176
19153	PDLIM7	7.11664e-09	4.99543e-07	0.733888	0.126791	7.25722	0.180869	0.000760664	0.0233534	0.0022044	0.0233534	ENSG00000196923
16755	MISP	7.29949e-09	5.11302e-07	0.296323	0.0512326	7.4079	0.029492	0.000596956	0.00334021	0.00213453	0.00334021	ENSG00000099812
13536	IDH1	7.48549e-09	5.23231e-07	-0.336704	0.0582568	7.50232	0.0380836	0.000292068	0.00479872	0.00209996	0.00479872	ENSG00000138413
16967	MRPL13	7.70772e-09	5.37638e-07	-0.249275	0.0431665	7.11163	0.0196659	0.000504926	0.000775723	0.0022901	0.0022901	ENSG00000172172
5053	C19orf33	7.81422e-09	5.43929e-07	0.262461	0.0454682	7.13388	0.0222829	0.000825245	0.00119615	0.00227579	0.00227579	ENSG00000167644
14561	KLK6	7.88786e-09	5.47911e-07	2.77081	0.480141	0.69226	2.32977	0.0539075	-0.0207249	0.291895	0.291895	ENSG00000167755
35738	WLS	8.28322e-09	5.74177e-07	-0.457848	0.0794517	6.10669	0.0704624	0.00217553	0.00729333	0.00351044	0.00729333	ENSG00000116729
11823	GNB4	8.33005e-09	5.76225e-07	0.306928	0.053271	6.34677	0.0314518	0.00115967	0.00282822	0.00309702	0.00309702	ENSG00000114450
15865	LYPLAL1	8.52278e-09	5.88337e-07	-0.369262	0.0641327	7.21629	0.0432019	0.00394288	-0.00107332	0.00222663	0.00222663	ENSG00000143353
37223	ZNF204P	8.67715e-09	5.97755e-07	-0.447492	0.0777604	5.70627	0.0629736	0.00459725	-0.000973459	0.00447277	0.00447277	ENSG00000204789
2333	ACTG1	8.86449e-09	6.09402e-07	0.503003	0.0874615	11.4163	0.0787213	0.000111737	0.00341025	0.0113625	0.0113625	ENSG00000267807
2334	ACTG1	8.86449e-09	6.09402e-07	0.503003	0.0874615	11.4163	0.0787213	0.000111737	0.00341025	0.0113625	0.0113625	ENSG00000184009
936	AC011558.5	9.09576e-09	6.24014e-07	0.443511	0.0771756	5.98542	0.0624849	0.00517319	-0.00083032	0.00376091	0.00376091	ENSG00000267020
3485	AOX1	9.50762e-09	6.5093e-07	0.586731	0.102231	4.91642	0.115817	0.00484571	0.010831	0.00796631	0.010831	ENSG00000138356
31221	SLC27A4	1.02277e-08	6.98793e-07	0.27475	0.0479752	6.92497	0.0254082	0.000863351	0.00258908	0.00242837	0.00258908	ENSG00000167114
11702	GJB5	1.05464e-08	7.19098e-07	0.305691	0.0534267	6.49609	0.0310248	0.00139597	0.00234234	0.00288564	0.00288564	ENSG00000189280
12062	GPRC5A	1.09069e-08	7.42158e-07	0.541251	0.0946907	6.66993	0.0986454	0.0018205	0.011629	0.00267537	0.011629	ENSG00000013588
35436	VLDLR	1.13426e-08	7.70235e-07	-1.57152	0.275255	3.22215	0.831818	0.0628405	0.050807	0.0361194	0.050807	ENSG00000147852
6933	COPG1	1.16274e-08	7.87971e-07	-0.314909	0.0551979	6.52191	0.0299851	0.00171807	-0.00142466	0.00285213	0.00285213	ENSG00000181789
11098	FLNA	1.18708e-08	8.02832e-07	0.37372	0.0655468	8.37415	0.0470556	0.000264843	0.00617973	0.00208986	0.00617973	ENSG00000196924
11099	FLNA	1.18708e-08	8.02832e-07	0.37372	0.0655468	8.37415	0.0470556	0.000264843	0.00617973	0.00208986	0.00617973	ENSG00000269329
6400	CFI	1.23141e-08	8.31128e-07	-0.817428	0.143526	5.58782	0.225177	0.00527306	0.0256267	0.00484423	0.0256267	ENSG00000205403
3784	APOL2	1.29145e-08	8.69889e-07	0.508279	0.0893725	4.98865	0.078656	0.00445204	-0.00301218	0.00752912	0.00752912	ENSG00000128335
7052	CPT1A	1.30229e-08	8.75424e-07	-0.298316	0.0524672	6.1021	0.0295422	0.000609864	0.0029457	0.00351935	0.00351935	ENSG00000110090
30956	SHMT2	1.31147e-08	8.79822e-07	-0.414327	0.0728864	7.99955	0.057875	0.000333649	0.00763499	0.00202699	0.00763499	ENSG00000182199
15801	LTBP2	1.4162e-08	9.48172e-07	0.326179	0.0575127	6.22766	0.0353404	0.00167192	0.00260636	0.00328964	0.00328964	ENSG00000119681
13224	HNRNPUL2	1.42021e-08	9.4895e-07	-0.236864	0.041768	7.58451	0.0179742	0.000541423	0.000887152	0.00207543	0.00207543	ENSG00000214753
31182	SLC25A4	1.5372e-08	1.02507e-06	-0.263837	0.0466361	7.41409	0.0229193	0.00113034	0.00141507	0.00213205	0.00213205	ENSG00000151729
14691	KRT6C	1.68961e-08	1.12445e-06	0.743075	0.131725	4.38633	0.183587	0.0137388	0.008684	0.0122885	0.0122885	ENSG00000170465
36915	ZBED4	1.69706e-08	1.12716e-06	0.251252	0.0445454	7.21499	0.0193588	0.000749083	-0.000223369	0.00222736	0.00222736	ENSG00000100426
11967	GPC6	2.02928e-08	1.34513e-06	-0.513181	0.0914844	5.63024	0.0890496	0.00411953	0.00843456	0.00470576	0.00843456	ENSG00000183098
19152	PDLIM5	2.09631e-08	1.38681e-06	0.389051	0.0694255	6.53863	0.051192	0.00201286	0.00521699	0.00283087	0.00521699	ENSG00000163110
16415	MICB	2.35203e-08	1.5529e-06	0.330554	0.0591979	6.26742	0.0355017	0.00203382	0.00136841	0.00322277	0.00322277	ENSG00000234218
16416	MICB	2.35203e-08	1.5529e-06	0.330554	0.0591979	6.26742	0.0355017	0.00203382	0.00136841	0.00322277	0.00322277	ENSG00000231179
16417	MICB	2.35203e-08	1.5529e-06	0.330554	0.0591979	6.26742	0.0355017	0.00203382	0.00136841	0.00322277	0.00322277	ENSG00000224378
16418	MICB	2.35203e-08	1.5529e-06	0.330554	0.0591979	6.26742	0.0355017	0.00203382	0.00136841	0.00322277	0.00322277	ENSG00000206449
16419	MICB	2.35203e-08	1.5529e-06	0.330554	0.0591979	6.26742	0.0355017	0.00203382	0.00136841	0.00322277	0.00322277	ENSG00000231372
16420	MICB	2.35203e-08	1.5529e-06	0.330554	0.0591979	6.26742	0.0355017	0.00203382	0.00136841	0.00322277	0.00322277	ENSG00000227772
16421	MICB	2.35203e-08	1.5529e-06	0.330554	0.0591979	6.26742	0.0355017	0.00203382	0.00136841	0.00322277	0.00322277	ENSG00000238289
16422	MICB	2.35203e-08	1.5529e-06	0.330554	0.0591979	6.26742	0.0355017	0.00203382	0.00136841	0.00322277	0.00322277	ENSG00000204516
13359	HSF2BP	2.36778e-08	1.56021e-06	0.420895	0.0753925	5.60246	0.0582967	0.00373028	0.00270824	0.00479576	0.00479576	ENSG00000160207
4337	AVPI1	2.54701e-08	1.675e-06	-0.337688	0.0606259	8.08303	0.0386206	0.00030518	0.00520808	0.00203215	0.00520808	ENSG00000119986
7041	CPS1	2.68305e-08	1.76099e-06	-0.549865	0.0988796	4.69478	0.0977215	0.00515442	0.00361583	0.00951133	0.00951133	ENSG00000021826
20543	PTGES	2.77959e-08	1.82077e-06	-0.233708	0.0420734	8.9744	0.0185101	0.000164999	0.00249025	0.00242576	0.00249025	ENSG00000148344
19414	PIEZO1	2.89601e-08	1.89331e-06	0.309636	0.0558143	6.45158	0.0298059	0.00172742	-0.000422985	0.00294544	0.00294544	ENSG00000103335
5092	C1QTNF2	2.9146e-08	1.90174e-06	0.890402	0.160534	4.50022	0.26877	0.0124249	0.026232	0.0111658	0.026232	ENSG00000145861
12072	GPSM1	2.98211e-08	1.94198e-06	0.692621	0.124966	4.95492	0.159044	0.0156951	0.00321311	0.00772957	0.00772957	ENSG00000260789
12073	GPSM1	2.98211e-08	1.94198e-06	0.692621	0.124966	4.95492	0.159044	0.0156951	0.00321311	0.00772957	0.00772957	ENSG00000160360
21218	RGS3	3.01414e-08	1.95902e-06	-0.903216	0.163017	4.77445	0.276629	0.0133679	0.0264941	0.00891807	0.0264941	ENSG00000138835
15594	LPAR5	3.05346e-08	1.98071e-06	0.531357	0.0959416	5.08946	0.0890317	0.00684065	-0.00142879	0.00696653	0.00696653	ENSG00000184574
6159	CDCA7L	3.15975e-08	2.04568e-06	-0.313293	0.0566294	6.39506	0.0300915	0.0017851	-0.000978048	0.00302523	0.00302523	ENSG00000164649
30760	SERPINB2	3.18421e-08	2.05752e-06	2.6901	0.486369	0.830318	2.23575	0.0601778	0.0207735	0.294654	0.294654	ENSG00000197632
9155	DGCR8	3.19309e-08	2.05927e-06	0.39041	0.0705922	6.82593	0.051706	0.00291707	0.00455781	0.00251584	0.00455781	ENSG00000128191
21260	RHOT1	3.28464e-08	2.11422e-06	-0.293761	0.0531642	6.83024	0.0284265	0.00172783	0.00144446	0.00251182	0.00251182	ENSG00000126858
17788	NEDD9	3.44979e-08	2.21198e-06	1.33693	0.242332	2.9895	0.561576	0.039896	-0.00819069	0.048191	0.048191	ENSG00000111859
34094	TOR4A	3.44702e-08	2.21198e-06	0.27384	0.0496351	6.80747	0.0235907	0.00116218	0.000205527	0.00253329	0.00253329	ENSG00000198113
3877	ARHGAP29	3.52842e-08	2.25045e-06	0.24177	0.0438548	7.30442	0.0183565	0.000704353	0.000321553	0.00218051	0.00218051	ENSG00000137962
24862	RP11-320M16.2	3.52341e-08	2.25045e-06	0.88846	0.161151	3.94918	0.259287	0.0209917	0.00710634	0.0179628	0.0179628	ENSG00000258580
37006	ZCCHC14	3.53003e-08	2.25045e-06	0.298758	0.0541927	6.90224	0.0294209	0.00195773	0.00134722	0.00244754	0.00244754	ENSG00000140948
5522	CA2	3.61861e-08	2.30251e-06	0.697603	0.126641	4.73313	0.16524	0.00815054	0.0159062	0.00922012	0.0159062	ENSG00000104267
10913	FBXW5	3.81017e-08	2.41979e-06	0.282988	0.0514576	6.63605	0.026398	0.00125819	0.00170848	0.00271364	0.00271364	ENSG00000159069
26507	RP11-495P10.5	3.83431e-08	2.43048e-06	-1.11407	0.202619	3.69649	0.381617	0.0390418	-0.027449	0.0225401	0.0225401	ENSG00000238107
26508	RP11-495P10.5	3.83431e-08	2.43048e-06	-1.11407	0.202619	3.69649	0.381617	0.0390418	-0.027449	0.0225401	0.0225401	ENSG00000264430
16962	MRP63	3.86292e-08	2.44397e-06	-0.283751	0.0516192	6.69172	0.0262962	0.0013454	0.00133186	0.00265141	0.00265141	ENSG00000173141
12066	GPRIN1	3.88458e-08	2.45303e-06	0.585912	0.106607	6.28702	0.116626	0.00219348	0.0148539	0.00319078	0.0148539	ENSG00000169258
13099	HMOX2	3.90712e-08	2.4626e-06	0.256961	0.0467627	7.13003	0.020547	0.00100189	-7.89322e-05	0.00227823	0.00227823	ENSG00000103415
32809	STX2	3.94898e-08	2.48428e-06	0.49539	0.0901838	5.67408	0.0825383	0.00763055	0.00351303	0.00456912	0.00456912	ENSG00000111450
19656	PLK2	4.13518e-08	2.59652e-06	0.582445	0.106189	4.75133	0.106585	0.00782856	-0.00181272	0.00908561	0.00908561	ENSG00000145632
9185	DHRS3	4.52066e-08	2.83323e-06	-0.63114	0.115399	5.64014	0.135481	0.00226972	0.0177056	0.00467435	0.0177056	ENSG00000162496
6504	CHORDC1	4.57309e-08	2.86071e-06	0.318974	0.0583437	6.52418	0.0336931	0.00225677	0.00170542	0.00284922	0.00284922	ENSG00000110172
4559	BICC1	4.858e-08	3.03325e-06	0.462641	0.0847882	4.8685	0.0692732	0.00251024	0.00381758	0.00827332	0.00827332	ENSG00000122870
19385	PHRF1	4.92104e-08	3.06686e-06	0.229051	0.0419958	7.63356	0.0170198	0.000582274	0.00101834	0.00206319	0.00206319	ENSG00000070047
24618	RP11-296I10.3	5.08788e-08	3.16493e-06	-0.588437	0.108006	4.64657	0.113234	0.00760481	0.00409075	0.00989298	0.00989298	ENSG00000247228
35818	XPOT	5.09882e-08	3.16583e-06	-0.35445	0.0650626	7.28681	0.0427702	0.00116553	0.00518418	0.00218921	0.00518418	ENSG00000184575
19159	PDPR	5.15874e-08	3.19708e-06	-0.424293	0.0779128	6.13117	0.061292	0.00325515	0.00585045	0.00346354	0.00585045	ENSG00000090857
14554	KLK10	5.82379e-08	3.60254e-06	2.94379	0.542721	1.80746	2.95322	0.137808	0.30401	0.192951	0.30401	ENSG00000129451
21126	RELT	6.05814e-08	3.74056e-06	0.473815	0.087467	5.51516	0.0715896	0.00637955	-0.00108043	0.00509616	0.00509616	ENSG00000054967
34542	TSTA3	6.33094e-08	3.90178e-06	0.221533	0.0409549	7.47873	0.0152183	0.000408011	0.000210974	0.00210795	0.00210795	ENSG00000104522
29537	RPA3	6.36902e-08	3.918e-06	-0.315562	0.0583496	6.82017	0.0339594	0.0025776	0.00252941	0.00252124	0.00252941	ENSG00000106399
35547	VWA5A	6.48279e-08	3.98065e-06	-0.487551	0.0902047	5.85834	0.0810762	0.00399236	0.00821296	0.00405935	0.00821296	ENSG00000110002
35824	XRCC4	6.58924e-08	4.03857e-06	-0.399839	0.0740165	5.86674	0.0545354	0.00282107	0.00539659	0.00403839	0.00539659	ENSG00000152422
8858	DANCR	6.62276e-08	4.05167e-06	-0.231457	0.0428536	7.42555	0.017175	0.000627109	0.000751927	0.00212754	0.00212754	ENSG00000226950
16341	METTL9	6.66548e-08	4.07034e-06	-0.274837	0.0508961	6.89568	0.0257691	0.000827128	0.0030585	0.00245317	0.0030585	ENSG00000197006
34464	TSC22D2	6.94424e-08	4.23281e-06	0.505575	0.0937534	4.8933	0.0835071	0.00507183	0.0034596	0.00811273	0.00811273	ENSG00000196428
32489	SPRYD4	6.98399e-08	4.24927e-06	-0.419495	0.0778056	5.54483	0.0559275	0.00408947	-0.0001712	0.0049911	0.0049911	ENSG00000176422
30691	SEMA7A	7.01755e-08	4.26192e-06	1.31532	0.243997	4.42088	0.590459	0.0309042	0.0583973	0.0119347	0.0583973	ENSG00000138623
32758	STK38	7.0375e-08	4.26626e-06	0.240325	0.0445854	7.10637	0.0186751	0.000688238	0.00099715	0.00229354	0.00229354	ENSG00000112079
35981	YWHAH	7.17925e-08	4.34429e-06	0.431043	0.080021	7.84111	0.0634236	0.00102486	0.00858019	0.00203087	0.00858019	ENSG00000128245
9990	ELK3	7.34914e-08	4.4301e-06	0.32736	0.0608202	6.03696	0.0365883	0.00134197	0.00420668	0.00365064	0.00420668	ENSG00000111145
10036	EME1	7.36092e-08	4.4301e-06	-0.543471	0.100977	5.27759	0.0978742	0.00924589	0.00233643	0.00604864	0.00604864	ENSG00000154920
29540	RPAIN	7.36025e-08	4.4301e-06	-0.351332	0.0652773	6.43618	0.040261	0.00342495	0.000613458	0.00296673	0.00296673	ENSG00000129197
6370	CERS3	7.48376e-08	4.49343e-06	2.7191	0.505489	0.666404	2.23061	0.0921263	-0.0764313	0.291152	0.291152	ENSG00000154227
6872	COL18A1	7.52004e-08	4.49343e-06	0.746448	0.138789	4.52715	0.169311	0.0179758	-0.0152817	0.0109179	0.0109179	ENSG00000182871
8679	CXCL1	7.51714e-08	4.49343e-06	0.645749	0.120064	4.64096	0.142396	0.00863591	0.0129873	0.00993848	0.0129873	ENSG00000163739
20717	R3HDM4	7.50791e-08	4.49343e-06	0.307002	0.0570788	6.17234	0.029437	0.00149973	-4.74122e-05	0.00338726	0.00338726	ENSG00000198858
31600	SMURF2	7.56569e-08	4.51261e-06	0.255548	0.0475244	7.01431	0.0199739	0.00102982	-0.000551615	0.00235802	0.00235802	ENSG00000108854
31601	SMURF2	7.56569e-08	4.51261e-06	0.255548	0.0475244	7.01431	0.0199739	0.00102982	-0.000551615	0.00235802	0.00235802	ENSG00000262909
16001	MAP3K14	7.62397e-08	4.53926e-06	0.444651	0.0827134	5.4572	0.0659827	0.00495251	0.0033828	0.00530974	0.00530974	ENSG00000006062
5625	CAMSAP2	7.82891e-08	4.65297e-06	0.209825	0.0390661	7.87072	0.0142323	0.000260454	0.00101998	0.00202879	0.00202879	ENSG00000118200
36971	ZBTB7A	7.89843e-08	4.68594e-06	0.343543	0.0639813	6.97969	0.0403189	0.00110254	0.00503786	0.00238435	0.00503786	ENSG00000178951
4259	ATP6V0A4	8.23391e-08	4.86815e-06	0.785296	0.146458	3.72932	0.197417	0.0102958	0.00521653	0.0218791	0.0218791	ENSG00000105929
16146	MBTPS2	8.23477e-08	4.86815e-06	-0.257734	0.0480677	7.00493	0.0213525	0.00110071	0.000679832	0.00236504	0.00236504	ENSG00000012174
9281	DLG5	8.35981e-08	4.93333e-06	-0.533623	0.0995717	8.17663	0.0973235	0.00045952	0.0144123	0.0020439	0.0144123	ENSG00000151208
67	AASS	8.42282e-08	4.96173e-06	-0.337338	0.0629617	6.0987	0.0359563	0.00242026	-0.000148747	0.003526	0.003526	ENSG00000008311
17631	NCCRP1	8.96537e-08	5.26828e-06	2.17798	0.407363	2.40197	1.49068	0.146241	-0.0617386	0.102676	0.102676	ENSG00000188505
18436	OBSL1	8.97482e-08	5.26828e-06	-0.262188	0.0490406	6.78322	0.0228679	0.00105069	0.00175574	0.00255679	0.00255679	ENSG00000124006
11327	FUCA1	9.12033e-08	5.34429e-06	-0.521855	0.097663	5.76003	0.0931456	0.00306974	0.0112373	0.00431899	0.0112373	ENSG00000179163
30611	SDR16C5	9.16015e-08	5.35821e-06	0.608741	0.11394	4.65214	0.120952	0.00962557	0.00260233	0.00984792	0.00984792	ENSG00000170786
17991	NLRP3	9.20935e-08	5.37755e-06	2.30863	0.432192	3.06273	1.82308	0.152111	0.128074	0.0438934	0.128074	ENSG00000162711
31027	SKIL	9.51486e-08	5.54623e-06	0.45775	0.0857893	5.08187	0.0660499	0.00403261	-4.59899e-05	0.00700709	0.00700709	ENSG00000136603
14484	KLC3	9.57612e-08	5.5722e-06	0.50245	0.0941871	5.17382	0.0808218	0.00677186	-0.000415481	0.00653496	0.00653496	ENSG00000104892
33237	TCEA2	9.84187e-08	5.71686e-06	-0.477122	0.0895227	5.4585	0.0743472	0.00671664	0.000850408	0.00530483	0.00530483	ENSG00000171703
16356	MFI2	9.98912e-08	5.7923e-06	0.434177	0.0815062	5.27657	0.0602951	0.00391169	0.000765988	0.00605321	0.00605321	ENSG00000163975
14216	KCNJ15	1.0296e-07	5.95988e-06	1.02954	0.193471	4.70062	0.362904	0.0108942	0.0452524	0.00946634	0.0452524	ENSG00000157551
4439	BASP1	1.04975e-07	6.06601e-06	0.220122	0.0413927	7.29009	0.0158142	0.000382469	0.0012151	0.00218757	0.00218757	ENSG00000176788
34394	TRIO	1.06244e-07	6.12868e-06	0.431464	0.0811677	5.35921	0.0619722	0.0041846	0.0034703	0.0056977	0.0056977	ENSG00000038382
22563	RP1-140K8.5	1.11733e-07	6.4342e-06	1.28339	0.241852	3.30593	0.513035	0.0549174	-0.0312842	0.0328209	0.0328209	ENSG00000260604
17387	MYO1C	1.15295e-07	6.62785e-06	0.243055	0.0458525	6.58455	0.0196632	0.000379426	0.00204615	0.00277425	0.00277425	ENSG00000197879
6156	CDCA4	1.17808e-07	6.76067e-06	0.344612	0.0650596	7.19559	0.0407065	0.000846113	0.00550301	0.00223842	0.00550301	ENSG00000170779
17762	NDUFS2	1.19396e-07	6.84002e-06	-0.218926	0.0413503	7.84107	0.0163313	0.000533891	0.00190713	0.00203087	0.00203087	ENSG00000158864
17175	MT1L	1.19899e-07	6.85709e-06	0.478281	0.09035	4.82895	0.0714487	0.00370727	-0.000178846	0.00853743	0.00853743	ENSG00000260549
17018	MRPS10	1.21187e-07	6.91888e-06	-0.283951	0.0536598	7.4779	0.0276438	0.000595031	0.00372403	0.00210824	0.00372403	ENSG00000048544
35487	VPS37B	1.26178e-07	7.19149e-06	0.298892	0.0565621	6.16345	0.0290172	0.00139546	0.00137488	0.00340345	0.00340345	ENSG00000139722
19908	PPARG	1.2912e-07	7.34664e-06	-0.409766	0.0776058	5.58124	0.0538793	0.00416772	0.000216001	0.00486627	0.00486627	ENSG00000132170
11223	FOXQ1	1.30701e-07	7.42391e-06	1.0644	0.201673	4.09509	0.388692	0.0181237	0.0428844	0.0157938	0.0428844	ENSG00000164379
34665	TUBB6	1.31788e-07	7.4729e-06	0.409472	0.0776053	7.7362	0.0575273	0.000425641	0.00860823	0.00204331	0.00860823	ENSG00000176014
33161	TBC1D2	1.33888e-07	7.57913e-06	0.229129	0.0434495	7.29662	0.0175892	0.000647462	0.00165155	0.00218433	0.00218433	ENSG00000095383
13461	HTATIP2	1.37074e-07	7.74631e-06	0.262541	0.0498262	7.27887	0.0236575	0.000763744	0.00296024	0.00219321	0.00296024	ENSG00000109854
30427	SAT1	1.40017e-07	7.89922e-06	0.282485	0.0536511	7.58286	0.0273934	0.000482834	0.00383482	0.00207587	0.00383482	ENSG00000130066
2276	ACOT11	1.48776e-07	8.37921e-06	-0.43094	0.0820203	6.65132	0.0637856	0.0025745	0.00751649	0.00269624	0.00751649	ENSG00000162390
20958	RASSF3	1.50828e-07	8.48046e-06	0.372949	0.0710169	5.69486	0.0455488	0.00305856	0.00171844	0.00450654	0.00450654	ENSG00000153179
4486	BCL2L1	1.57658e-07	8.84955e-06	0.256783	0.0489729	6.64826	0.0207666	0.000897805	0.000333793	0.0026997	0.0026997	ENSG00000171552
4448	BBC3	1.58585e-07	8.8866e-06	-0.568911	0.108523	4.93073	0.0996311	0.00978856	-0.00662191	0.00787731	0.00787731	ENSG00000105327
36910	ZBED1	1.60636e-07	8.98647e-06	0.293995	0.0561066	6.757	0.0281309	0.002139	0.000612374	0.00258292	0.00258292	ENSG00000214717
7236	CSGALNACT1	1.64323e-07	9.17733e-06	0.563152	0.107559	4.54858	0.0983302	0.00662822	-0.00264292	0.0107252	0.0107252	ENSG00000147408
13648	IGFBP7	1.70897e-07	9.51379e-06	0.220845	0.0422387	7.4033	0.0156156	0.000539775	0.000690071	0.00213639	0.00213639	ENSG00000163453
34412	TRMT1L	1.70918e-07	9.51379e-06	-0.501786	0.0959719	5.30764	0.0823163	0.00789955	0.000574764	0.00591636	0.00591636	ENSG00000121486
10831	FAT2	1.75637e-07	9.74392e-06	-0.644888	0.123461	7.77131	0.143055	0.000701214	0.0221625	0.00203827	0.0221625	ENSG00000086570
20997	RBM12	1.75632e-07	9.74392e-06	0.413567	0.0791752	7.74954	0.0588337	0.00187785	0.00752522	0.00204129	0.00752522	ENSG00000244462
16282	MEGF8	1.76057e-07	9.75097e-06	-0.319302	0.061134	6.0558	0.0312939	0.00199428	-0.00110959	0.00361177	0.00361177	ENSG00000105429
14487	KLF10	1.77087e-07	9.79177e-06	0.217695	0.0416889	7.53145	0.0152355	0.000516261	0.000756421	0.00209068	0.00209068	ENSG00000155090
33725	TMEM156	1.77654e-07	9.80683e-06	-0.774984	0.148427	3.84185	0.195254	0.0132769	0.00556601	0.0197689	0.0197689	ENSG00000121895
35068	UBE2Z	1.82466e-07	1.00559e-05	0.262678	0.0503566	6.31762	0.0213266	0.000661614	0.000121588	0.00314206	0.00314206	ENSG00000159202
19072	PCYOX1L	1.83051e-07	1.00714e-05	-0.372143	0.0713495	6.17889	0.0476559	0.00220862	0.0054275	0.00337541	0.0054275	ENSG00000145882
30222	RRBP1	1.84389e-07	1.01283e-05	0.21035	0.0403401	8.60072	0.0147294	0.000261218	0.00155786	0.00217976	0.00217976	ENSG00000125844
17064	MRRF	1.88227e-07	1.03221e-05	-0.258897	0.0496865	6.95006	0.0219224	0.0012953	0.000972392	0.00240782	0.00240782	ENSG00000148187
25825	RP11-420L9.5	1.91178e-07	1.04667e-05	0.758964	0.145738	4.2251	0.185346	0.0177538	-0.00208149	0.0141057	0.0141057	ENSG00000270504
9675	DZIP3	1.94012e-07	1.06045e-05	-0.453566	0.0871407	5.75861	0.0662786	0.00706733	-0.00136495	0.00432294	0.00432294	ENSG00000198919
32737	STK16	1.94616e-07	1.06201e-05	-0.392626	0.0754411	6.19996	0.0502075	0.00519919	-0.000248078	0.00333785	0.00333785	ENSG00000115661
31421	SLC7A5	1.95842e-07	1.06696e-05	-0.397037	0.0763057	11.0865	0.048495	1.85008e-05	0.00148592	0.00871534	0.00871534	ENSG00000103257
34098	TP53	2.03104e-07	1.10471e-05	-0.338067	0.065057	7.27407	0.0393656	0.000373327	0.00597528	0.00219566	0.00597528	ENSG00000141510
31163	SLC25A25	2.03828e-07	1.10684e-05	0.440096	0.0847021	5.76397	0.0618509	0.00645361	-0.00177186	0.00430806	0.00430806	ENSG00000148339
13823	INHBA	2.07032e-07	1.12242e-05	1.43795	0.276907	3.37046	0.712324	0.0395604	0.0754555	0.0306142	0.0754555	ENSG00000122641
14675	KRT222	2.12232e-07	1.14874e-05	-0.703908	0.135672	4.19506	0.159161	0.0131337	1.03462e-05	0.0144768	0.0144768	ENSG00000264058
14676	KRT222	2.12232e-07	1.14874e-05	-0.703908	0.135672	4.19506	0.159161	0.0131337	1.03462e-05	0.0144768	0.0144768	ENSG00000213424
32738	STK17A	2.17519e-07	1.17545e-05	0.27286	0.052638	7.55238	0.0233287	0.00207173	-0.000830627	0.00208441	0.00208441	ENSG00000164543
31076	SLC15A4	2.18296e-07	1.17774e-05	0.315564	0.060884	6.42529	0.030822	0.00257829	-0.0013936	0.002982	0.002982	ENSG00000139370
5790	CCDC107	2.21472e-07	1.19295e-05	0.387829	0.0748654	5.73671	0.0511283	0.00402261	0.00348348	0.00438463	0.00438463	ENSG00000159884
37644	ZNF750	2.22723e-07	1.19775e-05	2.21378	0.427429	2.46299	1.4872	0.178811	-0.157622	0.0952318	0.0952318	ENSG00000141579
30670	SEMA3B	2.26625e-07	1.21677e-05	-0.472302	0.0912475	5.43853	0.0720163	0.00710817	-0.000738805	0.00538099	0.00538099	ENSG00000012171
30671	SEMA3B	2.26625e-07	1.21677e-05	-0.472302	0.0912475	5.43853	0.0720163	0.00710817	-0.000738805	0.00538099	0.00538099	ENSG00000262015
17871	NFKB2	2.29207e-07	1.22865e-05	0.404664	0.0782119	5.97179	0.0564664	0.00253031	0.00664535	0.00379107	0.00664535	ENSG00000077150
14860	LAPTM5	2.31535e-07	1.23914e-05	-1.19312	0.230686	4.867	0.49092	0.00463405	0.07519	0.00828318	0.07519	ENSG00000162511
5628	CAMTA2	2.37432e-07	1.26866e-05	-0.35157	0.0680368	6.16739	0.0393229	0.00354725	-0.000744289	0.00339627	0.00339627	ENSG00000108509
17621	NCAPD2	2.44156e-07	1.30042e-05	-0.229373	0.0444338	6.86919	0.0159958	0.000485175	-0.000219942	0.00247637	0.00247637	ENSG00000010292
21166	RFTN1	2.44077e-07	1.30042e-05	0.835941	0.161935	3.72406	0.226624	0.0173512	0.00388004	0.0219834	0.0219834	ENSG00000131378
3897	ARHGDIA	2.44799e-07	1.30177e-05	0.239029	0.0463088	7.93072	0.0197139	0.000206201	0.00301055	0.00202648	0.00301055	ENSG00000141522
4875	C11orf24	2.49108e-07	1.32257e-05	0.328023	0.0635904	5.84096	0.0371322	0.00166319	0.00440243	0.00410333	0.00440243	ENSG00000171067
13295	HPS6	2.60166e-07	1.37909e-05	0.264267	0.0513118	6.67031	0.0236151	0.00127439	0.00205553	0.00267495	0.00267495	ENSG00000166189
3868	ARHGAP22	2.63195e-07	1.39293e-05	0.558959	0.108577	5.28328	0.100116	0.01166	-0.00367736	0.00602332	0.00602332	ENSG00000128805
19576	PLCB3	2.66502e-07	1.4082e-05	0.217145	0.0421992	7.84455	0.0147645	0.000640565	0.000133	0.0020306	0.0020306	ENSG00000149782
14562	KLK7	2.68668e-07	1.41739e-05	2.4984	0.485674	1.89674	2.09189	0.17578	0.0983345	0.178038	0.178038	ENSG00000169035
18630	OSBPL10	2.72418e-07	1.43491e-05	0.314993	0.0612637	5.9317	0.0318118	0.0017476	0.000809374	0.00388227	0.00388227	ENSG00000144645
7234	CSF3	2.79381e-07	1.46926e-05	-0.364203	0.0709001	6.01859	0.0458253	0.00281126	0.00472897	0.00368926	0.00472897	ENSG00000108342
5974	CCNE1	2.81408e-07	1.47613e-05	0.582348	0.113397	5.77874	0.117169	0.00371159	0.0155766	0.00426747	0.0155766	ENSG00000105173
33933	TMPRSS11E	2.81573e-07	1.47613e-05	2.59167	0.504669	0.602688	2.12555	0.093075	0.045079	0.288962	0.288962	ENSG00000087128
12361	HABP4	2.87022e-07	1.50234e-05	0.575215	0.112089	4.91639	0.114339	0.00782726	0.0110186	0.00796651	0.0110186	ENSG00000130956
34267	TRIB2	2.87647e-07	1.50325e-05	-0.639332	0.124593	5.03538	0.139182	0.0160234	0.00467506	0.00726168	0.00726168	ENSG00000071575
5087	C1QL1	2.89796e-07	1.51211e-05	0.774078	0.150894	4.54045	0.207082	0.0120623	0.022091	0.0107979	0.022091	ENSG00000131094
4520	BDH2	2.92587e-07	1.52429e-05	-0.432398	0.0843183	5.09129	0.0595871	0.00370756	0.00066335	0.00695681	0.00695681	ENSG00000164039
3279	AMMECR1L	2.95667e-07	1.53793e-05	0.24426	0.0476495	6.96042	0.0182574	0.00100619	-0.000558019	0.00239952	0.00239952	ENSG00000144233
3275	AMIGO2	3.03493e-07	1.57618e-05	0.78173	0.152644	7.48988	0.211291	0.000734476	0.0342158	0.00210412	0.0342158	ENSG00000139211
34710	TWIST2	3.07216e-07	1.59303e-05	0.382235	0.0746703	5.60688	0.0505219	0.00355785	0.00480564	0.00478126	0.00480564	ENSG00000233608
12405	HBEGF	3.11506e-07	1.61277e-05	0.476091	0.0930529	4.82161	0.0751092	0.00440071	0.00448718	0.00858757	0.00858757	ENSG00000113070
24319	RP11-256I9.2	3.14204e-07	1.62421e-05	0.582656	0.113917	4.43486	0.113013	0.00767084	0.0062877	0.0117949	0.0117949	ENSG00000260834
19062	PCSK1N	3.30705e-07	1.70687e-05	0.781428	0.15307	4.55995	0.211305	0.0114244	0.023721	0.0106245	0.023721	ENSG00000102109
19063	PCSK1N	3.30705e-07	1.70687e-05	0.781428	0.15307	4.55995	0.211305	0.0114244	0.023721	0.0106245	0.023721	ENSG00000268646
5114	C1orf122	3.32984e-07	1.71597e-05	0.266833	0.0522817	6.83073	0.02464	0.00139233	0.00270774	0.00251136	0.00270774	ENSG00000197982
33778	TMEM201	3.361e-07	1.72936e-05	0.3851	0.0754804	6.68738	0.0513274	0.00195019	0.00659575	0.00265614	0.00659575	ENSG00000188807
10515	FAM168B	3.39543e-07	1.74438e-05	0.209104	0.0410003	8.19737	0.0148382	0.000474172	0.00167684	0.00204736	0.00204736	ENSG00000152102
19234	PFDN6	3.44308e-07	1.76614e-05	-0.285621	0.0560325	7.04219	0.0282414	0.00128279	0.00342667	0.00233765	0.00342667	ENSG00000206283
19235	PFDN6	3.44308e-07	1.76614e-05	-0.285621	0.0560325	7.04219	0.0282414	0.00128279	0.00342667	0.00233765	0.00342667	ENSG00000235692
19236	PFDN6	3.44308e-07	1.76614e-05	-0.285621	0.0560325	7.04219	0.0282414	0.00128279	0.00342667	0.00233765	0.00342667	ENSG00000204220
19237	PFDN6	3.44308e-07	1.76614e-05	-0.285621	0.0560325	7.04219	0.0282414	0.00128279	0.00342667	0.00233765	0.00342667	ENSG00000237335
19238	PFDN6	3.44308e-07	1.76614e-05	-0.285621	0.0560325	7.04219	0.0282414	0.00128279	0.00342667	0.00233765	0.00342667	ENSG00000224782
30468	SCARA3	3.51141e-07	1.79843e-05	0.236503	0.0464304	6.98171	0.0184153	0.000850892	0.00119318	0.00238278	0.00238278	ENSG00000168077
30350	S100A8	3.5658e-07	1.82348e-05	1.26124	0.247749	5.47355	0.550871	0.00479703	0.0872723	0.00524835	0.0872723	ENSG00000143546
30907	SH3GL1	3.64248e-07	1.85984e-05	0.225141	0.0442604	6.87396	0.0164914	0.000466336	0.00113961	0.00247213	0.00247213	ENSG00000141985
7056	CPVL	3.70506e-07	1.88314e-05	-0.389295	0.0765798	5.97674	0.0525024	0.000881038	0.00791565	0.00378007	0.00791565	ENSG00000106066
14701	KRT8	3.69583e-07	1.88314e-05	-0.196164	0.0385846	7.82608	0.0122126	0.000200991	0.000634673	0.00203217	0.00203217	ENSG00000170421
33302	TDG	3.70103e-07	1.88314e-05	0.271059	0.0533189	6.3407	0.0232972	0.00115805	0.00041112	0.00310631	0.00310631	ENSG00000139372
17699	NDST1	3.75519e-07	1.90282e-05	0.297388	0.0585298	6.15691	0.0270499	0.00172314	-0.00107565	0.00341548	0.00341548	ENSG00000070614
35428	VIMP	3.75428e-07	1.90282e-05	0.262344	0.0516321	6.53202	0.0215127	0.00115959	-7.77351e-05	0.00283923	0.00283923	ENSG00000131871
11762	GLTP	3.76408e-07	1.90443e-05	0.302203	0.0594826	5.73313	0.0275696	0.000912428	-0.000697783	0.00439485	0.00439485	ENSG00000139433
14070	JMJD6	3.87708e-07	1.95844e-05	0.335501	0.0661099	6.12668	0.0375453	0.00308371	0.0016376	0.00347206	0.00347206	ENSG00000070495
17749	NDUFB3	3.88259e-07	1.95844e-05	-0.254887	0.0502278	6.72512	0.0215713	0.0011685	0.0014328	0.00261575	0.00261575	ENSG00000119013
18202	NR1H3	4.07238e-07	2.05108e-05	-0.586046	0.115693	4.71686	0.117388	0.0107348	0.00720644	0.00934237	0.00934237	ENSG00000025434
4185	ATP11A	4.12759e-07	2.07575e-05	0.354193	0.0699574	6.2895	0.0425541	0.00415428	0.00199366	0.00318677	0.00318677	ENSG00000068650
13953	ISG20L2	4.21935e-07	2.1187e-05	0.281079	0.0555625	7.16332	0.0261053	0.00237324	0.000631406	0.00225754	0.00225754	ENSG00000143319
18814	PANX1	4.32566e-07	2.16881e-05	0.241879	0.0478585	6.83219	0.0191648	0.00092565	0.00109088	0.00251	0.00251	ENSG00000110218
10262	ESYT1	4.34704e-07	2.16975e-05	0.227664	0.0450544	6.61329	0.0163553	0.000304793	0.000702723	0.00274005	0.00274005	ENSG00000139641
15559	LMO4	4.33964e-07	2.16975e-05	-0.468662	0.0927415	6.26641	0.0762144	0.00197349	0.010928	0.00322443	0.010928	ENSG00000143013
21967	RNA18S5	4.34651e-07	2.16975e-05	-0.89267	0.176657	9.70601	0.276507	7.33669e-05	0.0467383	0.00337912	0.0467383	ENSG00000272060
33530	TIGD5	4.38376e-07	2.1848e-05	0.34201	0.0677047	6.18187	0.0405919	0.00204042	0.00483548	0.00337005	0.00483548	ENSG00000179886
20052	PPP1R3B	4.39172e-07	2.1855e-05	0.341313	0.0675714	5.87858	0.0394606	0.00283971	0.00280062	0.00400913	0.00400913	ENSG00000173281
16409	MICAL1	4.42263e-07	2.19761e-05	0.538532	0.106644	6.2584	0.100653	0.00733021	0.00972927	0.00323772	0.00972927	ENSG00000135596
20860	RAI14	4.44376e-07	2.20482e-05	0.347826	0.0688915	5.45739	0.0416534	0.00181001	0.00488816	0.00530904	0.00530904	ENSG00000039560
6095	CD82	4.51576e-07	2.2339e-05	0.356027	0.0705588	6.19206	0.0437192	0.00411598	0.00299977	0.00335183	0.00335183	ENSG00000085117
8929	DCBLD1	4.51035e-07	2.2339e-05	0.423325	0.0838924	5.02565	0.0564683	0.00324052	0.000143258	0.00731639	0.00731639	ENSG00000164465
33145	TATDN3	4.58285e-07	2.26372e-05	-0.432787	0.0858194	5.62744	0.0610776	0.00633271	-0.000224979	0.00471473	0.00471473	ENSG00000203705
19730	PNMA1	4.68756e-07	2.31202e-05	0.288383	0.0572339	6.9867	0.0288804	0.000987321	0.00392626	0.00237892	0.00392626	ENSG00000176903
6706	CLN6	4.73476e-07	2.33185e-05	0.264152	0.0524448	6.3875	0.022455	0.00108944	0.000813277	0.00303624	0.00303624	ENSG00000128973
32838	SUCLG1	4.86578e-07	2.39284e-05	-0.221654	0.0440531	6.91495	0.0151069	0.000474253	-1.46119e-05	0.00243676	0.00243676	ENSG00000163541
7150	CREB3L4	4.91054e-07	2.4113e-05	-0.391759	0.0778879	5.58597	0.0533223	0.0042339	0.00486589	0.00485043	0.00486589	ENSG00000143578
35651	WDR47	4.93575e-07	2.42012e-05	0.377504	0.0750686	6.50145	0.0451333	0.00557432	-0.00259877	0.00287861	0.00287861	ENSG00000085433
2524	AEN	5.03493e-07	2.46512e-05	0.317825	0.063249	5.78077	0.0325278	0.0017387	0.00104136	0.00426194	0.00426194	ENSG00000181026
5927	CCDC86	5.06872e-07	2.47802e-05	0.284904	0.0567122	6.91274	0.0282107	0.00121438	0.00361002	0.00243862	0.00361002	ENSG00000110104
17287	MUC15	5.08077e-07	2.48028e-05	2.63266	0.524096	0.623182	2.14178	0.12229	-0.0441453	0.289725	0.289725	ENSG00000169550
6029	CD14	5.11079e-07	2.49129e-05	-0.824138	0.164102	4.7635	0.236077	0.00501737	0.0353769	0.00899699	0.0353769	ENSG00000170458
6316	CENPH	5.19968e-07	2.52888e-05	-0.303691	0.0605108	6.03438	0.0311438	0.00183631	0.00250788	0.00365602	0.00365602	ENSG00000153044
16413	MICALL1	5.20308e-07	2.52888e-05	0.291457	0.0580746	6.55413	0.0262828	0.00224752	-0.00124924	0.00281147	0.00281147	ENSG00000100139
20632	PTRH1	5.34215e-07	2.59269e-05	0.431676	0.0861011	5.23004	0.058639	0.00485442	-0.00143483	0.00626567	0.00626567	ENSG00000187024
33048	TAGLN2	5.43041e-07	2.6317e-05	0.225666	0.045039	9.42012	0.0157859	0.000126343	0.000509197	0.00291643	0.00291643	ENSG00000158710
25796	RP11-417E7.1	5.49499e-07	2.65913e-05	1.42355	0.284245	2.87061	0.697758	0.06495	0.047316	0.0562426	0.0562426	ENSG00000223485
20289	PRPF40B	5.51052e-07	2.66278e-05	-0.445709	0.089006	5.34731	0.0608886	0.00613589	-0.00452129	0.00574723	0.00574723	ENSG00000110844
5873	CCDC28A	5.53921e-07	2.67277e-05	-0.353339	0.0705742	5.80335	0.0427781	0.00326982	0.00338473	0.00420127	0.00420127	ENSG00000024862
3331	ANKEF1	5.7288e-07	2.76026e-05	-0.353856	0.0707692	5.72459	0.0396295	0.00309302	-0.000511395	0.00441939	0.00441939	ENSG00000132623
16382	MGAT4B	6.01308e-07	2.89305e-05	0.219785	0.044038	7.74514	0.01589	0.000867072	0.000880995	0.00204195	0.00204195	ENSG00000161013
6938	COPS2	6.06496e-07	2.9138e-05	-0.218502	0.0437956	7.13157	0.0145955	0.000599832	-0.000259165	0.00227725	0.00227725	ENSG00000166200
5199	C21orf119	6.20726e-07	2.96933e-05	-0.810728	0.162645	3.96704	0.22254	0.0219996	0.00969548	0.0176804	0.0176804	ENSG00000256073
18467	OGFRL1	6.19664e-07	2.96933e-05	-0.271838	0.0545313	6.97222	0.0257371	0.000759056	0.00370144	0.00239019	0.00370144	ENSG00000119900
35410	VDR	6.20393e-07	2.96933e-05	-0.248876	0.0499274	6.74701	0.0215731	0.000806825	0.00293229	0.00259309	0.00293229	ENSG00000111424
26511	RP11-495P10.8	6.3945e-07	3.05452e-05	-1.50923	0.303124	3.83963	0.793591	0.0302659	0.107561	0.0198082	0.107561	ENSG00000231196
26512	RP11-495P10.8	6.3945e-07	3.05452e-05	-1.50923	0.303124	3.83963	0.793591	0.0302659	0.107561	0.0198082	0.107561	ENSG00000264360
9376	DNAJC19	6.52457e-07	3.11219e-05	-0.31006	0.0623236	6.46557	0.0295383	0.0029	-0.00202869	0.00292635	0.00292635	ENSG00000205981
2743	AKR1C2	6.77493e-07	3.227e-05	0.398788	0.0802761	6.9549	0.0554426	0.000894987	0.00877138	0.00240393	0.00877138	ENSG00000265231
2744	AKR1C2	6.77493e-07	3.227e-05	0.398788	0.0802761	6.9549	0.0554426	0.000894987	0.00877138	0.00240393	0.00877138	ENSG00000151632
13746	IL1RL1	6.87339e-07	3.26457e-05	1.77326	0.357158	2.31749	0.996298	0.0776808	-0.0114721	0.113662	0.113662	ENSG00000115602
15960	MAN1A1	6.86896e-07	3.26457e-05	0.566817	0.114162	5.07467	0.112024	0.00447811	0.0150712	0.00704579	0.0150712	ENSG00000111885
32455	SPOCK1	6.9568e-07	3.29948e-05	0.703927	0.141847	4.07073	0.170605	0.0140464	0.0133925	0.0161347	0.0161347	ENSG00000152377
11824	GNB5	7.09026e-07	3.35324e-05	0.272276	0.0549068	6.19571	0.0238029	0.00117677	0.000776517	0.00334536	0.00334536	ENSG00000069966
21117	REEP4	7.08485e-07	3.35324e-05	-0.231845	0.0467522	7.00279	0.0182071	0.000911995	0.00168983	0.00236665	0.00236665	ENSG00000168476
11253	FRMD8	7.20189e-07	3.40121e-05	0.408661	0.0824605	5.04697	0.0538771	0.00300244	0.00171756	0.00719716	0.00719716	ENSG00000126391
19861	POSTN	7.26081e-07	3.42419e-05	2.84325	0.573901	3.01988	2.82046	0.277292	0.216751	0.0463494	0.216751	ENSG00000133110
5735	CBFB	7.42487e-07	3.49661e-05	0.292208	0.0590331	6.35199	0.0287519	0.00213826	0.00178191	0.0030891	0.0030891	ENSG00000067955
18737	PAAF1	7.4449e-07	3.5011e-05	-0.367473	0.0742461	5.92844	0.0426761	0.00437887	-0.00167221	0.00388986	0.00388986	ENSG00000175575
31061	SLC12A4	7.48812e-07	3.51646e-05	0.329604	0.0666102	6.16232	0.0329458	0.00324985	-0.00280732	0.00340553	0.00340553	ENSG00000124067
14870	LARS	7.53532e-07	3.52818e-05	-0.220663	0.044605	7.07327	0.0164982	0.0006686	0.00169472	0.00231581	0.00231581	ENSG00000133706
20734	RAB18	7.53151e-07	3.52818e-05	0.227254	0.0459366	7.16345	0.0162734	0.00090779	6.72506e-05	0.00225746	0.00225746	ENSG00000099246
30285	RTN1	7.54481e-07	3.52818e-05	0.68364	0.138199	4.5342	0.1516	0.0177943	-0.00355566	0.010854	0.010854	ENSG00000139970
22136	RNF214	7.59598e-07	3.54713e-05	-0.385813	0.0780135	5.92644	0.0487075	0.00523462	-0.000169787	0.00389454	0.00389454	ENSG00000167257
19961	PPIH	7.76045e-07	3.61887e-05	-0.288428	0.0583709	6.6368	0.0290458	0.00112028	0.00399046	0.00271278	0.00399046	ENSG00000171960
32792	STS	7.77267e-07	3.6195e-05	0.341265	0.0690682	5.96331	0.0406631	0.00280099	0.00435462	0.00381004	0.00435462	ENSG00000101846
18733	P4HB	7.80777e-07	3.62572e-05	-0.194576	0.0393869	8.44109	0.0128489	0.000214838	0.00164893	0.00211215	0.00211215	ENSG00000185624
30921	SH3RF3	7.8075e-07	3.62572e-05	-0.276835	0.0560381	6.37336	0.023678	0.00165334	-0.000795012	0.00305707	0.00305707	ENSG00000172985
15627	LRFN4	7.84282e-07	3.63693e-05	0.525566	0.106406	7.08062	0.0964527	0.0036246	0.0133588	0.00231078	0.0133588	ENSG00000173621
9109	DENND1C	7.86151e-07	3.64053e-05	-0.665665	0.134783	4.19783	0.154733	0.0111532	0.0160967	0.0144422	0.0160967	ENSG00000205744
19369	PHKB	7.8842e-07	3.64598e-05	-0.317541	0.0643028	6.22728	0.0352115	0.00137486	0.00482742	0.0032903	0.00482742	ENSG00000102893
12342	H2AFY2	8.1084e-07	3.74446e-05	-0.342233	0.0693799	5.73416	0.0360078	0.00282847	-0.00174007	0.00439189	0.00439189	ENSG00000099284
9104	DEGS1	8.16561e-07	3.76567e-05	0.19617	0.0397801	7.91237	0.0129912	0.000346775	0.00146123	0.00202691	0.00202691	ENSG00000143753
14492	KLF16	8.27124e-07	3.80911e-05	0.469462	0.0952477	6.12718	0.0770051	0.0043678	0.0092404	0.00347111	0.0092404	ENSG00000129911
7934	CTD-2066L21.3	8.42564e-07	3.87461e-05	1.01315	0.205705	3.43819	0.354872	0.0348823	0.0237834	0.0285895	0.0285895	ENSG00000250697
17309	MUT	8.43672e-07	3.87461e-05	-0.246182	0.0499864	6.73459	0.0190086	0.00114208	-0.00010851	0.00260588	0.00260588	ENSG00000146085
34190	TRAF3	8.63168e-07	3.9587e-05	0.328762	0.0668145	6.29941	0.0377823	0.00209917	0.0045971	0.00317088	0.0045971	ENSG00000131323
20008	PPP1R12C	8.69341e-07	3.98153e-05	0.289491	0.0588501	6.8836	0.027735	0.00273135	0.000510482	0.00246366	0.00246366	ENSG00000125503
9292	DLK2	8.71151e-07	3.98435e-05	0.518513	0.105416	5.80985	0.0939918	0.00384698	0.0128219	0.00418406	0.0128219	ENSG00000171462
34118	TPD52L2	8.83677e-07	4.0361e-05	0.196418	0.0399555	8.18403	0.011748	0.000349561	-0.000132069	0.0020451	0.0020451	ENSG00000101150
6441	CHCHD10	8.8663e-07	4.03853e-05	-0.236534	0.0481223	7.0681	0.018192	0.00115425	0.000605175	0.00231939	0.00231939	ENSG00000250479
19289	PGD	8.85434e-07	4.03853e-05	-0.193223	0.0393086	7.66513	0.0129277	0.000261494	0.00189755	0.00205626	0.00205626	ENSG00000142657
11968	GPCPD1	8.92822e-07	4.06118e-05	-0.439538	0.089448	6.15352	0.064454	0.00857968	-0.000459967	0.00342173	0.00342173	ENSG00000125772
10840	FBLIM1	9.17971e-07	4.15694e-05	0.310454	0.0632489	6.06272	0.0318459	0.00240297	0.00126122	0.00359768	0.00359768	ENSG00000162458
14075	JOSD1	9.18861e-07	4.15694e-05	0.296418	0.0603916	5.75698	0.0274533	0.00114323	0.000224595	0.00432749	0.00432749	ENSG00000100221
30256	RSL24D1	9.17989e-07	4.15694e-05	-0.311426	0.0634469	6.53928	0.0339265	0.000346469	0.0056918	0.00283006	0.0056918	ENSG00000137876
34526	TSPYL2	9.15278e-07	4.15694e-05	-0.462424	0.0941986	5.95271	0.0747988	0.0078814	0.00542868	0.00383401	0.00542868	ENSG00000184205
34527	TSPYL2	9.15278e-07	4.15694e-05	-0.462424	0.0941986	5.95271	0.0747988	0.0078814	0.00542868	0.00383401	0.00542868	ENSG00000268269
8993	DDR1	9.40186e-07	4.2419e-05	-0.369098	0.0752683	6.8225	0.0476684	0.00215178	0.00634621	0.00251905	0.00634621	ENSG00000230456
8994	DDR1	9.40186e-07	4.2419e-05	-0.369098	0.0752683	6.8225	0.0476684	0.00215178	0.00634621	0.00251905	0.00634621	ENSG00000229767
8995	DDR1	9.40186e-07	4.2419e-05	-0.369098	0.0752683	6.8225	0.0476684	0.00215178	0.00634621	0.00251905	0.00634621	ENSG00000215522
8996	DDR1	9.40186e-07	4.2419e-05	-0.369098	0.0752683	6.8225	0.0476684	0.00215178	0.00634621	0.00251905	0.00634621	ENSG00000234078
8997	DDR1	9.40186e-07	4.2419e-05	-0.369098	0.0752683	6.8225	0.0476684	0.00215178	0.00634621	0.00251905	0.00634621	ENSG00000223680
8998	DDR1	9.40186e-07	4.2419e-05	-0.369098	0.0752683	6.8225	0.0476684	0.00215178	0.00634621	0.00251905	0.00634621	ENSG00000204580
8999	DDR1	9.40186e-07	4.2419e-05	-0.369098	0.0752683	6.8225	0.0476684	0.00215178	0.00634621	0.00251905	0.00634621	ENSG00000137332
10257	ESRP2	9.39365e-07	4.2419e-05	0.321326	0.0655242	5.89535	0.0361273	0.00162513	0.004815	0.00396833	0.004815	ENSG00000103067
30568	SCRN3	9.41586e-07	4.24248e-05	-0.46491	0.0948126	5.35201	0.0696708	0.00775652	-0.00172116	0.00572761	0.00572761	ENSG00000144306
10335	EXOSC8	9.5385e-07	4.29194e-05	-0.285886	0.0583329	6.51772	0.0286024	0.00133776	0.00376633	0.00285751	0.00376633	ENSG00000120699
30954	SHMT1	9.65257e-07	4.33741e-05	-0.258334	0.0527364	7.12535	0.0205135	0.00189048	-0.00127487	0.00228122	0.00228122	ENSG00000176974
5645	CAPN15	9.70544e-07	4.35309e-05	0.298279	0.060904	6.30384	0.0311422	0.00126197	0.00430199	0.00316383	0.00430199	ENSG00000103326
14897	LCE3D	9.71357e-07	4.35309e-05	2.6563	0.542395	1.01194	2.34635	0.148198	0.138765	0.29309	0.29309	ENSG00000163202
18855	PARP12	9.758e-07	4.36713e-05	0.364668	0.0744759	5.55653	0.0443076	0.00336952	0.00214645	0.00495046	0.00495046	ENSG00000059378
17799	NEK2	9.98222e-07	4.46149e-05	-0.213115	0.043564	7.53656	0.0154239	0.000757618	0.00149053	0.00208912	0.00208912	ENSG00000117650
7172	CRIP2	1.00804e-06	4.49934e-05	0.342179	0.0699744	6.32612	0.0410017	0.00261282	0.00473181	0.00312881	0.00473181	ENSG00000182809
7173	CRIP2	1.00804e-06	4.49934e-05	0.342179	0.0699744	6.32612	0.0410017	0.00261282	0.00473181	0.00312881	0.00473181	ENSG00000270931
24529	RP11-284F21.9	1.01863e-06	4.54055e-05	-0.777665	0.159097	3.93768	0.211803	0.0196124	0.0183553	0.0181472	0.0183553	ENSG00000272068
2352	ACTN4	1.02703e-06	4.57186e-05	0.227333	0.0465238	8.63543	0.0181015	0.000349261	0.00289743	0.00219726	0.00289743	ENSG00000130402
32606	SSH1	1.03134e-06	4.58491e-05	0.384811	0.0787649	5.50391	0.048515	0.00416913	0.000944769	0.00513674	0.00513674	ENSG00000084112
6895	COL5A3	1.03439e-06	4.5888e-05	1.47361	0.301661	2.58407	0.663724	0.0547883	-0.0394512	0.0817103	0.0817103	ENSG00000080573
17640	NCF2	1.03496e-06	4.5888e-05	1.2693	0.259842	4.45578	0.564356	0.0436386	0.0576385	0.0115892	0.0576385	ENSG00000116701
20307	PRR16	1.04414e-06	4.62336e-05	1.45572	0.298112	3.09357	0.739008	0.09108	0.0380104	0.0422262	0.0422262	ENSG00000184838
2154	AC159540.1	1.06598e-06	4.71379e-05	0.579809	0.118837	5.10667	0.1178	0.0124462	0.00873699	0.00687572	0.00873699	ENSG00000230606
20286	PRPF39	1.06767e-06	4.71498e-05	-0.356895	0.0731532	6.81416	0.044634	0.00393907	0.00408802	0.00252692	0.00408802	ENSG00000185246
6901	COL7A1	1.12603e-06	4.96614e-05	0.522163	0.107259	5.3627	0.0956016	0.00363752	0.0136193	0.00568327	0.0136193	ENSG00000114270
7276	CSRP1	1.1276e-06	4.96651e-05	0.285199	0.0585871	7.38247	0.0285205	0.000256908	0.00489176	0.00214503	0.00489176	ENSG00000159176
2209	AC244230.1	1.13177e-06	4.97831e-05	0.224006	0.0460233	7.53381	0.0170189	0.00108727	0.00136933	0.00208996	0.00208996	ENSG00000264230
11580	GCNT1	1.14975e-06	5.05071e-05	0.542035	0.111436	6.26765	0.103042	0.0145646	0.00406224	0.0032224	0.00406224	ENSG00000187210
15864	LYPLA2	1.15623e-06	5.07248e-05	0.251029	0.0516202	6.78624	0.0212463	0.00144315	0.00148394	0.00255382	0.00255382	ENSG00000011009
16013	MAP3K9	1.16294e-06	5.09523e-05	0.313514	0.0644846	5.92819	0.0344773	0.00149516	0.00474224	0.00389045	0.00474224	ENSG00000006432
15491	LIPE	1.16876e-06	5.11402e-05	-0.586712	0.120701	4.79257	0.120752	0.0126838	0.00916938	0.00878931	0.00916938	ENSG00000079435
16889	MORN4	1.19871e-06	5.23818e-05	-0.596598	0.122862	5.57589	0.124893	0.0139706	0.00867188	0.00488432	0.00867188	ENSG00000171160
16854	MOB3B	1.25975e-06	5.49053e-05	0.329274	0.0679476	5.80228	0.0336031	0.00272119	-0.00137527	0.00420412	0.00420412	ENSG00000120162
33559	TINAGL1	1.25912e-06	5.49053e-05	0.28987	0.059815	6.94629	0.0295007	0.00106065	0.0043061	0.00241086	0.0043061	ENSG00000142910
11833	GNG4	1.26639e-06	5.51227e-05	0.371861	0.0767523	6.17608	0.0436094	0.00545588	-0.0027995	0.00338048	0.00338048	ENSG00000168243
27944	RP11-73M18.8	1.27246e-06	5.53145e-05	0.442437	0.0913369	5.14766	0.0672575	0.00584847	0.00481711	0.00666518	0.00666518	ENSG00000269958
9602	DUSP4	1.29012e-06	5.60092e-05	0.214908	0.0443907	7.66449	0.0162202	0.000354365	0.00260144	0.00205639	0.00260144	ENSG00000120875
4046	ASAP2	1.292e-06	5.6018e-05	0.1946	0.0401986	7.72558	0.0120573	0.000378872	0.000491811	0.00204502	0.00204502	ENSG00000151693
15332	LINC00847	1.30125e-06	5.63457e-05	-0.427752	0.0883864	5.51415	0.0642661	0.00643657	0.00528167	0.00509979	0.00528167	ENSG00000245060
9143	DGAT1	1.32637e-06	5.7359e-05	-0.319736	0.0661192	5.96501	0.0333318	0.00275138	0.000576606	0.00380624	0.00380624	ENSG00000261698
9144	DGAT1	1.32637e-06	5.7359e-05	-0.319736	0.0661192	5.96501	0.0333318	0.00275138	0.000576606	0.00380624	0.00380624	ENSG00000185000
13311	HRSP12	1.3335e-06	5.75925e-05	-0.305728	0.0632363	5.92555	0.0323914	0.00210164	0.00333644	0.0038966	0.0038966	ENSG00000132541
35356	VAMP2	1.34708e-06	5.81039e-05	-0.316646	0.0655219	5.87697	0.0351433	0.00242657	0.00390322	0.0040131	0.0040131	ENSG00000220205
150	ABHD15	1.35036e-06	5.81701e-05	0.344293	0.0712499	5.75958	0.0395544	0.00329458	0.00169669	0.00432024	0.00432024	ENSG00000168792
15994	MAP2K6	1.36708e-06	5.88145e-05	-0.960625	0.198898	4.03572	0.287149	0.0427013	-0.0298156	0.0166391	0.0166391	ENSG00000108984
9397	DNAJC6	1.46124e-06	6.27845e-05	0.452461	0.0939405	4.88533	0.0646053	0.00507333	-0.00108713	0.00816391	0.00816391	ENSG00000116675
10256	ESRP1	1.46652e-06	6.293e-05	-0.380781	0.0790701	7.11614	0.0510008	0.000891816	0.0084863	0.00228716	0.0084863	ENSG00000104413
35624	WDR18	1.49583e-06	6.41053e-05	-0.225092	0.0467793	6.73514	0.0154208	0.000677144	-0.000401094	0.00260532	0.00260532	ENSG00000065268
7165	CRIM1	1.50689e-06	6.44567e-05	0.270643	0.056263	5.85525	0.0244546	0.00068119	0.00241922	0.0040671	0.0040671	ENSG00000261899
7166	CRIM1	1.50689e-06	6.44567e-05	0.270643	0.056263	5.85525	0.0244546	0.00068119	0.00241922	0.0040671	0.0040671	ENSG00000150938
37300	ZNF300	1.50789e-06	6.44567e-05	-0.372476	0.0774349	6.14674	0.048817	0.00205748	0.00693677	0.00343431	0.00693677	ENSG00000145908
10103	ENTPD2	1.52519e-06	6.51124e-05	-0.325704	0.0677434	5.92629	0.0360694	0.00298888	0.00231671	0.00389488	0.00389488	ENSG00000054179
36960	ZBTB42	1.53732e-06	6.55466e-05	0.680045	0.14149	4.18631	0.159287	0.015442	0.0102441	0.0145871	0.0145871	ENSG00000179627
9605	DUSP6	1.63355e-06	6.95604e-05	0.268236	0.0559505	6.63793	0.0221226	0.00198421	-0.00131242	0.00271148	0.00271148	ENSG00000139318
3908	ARHGEF18	1.67248e-06	7.11275e-05	0.269752	0.0563223	7.08085	0.0234717	0.00244768	-0.000395357	0.00231063	0.00231063	ENSG00000104880
16859	MOCS1	1.6781e-06	7.11517e-05	-0.339217	0.0708359	6.01313	0.0347336	0.00382569	-0.00355915	0.00370091	0.00370091	ENSG00000124615
17925	NINJ1	1.6764e-06	7.11517e-05	-0.454006	0.0948024	6.17899	0.0726214	0.00132812	0.0121531	0.00337523	0.0121531	ENSG00000131669
33322	TEAD1	1.67945e-06	7.11517e-05	0.23848	0.0498017	7.51293	0.0186927	0.0016238	0.000414725	0.0020965	0.0020965	ENSG00000187079
13057	HMGCL	1.71854e-06	7.2715e-05	-0.357302	0.0746871	5.78119	0.0449931	0.00286291	0.00550432	0.00426081	0.00550432	ENSG00000117305
9298	DLX2	1.72963e-06	7.29993e-05	0.904201	0.189057	3.64054	0.265645	0.0298965	-0.00443323	0.0237173	0.0237173	ENSG00000115844
18390	NUPR1	1.72931e-06	7.29993e-05	-0.64768	0.135421	6.52069	0.147853	0.00128308	0.026225	0.00285369	0.026225	ENSG00000176046
14501	KLF7	1.8289e-06	7.70911e-05	0.502272	0.105266	4.65956	0.0774546	0.00683297	-0.00461885	0.00978838	0.00978838	ENSG00000118263
110	ABCC2	1.8431e-06	7.75919e-05	-0.838898	0.175873	5.5413	0.248243	0.00329505	0.0431019	0.00500345	0.0431019	ENSG00000023839
19537	PKP3	1.85204e-06	7.78699e-05	0.213386	0.044745	6.87451	0.01598	0.000531517	0.00236842	0.00247165	0.00247165	ENSG00000184363
15025	LIAS	1.88295e-06	7.90697e-05	-0.462046	0.0969544	5.37308	0.0753261	0.00672162	0.00737862	0.00564065	0.00737862	ENSG00000121897
33662	TMED7	1.91741e-06	8.04156e-05	-0.277615	0.0582987	6.32228	0.0248238	0.00196332	0.000165256	0.00313478	0.00313478	ENSG00000134970
10255	ESRG	1.92728e-06	8.0728e-05	0.550771	0.115686	7.27763	0.107065	0.000607077	0.0194679	0.00219384	0.0194679	ENSG00000265992
32529	SRF	1.95654e-06	8.18505e-05	0.293056	0.061594	7.18658	0.0303171	0.00182014	0.00387059	0.00224366	0.00387059	ENSG00000112658
14876	LAT2	1.98916e-06	8.31112e-05	-0.697976	0.146803	4.05354	0.152064	0.0159463	-0.00855547	0.0163802	0.0163802	ENSG00000086730
14877	LAT2	1.98916e-06	8.31112e-05	-0.697976	0.146803	4.05354	0.152064	0.0159463	-0.00855547	0.0163802	0.0163802	ENSG00000262128
4118	ATAD3B	2.00871e-06	8.38226e-05	0.493235	0.103783	7.13228	0.0859095	0.00420445	0.011952	0.0022768	0.011952	ENSG00000160072
19210	PEX1	2.01601e-06	8.40221e-05	-0.381776	0.0803433	5.55258	0.0487421	0.00471841	0.00155176	0.00496415	0.00496415	ENSG00000127980
2306	ACSL4	2.06803e-06	8.60829e-05	-0.523704	0.110331	6.62642	0.0968874	0.00187345	0.016386	0.00272474	0.016386	ENSG00000068366
3183	ALDH1B1	2.10814e-06	8.7643e-05	0.193082	0.0407109	7.68749	0.011642	0.00043427	0.000137983	0.00205179	0.00205179	ENSG00000137124
14760	L1CAM	2.12872e-06	8.81686e-05	0.50878	0.107319	4.40157	0.0862957	0.00514523	0.00565286	0.012131	0.012131	ENSG00000198910
14761	L1CAM	2.12872e-06	8.81686e-05	0.50878	0.107319	4.40157	0.0862957	0.00514523	0.00565286	0.012131	0.012131	ENSG00000267951
14851	LANCL1	2.12717e-06	8.81686e-05	-0.219853	0.0463731	7.03816	0.0165693	0.000885148	0.00170071	0.00234055	0.00234055	ENSG00000115365
16365	MFSD2A	2.1279e-06	8.81686e-05	-0.471529	0.0994602	6.55502	0.0785727	0.0017923	0.0130462	0.00281037	0.0130462	ENSG00000168389
13753	IL21R	2.14848e-06	8.88765e-05	-1.4616	0.308423	3.34832	0.666191	0.111347	-0.079707	0.0313398	0.0313398	ENSG00000103522
16023	MAP7D1	2.20609e-06	9.11468e-05	0.297868	0.0629268	7.05602	0.0313693	0.00188849	0.00405118	0.00232783	0.00405118	ENSG00000116871
11699	GJB2	2.22534e-06	9.18283e-05	0.474438	0.100266	6.07278	0.0795913	0.00220646	0.0128734	0.00357736	0.0128734	ENSG00000165474
32905	SUSD2	2.24529e-06	9.2537e-05	0.513797	0.108625	6.32499	0.0933556	0.00221539	0.0154838	0.00313056	0.0154838	ENSG00000099994
33641	TMC6	2.25043e-06	9.26343e-05	0.872415	0.184461	3.65271	0.269164	0.0275085	0.0235305	0.0234556	0.0235305	ENSG00000141524
2679	AIDA	2.25572e-06	9.27376e-05	0.18342	0.0387857	7.90945	0.0115039	0.000229499	0.00153434	0.002027	0.002027	ENSG00000186063
9280	DLG4	2.26585e-06	9.30395e-05	-0.597093	0.126285	4.6617	0.126094	0.0105188	0.0134031	0.00977128	0.0134031	ENSG00000132535
13983	ITGA6	2.27917e-06	9.34711e-05	0.212224	0.0448966	9.39046	0.0153889	0.000147777	0.0021987	0.00287578	0.00287578	ENSG00000091409
4382	B4GALT1	2.31684e-06	9.48994e-05	-0.198598	0.0420435	8.18476	0.0139535	0.000184533	0.00246696	0.00204522	0.00246696	ENSG00000086062
11211	FOXO1	2.34437e-06	9.58929e-05	-0.256812	0.0543954	6.73689	0.0212655	0.00183478	1.4875e-05	0.0026035	0.0026035	ENSG00000150907
16085	MARVELD1	2.34685e-06	9.58929e-05	-0.288473	0.0611042	6.93274	0.0294455	0.000762965	0.00483762	0.00242193	0.00483762	ENSG00000155254
6263	CDV3	2.37098e-06	9.67605e-05	0.199849	0.0423506	7.01688	0.0133005	0.000334248	0.00131401	0.00235611	0.00235611	ENSG00000091527
9224	DIAPH1	2.4466e-06	9.97246e-05	0.190428	0.0404089	8.77057	0.0120429	0.000173891	0.00128111	0.00227543	0.00227543	ENSG00000131504
19125	PDGFC	2.46012e-06	0.000100153	0.310599	0.0659248	6.1205	0.0297032	0.00303528	-0.00208316	0.00348385	0.00348385	ENSG00000145431
10617	FAM219A	2.50402e-06	0.000101816	0.384842	0.0817455	6.15744	0.0519162	0.00660899	0.00274763	0.0034145	0.0034145	ENSG00000164970
19680	PLXNA2	2.5184e-06	0.000102276	0.385526	0.0819111	5.39733	0.0526403	0.00182567	0.00823848	0.00554263	0.00823848	ENSG00000076356
13841	INPP5E	2.52507e-06	0.000102298	0.271109	0.0576081	6.30339	0.0236832	0.00181349	0.000227966	0.00316454	0.00316454	ENSG00000148384
13980	ITGA3	2.52473e-06	0.000102298	0.239159	0.0508188	7.8445	0.0202582	0.000389469	0.00348435	0.0020306	0.00348435	ENSG00000005884
5972	CCND3	2.58391e-06	0.000104554	0.225176	0.0478955	6.56717	0.015638	0.000645586	-0.000112073	0.00279538	0.00279538	ENSG00000112576
4920	C12orf5	2.61001e-06	0.000105482	0.348033	0.0740599	5.22362	0.0366713	0.00193158	-0.00151498	0.00629573	0.00629573	ENSG00000078237
14039	IVNS1ABP	2.63923e-06	0.000106534	0.235252	0.0500849	7.76966	0.0196133	0.000448578	0.00331416	0.00203849	0.00331416	ENSG00000116679
30717	2018-09-05	2.64443e-06	0.000106615	0.645061	0.137344	4.57402	0.137201	0.0177937	-0.00233179	0.0105016	0.0105016	ENSG00000184702
30704	SEPHS2	2.64805e-06	0.000106632	-0.220196	0.0468863	7.34674	0.0154874	0.00113682	4.00255e-05	0.00216066	0.00216066	ENSG00000179918
35226	UQCRC2	2.65321e-06	0.000106711	-0.198525	0.0422755	7.50082	0.0130632	0.000580376	0.000968969	0.00210046	0.00210046	ENSG00000140740
17908	NHP2	2.66775e-06	0.000106918	-0.193619	0.0412405	7.77695	0.0119603	0.000513628	0.000378692	0.00203754	0.00203754	ENSG00000145912
33568	TJP1	2.66798e-06	0.000106918	0.270609	0.0576395	6.46949	0.0249283	0.00206241	0.00163702	0.00292106	0.00292106	ENSG00000104067
34096	TOX2	2.66556e-06	0.000106918	-0.843772	0.179716	4.19802	0.217738	0.0340067	-0.0288159	0.0144399	0.0144399	ENSG00000124191
35008	UBASH3B	2.67474e-06	0.00010706	0.633338	0.134915	4.31442	0.139403	0.0142394	0.00959515	0.0130639	0.0130639	ENSG00000154127
2654	AGRN	2.6896e-06	0.000107526	0.216712	0.0461757	6.9896	0.0158711	0.000821601	0.00140578	0.00237669	0.00237669	ENSG00000188157
10290	ETV5	2.70548e-06	0.000108031	-0.315617	0.067267	5.54181	0.0330801	0.00178559	0.0022094	0.00500168	0.00500168	ENSG00000244405
5584	CALCB	2.77938e-06	0.000110624	-2.641	0.563536	0.627353	2.09812	0.186486	-0.179413	0.289873	0.289873	ENSG00000175868
10159	EPOR	2.78127e-06	0.000110624	-0.686401	0.146468	4.38329	0.151218	0.0198593	-0.00751617	0.0123201	0.0123201	ENSG00000187266
12364	HADH	2.77922e-06	0.000110624	-0.210911	0.0450041	7.18946	0.0157755	0.000709536	0.00232851	0.00224198	0.00232851	ENSG00000138796
33254	TCEB3	2.78369e-06	0.000110624	0.19662	0.0419576	7.53117	0.0128744	0.000549889	0.00104587	0.00209077	0.00209077	ENSG00000011007
30860	SGCE	2.85859e-06	0.000113465	-0.356726	0.0762117	6.37636	0.0436624	0.00565971	0.00119815	0.00305262	0.00305262	ENSG00000127990
4728	BTBD2	2.87381e-06	0.000113835	-0.254484	0.0543812	6.85257	0.0229775	0.000470092	0.00396588	0.0024913	0.00396588	ENSG00000133243
6743	CMBL	2.87471e-06	0.000113835	-0.244719	0.0522952	6.30856	0.0183324	0.000945855	-0.000488231	0.00315633	0.00315633	ENSG00000164237
7406	CTAGE5	2.9135e-06	0.000115234	-0.376748	0.0805563	7.12557	0.0503689	0.00425024	0.00548374	0.00228108	0.00548374	ENSG00000150527
15905	MAFB	2.98688e-06	0.000117996	-0.453315	0.0970339	4.98761	0.0665626	0.00658821	-0.000445502	0.00753516	0.00753516	ENSG00000204103
15800	LTBP1	3.0202e-06	0.000119171	0.308974	0.0661693	7.44167	0.0338935	0.000850817	0.00571675	0.00212137	0.00571675	ENSG00000049323
20483	PSMG2	3.04005e-06	0.000119813	-0.223636	0.0479074	6.93326	0.0164105	0.00102117	0.000737019	0.00242151	0.00242151	ENSG00000128789
4731	BTBD7	3.04547e-06	0.000119885	0.312267	0.0668991	6.42689	0.0342976	0.0037335	0.00257193	0.00297974	0.00297974	ENSG00000011114
13555	IER2	3.09731e-06	0.000121781	0.312498	0.0669984	6.86466	0.0346831	0.00106572	0.00566747	0.00248041	0.00566747	ENSG00000160888
6078	CD55	3.10444e-06	0.000121918	0.263549	0.0565096	7.85641	0.0246694	0.000712322	0.00407768	0.00202971	0.00407768	ENSG00000196352
18612	ORAI1	3.11042e-06	0.000122009	0.280696	0.0601914	6.00687	0.0272052	0.00172019	0.00274003	0.00371431	0.00371431	ENSG00000182500
18613	ORAI1	3.11042e-06	0.000122009	0.280696	0.0601914	6.00687	0.0272052	0.00172019	0.00274003	0.00371431	0.00371431	ENSG00000272171
4760	BTN3A1	3.15236e-06	0.000123509	-0.369866	0.0793597	5.64216	0.0460965	0.00477894	0.00154122	0.004668	0.004668	ENSG00000026950
35260	USP12	3.19647e-06	0.00012509	0.250819	0.0538496	7.11576	0.0223528	0.000669993	0.00367967	0.00228741	0.00367967	ENSG00000152484
30897	SH3BGRL2	3.23043e-06	0.000126271	-0.352376	0.0756887	5.62309	0.0417181	0.00386449	0.00171971	0.00472869	0.00472869	ENSG00000198478
34080	TOP2A	3.26392e-06	0.00012743	-0.189141	0.040645	6.9734	0.0115814	8.8768e-05	0.000972677	0.00238926	0.00238926	ENSG00000131747
2615	AGBL5	3.3172e-06	0.000129359	-0.332097	0.0714167	5.76496	0.0353818	0.0033452	-0.000476184	0.00430532	0.00430532	ENSG00000084693
30360	SAA1	3.34289e-06	0.000130209	0.645915	0.13895	6.2455	0.148331	0.00191014	0.0270506	0.00325931	0.0270506	ENSG00000173432
9349	DNAJA1	3.3512e-06	0.00013038	0.26527	0.0570715	7.89773	0.0250191	0.000257576	0.00462816	0.00202743	0.00462816	ENSG00000086061
19587	PLCH2	3.3926e-06	0.000131837	0.840118	0.180846	6.7936	0.250986	0.00719274	0.041865	0.00254665	0.041865	ENSG00000149527
17129	MSX1	3.42118e-06	0.000132793	0.569685	0.122677	4.47483	0.115422	0.00706374	0.0155109	0.0114054	0.0155109	ENSG00000163132
17502	NABP2	3.4338e-06	0.000133128	-0.221984	0.0478104	7.11299	0.0158296	0.00113955	0.000168635	0.00228921	0.00228921	ENSG00000139579
35202	UPF2	3.51201e-06	0.000136002	0.2155	0.0464605	7.39087	0.0150504	0.00109637	0.00030147	0.0021415	0.0021415	ENSG00000151461
19738	PNP	3.54629e-06	0.00013717	0.264258	0.0569971	7.4161	0.0248481	0.000358588	0.00451441	0.00213125	0.00451441	ENSG00000198805
33815	TMEM246	3.61049e-06	0.000139491	-0.227308	0.0490667	6.85066	0.0168354	0.00111827	0.000550151	0.00249303	0.00249303	ENSG00000165152
9441	DOCK11	3.63988e-06	0.000140464	-0.333233	0.0719579	5.72287	0.0379684	0.00334256	0.00247621	0.00442434	0.00442434	ENSG00000147251
20479	PSME3	3.68661e-06	0.000142005	0.227697	0.0491965	7.87648	0.0184581	0.000329743	0.0033007	0.00202845	0.0033007	ENSG00000131467
33555	TIMP2	3.68834e-06	0.000142005	0.190928	0.041253	8.08481	0.0129782	0.000351073	0.00220164	0.00203231	0.00220164	ENSG00000035862
9985	ELF4	3.71827e-06	0.000142993	0.285169	0.0616377	7.09537	0.0289555	0.000839778	0.00485904	0.00230083	0.00485904	ENSG00000102034
7046	CPSF3	3.72355e-06	0.000143031	-0.22966	0.0496429	6.55625	0.0167614	0.00088777	0.000285096	0.00280885	0.00280885	ENSG00000119203
35383	VAT1	3.74887e-06	0.000143838	0.288384	0.0623556	6.37478	0.0296155	0.000826085	0.00500624	0.00305497	0.00500624	ENSG00000108828
34439	TRPM2	3.75598e-06	0.000143945	0.521301	0.112727	6.21426	0.0967652	0.0157484	0.00329999	0.00331279	0.00331279	ENSG00000142185
32182	SNRPA	3.76829e-06	0.000144251	-0.227822	0.049272	7.00805	0.0175673	0.00127889	0.0012166	0.0023627	0.0023627	ENSG00000077312
9586	DUS4L	3.78886e-06	0.000144872	-0.462004	0.0999438	5.12128	0.0677612	0.0081834	-0.00352493	0.00679974	0.00679974	ENSG00000105865
10773	FAM89A	3.81478e-06	0.000145696	0.283745	0.0614003	6.13376	0.0268008	0.00219636	0.00111291	0.00345864	0.00345864	ENSG00000182118
5198	C20orf96	3.82028e-06	0.000145739	-0.515095	0.11147	4.74682	0.0891016	0.00951965	0.00236119	0.00911872	0.00911872	ENSG00000196476
33377	TEX2	3.83943e-06	0.000146302	0.227836	0.0493163	6.79499	0.0184913	0.000836662	0.00281148	0.0025453	0.00281148	ENSG00000136478
33378	TEX2	3.83943e-06	0.000146302	0.227836	0.0493163	6.79499	0.0184913	0.000836662	0.00281148	0.0025453	0.00281148	ENSG00000263185
10843	FBLN5	3.88702e-06	0.000147946	0.746189	0.161606	3.86193	0.191331	0.0197585	0.0106059	0.0194162	0.0194162	ENSG00000140092
35779	WWC3	3.9683e-06	0.000150868	0.310556	0.0673215	6.4002	0.0343722	0.00192974	0.00486853	0.00301779	0.00486853	ENSG00000047644
6050	CD27-AS1	4.07041e-06	0.000154398	-0.628311	0.13636	4.81567	0.140745	0.0137508	0.0141401	0.00862839	0.0141401	ENSG00000215039
35941	YDJC	4.06705e-06	0.000154398	0.315979	0.068573	7.12615	0.0355956	0.000991952	0.00606143	0.00228071	0.00606143	ENSG00000161179
14482	KLC1	4.12243e-06	0.000156193	0.331253	0.0719316	7.89419	0.0391275	0.00151058	0.00625064	0.00202758	0.00625064	ENSG00000126214
2681	AIFM1	4.15852e-06	0.000157382	-0.214483	0.0465934	7.25358	0.015565	0.0010501	0.00115503	0.00220632	0.00220632	ENSG00000156709
4465	BCAR1	4.20547e-06	0.000158978	0.313989	0.0682443	7.40636	0.0351655	0.00128859	0.00569734	0.00213515	0.00569734	ENSG00000050820
14699	KRT78	4.28355e-06	0.000161746	2.32917	0.506659	0.739198	1.6857	0.0920065	-0.0192786	0.293048	0.293048	ENSG00000170423
12305	GULP1	4.29394e-06	0.000161955	-0.594123	0.129252	4.78423	0.125068	0.0162108	0.00775544	0.00884832	0.00884832	ENSG00000144366
8911	DBT	4.30015e-06	0.000162006	-0.601645	0.130897	6.71216	0.129154	0.00553188	0.0201692	0.00262944	0.0201692	ENSG00000137992
2251	ACBD4	4.33449e-06	0.000162932	-0.495464	0.107835	4.97931	0.0812348	0.0098585	-0.00037164	0.00758396	0.00758396	ENSG00000181513
15730	LRRFIP2	4.32982e-06	0.000162932	0.281539	0.0612723	6.09037	0.0243184	0.00208907	-0.00141525	0.00354237	0.00354237	ENSG00000093167
18367	NUP133	4.39413e-06	0.000164988	-0.202531	0.044107	6.83635	0.014294	0.000411992	0.00207342	0.00250615	0.00250615	ENSG00000069248
690	AC007879.7	4.39967e-06	0.00016501	0.362734	0.0790003	5.99437	0.046962	0.00290773	0.00645383	0.00374135	0.00645383	ENSG00000229647
20274	PRPF31	4.41919e-06	0.000165556	-0.217494	0.0473779	6.92613	0.0151268	0.0009396	0.000229921	0.0024274	0.0024274	ENSG00000105618
20275	PRPF31	4.41919e-06	0.000165556	-0.217494	0.0473779	6.92613	0.0151268	0.0009396	0.000229921	0.0024274	0.0024274	ENSG00000271442
20276	PRPF31	4.41919e-06	0.000165556	-0.217494	0.0473779	6.92613	0.0151268	0.0009396	0.000229921	0.0024274	0.0024274	ENSG00000273469
20277	PRPF31	4.41919e-06	0.000165556	-0.217494	0.0473779	6.92613	0.0151268	0.0009396	0.000229921	0.0024274	0.0024274	ENSG00000273462
20278	PRPF31	4.41919e-06	0.000165556	-0.217494	0.0473779	6.92613	0.0151268	0.0009396	0.000229921	0.0024274	0.0024274	ENSG00000273376
20279	PRPF31	4.41919e-06	0.000165556	-0.217494	0.0473779	6.92613	0.0151268	0.0009396	0.000229921	0.0024274	0.0024274	ENSG00000273060
20280	PRPF31	4.41919e-06	0.000165556	-0.217494	0.0473779	6.92613	0.0151268	0.0009396	0.000229921	0.0024274	0.0024274	ENSG00000272964
20281	PRPF31	4.41919e-06	0.000165556	-0.217494	0.0473779	6.92613	0.0151268	0.0009396	0.000229921	0.0024274	0.0024274	ENSG00000272932
20282	PRPF31	4.41919e-06	0.000165556	-0.217494	0.0473779	6.92613	0.0151268	0.0009396	0.000229921	0.0024274	0.0024274	ENSG00000273109
20283	PRPF31	4.41919e-06	0.000165556	-0.217494	0.0473779	6.92613	0.0151268	0.0009396	0.000229921	0.0024274	0.0024274	ENSG00000273224
31401	SLC6A14	4.43282e-06	0.00016588	3.19727	0.696576	2.46439	3.64903	0.286117	0.441711	0.095066	0.441711	ENSG00000087916
31402	SLC6A14	4.43282e-06	0.00016588	3.19727	0.696576	2.46439	3.64903	0.286117	0.441711	0.095066	0.441711	ENSG00000268104
10742	FAM83A	4.50732e-06	0.000168479	0.270426	0.0589613	7.51886	0.0261108	0.000514768	0.00469988	0.00209461	0.00469988	ENSG00000147689
5239	C2orf43	4.56984e-06	0.000170624	-0.425281	0.0927828	5.38553	0.0645897	0.00527527	0.00763769	0.00559005	0.00763769	ENSG00000118961
32541	SRGN	4.63353e-06	0.000172809	-0.378501	0.082629	5.30125	0.0501884	0.00429716	0.00471456	0.00594418	0.00594418	ENSG00000122862
31302	SLC37A4	4.68883e-06	0.000174676	-0.288077	0.0629229	6.58142	0.0276372	0.00316091	0.000265105	0.00277802	0.00277802	ENSG00000137700
31303	SLC37A4	4.68883e-06	0.000174676	-0.288077	0.0629229	6.58142	0.0276372	0.00316091	0.000265105	0.00277802	0.00277802	ENSG00000262676
6594	CITED4	4.7512e-06	0.000176552	0.586898	0.12827	5.98269	0.123079	0.0026056	0.0220743	0.00376692	0.0220743	ENSG00000179862
12303	GUK1	4.75506e-06	0.000176552	0.184491	0.0403232	8.67771	0.0105715	0.00021896	0.000231567	0.00221998	0.00221998	ENSG00000143774
17906	NHLRC3	4.74704e-06	0.000176552	-0.393694	0.0860407	5.93097	0.054332	0.00722052	0.00257147	0.00388399	0.00388399	ENSG00000188811
6254	CDS1	4.77843e-06	0.000177222	-0.269219	0.0588548	6.44331	0.0259002	0.000864139	0.00433168	0.00295683	0.00433168	ENSG00000163624
12017	GPR161	4.82951e-06	0.000178917	0.362205	0.0792215	6.04442	0.0468891	0.00366171	0.00575235	0.00363515	0.00575235	ENSG00000143147
16281	MEGF6	4.88626e-06	0.000180819	0.834695	0.182662	5.34929	0.249053	0.0104068	0.0396413	0.00573894	0.0396413	ENSG00000162591
16362	MFSD10	4.94623e-06	0.000182835	0.189811	0.041561	7.66991	0.0126133	0.0005357	0.00172035	0.00205527	0.00205527	ENSG00000109736
18419	NXT1	5.05398e-06	0.000186611	0.319427	0.0700109	6.21712	0.0364919	0.00183917	0.00551312	0.00330783	0.00551312	ENSG00000132661
7034	CPNE7	5.09401e-06	0.000187881	0.550209	0.120637	5.00095	0.108283	0.00902346	0.0128064	0.00745756	0.0128064	ENSG00000178773
24286	RP11-253E3.3	5.1065e-06	0.000188008	0.372168	0.0816093	5.45028	0.0464744	0.0046541	0.00149796	0.00533601	0.00533601	ENSG00000250899
35111	UBXN2B	5.10872e-06	0.000188008	-0.298806	0.0655236	5.66158	0.0314828	0.00183258	0.00403918	0.00460744	0.00460744	ENSG00000215114
31218	SLC27A2	5.18261e-06	0.000190517	-0.637804	0.139953	5.42479	0.145542	0.00781769	0.0215628	0.00543423	0.0215628	ENSG00000140284
15599	LPCAT3	5.21726e-06	0.00019156	-0.261235	0.0573404	6.16965	0.023562	0.00153974	0.00232146	0.00339214	0.00339214	ENSG00000111684
15600	LPCAT3	5.21726e-06	0.00019156	-0.261235	0.0573404	6.16965	0.023562	0.00153974	0.00232146	0.00339214	0.00339214	ENSG00000268829
19080	PDCD1LG2	5.22247e-06	0.00019156	0.929862	0.204112	4.00023	0.309387	0.0213636	0.0411289	0.0171684	0.0411289	ENSG00000197646
34594	TTC9	5.2644e-06	0.000192885	0.84616	0.185807	3.7224	0.235273	0.02977	-0.00417454	0.0220166	0.0220166	ENSG00000133985
19585	PLCH1	5.32312e-06	0.000194823	-1.01599	0.223215	3.991	0.359982	0.0574284	0.00545838	0.0173091	0.0173091	ENSG00000114805
7029	CPNE1	5.41831e-06	0.000197961	-0.233781	0.0514041	7.29668	0.0178574	0.00177927	4.74142e-05	0.0021843	0.0021843	ENSG00000214078
11413	GABRP	5.42075e-06	0.000197961	0.532771	0.117149	6.02186	0.101622	0.00281232	0.0177735	0.00368235	0.0177735	ENSG00000094755
14619	KRT10	5.45144e-06	0.000198864	0.288873	0.0635358	6.52857	0.0298784	0.00127992	0.00477528	0.00284362	0.00477528	ENSG00000186395
5064	C19orf54	5.46214e-06	0.000199037	-0.476632	0.104842	4.8014	0.078842	0.0077603	0.00560029	0.00872739	0.00872739	ENSG00000188493
31292	SLC35G2	5.47418e-06	0.00019904	0.341913	0.0752161	5.96002	0.0418603	0.0029696	0.00551659	0.00381745	0.00551659	ENSG00000168917
33760	TMEM185B	5.47037e-06	0.00019904	0.215272	0.0473554	7.00699	0.014906	0.00100031	0.000253801	0.00236349	0.00236349	ENSG00000226479
19144	PDK2	5.67883e-06	0.000206032	-0.593498	0.130784	4.41103	0.116997	0.0136223	0.000533865	0.0120344	0.0120344	ENSG00000005882
19466	PIM1	5.67616e-06	0.000206032	0.422044	0.0930001	5.04996	0.0591305	0.00579288	0.00132473	0.00718064	0.00718064	ENSG00000137193
35493	VPS45	5.71469e-06	0.000207108	-0.281981	0.0621557	6.27783	0.0280816	0.0025893	0.00269533	0.0032057	0.0032057	ENSG00000136631
35494	VPS45	5.71469e-06	0.000207108	-0.281981	0.0621557	6.27783	0.0280816	0.0025893	0.00269533	0.0032057	0.0032057	ENSG00000264082
33301	TCTN3	5.75545e-06	0.000208359	-0.217743	0.0480121	6.87825	0.0148755	0.000989388	-0.000174586	0.00246835	0.00246835	ENSG00000119977
35413	VEGFC	5.80013e-06	0.000209748	0.783044	0.172722	4.4575	0.219747	0.00893407	0.0358153	0.0115725	0.0358153	ENSG00000150630
10341	EXTL2	5.85286e-06	0.000211197	-0.318877	0.0703668	5.62928	0.0356947	0.0027184	0.00376899	0.00470883	0.00470883	ENSG00000162694
14206	KCNIP3	5.85076e-06	0.000211197	0.430513	0.0950001	5.64652	0.060659	0.00888326	-0.0025626	0.00465428	0.00465428	ENSG00000115041
30338	S100A11	5.8918e-06	0.000212372	0.22293	0.0492094	9.41693	0.0178152	8.17727e-05	0.00355057	0.00291199	0.00355057	ENSG00000163191
13780	IL8	5.97423e-06	0.000215111	1.27767	0.282214	2.72448	0.499525	0.0513571	-0.0391145	0.0681102	0.0681102	ENSG00000169429
18798	PALLD	5.98939e-06	0.000215424	0.265244	0.0585946	6.04802	0.0230703	0.00152226	0.000932687	0.00362773	0.00362773	ENSG00000129116
18350	NUDT3	6.0215e-06	0.000216346	-0.179944	0.0397612	8.05274	0.0113945	0.000341728	0.00175887	0.0020297	0.0020297	ENSG00000272325
17364	MYL6	6.03106e-06	0.000216456	0.207137	0.0457731	9.51968	0.0131051	8.02803e-05	0.000211516	0.00306248	0.00306248	ENSG00000092841
18479	OLAH	6.05398e-06	0.000217045	1.4417	0.318643	2.62729	0.74081	0.0750121	0.0715646	0.0772878	0.0772878	ENSG00000152463
15948	MALT1	6.09928e-06	0.000218434	0.229713	0.0507886	6.55375	0.0172927	0.00105727	0.000770704	0.00281195	0.00281195	ENSG00000172175
30348	S100A7	6.26054e-06	0.000223729	3.81599	0.844733	2.04909	5.22482	0.0326794	1.03768	0.153232	1.03768	ENSG00000143556
33866	TMEM54	6.2548e-06	0.000223729	0.457327	0.101232	4.76526	0.068083	0.00638776	0.000285649	0.00898427	0.00898427	ENSG00000121900
10854	FBXL16	6.28549e-06	0.00022438	-0.208893	0.0462505	6.89606	0.0144373	0.000755816	0.000927203	0.00245285	0.00245285	ENSG00000127585
30558	SCO2	6.32274e-06	0.000225468	0.265009	0.0586912	6.23983	0.0231044	0.0018981	0.000646326	0.0032689	0.0032689	ENSG00000130489
12318	GXYLT2	6.33163e-06	0.000225544	-0.866977	0.192021	3.52339	0.261609	0.0289049	0.0162382	0.0264034	0.0264034	ENSG00000172986
9193	DHRS9	6.35284e-06	0.000226058	1.18922	0.263435	3.4075	0.503187	0.0746256	0.0240143	0.0294713	0.0294713	ENSG00000073737
5174	C1orf85	6.39211e-06	0.000227213	-0.33773	0.0748352	5.54008	0.0372646	0.00339271	0.000414972	0.00500775	0.00500775	ENSG00000198715
19606	PLEKHA2	6.40744e-06	0.000227515	-0.287633	0.0637418	6.16469	0.0285372	0.00269333	0.00195331	0.0034012	0.0034012	ENSG00000169499
34642	TUBA4A	6.41531e-06	0.000227552	0.661406	0.146581	7.73185	0.157021	0.000667248	0.0315618	0.002044	0.0315618	ENSG00000127824
14543	KLHL4	6.5044e-06	0.000230467	-0.566816	0.125699	4.78695	0.104548	0.0148715	-0.00466595	0.00882906	0.00882906	ENSG00000102271
5057	C19orf43	6.55983e-06	0.000232184	0.264189	0.0586111	7.70971	0.025061	0.000452006	0.00470088	0.00204771	0.00470088	ENSG00000123144
6350	CEP57	6.56999e-06	0.000232298	-0.24636	0.0546597	6.64708	0.0216952	0.00178048	0.00257851	0.00270105	0.00270105	ENSG00000166037
17063	MRPS9	6.63445e-06	0.000234328	-0.211904	0.0470366	6.78518	0.0161014	0.000763798	0.00252422	0.00255486	0.00255486	ENSG00000135972
19300	PGLYRP4	6.72837e-06	0.000237394	2.44486	0.543048	0.529282	1.97702	0.156614	0.0731593	0.285737	0.285737	ENSG00000163218
17914	NICN1	6.79655e-06	0.000239546	-0.543836	0.120854	5.03557	0.0963172	0.0146478	-0.0051605	0.00726061	0.00726061	ENSG00000145029
17044	MRPS24	7.00834e-06	0.00024675	-0.197842	0.044029	7.28862	0.0123737	0.000719533	6.96178e-05	0.0021883	0.0021883	ENSG00000062582
2321	ACTB	7.09325e-06	0.000249476	0.365087	0.0812954	10.8902	0.0479173	1.21304e-05	0.00990128	0.00748079	0.00990128	ENSG00000075624
20679	PYCR1	7.1072e-06	0.000249703	-0.271013	0.0603532	6.12127	0.0242825	0.00198141	0.000828669	0.00348236	0.00348236	ENSG00000183010
4302	ATPAF1	7.21223e-06	0.000253127	-0.335829	0.0748394	6.67757	0.0405554	0.00297212	0.00542928	0.00266692	0.00542928	ENSG00000123472
30387	SAMD5	7.24186e-06	0.000253899	0.509263	0.113511	4.68154	0.0925703	0.00971279	0.00874429	0.00961443	0.00961443	ENSG00000203727
19652	PLIN4	7.30108e-06	0.000255707	-0.952353	0.212355	4.8018	0.326206	0.00902346	0.0586186	0.00872459	0.0586186	ENSG00000167676
10194	ERCC1	7.31809e-06	0.000256033	0.229972	0.0512847	6.84375	0.0175543	0.00144585	0.000664295	0.00249933	0.00249933	ENSG00000012061
30748	SERPINA1	7.34259e-06	0.000256621	-0.402977	0.0898799	6.72458	0.0584113	0.00143462	0.010683	0.00261632	0.010683	ENSG00000197249
11068	FKBP5	7.36814e-06	0.000257245	-0.247373	0.055183	9.86575	0.0220122	0.000150858	0.00441689	0.00370149	0.00441689	ENSG00000096060
12999	HLTF	7.37931e-06	0.000257365	-0.245075	0.0546743	6.28295	0.0185113	0.00128655	-0.000670563	0.00319737	0.00319737	ENSG00000071794
5159	C1orf43	7.47595e-06	0.000260191	-0.226355	0.0505295	8.66156	0.0184349	0.000335082	0.00349476	0.00221112	0.00349476	ENSG00000143612
9178	DHPS	7.46892e-06	0.000260191	-0.252287	0.0563158	6.20066	0.0204164	0.0014206	0.000231542	0.00333661	0.00333661	ENSG00000095059
10015	ELP4	7.52599e-06	0.00026166	-0.257773	0.0575611	6.42163	0.0220102	0.00198275	0.00061253	0.00298717	0.00298717	ENSG00000109911
19702	PMM2	7.58229e-06	0.000263342	0.298608	0.0667035	6.31043	0.0320893	0.00186498	0.00480906	0.00315337	0.00480906	ENSG00000140650
16071	2018-03-09	7.6113e-06	0.000264075	-0.80582	0.180038	5.00052	0.2337	0.00902617	0.0395943	0.00746006	0.0395943	ENSG00000139266
16009	MAP3K6	7.64401e-06	0.000264934	0.361292	0.0807371	6.28976	0.0434443	0.00659135	-0.00123542	0.00318636	0.00318636	ENSG00000142733
9861	EHD2	7.72493e-06	0.000267461	0.193709	0.0433095	7.33079	0.0121829	0.000645603	0.00051179	0.00216797	0.00216797	ENSG00000024422
35107	UBXN1	7.95219e-06	0.000275044	-0.214678	0.0480643	6.90016	0.0163791	0.00101595	0.00217554	0.00244932	0.00244932	ENSG00000162191
20405	PSIP1	7.96426e-06	0.000275176	-0.205878	0.0460974	7.54594	0.0148967	0.00110116	0.00162516	0.0020863	0.0020863	ENSG00000164985
31641	SNHG5	8.06407e-06	0.000278336	-0.184227	0.0412744	8.83261	0.0119827	0.000238467	0.0020126	0.00231689	0.00231689	ENSG00000203875
11537	GATAD2A	8.19227e-06	0.000282468	0.233145	0.0522735	6.97995	0.0167212	0.00171462	-0.00119682	0.00238415	0.00238415	ENSG00000167491
6407	CFL2	8.25248e-06	0.00028425	0.251642	0.0564406	6.92569	0.0225865	0.00235054	0.00213621	0.00242777	0.00242777	ENSG00000165410
30621	SEC11C	8.38568e-06	0.00028854	-0.256099	0.0574845	6.92166	0.0210708	0.00252558	-0.000782049	0.00243113	0.00243113	ENSG00000166562
10296	EVA1C	8.46245e-06	0.000290624	-0.400641	0.0899682	6.51071	0.057867	0.00765306	0.00448834	0.00286656	0.00448834	ENSG00000166979
11516	GAS2L1	8.46367e-06	0.000290624	0.370735	0.0832531	7.01374	0.0495506	0.00120058	0.00919604	0.00235844	0.00919604	ENSG00000185340
30529	SCGB3A2	8.48105e-06	0.000290921	0.564714	0.126826	6.26866	0.114972	0.00217265	0.0219546	0.00322073	0.0219546	ENSG00000164265
20015	PPP1R14C	8.504e-06	0.000291408	0.204733	0.0459859	7.06501	0.0149162	0.000850514	0.00207637	0.00232153	0.00232153	ENSG00000198729
21079	RCN1	8.54632e-06	0.000292558	-0.243166	0.0546316	7.30145	0.0213205	0.00030915	0.00416776	0.00218196	0.00416776	ENSG00000049449
4751	BTG3	8.55735e-06	0.000292635	0.284613	0.0639472	5.99184	0.0292084	0.0011011	0.00503276	0.00374685	0.00503276	ENSG00000154640
15928	MAGEF1	8.76878e-06	0.000299558	-0.231789	0.0521402	6.63896	0.0173338	0.0013676	0.000152231	0.00271031	0.00271031	ENSG00000177383
16113	MB21D1	9.06373e-06	0.000309317	0.331655	0.0747243	5.9259	0.039699	0.00182979	0.0065458	0.0038958	0.0065458	ENSG00000164430
37284	ZNF281	9.07658e-06	0.000309439	0.227195	0.0511922	6.69813	0.0158591	0.00128649	-0.000819259	0.00264447	0.00264447	ENSG00000162702
15810	LUC7L	9.23126e-06	0.000314391	0.285797	0.0644494	6.08622	0.026616	0.00268003	-3.99787e-05	0.00355056	0.00355056	ENSG00000007392
20395	PSD4	9.29686e-06	0.000316302	0.463042	0.104455	5.90083	0.0774154	0.00401855	0.0123478	0.00395513	0.0123478	ENSG00000125637
5397	C6orf205	9.36268e-06	0.000317893	3.97235	0.896411	2.14418	5.69813	0.381797	0.823533	0.138486	0.823533	ENSG00000237962
5398	C6orf205	9.36268e-06	0.000317893	3.97235	0.896411	2.14418	5.69813	0.381797	0.823533	0.138486	0.823533	ENSG00000231350
5399	C6orf205	9.36268e-06	0.000317893	3.97235	0.896411	2.14418	5.69813	0.381797	0.823533	0.138486	0.823533	ENSG00000206463
5400	C6orf205	9.36268e-06	0.000317893	3.97235	0.896411	2.14418	5.69813	0.381797	0.823533	0.138486	0.823533	ENSG00000223590
5401	C6orf205	9.36268e-06	0.000317893	3.97235	0.896411	2.14418	5.69813	0.381797	0.823533	0.138486	0.823533	ENSG00000227506
5402	C6orf205	9.36268e-06	0.000317893	3.97235	0.896411	2.14418	5.69813	0.381797	0.823533	0.138486	0.823533	ENSG00000234137
14560	KLK5	9.36193e-06	0.000317893	3.16649	0.714556	1.59082	3.6207	0.0942652	0.67162	0.22868	0.67162	ENSG00000167754
32531	SRGAP1	9.55798e-06	0.000324193	0.324879	0.0733869	5.79888	0.0322898	0.00386528	-0.00308293	0.00421316	0.00421316	ENSG00000196935
12656	HFE	9.66544e-06	0.000327505	-0.401947	0.0908453	5.25226	0.052765	0.0062162	-0.00084555	0.00616309	0.00616309	ENSG00000010704
20116	PQLC2	9.96344e-06	0.00033726	0.29678	0.0671757	5.88349	0.0312815	0.00277176	0.00330072	0.00399711	0.00399711	ENSG00000040487
4405	BAG2	9.97489e-06	0.000337305	0.268152	0.0606992	8.11474	0.0259929	0.00118821	0.00433838	0.00203542	0.00433838	ENSG00000112208
32517	SRCAP	9.98533e-06	0.000337316	0.232991	0.0527429	8.44533	0.0196237	0.00125158	0.00292114	0.00211368	0.00292114	ENSG00000080603
17807	NEK9	1.00588e-05	0.000339456	-0.273056	0.0618348	6.1245	0.0269562	0.000855982	0.00487933	0.00347621	0.00487933	ENSG00000119638
33752	TMEM180	1.02142e-05	0.000344351	-0.465547	0.105504	4.6931	0.0727369	0.00717235	0.00247364	0.00952436	0.00952436	ENSG00000138111
20380	PRSS8	1.04344e-05	0.000351419	-0.53454	0.121267	5.62314	0.103367	0.00394876	0.0181097	0.0047285	0.0181097	ENSG00000052344
7008	CPA4	1.04465e-05	0.000351469	0.849227	0.192668	3.73684	0.260901	0.025311	0.0303705	0.0217307	0.0303705	ENSG00000128510
30435	SBDS	1.04616e-05	0.000351623	0.228553	0.0518566	7.56274	0.0188979	0.000362125	0.00367153	0.00208143	0.00367153	ENSG00000126524
33398	TFAM	1.06321e-05	0.000356994	-0.216877	0.0492466	7.09797	0.017021	0.00127026	0.00236759	0.0022991	0.00236759	ENSG00000108064
15823	LY6E	1.07977e-05	0.000362191	-0.227989	0.0518092	8.1325	0.0188147	0.000304939	0.00372134	0.00203757	0.00372134	ENSG00000160932
20365	PRSS23	1.09459e-05	0.000366793	0.631409	0.143581	4.45697	0.14193	0.0193455	0.00856328	0.0115776	0.0115776	ENSG00000150687
30340	S100A13	1.10512e-05	0.000369948	0.263831	0.0600229	7.98807	0.0252054	0.000570348	0.00483377	0.00202667	0.00483377	ENSG00000189171
16808	MMACHC	1.10641e-05	0.000370008	-0.362719	0.0825251	5.25077	0.047642	0.00395797	0.00625762	0.00616991	0.00625762	ENSG00000132763
5084	C1GALT1C1	1.11187e-05	0.000371464	0.204721	0.0465891	6.96181	0.0137602	0.000857406	0.000626368	0.00239841	0.00239841	ENSG00000171155
6003	CCRN4L	1.13689e-05	0.000379441	0.45954	0.104694	5.09186	0.0672755	0.00948751	-0.00458435	0.0069538	0.0069538	ENSG00000151014
12679	HIC2	1.14065e-05	0.000380314	0.481524	0.109721	4.848	0.0704928	0.00964889	-0.00848228	0.00840902	0.00840902	ENSG00000169635
20839	RAD51C	1.14273e-05	0.000380628	-0.250745	0.0571403	6.35556	0.0206382	0.00181383	0.0004065	0.00308369	0.00308369	ENSG00000108384
13982	ITGA5	1.14989e-05	0.000382631	0.224364	0.0511443	6.14963	0.0165597	0.000494679	0.00132778	0.00342894	0.00342894	ENSG00000161638
14193	KCNG1	1.15798e-05	0.00038494	-0.493726	0.112585	4.58397	0.0755686	0.00859768	-0.00554907	0.0104155	0.0104155	ENSG00000026559
19061	PCSK1	1.16143e-05	0.0003857	-0.696498	0.158847	4.18177	0.174387	0.0232039	0.0128644	0.0146447	0.0146447	ENSG00000175426
35517	VSIG10L	1.16735e-05	0.000387281	0.688938	0.157163	4.08384	0.164543	0.0211	0.00658993	0.0159502	0.0159502	ENSG00000186806
5602	CALML5	1.17197e-05	0.000388429	2.60576	0.594552	1.52622	2.46119	0.216474	0.313764	0.238785	0.313764	ENSG00000178372
30313	RWDD2A	1.1957e-05	0.000395899	-0.518365	0.118392	4.56661	0.0960952	0.0104589	0.00889678	0.0105661	0.0105661	ENSG00000013392
20866	RALGAPA2	1.19747e-05	0.000396093	-0.372479	0.0850788	5.70021	0.0493533	0.00636695	0.00329702	0.00449064	0.00449064	ENSG00000188559
12225	GSR	1.21127e-05	0.000400259	-0.235426	0.0538049	6.83164	0.0201016	0.00152517	0.00281729	0.00251051	0.00281729	ENSG00000104687
18688	OTUD7B	1.21786e-05	0.000402039	0.279609	0.0639199	6.90148	0.0246538	0.00368043	-0.00218106	0.00244819	0.00244819	ENSG00000163113
18689	OTUD7B	1.21786e-05	0.000402039	0.279609	0.0639199	6.90148	0.0246538	0.00368043	-0.00218106	0.00244819	0.00244819	ENSG00000264522
32516	SRC	1.22465e-05	0.000403879	0.233364	0.0533629	7.29242	0.0197548	0.00198745	0.00228395	0.00218641	0.00228395	ENSG00000197122
22107	RNF149	1.24451e-05	0.000410025	0.280854	0.064274	5.87225	0.0286211	0.00172595	0.00447078	0.00402471	0.00447078	ENSG00000163162
13712	IL11	1.25233e-05	0.000411947	0.966773	0.221317	3.37655	0.314144	0.0430516	-0.000865222	0.0304202	0.0304202	ENSG00000095752
17113	MSN	1.25282e-05	0.000411947	0.170893	0.0391221	7.23542	0.00909111	7.97522e-05	0.000332498	0.00221606	0.00221606	ENSG00000147065
12670	HHLA1	1.26103e-05	0.000414239	0.528506	0.121029	5.92869	0.101373	0.0030774	0.0188947	0.00388929	0.0188947	ENSG00000132297
16338	METTL7A	1.2679e-05	0.000416087	-0.580218	0.132908	7.5336	0.122193	0.00193293	0.0245638	0.00209002	0.0245638	ENSG00000185432
13422	HSPB1	1.28248e-05	0.000420456	0.288239	0.0660633	8.39776	0.0301618	0.000281314	0.00626523	0.00209732	0.00626523	ENSG00000106211
28866	RP3-368A4.5	1.30518e-05	0.000427478	0.765174	0.175529	4.75094	0.21262	0.0083044	0.0379115	0.00908845	0.0379115	ENSG00000271430
13322	HS6ST2	1.3259e-05	0.000433839	-0.254764	0.0584886	6.39348	0.0228848	0.00210384	0.00216302	0.00302753	0.00302753	ENSG00000171004
12641	HERPUD1	1.3348e-05	0.000436322	-0.309696	0.0711239	6.23779	0.0348439	0.00214149	0.00544642	0.00327236	0.00544642	ENSG00000051108
6135	CDC42EP1	1.35583e-05	0.000442764	0.227008	0.052175	6.19289	0.0162662	0.00073298	0.000275022	0.00335036	0.00335036	ENSG00000128283
21308	RIPK1	1.37195e-05	0.00044759	0.373054	0.085793	6.47109	0.0505833	0.00278388	0.00825677	0.0029189	0.00825677	ENSG00000137275
32565	SRPX	1.37971e-05	0.00044968	0.269314	0.061953	6.31421	0.0240579	0.00260985	0.000263835	0.00314742	0.00314742	ENSG00000101955
35127	UCN2	1.38809e-05	0.00045197	0.871882	0.200629	3.90736	0.276356	0.0241197	0.0362585	0.0186439	0.0362585	ENSG00000145040
2291	ACP6	1.3895e-05	0.000451989	-0.335677	0.0772467	5.39325	0.0348014	0.00339164	-0.0021444	0.00555894	0.00555894	ENSG00000162836
2292	ACP6	1.3895e-05	0.000451989	-0.335677	0.0772467	5.39325	0.0348014	0.00339164	-0.0021444	0.00555894	0.00555894	ENSG00000265277
5929	CCDC88A	1.39094e-05	0.000452015	0.230659	0.0530826	6.90142	0.0191444	0.00177839	0.0022008	0.00244825	0.00244825	ENSG00000115355
19221	PEX2	1.41376e-05	0.000458983	-0.298844	0.0688309	6.66291	0.0278397	0.00442334	-0.00311411	0.0026832	0.0026832	ENSG00000164751
34591	TTC7A	1.42017e-05	0.000460615	0.280162	0.0645428	6.4002	0.0242425	0.00323087	-0.00236184	0.00301778	0.00301778	ENSG00000068724
9408	DNASE1L1	1.42592e-05	0.00046203	0.249782	0.0575556	6.4272	0.0213197	0.00198966	0.00126332	0.00297931	0.00297931	ENSG00000013563
9409	DNASE1L1	1.42592e-05	0.00046203	0.249782	0.0575556	6.4272	0.0213197	0.00198966	0.00126332	0.00297931	0.00297931	ENSG00000267993
5975	CCNE2	1.43613e-05	0.000464438	0.768533	0.177152	4.87806	0.214852	0.00583138	0.041243	0.00821098	0.041243	ENSG00000175305
37071	ZFHX3	1.43508e-05	0.000464438	0.59752	0.137727	5.82845	0.129872	0.0215329	0.00692039	0.00413547	0.00692039	ENSG00000140836
3471	ANXA3	1.4416e-05	0.000465756	0.363296	0.0837584	7.46446	0.0480137	0.000454383	0.0100688	0.00211299	0.0100688	ENSG00000138772
16912	MPP1	1.45157e-05	0.000468521	-0.36212	0.0835164	5.29688	0.0452171	0.00449919	0.00284816	0.00596331	0.00596331	ENSG00000130830
16913	MPP1	1.45157e-05	0.000468521	-0.36212	0.0835164	5.29688	0.0452171	0.00449919	0.00284816	0.00596331	0.00596331	ENSG00000269326
34057	TOB2	1.46644e-05	0.000472865	0.258625	0.0596781	6.27265	0.0231426	0.00212804	0.00171758	0.00321417	0.00321417	ENSG00000183864
14094	KANK2	1.46973e-05	0.000473465	0.297095	0.0685628	6.03672	0.031596	0.00340015	0.00299531	0.00365114	0.00365114	ENSG00000197256
20327	PRR5L	1.48452e-05	0.00047777	0.602087	0.139019	4.30872	0.131909	0.0158618	0.0130838	0.0131277	0.0131277	ENSG00000135362
19784	POLI	1.4865e-05	0.000477944	-0.440359	0.101683	5.01141	0.0633066	0.0081119	-0.00169709	0.0073974	0.0073974	ENSG00000101751
17805	NEK7	1.49396e-05	0.00047988	0.310916	0.071812	5.48807	0.0322425	0.00254087	0.00151158	0.00519458	0.00519458	ENSG00000151414
30240	RRP7B	1.49784e-05	0.000480664	0.525377	0.121362	5.29232	0.0936095	0.0161098	-0.00260578	0.00598336	0.00598336	ENSG00000182841
5463	C8orf58	1.50281e-05	0.000481797	0.460397	0.10637	4.53264	0.0648531	0.0061036	-0.00452432	0.0108681	0.0108681	ENSG00000241852
6654	CLDND1	1.52218e-05	0.000487536	-0.260344	0.0601889	6.61633	0.024681	0.00188652	0.00354753	0.0027365	0.00354753	ENSG00000080822
22513	ROS1	1.5253e-05	0.000488067	0.265989	0.0615003	8.11539	0.0257638	0.00109232	0.00458111	0.00203549	0.00458111	ENSG00000047936
11608	GDI1	1.53385e-05	0.000490333	0.237755	0.0549878	6.22137	0.0182387	0.00123501	0.0003657	0.00330048	0.00330048	ENSG00000203879
11609	GDI1	1.53385e-05	0.000490333	0.237755	0.0549878	6.22137	0.0182387	0.00123501	0.0003657	0.00330048	0.00330048	ENSG00000268690
30337	S100A10	1.55246e-05	0.000495806	0.181999	0.0421185	9.07968	0.0112377	0.000140793	0.00148504	0.00252016	0.00252016	ENSG00000197747
20637	PTTG1IP	1.56392e-05	0.000498986	0.173591	0.040188	7.21332	0.00953989	0.000194312	0.000430309	0.0022283	0.0022283	ENSG00000183255
5665	CARD10	1.5684e-05	0.000499462	0.290609	0.0672885	6.64591	0.0266069	0.00408923	-0.00250076	0.00270238	0.00270238	ENSG00000100065
16918	MPP6	1.56729e-05	0.000499462	0.31246	0.0723452	5.73731	0.0339605	0.00346784	0.00237103	0.00438291	0.00438291	ENSG00000105926
32770	STOML2	1.5717e-05	0.000500035	-0.16963	0.0392808	7.79902	0.00916826	0.000279554	0.000390429	0.00203491	0.00203491	ENSG00000165283
11804	GNA15	1.57403e-05	0.000500299	0.237606	0.055026	6.01811	0.0175735	0.0008515	-5.58197e-05	0.00369029	0.00369029	ENSG00000060558
31057	SLC11A2	1.60264e-05	0.00050794	-0.357833	0.0829452	5.21112	0.0403179	0.00396513	-0.0015844	0.00635473	0.00635473	ENSG00000110911
31128	SLC22A5	1.59998e-05	0.00050794	0.264092	0.0612109	6.25872	0.0245187	0.00238299	0.00211119	0.00323717	0.00323717	ENSG00000197375
36940	ZBTB22	1.60141e-05	0.00050794	-0.396028	0.0917953	5.60747	0.0550041	0.00786025	0.00208039	0.0047793	0.0047793	ENSG00000206280
36941	ZBTB22	1.60141e-05	0.00050794	-0.396028	0.0917953	5.60747	0.0550041	0.00786025	0.00208039	0.0047793	0.0047793	ENSG00000237056
36942	ZBTB22	1.60141e-05	0.00050794	-0.396028	0.0917953	5.60747	0.0550041	0.00786025	0.00208039	0.0047793	0.0047793	ENSG00000236104
36943	ZBTB22	1.60141e-05	0.00050794	-0.396028	0.0917953	5.60747	0.0550041	0.00786025	0.00208039	0.0047793	0.0047793	ENSG00000229253
36944	ZBTB22	1.60141e-05	0.00050794	-0.396028	0.0917953	5.60747	0.0550041	0.00786025	0.00208039	0.0047793	0.0047793	ENSG00000227780
8987	DDIT3	1.60473e-05	0.000508118	-0.584039	0.135389	4.26642	0.114198	0.0138826	0.000951423	0.0136124	0.0136124	ENSG00000175197
4342	AXIN1	1.60899e-05	0.000508782	0.204209	0.047345	7.27232	0.0134228	0.00116577	-2.52213e-05	0.00219656	0.00219656	ENSG00000103126
11739	GLIS2	1.60988e-05	0.000508782	0.354942	0.0822941	5.56223	0.0401996	0.00522763	-0.00222197	0.00493084	0.00493084	ENSG00000126603
14392	KIAA1467	1.6139e-05	0.000509571	-0.4262	0.0988281	4.72024	0.0590089	0.00533364	0.000310118	0.00931685	0.00931685	ENSG00000084444
13093	HMGN5	1.62487e-05	0.000512549	-0.491949	0.114114	6.28174	0.0882304	0.00253751	0.0169954	0.00319934	0.0169954	ENSG00000198157
19959	PPIF	1.65476e-05	0.000521485	0.204688	0.0475244	7.25046	0.0152795	0.000469966	0.00291789	0.00220797	0.00291789	ENSG00000108179
7179	CRK	1.66854e-05	0.00052533	0.183964	0.042731	7.61309	0.0107527	0.000670828	7.89015e-05	0.00206808	0.00206808	ENSG00000167193
15723	LRRC8C	1.67729e-05	0.000527586	0.499962	0.116162	5.27873	0.0911808	0.00199369	0.0182466	0.00604355	0.0182466	ENSG00000171488
35013	UBC	1.68042e-05	0.000528073	0.221612	0.0514944	9.17161	0.0179155	4.83268e-05	0.00392919	0.0026128	0.00392919	ENSG00000150991
10390	FADS1	1.68885e-05	0.000530221	-0.25933	0.0602742	6.48128	0.0236106	0.00254423	0.00174954	0.00290525	0.00290525	ENSG00000149485
14519	KLHL13	1.6995e-05	0.000533066	-0.301877	0.0701859	5.93134	0.0296224	0.00350597	-0.000651516	0.00388312	0.00388312	ENSG00000003096
13999	ITGB3	1.71569e-05	0.000537635	1.8515	0.43068	2.17459	1.25099	0.139364	0.138864	0.133925	0.138864	ENSG00000259207
14000	ITGB3	1.71569e-05	0.000537635	1.8515	0.43068	2.17459	1.25099	0.139364	0.138864	0.133925	0.138864	ENSG00000259753
33565	TIPRL	1.72044e-05	0.00053862	-0.182491	0.0424557	7.31369	0.0104081	0.000527694	-6.25012e-06	0.00217604	0.00217604	ENSG00000143155
13405	HSPA8	1.72683e-05	0.000540114	0.264399	0.0615229	10.5052	0.0227885	5.26688e-05	0.00221802	0.00562492	0.00562492	ENSG00000109971
20615	PTPRE	1.73553e-05	0.000542324	0.408049	0.0949735	5.16827	0.0607752	0.00618963	0.00734033	0.00656236	0.00734033	ENSG00000132334
16211	MDH1	1.75381e-05	0.000547524	-0.17114	0.0398545	7.82784	0.0104385	0.000350559	0.00171422	0.00203201	0.00203201	ENSG00000014641
19208	PET112	1.7592e-05	0.000548692	-0.282846	0.0658785	6.09076	0.0281173	0.00296837	0.00217759	0.00354159	0.00354159	ENSG00000059691
12108	GREB1	1.76269e-05	0.000549267	-0.866368	0.201809	3.72053	0.23334	0.0390366	-0.0288345	0.0220538	0.0220538	ENSG00000196208
26376	RP11-47A8.5	1.76783e-05	0.000550355	0.558199	0.130045	4.47578	0.108318	0.0139711	0.00458228	0.0113964	0.0113964	ENSG00000272933
18730	P4HA2	1.80213e-05	0.000560509	0.223716	0.0521715	6.37494	0.0169999	0.00102808	0.00145336	0.00305472	0.00305472	ENSG00000072682
20010	PPP1R13L	1.81036e-05	0.000562544	0.24316	0.0567193	6.70626	0.020553	0.00218988	0.00132883	0.00263574	0.00263574	ENSG00000104881
20763	RAB39B	1.86476e-05	0.000578371	-2.77951	0.649343	1.78996	2.82368	0.14498	0.487489	0.195882	0.487489	ENSG00000155961
20764	RAB39B	1.86476e-05	0.000578371	-2.77951	0.649343	1.78996	2.82368	0.14498	0.487489	0.195882	0.487489	ENSG00000268359
32722	STC1	1.86328e-05	0.000578371	-0.89186	0.208346	4.10727	0.290714	0.020958	0.0441539	0.0156264	0.0441539	ENSG00000159167
4917	C12orf44	1.88439e-05	0.000583372	0.269119	0.0629053	5.88292	0.0225337	0.00193711	-0.000929476	0.00399849	0.00399849	ENSG00000123395
30319	RXFP1	1.88385e-05	0.000583372	1.6746	0.391424	2.22469	0.939242	0.103226	0.0192195	0.126593	0.126593	ENSG00000171509
10027	EMC4	1.89047e-05	0.000584713	-0.189371	0.0442721	6.99868	0.0112992	0.000570259	0.000105637	0.00236976	0.00236976	ENSG00000128463
33669	TMEM101	1.91171e-05	0.000590734	-0.299496	0.0700582	5.45156	0.0317054	0.00203105	0.00396401	0.00533117	0.00533117	ENSG00000091947
20993	RBL2	1.91967e-05	0.000592645	-0.251414	0.0588237	5.92934	0.0230677	0.00130258	0.00382864	0.00388776	0.00388776	ENSG00000103479
4934	C12orf75	1.92912e-05	0.000595011	0.227129	0.0531553	6.91451	0.0165156	0.0018011	-0.000501973	0.00243712	0.00243712	ENSG00000235162
11310	FTL	1.94482e-05	0.000599299	-0.270712	0.0633819	9.32779	0.0268063	8.1458e-05	0.00594443	0.00279398	0.00594443	ENSG00000087086
35745	WNT10B	1.95657e-05	0.000602365	0.666232	0.156034	3.84593	0.148012	0.0168233	0.00174227	0.0196967	0.0196967	ENSG00000169884
30784	SESN1	1.96378e-05	0.000604027	-0.338314	0.0792496	5.75109	0.0418736	0.00311605	0.00630471	0.00434395	0.00630471	ENSG00000080546
18058	NOP14-AS1	1.97053e-05	0.000605542	0.322855	0.0756418	5.51235	0.0349755	0.00347626	0.00115489	0.00510626	0.00510626	ENSG00000249673
34622	TTPAL	2.0042e-05	0.000615322	0.263379	0.061762	6.60406	0.0220502	0.00297089	-0.00142136	0.00275093	0.00275093	ENSG00000124120
35071	UBE3C	2.01519e-05	0.000618129	0.235179	0.0551649	6.52344	0.0198955	0.00171458	0.00241389	0.00285017	0.00285017	ENSG00000009335
17826	NEU1	2.02489e-05	0.000620531	-0.217202	0.050961	6.82611	0.0172695	0.00110627	0.00278927	0.00251566	0.00278927	ENSG00000234846
17827	NEU1	2.02489e-05	0.000620531	-0.217202	0.050961	6.82611	0.0172695	0.00110627	0.00278927	0.00251566	0.00278927	ENSG00000227315
17828	NEU1	2.02489e-05	0.000620531	-0.217202	0.050961	6.82611	0.0172695	0.00110627	0.00278927	0.00251566	0.00278927	ENSG00000228691
17829	NEU1	2.02489e-05	0.000620531	-0.217202	0.050961	6.82611	0.0172695	0.00110627	0.00278927	0.00251566	0.00278927	ENSG00000204386
17830	NEU1	2.02489e-05	0.000620531	-0.217202	0.050961	6.82611	0.0172695	0.00110627	0.00278927	0.00251566	0.00278927	ENSG00000184494
17831	NEU1	2.02489e-05	0.000620531	-0.217202	0.050961	6.82611	0.0172695	0.00110627	0.00278927	0.00251566	0.00278927	ENSG00000223957
17832	NEU1	2.02489e-05	0.000620531	-0.217202	0.050961	6.82611	0.0172695	0.00110627	0.00278927	0.00251566	0.00278927	ENSG00000234343
17833	NEU1	2.02489e-05	0.000620531	-0.217202	0.050961	6.82611	0.0172695	0.00110627	0.00278927	0.00251566	0.00278927	ENSG00000227129
35947	YIF1B	2.03636e-05	0.000623475	-0.279416	0.0655773	6.58504	0.0285824	0.00161207	0.0048385	0.00277365	0.0048385	ENSG00000167645
11341	FUT3	2.04461e-05	0.000625425	-1.01901	0.239207	3.18697	0.380179	0.031728	0.0541018	0.0376596	0.0541018	ENSG00000171124
32240	SNX2	2.05071e-05	0.000626716	-0.234311	0.0550116	6.79328	0.020102	0.0011052	0.00343422	0.00254695	0.00343422	ENSG00000205302
3964	ARL4C	2.05469e-05	0.000627359	0.781225	0.183435	5.66959	0.223472	0.00351196	0.0469607	0.00458282	0.0469607	ENSG00000188042
33670	TMEM102	2.09258e-05	0.000638341	0.392706	0.0922978	5.87059	0.0564881	0.00308235	0.00969596	0.00402882	0.00969596	ENSG00000181284
9229	DICER1-AS1	2.11962e-05	0.000646	-0.637085	0.149835	4.20165	0.141	0.0192814	0.00476484	0.0143945	0.0143945	ENSG00000235706
13965	ISY1	2.12509e-05	0.000646484	-0.322342	0.0758214	5.97656	0.0344789	0.00484287	-0.000708203	0.00378046	0.00378046	ENSG00000240682
18304	NTAN1	2.12376e-05	0.000646484	0.270579	0.0636436	5.98926	0.0254574	0.00232328	0.00204365	0.00375249	0.00375249	ENSG00000157045
17810	NELFCD	2.14672e-05	0.000652469	-0.196174	0.0461687	7.54661	0.0125842	0.00111122	0.000187455	0.00208611	0.00208611	ENSG00000101158
33410	TFE3	2.16073e-05	0.000656131	0.251974	0.0593215	6.09897	0.019694	0.00175309	-0.000944643	0.00352547	0.00352547	ENSG00000068323
33411	TFE3	2.16073e-05	0.000656131	0.251974	0.0593215	6.09897	0.019694	0.00175309	-0.000944643	0.00352547	0.00352547	ENSG00000269748
35263	USP14	2.17244e-05	0.000659085	-0.174637	0.0411261	7.74731	0.0107302	0.000495406	0.00148049	0.00204162	0.00204162	ENSG00000101557
1278	AC025335.1	2.17856e-05	0.000660342	0.332778	0.078379	5.53674	0.0362023	0.00419543	-0.000470512	0.00501947	0.00501947	ENSG00000179859
3839	ARF4	2.18372e-05	0.000661304	0.227831	0.0536676	7.5574	0.0190284	0.000353918	0.0039664	0.00208296	0.0039664	ENSG00000168374
4594	BMP2	2.21756e-05	0.000670943	0.781963	0.184348	3.62078	0.207852	0.0268275	0.00368726	0.0241488	0.0241488	ENSG00000125845
32902	SURF6	2.22596e-05	0.000672875	0.210174	0.0495584	6.66122	0.0146831	0.000998959	0.000790087	0.0026851	0.0026851	ENSG00000261306
32903	SURF6	2.22596e-05	0.000672875	0.210174	0.0495584	6.66122	0.0146831	0.000998959	0.000790087	0.0026851	0.0026851	ENSG00000148296
27587	RP11-676M6.1	2.2342e-05	0.000674754	2.44194	0.575915	0.527822	1.8875	0.211853	-0.0886268	0.285665	0.285665	ENSG00000254612
30419	SARNP	2.24463e-05	0.00067729	-0.187231	0.0441681	7.29464	0.0126763	0.00074092	0.00195862	0.00218531	0.00218531	ENSG00000205323
11572	GCHFR	2.25895e-05	0.000680993	-0.407638	0.096195	4.9201	0.0596679	0.00593691	0.0063346	0.00794331	0.00794331	ENSG00000137880
3733	APBB2	2.26785e-05	0.000683059	0.255956	0.0604134	6.19245	0.022711	0.00212353	0.00169761	0.00335114	0.00335114	ENSG00000163697
31477	SLITRK5	2.29075e-05	0.000689333	-0.779055	0.183979	4.60119	0.222696	0.00860814	0.0421641	0.0102686	0.0421641	ENSG00000165300
8658	CUL9	2.31014e-05	0.000694542	-0.584176	0.138018	4.4768	0.115145	0.017187	-0.00122838	0.0113867	0.0113867	ENSG00000112659
14767	L3HYPDH	2.32321e-05	0.000697842	0.369089	0.0872278	5.16856	0.0417282	0.00485211	-0.0037769	0.00656093	0.00656093	ENSG00000126790
6761	CMTR1	2.33576e-05	0.00070035	-0.287938	0.0680688	5.45623	0.0259166	0.0016366	-0.00033154	0.00531343	0.00531343	ENSG00000137200
9520	DRAM2	2.33511e-05	0.00070035	-0.25568	0.0604421	6.38369	0.0238076	0.00243804	0.00280681	0.00304183	0.00304183	ENSG00000156171
32445	SPINK7	2.3583e-05	0.000706181	2.40694	0.569292	0.510322	1.78774	0.201368	-0.139204	0.284772	0.284772	ENSG00000145879
33245	TCEAL8	2.35944e-05	0.000706181	-0.277563	0.0656512	6.72014	0.0282844	0.00108947	0.00537565	0.00262099	0.00537565	ENSG00000180964
18271	NSMCE1	2.41218e-05	0.000721319	-0.344558	0.0815936	6.1542	0.0436052	0.0020254	0.00796087	0.00342048	0.00796087	ENSG00000169189
13499	HYAL3	2.43941e-05	0.000728808	0.438948	0.104008	4.8935	0.0646914	0.00811505	0.000495901	0.00811143	0.00811143	ENSG00000186792
13500	HYAL3	2.43941e-05	0.000728808	0.438948	0.104008	4.8935	0.0646914	0.00811505	0.000495901	0.00811143	0.00811143	ENSG00000261855
6536	CHST11	2.4632e-05	0.000735255	0.546054	0.129454	4.65774	0.0940795	0.0153344	-0.00955072	0.00980294	0.00980294	ENSG00000171310
16453	MILR1	2.54408e-05	0.000758718	-0.666441	0.158268	3.85986	0.159368	0.0181206	0.0145356	0.0194523	0.0194523	ENSG00000263304
16454	MILR1	2.54408e-05	0.000758718	-0.666441	0.158268	3.85986	0.159368	0.0181206	0.0145356	0.0194523	0.0194523	ENSG00000271605
11725	GLDC	2.56427e-05	0.000762793	-0.479333	0.113881	4.8174	0.0844907	0.00171139	0.017742	0.0086165	0.017742	ENSG00000178445
20325	PRR5	2.56461e-05	0.000762793	0.361699	0.085934	5.39741	0.04496	0.00553467	0.0016054	0.00554231	0.00554231	ENSG00000186654
33991	TNFRSF21	2.56125e-05	0.000762793	0.270808	0.0643351	6.38983	0.0269679	0.00158539	0.00462312	0.00303284	0.00462312	ENSG00000146072
5695	CASC7	2.57873e-05	0.000765628	0.312474	0.0742607	7.15642	0.0359096	0.000765309	0.00750667	0.00226175	0.00750667	ENSG00000259758
30782	SERTAD4	2.57842e-05	0.000765628	1.28468	0.305308	2.639	0.559442	0.0636929	0.0167045	0.0761269	0.0761269	ENSG00000082497
14037	IVD	2.63702e-05	0.000782238	-0.242916	0.0577995	6.34158	0.0217114	0.00130809	0.00370308	0.00310495	0.00370308	ENSG00000128928
18244	NRM	2.67062e-05	0.0007915	-0.265271	0.0631616	6.18189	0.0232442	0.00261406	5.29274e-05	0.00337002	0.00337002	ENSG00000228854
18245	NRM	2.67062e-05	0.0007915	-0.265271	0.0631616	6.18189	0.0232442	0.00261406	5.29274e-05	0.00337002	0.00337002	ENSG00000206484
18246	NRM	2.67062e-05	0.0007915	-0.265271	0.0631616	6.18189	0.0232442	0.00261406	5.29274e-05	0.00337002	0.00337002	ENSG00000236843
18247	NRM	2.67062e-05	0.0007915	-0.265271	0.0631616	6.18189	0.0232442	0.00261406	5.29274e-05	0.00337002	0.00337002	ENSG00000228867
18248	NRM	2.67062e-05	0.0007915	-0.265271	0.0631616	6.18189	0.0232442	0.00261406	5.29274e-05	0.00337002	0.00337002	ENSG00000234809
18249	NRM	2.67062e-05	0.0007915	-0.265271	0.0631616	6.18189	0.0232442	0.00261406	5.29274e-05	0.00337002	0.00337002	ENSG00000137404
18250	NRM	2.67062e-05	0.0007915	-0.265271	0.0631616	6.18189	0.0232442	0.00261406	5.29274e-05	0.00337002	0.00337002	ENSG00000235773
35184	UNC5B	2.68467e-05	0.000794958	-0.694842	0.16549	5.83088	0.177706	0.00336117	0.0377194	0.00412919	0.0377194	ENSG00000107731
20081	PPP2R5C	2.6899e-05	0.000795094	-0.198566	0.0472974	6.64626	0.0122356	0.000653579	-0.000144788	0.00270198	0.00270198	ENSG00000078304
30235	RRP12	2.68811e-05	0.000795094	0.268938	0.0640574	7.03079	0.0236661	0.00380913	-0.00134946	0.0023459	0.0023459	ENSG00000052749
13827	INHBE	2.70109e-05	0.000797068	-2.14914	0.512028	1.73939	1.45669	0.188919	-0.100104	0.20434	0.20434	ENSG00000139269
33430	TFRC	2.70136e-05	0.000797068	0.260646	0.0620988	7.07735	0.0250085	0.000329946	0.00545445	0.00231302	0.00545445	ENSG00000072274
24601	RP11-295G20.2	2.70604e-05	0.000797743	0.209355	0.0498834	6.71556	0.0153812	0.00110669	0.00168368	0.00262583	0.00262583	ENSG00000233461
20616	PTPRF	2.72947e-05	0.000803941	0.174115	0.0415059	8.36465	0.0100889	0.000497136	0.000745501	0.00208697	0.00208697	ENSG00000142949
8676	CXADR	2.74687e-05	0.000808351	-0.543665	0.129645	4.31338	0.10274	0.0121362	0.00544951	0.0130755	0.0130755	ENSG00000154639
5441	C7orf55	2.76818e-05	0.000812703	-0.863511	0.206003	3.86517	0.27462	0.0342437	0.029412	0.0193601	0.029412	ENSG00000164898
13625	IFT74	2.76853e-05	0.000812703	-0.366201	0.0873629	4.82776	0.0457397	0.00290283	0.00398322	0.00854559	0.00854559	ENSG00000096872
16343	MEX3B	2.76897e-05	0.000812703	0.758167	0.180874	3.7754	0.18387	0.0280868	-0.0138057	0.0209864	0.0209864	ENSG00000183496
9278	DLG3	2.77366e-05	0.000813363	-0.30223	0.0721091	6.82333	0.0284928	0.0052813	-0.00391897	0.00251827	0.00251827	ENSG00000082458
4973	C15orf52	2.78852e-05	0.000817003	0.436502	0.104175	6.357	0.0613118	0.0131971	-0.00800767	0.00308153	0.00308153	ENSG00000188549
12614	HEG1	2.81627e-05	0.000824408	0.423711	0.101177	4.75028	0.0661433	0.00399172	0.0113633	0.00909332	0.0113633	ENSG00000173706
3251	ALPK1	2.88888e-05	0.000844921	-0.465822	0.111386	4.36976	0.0797933	0.00614791	0.0122225	0.0124623	0.0124623	ENSG00000073331
6354	CEP70	2.89186e-05	0.000845051	-0.339593	0.0812071	5.36948	0.0401525	0.00423652	0.00270779	0.00565537	0.00565537	ENSG00000114107
10104	ENTPD3	2.89574e-05	0.000845445	1.05387	0.252032	2.99293	0.393477	0.0473008	0.0280504	0.0479793	0.0479793	ENSG00000168032
18473	OLA1	2.91192e-05	0.000849424	-0.201329	0.048162	7.7787	0.0149435	0.000439896	0.00303948	0.00203732	0.00303948	ENSG00000138430
9486	DPM3	2.91537e-05	0.000849687	-0.455197	0.108899	5.67015	0.0763921	0.00522794	0.0125607	0.00458111	0.0125607	ENSG00000179085
33148	TAZ	2.92256e-05	0.000851038	-0.344769	0.0824921	5.60911	0.0397511	0.00543346	-0.000319184	0.00477396	0.00477396	ENSG00000102125
33149	TAZ	2.92256e-05	0.000851038	-0.344769	0.0824921	5.60911	0.0397511	0.00543346	-0.000319184	0.00477396	0.00477396	ENSG00000268904
14485	KLC4	2.93522e-05	0.000853979	-0.374629	0.0896577	4.98471	0.0491876	0.00450554	0.00434892	0.00755221	0.00755221	ENSG00000137171
4134	ATF3	2.95922e-05	0.000860212	0.619925	0.148429	4.12507	0.128931	0.0176614	-0.000612789	0.0153853	0.0153853	ENSG00000162772
19990	PPP1CC	2.96721e-05	0.000861782	-0.162519	0.0389177	8.27157	0.00941833	0.000209528	0.00165873	0.00206235	0.00206235	ENSG00000186298
15203	LINC00473	3.00357e-05	0.000870826	-0.95842	0.229661	3.56589	0.289935	0.0537235	-0.0357683	0.0253928	0.0253928	ENSG00000223414
15945	MALL	3.00299e-05	0.000870826	0.809279	0.193921	3.36036	0.223227	0.0254667	0.00796724	0.0309414	0.0309414	ENSG00000144063
26509	RP11-495P10.7	3.01624e-05	0.000873741	-1.10466	0.264764	3.39439	0.40082	0.0752845	-0.0318616	0.0298658	0.0298658	ENSG00000244252
26510	RP11-495P10.7	3.01624e-05	0.000873741	-1.10466	0.264764	3.39439	0.40082	0.0752845	-0.0318616	0.0298658	0.0298658	ENSG00000265925
29545	RPE65	3.08171e-05	0.000891931	0.451514	0.108346	4.77411	0.0638752	0.00868773	-0.00529318	0.0089205	0.0089205	ENSG00000116745
34507	TSPAN18	3.09115e-05	0.000893888	-0.596166	0.143081	3.86317	0.116585	0.0113134	0.00113748	0.0193947	0.0193947	ENSG00000157570
28782	RP13-582O9.5	3.1007e-05	0.00089587	-0.527356	0.126588	4.65419	0.0904515	0.0142052	-0.00543013	0.00983143	0.00983143	ENSG00000253716
33937	TMPRSS13	3.10946e-05	0.000897623	3.08325	0.740223	1.29505	3.50944	0.101959	0.719936	0.270393	0.719936	ENSG00000137747
18354	NUDT6	3.13417e-05	0.000903975	-0.451049	0.108334	5.21782	0.0751171	0.00892173	0.00868274	0.00632304	0.00868274	ENSG00000170917
3702	AP1M2	3.17029e-05	0.000913129	-0.427017	0.102627	5.13849	0.0673418	0.00244557	0.0133528	0.00671158	0.0133528	ENSG00000129354
10592	FAM208B	3.17139e-05	0.000913129	0.270757	0.0650733	5.76336	0.0251557	0.00204206	0.00191162	0.00430973	0.00430973	ENSG00000108021
33368	TET3	3.19875e-05	0.000920213	0.313956	0.0754914	5.17707	0.0364093	0.00183602	0.0067124	0.00651904	0.0067124	ENSG00000187605
19158	PDPN	3.2128e-05	0.000923459	0.326608	0.0785525	5.58314	0.0394064	0.00429283	0.0049629	0.00485991	0.0049629	ENSG00000162493
30271	RSU1	3.22366e-05	0.000925653	0.187319	0.0450603	8.36948	0.011354	0.000957222	7.71526e-05	0.00208843	0.00208843	ENSG00000148484
34117	TPD52L1	3.22599e-05	0.000925653	-0.497075	0.119578	6.87635	0.0912837	0.00194916	0.0194993	0.00247003	0.0194993	ENSG00000111907
8732	CYBRD1	3.24385e-05	0.000929978	0.536958	0.129212	5.13379	0.106532	0.00419954	0.0208441	0.0067355	0.0208441	ENSG00000071967
4304	ATPIF1	3.25166e-05	0.000931416	-0.217867	0.0524337	7.54689	0.0175389	0.000676332	0.00344761	0.00208602	0.00344761	ENSG00000130770
35657	WDR54	3.25543e-05	0.000931695	-0.385426	0.0927661	5.13419	0.0469443	0.00617484	-0.00320201	0.00673348	0.00673348	ENSG00000005448
9332	DNAAF3	3.27468e-05	0.000936403	-0.869042	0.209233	3.11648	0.247377	0.0246282	0.00137963	0.0410394	0.0410394	ENSG00000167646
6256	CDSN	3.29485e-05	0.000941362	2.97346	0.716139	3.02288	2.70428	0.72311	-0.658299	0.0461721	0.0461721	ENSG00000237123
6257	CDSN	3.29485e-05	0.000941362	2.97346	0.716139	3.02288	2.70428	0.72311	-0.658299	0.0461721	0.0461721	ENSG00000206460
6258	CDSN	3.29485e-05	0.000941362	2.97346	0.716139	3.02288	2.70428	0.72311	-0.658299	0.0461721	0.0461721	ENSG00000237114
6259	CDSN	3.29485e-05	0.000941362	2.97346	0.716139	3.02288	2.70428	0.72311	-0.658299	0.0461721	0.0461721	ENSG00000237165
6260	CDSN	3.29485e-05	0.000941362	2.97346	0.716139	3.02288	2.70428	0.72311	-0.658299	0.0461721	0.0461721	ENSG00000204539
6261	CDSN	3.29485e-05	0.000941362	2.97346	0.716139	3.02288	2.70428	0.72311	-0.658299	0.0461721	0.0461721	ENSG00000137197
20078	PPP2R4	3.30704e-05	0.000944035	-0.182406	0.0439403	7.19512	0.0110437	0.000657435	0.000670254	0.00223869	0.00223869	ENSG00000119383
10879	FBXO25	3.33424e-05	0.000950987	-0.29325	0.0706738	5.49403	0.0303486	0.00231946	0.0033679	0.00517272	0.00517272	ENSG00000147364
30933	SHANK3	3.35648e-05	0.00095651	0.333729	0.0804587	5.54618	0.037823	0.00472402	0.000789154	0.00498639	0.00498639	ENSG00000251322
19801	POLR2G	3.37264e-05	0.000960296	-0.191488	0.046178	7.07391	0.0121187	0.000883241	0.000514863	0.00231537	0.00231537	ENSG00000168002
10902	FBXO6	3.40762e-05	0.000969427	-0.560644	0.135279	4.0966	0.109494	0.0116776	0.00731914	0.0157729	0.0157729	ENSG00000116663
8655	CUL4B	3.43459e-05	0.000976266	0.17532	0.0423216	7.25857	0.00950087	0.000482986	-0.000133255	0.00220369	0.00220369	ENSG00000158290
34021	TNNI2	3.45024e-05	0.000979881	-0.276241	0.0667004	7.34332	0.0282314	0.000836271	0.00583715	0.00216221	0.00583715	ENSG00000130598
19632	PLEKHJ1	3.45588e-05	0.000980646	0.200231	0.0483517	6.93323	0.0148332	0.000788046	0.00271879	0.00242153	0.00271879	ENSG00000104886
30660	SEL1L3	3.52127e-05	0.000998353	-0.420231	0.101583	5.03282	0.065361	0.00376028	0.0117183	0.00727602	0.0117183	ENSG00000091490
37031	ZDHHC18	3.52593e-05	0.000998823	0.437837	0.105846	5.24875	0.0709545	0.00545016	0.011355	0.00617914	0.011355	ENSG00000204160
17856	NFATC2IP	3.53157e-05	0.000999573	0.248245	0.0600182	5.98854	0.019316	0.00164922	-0.000613894	0.00375406	0.00375406	ENSG00000176953
8657	CUL7	3.57316e-05	0.00101049	0.273932	0.0662716	6.76323	0.0233418	0.00401125	-0.00297355	0.00257665	0.00257665	ENSG00000044090
13843	INPP5J	3.58755e-05	0.00101284	-0.895345	0.216656	3.5905	0.273091	0.0455833	-0.00483545	0.0248268	0.0248268	ENSG00000185133
14034	ITPRIPL2	3.58707e-05	0.00101284	0.197264	0.0477338	6.9237	0.0136355	0.00098835	0.00146354	0.00242943	0.00242943	ENSG00000205730
32725	STEAP2	3.62221e-05	0.00102089	-0.680014	0.164639	4.15661	0.16115	0.0256906	0.00234011	0.0149682	0.0149682	ENSG00000157214
35434	VKORC1	3.62148e-05	0.00102089	0.194858	0.0471767	6.86897	0.0117017	0.000861897	-0.000473474	0.00247656	0.00247656	ENSG00000167397
35123	UCK2	3.63207e-05	0.00102281	0.225615	0.0546322	7.23495	0.0188523	0.000407457	0.00406955	0.00221631	0.00406955	ENSG00000143179
6401	CFL1	3.69061e-05	0.00103842	0.188927	0.045789	9.51086	0.0116939	9.60234e-05	0.00113634	0.00304892	0.00304892	ENSG00000172757
18018	NMU	3.70202e-05	0.00103913	-0.229978	0.0557477	6.34106	0.0195963	0.00151893	0.00314278	0.00310575	0.00314278	ENSG00000109255
34491	TSKU	3.70165e-05	0.00103913	-0.460901	0.111724	6.39386	0.0787076	0.00155656	0.0171668	0.00302697	0.0171668	ENSG00000182704
36913	ZBED3	3.7025e-05	0.00103913	-0.513364	0.124443	3.80402	0.0813314	0.00277674	5.882e-05	0.0204523	0.0204523	ENSG00000132846
14634	KRT18	3.73464e-05	0.00104727	-0.176184	0.0427287	9.18538	0.0102212	0.000111065	0.00102517	0.00262754	0.00262754	ENSG00000111057
34998	UBA7	3.74386e-05	0.00104897	-0.598468	0.145163	3.95446	0.124604	0.0137295	0.00771411	0.0178787	0.0178787	ENSG00000182179
34731	TXNL1	3.76293e-05	0.00105343	-0.215645	0.0523209	7.22159	0.0172358	0.000604442	0.00350178	0.00222367	0.00350178	ENSG00000091164
4248	ATP5O	3.77175e-05	0.00105502	-0.163729	0.0397301	7.54389	0.00951193	0.000280805	0.00155642	0.00208691	0.00208691	ENSG00000241837
30148	RPS6KA4	3.77767e-05	0.00105578	0.311249	0.0755335	7.38284	0.0359091	0.00131159	0.00724637	0.00214487	0.00724637	ENSG00000162302
11177	FOXC1	3.78182e-05	0.00105606	0.29124	0.0706822	6.05023	0.0314415	0.00245571	0.00503825	0.00362319	0.00503825	ENSG00000054598
5608	CALU	3.79545e-05	0.00105898	0.234476	0.0569172	9.02297	0.0203812	0.00045704	0.00440232	0.00246781	0.00440232	ENSG00000128595
11009	FGF21	3.79992e-05	0.00105934	-2.20148	0.534427	0.407591	1.53307	0.149906	-0.0510065	0.278513	0.278513	ENSG00000105550
18655	OSGEP	3.85586e-05	0.00107404	-0.309977	0.0753113	5.76446	0.0299152	0.00420098	-0.00283929	0.00430669	0.00430669	ENSG00000092094
13948	ISCA2	3.87076e-05	0.00107728	-0.295254	0.0717495	5.94202	0.03233	0.00353291	0.00418908	0.00385843	0.00418908	ENSG00000165898
17276	MTURN	3.87814e-05	0.00107844	0.446445	0.108502	5.00146	0.0620797	0.0102044	-0.00734724	0.0074546	0.0074546	ENSG00000180354
17310	MUTYH	3.8993e-05	0.00108342	-0.432654	0.105183	5.13161	0.0592851	0.0098484	-0.00593817	0.00674664	0.00674664	ENSG00000132781
34489	TSIX	3.91179e-05	0.00108598	0.421204	0.102417	6.6028	0.065811	0.00188526	0.0138487	0.00275243	0.0138487	ENSG00000270641
5511	C9orf91	3.92948e-05	0.00108818	-0.340368	0.0827826	5.79125	0.0362116	0.00604582	-0.00422512	0.00423362	0.00423362	ENSG00000157693
22129	RNF19B	3.92655e-05	0.00108818	0.232697	0.0565929	6.47528	0.0176475	0.00189087	-0.000136855	0.00291327	0.00291327	ENSG00000116514
30306	RUSC1	3.9251e-05	0.00108818	0.24907	0.0605739	6.5327	0.0230138	0.00106864	0.00443514	0.00283837	0.00443514	ENSG00000160753
19668	PLRG1	3.94093e-05	0.00109044	-0.210302	0.0511569	6.59758	0.013568	0.00116692	-0.000792013	0.00275862	0.00275862	ENSG00000171566
18970	PCDHAC2	3.97479e-05	0.0010989	-0.42575	0.103616	5.538	0.0672624	0.00746228	0.00864201	0.00501506	0.00864201	ENSG00000243232
18971	PCDHAC2	3.97479e-05	0.0010989	-0.42575	0.103616	5.538	0.0672624	0.00746228	0.00864201	0.00501506	0.00864201	ENSG00000272548
6945	COPS8	4.10907e-05	0.00113508	0.211802	0.0516432	8.00581	0.0166585	0.000387193	0.00361334	0.0020272	0.00361334	ENSG00000198612
10119	EPB41L1	4.11646e-05	0.00113618	0.460767	0.112359	4.94924	0.0685349	0.0111729	-0.00511893	0.00776395	0.00776395	ENSG00000088367
19905	PPAPDC2	4.14717e-05	0.00114371	-0.30186	0.0736402	5.6762	0.0286325	0.00357165	-0.00195086	0.00456268	0.00456268	ENSG00000205808
32281	SOGA2	4.15536e-05	0.00114503	0.513278	0.125231	4.79432	0.0940646	0.0147471	0.00403815	0.00877699	0.00877699	ENSG00000168502
3711	AP2S1	4.16036e-05	0.00114545	-0.16633	0.0405843	7.78244	0.00908289	0.000433767	0.000545207	0.00203686	0.00203686	ENSG00000042753
30935	SHB	4.1916e-05	0.0011531	0.282251	0.0688979	6.10046	0.029596	0.00178774	0.00533265	0.00352256	0.00533265	ENSG00000107338
15214	LINC00493	4.22181e-05	0.00116046	-0.235321	0.0574655	6.35299	0.019755	0.00186583	0.00206198	0.00308759	0.00308759	ENSG00000232388
4761	BTN3A2	4.34269e-05	0.0011927	-0.240304	0.0587762	5.98358	0.0208413	0.001417	0.00297998	0.00376497	0.00376497	ENSG00000186470
11016	FGFBP1	4.35871e-05	0.00119513	-0.381243	0.0932683	7.08296	0.0540426	0.000834632	0.0122138	0.00230919	0.0122138	ENSG00000137440
11225	FOXRED2	4.35796e-05	0.00119513	-0.238747	0.0584072	6.83941	0.0193297	0.00261378	0.000173322	0.00250332	0.00250332	ENSG00000100350
6626	CLCN4	4.3733e-05	0.00119815	-0.494596	0.121022	5.40771	0.0756771	0.0164683	-0.0136063	0.00550131	0.00550131	ENSG00000073464
32618	SSRP1	4.40911e-05	0.00120697	-0.166497	0.0407589	8.64235	0.0103099	0.000128375	0.00236356	0.00220087	0.00236356	ENSG00000149136
33365	TET1	4.44087e-05	0.00121466	-0.89917	0.220209	3.42316	0.276784	0.0437241	-0.000934779	0.0290139	0.0290139	ENSG00000138336
3965	ARL4D	4.47982e-05	0.00122431	-0.385344	0.0944185	6.20872	0.0552447	0.00212236	0.0112499	0.00332245	0.0112499	ENSG00000175906
17365	MYL6B	4.5006e-05	0.00122899	-0.236163	0.0578809	6.66954	0.0207522	0.00129275	0.00373256	0.00267581	0.00373256	ENSG00000196465
30284	RTKN2	4.52465e-05	0.00123454	-0.528216	0.129499	4.91632	0.103828	0.0114489	0.0137062	0.00796693	0.0137062	ENSG00000182010
2646	AGPAT2	4.54136e-05	0.00123809	0.21235	0.0520714	6.56489	0.0146574	0.00126896	0.000143104	0.00279818	0.00279818	ENSG00000169692
17518	NAGK	4.55539e-05	0.0012409	0.34311	0.0841504	5.72647	0.0438148	0.00619	0.00443193	0.00441395	0.00443193	ENSG00000124357
10050	EMP1	4.6096e-05	0.00125464	0.166001	0.0407407	7.05881	0.00881968	0.000163841	0.000527086	0.00232586	0.00232586	ENSG00000134531
8623	CTTN	4.62226e-05	0.00125603	0.16304	0.0400201	7.57933	0.00862354	0.000325596	0.000485556	0.00207682	0.00207682	ENSG00000085733
35101	UBTD1	4.62077e-05	0.00125603	0.299124	0.0734222	5.64334	0.0300991	0.00342195	0.0006488	0.00466427	0.00466427	ENSG00000165886
7241	CSMD3	4.62811e-05	0.00125607	0.808321	0.198427	3.60102	0.229024	0.0344708	0.0067908	0.0245889	0.0245889	ENSG00000164796
10062	ENC1	4.62992e-05	0.00125607	0.551744	0.135445	5.0856	0.113341	0.0147343	0.0127838	0.0069871	0.0127838	ENSG00000171617
13639	IGF2BP2	4.72142e-05	0.00127985	0.25796	0.0633964	5.82795	0.0213316	0.00189188	-0.000181214	0.00413678	0.00413678	ENSG00000073792
4217	ATP5A1	4.74119e-05	0.00128417	-0.15963	0.0392401	8.73194	0.00903757	5.82658e-05	0.00168304	0.00225141	0.00225141	ENSG00000152234
31284	SLC35E4	4.75385e-05	0.00128655	0.316838	0.0778966	5.39716	0.0313013	0.00355853	-0.00207664	0.0055433	0.0055433	ENSG00000100036
18263	NSDHL	4.79957e-05	0.00129787	0.193056	0.0474902	7.20111	0.0130051	0.00114774	0.0011322	0.00223524	0.00223524	ENSG00000147383
18264	NSDHL	4.79957e-05	0.00129787	0.193056	0.0474902	7.20111	0.0130051	0.00114774	0.0011322	0.00223524	0.00223524	ENSG00000269336
31623	SNAPC5	4.86776e-05	0.00131524	-0.441789	0.108764	4.85472	0.0652878	0.00938032	-0.000962147	0.00836425	0.00836425	ENSG00000174446
21183	RGCC	4.88121e-05	0.00131674	1.54131	0.379517	3.2552	0.88553	0.0756893	0.14036	0.0347572	0.14036	ENSG00000102760
34107	TP53RK	4.8777e-05	0.00131674	0.263179	0.0647999	6.13133	0.0246425	0.00283529	0.0019941	0.00346324	0.00346324	ENSG00000172315
17873	NFKBIB	4.89207e-05	0.00131754	0.288457	0.0710358	6.01575	0.0310175	0.00302868	0.00454045	0.00369531	0.00454045	ENSG00000104825
33450	TGM2	4.89206e-05	0.00131754	0.3213	0.0791238	5.40015	0.0345764	0.00385951	0.00064837	0.00553137	0.00553137	ENSG00000198959
30232	RRN3P3	4.8977e-05	0.00131799	0.912128	0.224637	4.07902	0.303785	0.0596748	0.00806537	0.0160177	0.0160177	ENSG00000257122
17946	NKAP	4.91821e-05	0.00132244	-0.257305	0.0633838	6.11476	0.0201526	0.00253142	-0.00216794	0.00349484	0.00349484	ENSG00000101882
14427	KIF1B	4.93903e-05	0.00132697	0.180293	0.0444237	6.97937	0.0111715	0.000575602	0.00119916	0.0023846	0.0023846	ENSG00000054523
30209	RPUSD1	4.97079e-05	0.00133443	0.234931	0.0579076	6.17933	0.0199777	0.0016553	0.00261969	0.00337463	0.00337463	ENSG00000007376
13249	HOXA5	4.99254e-05	0.00133919	-0.392217	0.0967009	5.85245	0.0528074	0.00995244	-0.00163084	0.00407416	0.00407416	ENSG00000106004
32338	SPAG1	5.0644e-05	0.00135737	0.355663	0.0877609	5.94025	0.0471911	0.00648763	0.00506532	0.00386252	0.00506532	ENSG00000104450
5774	CC2D1A	5.08145e-05	0.00136085	-0.218094	0.0538258	6.85139	0.0158697	0.00185346	0.000146764	0.00249237	0.00249237	ENSG00000132024
92	ABCA6	5.10611e-05	0.00136636	0.584841	0.14438	4.31481	0.12702	0.0182088	0.012301	0.0130595	0.0130595	ENSG00000154262
9360	DNAJB2	5.11728e-05	0.00136825	0.395102	0.0975512	5.30227	0.0582512	0.0060784	0.00819594	0.00593974	0.00819594	ENSG00000135924
6206	CDK18	5.20844e-05	0.00139135	-0.276783	0.0684079	5.54687	0.0263706	0.00203547	0.00219941	0.00498398	0.00498398	ENSG00000117266
35663	WDR61	5.21202e-05	0.00139135	-0.245362	0.0606445	6.70705	0.0224741	0.00154378	0.00397285	0.00263488	0.00397285	ENSG00000140395
37595	ZNF697	5.22489e-05	0.00139367	0.446468	0.110366	4.79843	0.0726481	0.00952289	0.00653719	0.00874814	0.00874814	ENSG00000143067
31152	SLC25A19	5.23882e-05	0.00139627	0.435084	0.107569	5.25672	0.0706746	0.00398474	0.0133718	0.00614276	0.0133718	ENSG00000125454
30282	RTFDC1	5.25042e-05	0.00139824	-0.197979	0.0489539	6.4963	0.0119358	0.000709365	-0.000488017	0.00288537	0.00288537	ENSG00000022277
30602	SDHB	5.27788e-05	0.00140443	-0.176181	0.0435771	7.36279	0.0106689	0.000694938	0.00100129	0.00215351	0.00215351	ENSG00000117118
5646	CAPN2	5.30659e-05	0.00141094	0.16402	0.0405819	8.80142	0.00829424	0.000174747	0.000104624	0.00229559	0.00229559	ENSG00000162909
33494	THOC6	5.31283e-05	0.00141148	-0.290055	0.0717706	5.94636	0.0314208	0.00213991	0.00558663	0.00384848	0.00558663	ENSG00000131652
19145	PDK3	5.37049e-05	0.00142566	-0.409531	0.101397	4.97148	0.0577327	0.0077917	0.00148075	0.00763032	0.00763032	ENSG00000067992
5889	CCDC51	5.41351e-05	0.00143594	-0.275425	0.068225	6.771	0.0283433	0.00124701	0.00573496	0.00256887	0.00573496	ENSG00000164051
6247	CDR2L	5.44872e-05	0.00144413	0.243847	0.0604255	6.17046	0.0191292	0.00208619	-0.000472717	0.00339068	0.00339068	ENSG00000109089
18828	PAPPA2	5.45539e-05	0.00144475	-1.98111	0.490957	0.441917	1.28122	0.0807547	0.0489626	0.280804	0.280804	ENSG00000116183
16762	MKL1	5.46108e-05	0.00144511	0.277041	0.0686601	5.75607	0.0253394	0.0027413	0.000151061	0.00433002	0.00433002	ENSG00000196588
30450	SC5D	5.49234e-05	0.00145222	0.206268	0.0511372	7.20355	0.0140186	0.00168868	-0.000120445	0.00223384	0.00223384	ENSG00000109929
15354	LINC00888	5.58657e-05	0.00147597	-0.422229	0.104781	4.80345	0.0560814	0.00775556	-0.00450779	0.00871307	0.00871307	ENSG00000240024
32854	SULT1A1	5.59842e-05	0.00147793	-0.366803	0.0910378	5.47068	0.0467434	0.00717275	0.000802372	0.00525907	0.00525907	ENSG00000196502
18059	NOP16	5.63685e-05	0.0014869	0.176879	0.0439175	6.98452	0.0109954	0.000512519	0.0014994	0.00238061	0.00238061	ENSG00000048162
37810	ZSWIM6	5.65304e-05	0.00148999	0.249678	0.0620034	6.0614	0.0223562	0.00216627	0.00240184	0.00360035	0.00360035	ENSG00000130449
20416	PSMA6	5.66649e-05	0.00149236	-0.173249	0.0430294	7.91456	0.0112264	0.000255463	0.00252184	0.00202685	0.00252184	ENSG00000100902
8606	CTSC	5.71792e-05	0.00150471	0.167963	0.0417387	7.59304	0.0100042	0.000540009	0.00138591	0.00207317	0.00207317	ENSG00000109861
13978	ITGA2	5.76226e-05	0.00151518	0.291933	0.072578	7.19575	0.0318886	0.00074437	0.00715697	0.00223832	0.00715697	ENSG00000164171
15816	LURAP1L	5.85282e-05	0.00153778	0.547236	0.136174	4.17139	0.108399	0.0130377	0.0101605	0.0147772	0.0147772	ENSG00000153714
26297	RP11-473I1.10	5.86084e-05	0.00153868	-0.305662	0.0760668	6.29965	0.0349722	0.00183182	0.00684741	0.00317049	0.00684741	ENSG00000263244
14455	KIF9	5.87582e-05	0.00154019	-0.40068	0.0997276	5.44007	0.0552162	0.00954332	-0.000727205	0.00537507	0.00537507	ENSG00000088727
18488	OMA1	5.87424e-05	0.00154019	-0.431433	0.10738	5.47793	0.0672454	0.0120637	0.00219272	0.00523205	0.00523205	ENSG00000162600
32545	SRM	5.88257e-05	0.00154074	0.188784	0.0469907	7.34063	0.0133416	0.00028302	0.00302917	0.00216344	0.00302917	ENSG00000116649
8212	CTD-2354A18.1	5.88787e-05	0.00154092	0.517912	0.128922	5.53188	0.100415	0.00416648	0.0207647	0.00503661	0.0207647	ENSG00000261780
8954	DCTD	5.91721e-05	0.00154511	0.177891	0.0442947	6.95156	0.0101324	0.000536414	0.000262129	0.00240661	0.00240661	ENSG00000129187
10951	FDFT1	5.91778e-05	0.00154511	-0.168534	0.041965	9.00986	0.00949721	0.00018537	0.00103475	0.00245622	0.00245622	ENSG00000079459
14164	KBTBD11	5.91594e-05	0.00154511	-0.678332	0.168902	3.82187	0.141092	0.0226651	-0.0188506	0.0201265	0.0201265	ENSG00000176595
2478	ADI1	5.97224e-05	0.00155811	0.1595	0.0397369	8.10894	0.00902088	0.000333765	0.00140223	0.00203477	0.00203477	ENSG00000182551
17770	NDUFV1	5.99488e-05	0.00156279	-0.173799	0.0433088	7.17215	0.0104703	0.000561257	0.00119939	0.00225222	0.00225222	ENSG00000167792
15367	LINC00920	6.01757e-05	0.00156748	-1.40044	0.349051	2.63671	0.604013	0.106403	-0.0868447	0.0763523	0.0763523	ENSG00000246898
17872	NFKBIA	6.06185e-05	0.00157779	-0.17999	0.0448809	7.11591	0.011669	0.000734131	0.00170351	0.00228731	0.00228731	ENSG00000100906
2384	ADA	6.07066e-05	0.00157884	-0.284746	0.0710081	5.66155	0.0282493	0.00295569	0.0019509	0.00460753	0.00460753	ENSG00000196839
2599	AGAP3	6.09182e-05	0.00158188	0.235165	0.0586559	6.49817	0.01795	0.00227787	-0.000578864	0.00288291	0.00288291	ENSG00000133612
32700	STARD13	6.09012e-05	0.00158188	0.412309	0.102838	4.46947	0.0521262	0.00440678	-0.00299858	0.0114568	0.0114568	ENSG00000133121
16836	MMP9	6.0969e-05	0.00158197	2.51905	0.628344	1.59754	2.37746	0.138785	0.453439	0.227608	0.453439	ENSG00000100985
12415	HCFC1	6.12265e-05	0.00158741	0.196235	0.0489604	8.15107	0.014429	0.000589865	0.00300581	0.00204006	0.00300581	ENSG00000172534
12416	HCFC1	6.12265e-05	0.00158741	0.196235	0.0489604	8.15107	0.014429	0.000589865	0.00300581	0.00204006	0.00300581	ENSG00000268768
9717	ECT2	6.15889e-05	0.00159557	-0.195687	0.0488407	6.6473	0.011619	0.000877325	-0.000713633	0.0027008	0.0027008	ENSG00000114346
13945	ISCA1	6.19752e-05	0.00160433	0.202253	0.0504982	6.88864	0.0129012	0.00136584	-0.000579296	0.00245927	0.00245927	ENSG00000135070
13706	IKZF2	6.27072e-05	0.00162202	0.604273	0.150978	4.38637	0.129663	0.0219036	0.00324586	0.0122881	0.0122881	ENSG00000030419
3902	ARHGEF10	6.34496e-05	0.00163995	0.284942	0.0712425	6.76962	0.0304481	0.00361647	0.00399677	0.00257024	0.00399677	ENSG00000104728
168	ABHD3	6.35908e-05	0.00164233	0.394502	0.0986483	5.26534	0.0583674	0.00818138	0.00641586	0.00610364	0.00641586	ENSG00000158201
13102	HN1L	6.37142e-05	0.00164424	0.209697	0.0524425	7.33864	0.0164921	0.000954193	0.00317113	0.00216435	0.00317113	ENSG00000206053
11624	GEMIN7	6.40781e-05	0.00165204	0.305854	0.0765159	5.65933	0.0307154	0.00416762	-0.000853429	0.00461439	0.00461439	ENSG00000142252
31259	SLC31A1	6.41277e-05	0.00165204	-0.32205	0.0805712	5.62371	0.0389049	0.003249	0.00648858	0.0047267	0.00648858	ENSG00000136868
31424	SLC7A6	6.41649e-05	0.00165204	0.371562	0.0929615	5.3518	0.0500393	0.00723429	0.00354294	0.00572846	0.00572846	ENSG00000103064
6838	COA1	6.4569e-05	0.00166042	-0.206064	0.0515745	6.69562	0.0154929	0.00134271	0.00210003	0.00264718	0.00264718	ENSG00000106603
10521	FAM171B	6.45902e-05	0.00166042	-0.268028	0.0670844	5.87802	0.0259258	0.00273997	0.00272767	0.00401051	0.00401051	ENSG00000144369
33191	TBC1D8	6.47604e-05	0.00166352	-0.25911	0.0648624	5.5726	0.0243006	0.00141522	0.00378387	0.00489548	0.00489548	ENSG00000204634
31487	SLURP1	6.48424e-05	0.00166434	2.16407	0.541769	0.38889	1.48242	0.163095	-0.0662729	0.277176	0.277176	ENSG00000126233
37748	ZNFX1	6.56923e-05	0.00168485	0.234281	0.0586968	6.30584	0.0206006	0.00147066	0.00369731	0.00316065	0.00369731	ENSG00000124201
11666	GHITM	6.64099e-05	0.00170195	-0.16283	0.040822	8.89584	0.00892527	0.000136693	0.00107724	0.00236296	0.00236296	ENSG00000165678
6121	CDC25C	6.70391e-05	0.00171676	-0.219407	0.0550367	6.64586	0.0171563	0.00184113	0.00155199	0.00270243	0.00270243	ENSG00000158402
9860	EHD1	6.71797e-05	0.00171904	0.375283	0.0941488	6.03694	0.0528879	0.00418023	0.00911576	0.00365068	0.00911576	ENSG00000110047
6759	CMTM7	6.72952e-05	0.00172067	0.58969	0.147953	4.60433	0.130589	0.0176051	0.0152301	0.0102421	0.0152301	ENSG00000153551
16155	MCCC2	6.83198e-05	0.00174419	-0.177105	0.0444757	7.10476	0.0111182	0.000672535	0.00146284	0.0022946	0.0022946	ENSG00000131844
16156	MCCC2	6.83198e-05	0.00174419	-0.177105	0.0444757	7.10476	0.0111182	0.000672535	0.00146284	0.0022946	0.0022946	ENSG00000262057
34584	TTC39B	6.83093e-05	0.00174419	-0.402922	0.101183	5.44826	0.0567572	0.0100133	5.34325e-05	0.00534373	0.00534373	ENSG00000155158
11965	GPC4	6.85034e-05	0.00174754	-0.499281	0.125403	5.54552	0.0936555	0.00679839	0.0167904	0.00498872	0.0167904	ENSG00000076716
2474	ADH5	6.86075e-05	0.00174886	-0.184822	0.0464254	7.26169	0.0128342	0.000428821	0.00280415	0.00220206	0.00280415	ENSG00000197894
21214	RGS19	6.87079e-05	0.00175008	0.321463	0.0807551	5.6287	0.0349464	0.00507137	-0.000140278	0.00471071	0.00471071	ENSG00000171700
14446	KIF3C	6.90233e-05	0.00175677	0.408529	0.102655	5.76124	0.0566006	0.0114915	-0.00332677	0.00431561	0.00431561	ENSG00000084731
13497	HYAL2	6.91377e-05	0.00175834	0.22529	0.0566163	6.23255	0.0186281	0.00152685	0.00272504	0.00328127	0.00328127	ENSG00000261921
13498	HYAL2	6.91377e-05	0.00175834	0.22529	0.0566163	6.23255	0.0186281	0.00152685	0.00272504	0.00328127	0.00328127	ENSG00000068001
18227	NRBP2	6.97967e-05	0.00177375	0.494717	0.124395	6.20948	0.0919925	0.0034481	0.0197632	0.00332112	0.0197632	ENSG00000260533
18228	NRBP2	6.97967e-05	0.00177375	0.494717	0.124395	6.20948	0.0919925	0.0034481	0.0197632	0.00332112	0.0197632	ENSG00000185189
10389	FADD	7.02928e-05	0.001785	0.295205	0.07426	6.73371	0.0327613	0.00207887	0.00619295	0.0026068	0.00619295	ENSG00000168040
30385	SAMD4A	7.06382e-05	0.0017924	0.488202	0.122845	5.48925	0.0896116	0.00478585	0.0178506	0.00519026	0.0178506	ENSG00000020577
10224	ERMARD	7.08203e-05	0.00179566	-0.337327	0.0848938	5.27236	0.0357021	0.00473835	-0.00278171	0.00607208	0.00607208	ENSG00000130023
7271	CSPG5	7.0922e-05	0.00179661	0.601051	0.151277	4.35136	0.135212	0.0216686	0.0118727	0.0126587	0.0126587	ENSG00000114646
37157	ZMYND11	7.09655e-05	0.00179661	-0.194571	0.048973	7.03087	0.0133639	0.00125171	0.00125648	0.00234583	0.00234583	ENSG00000260150
37158	ZMYND11	7.09655e-05	0.00179661	-0.194571	0.048973	7.03087	0.0133639	0.00125171	0.00125648	0.00234583	0.00234583	ENSG00000015171
21216	RGS20	7.10538e-05	0.00179748	0.307446	0.0773891	6.07608	0.034847	0.00541287	0.00269966	0.00357075	0.00357075	ENSG00000147509
33858	TMEM50A	7.1253e-05	0.00179979	0.189361	0.0476733	7.22876	0.0134846	0.000984737	0.00242438	0.0022197	0.00242438	ENSG00000183726
33925	TMOD3	7.12519e-05	0.00179979	0.199287	0.0501721	6.24674	0.0133486	0.00051865	0.00127384	0.00325722	0.00325722	ENSG00000138594
4720	BST2	7.17912e-05	0.00181201	-0.208297	0.0524641	6.44979	0.0163192	0.000566295	0.00356242	0.0029479	0.00356242	ENSG00000130303
35816	XPO6	7.21007e-05	0.00181844	0.231082	0.0582182	6.33137	0.0189965	0.00196339	0.00175762	0.00312066	0.00312066	ENSG00000169180
4174	ATL3	7.22523e-05	0.00182089	0.170239	0.0428948	7.44349	0.00975356	0.000639267	0.00068474	0.00212068	0.00212068	ENSG00000184743
6217	CDK5R1	7.33026e-05	0.00184596	0.517916	0.130612	3.91753	0.0992706	0.00711362	0.0163857	0.0184756	0.0184756	ENSG00000176749
6387	CFB	7.36845e-05	0.00185138	-0.743298	0.187509	3.566	0.182013	0.0273493	-0.00701695	0.0253902	0.0253902	ENSG00000241253
6388	CFB	7.36845e-05	0.00185138	-0.743298	0.187509	3.566	0.182013	0.0273493	-0.00701695	0.0253902	0.0253902	ENSG00000242335
6389	CFB	7.36845e-05	0.00185138	-0.743298	0.187509	3.566	0.182013	0.0273493	-0.00701695	0.0253902	0.0253902	ENSG00000239754
6390	CFB	7.36845e-05	0.00185138	-0.743298	0.187509	3.566	0.182013	0.0273493	-0.00701695	0.0253902	0.0253902	ENSG00000243649
6391	CFB	7.36845e-05	0.00185138	-0.743298	0.187509	3.566	0.182013	0.0273493	-0.00701695	0.0253902	0.0253902	ENSG00000244255
6392	CFB	7.36845e-05	0.00185138	-0.743298	0.187509	3.566	0.182013	0.0273493	-0.00701695	0.0253902	0.0253902	ENSG00000204359
6393	CFB	7.36845e-05	0.00185138	-0.743298	0.187509	3.566	0.182013	0.0273493	-0.00701695	0.0253902	0.0253902	ENSG00000241534
6394	CFB	7.36845e-05	0.00185138	-0.743298	0.187509	3.566	0.182013	0.0273493	-0.00701695	0.0253902	0.0253902	ENSG00000243570
8628	CTXN1	7.36471e-05	0.00185138	0.799727	0.201738	4.41251	0.240707	0.0161978	0.0448496	0.0120193	0.0448496	ENSG00000178531
15133	LINC00263	7.35893e-05	0.00185138	0.339178	0.0855565	5.96747	0.0432964	0.00250792	0.00847196	0.00380072	0.00847196	ENSG00000235823
33572	TK2	7.54167e-05	0.00189348	-0.288365	0.0728466	5.66845	0.0299106	0.00337364	0.00283179	0.00458631	0.00458631	ENSG00000166548
9518	DR1	7.59433e-05	0.00190527	0.178137	0.0450198	7.18712	0.0110959	0.000796823	0.00117327	0.00224335	0.00224335	ENSG00000117505
13578	IFIT1	7.75812e-05	0.0019449	-0.439195	0.111139	4.85395	0.0651676	0.0101586	-0.00103351	0.00836933	0.00836933	ENSG00000185745
37050	ZDHHC8	7.81769e-05	0.00195836	0.253704	0.0642302	6.31361	0.0242604	0.00222442	0.00396386	0.00314837	0.00396386	ENSG00000099904
31054	SLC10A6	7.85956e-05	0.00196737	2.1654	0.54839	0.653525	1.49335	0.160345	-0.0520068	0.290752	0.290752	ENSG00000145283
16011	MAP3K7CL	8.01339e-05	0.00200417	0.767094	0.194497	4.05363	0.187465	0.0403644	-0.0266954	0.0163789	0.0163789	ENSG00000156265
30341	S100A14	8.01862e-05	0.00200417	-0.369957	0.0938062	9.44076	0.0516199	0.000105098	0.0130943	0.00294547	0.0130943	ENSG00000189334
15550	LMF2	8.05331e-05	0.00201134	0.249715	0.0633342	6.94598	0.0235207	0.000809664	0.00520717	0.00241112	0.00520717	ENSG00000100258
35561	VWDE	8.20114e-05	0.00204673	-0.652032	0.165556	4.10739	0.144006	0.0254883	-0.00490989	0.0156247	0.0156247	ENSG00000146530
6953	COQ5	8.25474e-05	0.00205856	-0.399438	0.10146	5.23983	0.0602182	0.00204013	0.0134012	0.00622022	0.0134012	ENSG00000110871
30783	SERTAD4-AS1	8.29406e-05	0.00206682	0.906877	0.230421	3.1579	0.256204	0.0406356	-0.0287904	0.039005	0.039005	ENSG00000203706
1333	AC046143.3	8.30608e-05	0.00206789	0.873609	0.221988	3.51655	0.288092	0.0385342	0.0353837	0.0265702	0.0353837	ENSG00000229334
30674	SEMA3C	8.31076e-05	0.00206789	0.388449	0.09871	6.13846	0.0569602	0.00166929	0.0129462	0.0034498	0.0129462	ENSG00000075223
11657	GGT5	8.3339e-05	0.0020721	0.421109	0.107027	6.47013	0.0669456	0.00584433	0.011338	0.0029202	0.011338	ENSG00000099998
4100	ASS1	8.40983e-05	0.00208942	-0.548438	0.139466	7.30043	0.113576	0.000416526	0.0287597	0.00218246	0.0287597	ENSG00000130707
18732	P4HA3	8.44452e-05	0.00209648	0.905723	0.230381	3.77452	0.309791	0.0324003	0.0472126	0.0210032	0.0472126	ENSG00000149380
31161	SLC25A23	8.4642e-05	0.0020998	-0.320906	0.0816376	5.63672	0.0388918	0.00200349	0.00799356	0.00468516	0.00799356	ENSG00000125648
10294	EVA1A	8.5429e-05	0.00211775	0.460458	0.117206	4.51178	0.0666747	0.00954717	-0.00571187	0.0110585	0.0110585	ENSG00000115363
6851	COG4	8.66799e-05	0.00214716	-0.222396	0.0566595	5.95815	0.0173637	0.000993764	0.00216328	0.00382168	0.00382168	ENSG00000103051
2305	ACSL3	8.69543e-05	0.00215236	-0.284175	0.0724129	7.28913	0.030519	0.00138129	0.00648415	0.00218805	0.00648415	ENSG00000123983
16307	MEST	8.70641e-05	0.00215348	-0.260782	0.066457	6.22943	0.0239183	0.00333819	0.00105695	0.00328661	0.00328661	ENSG00000264872
16308	MEST	8.70641e-05	0.00215348	-0.260782	0.066457	6.22943	0.0239183	0.00333819	0.00105695	0.00328661	0.00328661	ENSG00000106484
13527	ICK	8.76027e-05	0.0021652	-0.236904	0.0603948	6.5399	0.0212141	0.001388	0.0040833	0.00282927	0.0040833	ENSG00000112144
4097	ASPRV1	8.91298e-05	0.00219775	1.62184	0.413901	2.4194	0.955633	0.156463	0.0516911	0.100508	0.100508	ENSG00000244617
4922	C12orf54	8.9145e-05	0.00219775	1.70294	0.434602	2.65984	0.89694	0.209222	-0.175545	0.0740968	0.0740968	ENSG00000177627
8733	CYC1	8.90926e-05	0.00219775	-0.153606	0.0392	8.52266	0.00793973	0.000160855	0.000915722	0.00214411	0.00214411	ENSG00000179091
18725	P2RY2	8.91834e-05	0.00219775	0.359401	0.0917241	5.09159	0.0463851	0.00566472	0.00387838	0.00695524	0.00695524	ENSG00000175591
16529	MIR24-2	8.94992e-05	0.0022039	0.722811	0.184512	4.6337	0.19759	0.0374749	0.013592	0.00999787	0.013592	ENSG00000267519
30567	SCRN2	8.9753e-05	0.00220852	-0.276531	0.0706021	5.69296	0.0267571	0.00296479	0.00180572	0.0045122	0.0045122	ENSG00000141295
17288	MUC16	9.00655e-05	0.00221458	2.2113	0.564698	1.12228	1.84962	0.155862	0.322463	0.286899	0.322463	ENSG00000181143
37411	ZNF467	9.02452e-05	0.00221736	-1.47347	0.376324	3.40087	0.821278	0.0468658	0.165564	0.0296693	0.165564	ENSG00000181444
4241	ATP5J	9.13955e-05	0.00224397	-0.155979	0.0398681	7.83651	0.00769692	0.00035295	0.000144692	0.00203125	0.00203125	ENSG00000154723
34511	TSPAN31	9.15048e-05	0.002245	-0.358361	0.0916038	5.5241	0.0395678	0.00752269	-0.00622154	0.00506419	0.00506419	ENSG00000135452
3988	ARMC6	9.19166e-05	0.00225038	0.230371	0.0589033	6.40012	0.0200847	0.00137484	0.00382957	0.0030179	0.00382957	ENSG00000105676
33007	TACC2	9.18677e-05	0.00225038	-0.43499	0.111219	7.99173	0.0716083	0.00139119	0.0171632	0.00202676	0.0171632	ENSG00000138162
34131	TPM3	9.19267e-05	0.00225038	0.176706	0.045182	9.17004	0.0118172	0.000195092	0.00286703	0.00261113	0.00286703	ENSG00000143549
35036	UBE2G2	9.22399e-05	0.00225547	0.318057	0.0813413	6.33458	0.0382877	0.00107544	0.00884918	0.0031157	0.00884918	ENSG00000184787
35037	UBE2G2	9.22399e-05	0.00225547	0.318057	0.0813413	6.33458	0.0382877	0.00107544	0.00884918	0.0031157	0.00884918	ENSG00000272773
35217	UQCC2	9.22697e-05	0.00225547	-0.225607	0.0576989	7.46023	0.0192645	0.00167235	0.0033214	0.00211451	0.0033214	ENSG00000137288
12093	GRAMD1B	9.28089e-05	0.00226699	-0.64656	0.165417	4.05886	0.13938	0.0247405	-0.0072809	0.0163038	0.0163038	ENSG00000023171
5189	C20orf194	9.32285e-05	0.0022739	0.334919	0.0857103	5.02629	0.0360692	0.00370658	-0.000684083	0.0073128	0.0073128	ENSG00000088854
11559	GBP5	9.32114e-05	0.0022739	-2.3104	0.591255	0.462051	1.64605	0.24232	-0.186481	0.282053	0.282053	ENSG00000154451
17330	MYBL1	9.37127e-05	0.00228237	0.345946	0.0885606	5.16701	0.0409524	0.00519591	0.00111514	0.00656857	0.00656857	ENSG00000185697
19240	PFKFB2	9.366e-05	0.00228237	-0.440966	0.112881	4.85236	0.073626	0.00696514	0.0121482	0.00837994	0.0121482	ENSG00000123836
18265	NSF	9.43332e-05	0.00229533	-0.339483	0.0869418	4.73279	0.0431202	0.00211563	0.00856628	0.00922267	0.00922267	ENSG00000073969
19851	POP1	9.43823e-05	0.00229533	0.197981	0.0507045	6.87479	0.013593	0.00138501	0.00090766	0.0024714	0.0024714	ENSG00000104356
20579	PTP4A3	9.59867e-05	0.00233264	-0.594934	0.152527	4.04982	0.134101	0.0181734	0.0167232	0.0164339	0.0167232	ENSG00000184489
9549	DSG1	9.6222e-05	0.00233666	2.33152	0.597837	1.00392	1.97458	0.242724	0.187008	0.29339	0.29339	ENSG00000134760
5962	CCNB1IP1	9.73289e-05	0.00236182	-0.216255	0.0554906	7.03248	0.017725	0.00156619	0.00305262	0.00234467	0.00305262	ENSG00000100814
10860	FBXL20	9.85308e-05	0.00238925	-0.370401	0.0951164	4.9861	0.0520155	0.00589299	0.0076777	0.00754405	0.0076777	ENSG00000108306
12681	HIF1A	9.90579e-05	0.00240028	-0.286034	0.0734761	7.33827	0.0310232	0.00104341	0.0070547	0.00216452	0.0070547	ENSG00000100644
4039	ARV1	9.9312e-05	0.00240469	-0.184006	0.0472747	6.87664	0.0121414	0.000882583	0.00159735	0.00246977	0.00246977	ENSG00000173409
22877	RP11-104H15.10	9.94808e-05	0.00240703	3.29076	0.84555	0.952231	3.361	0.777627	-0.637285	0.294805	0.294805	ENSG00000272884
5674	CARHSP1	9.96352e-05	0.00240902	0.227213	0.0583873	6.07542	0.0167954	0.00154154	9.30991e-05	0.00357207	0.00357207	ENSG00000153048
30740	SERHL2	0.000100667	0.00243044	0.602548	0.154937	3.93582	0.122013	0.017831	-0.0014636	0.0181773	0.0181773	ENSG00000183569
31596	SMU1	0.000100657	0.00243044	-0.172542	0.0443667	8.40593	0.00999672	0.000852593	0.000479277	0.00210001	0.00210001	ENSG00000122692
9446	DOCK5	0.000101005	0.00243683	0.247478	0.063649	5.72565	0.0211761	0.00166048	0.00184261	0.00441631	0.00441631	ENSG00000147459
11920	GOSR2	0.000101285	0.00244183	0.235606	0.0606062	6.08241	0.0199366	0.00195154	0.00215291	0.00355813	0.00355813	ENSG00000108433
3874	ARHGAP26	0.000101367	0.00244204	-0.597586	0.153728	4.04409	0.107306	0.0189315	-0.0187145	0.0165169	0.0165169	ENSG00000145819
9848	EGFR	0.000101522	0.00244401	0.14976	0.0385292	7.77809	0.00830401	0.000189348	0.00178015	0.0020374	0.0020374	ENSG00000146648
35134	UFL1	0.000102571	0.00246747	-0.20531	0.0528547	6.47882	0.0143769	0.0012819	0.000882117	0.00290853	0.00290853	ENSG00000014123
33028	TAF1D	0.000103273	0.00248258	-0.17214	0.0443343	7.78249	0.00909412	0.000911449	-0.000655861	0.00203685	0.00203685	ENSG00000166012
33851	TMEM44	0.000103502	0.00248629	0.420304	0.108263	5.40214	0.0670617	0.00636329	0.0112182	0.00552344	0.0112182	ENSG00000145014
5958	CCM2	0.000103796	0.00249156	0.179883	0.0463432	6.96516	0.0121607	0.000825787	0.00224094	0.00239575	0.00239575	ENSG00000136280
18620	ORC3	0.000106162	0.00254651	-0.199816	0.0515512	6.65709	0.0133463	0.00129656	0.000414017	0.00268973	0.00268973	ENSG00000135336
10006	ELOVL1	0.000106364	0.00254952	0.164938	0.0425582	7.33943	0.00835493	0.000552812	-0.000310894	0.00216399	0.00216399	ENSG00000066322
35045	UBE2L6	0.000106776	0.00255756	-0.520191	0.134255	4.94021	0.102809	0.00386333	0.0231732	0.00781901	0.0231732	ENSG00000156587
35575	WASF1	0.000108109	0.00258763	-0.209586	0.0541337	6.79883	0.0139271	0.0018541	-0.000917489	0.00254159	0.00254159	ENSG00000112290
11021	FGFR2	0.000108335	0.00259118	0.41274	0.10662	5.05847	0.0557574	0.009918	-0.00410425	0.00713384	0.00713384	ENSG00000066468
17708	NDUFA2	0.000108668	0.00259729	-0.212755	0.0549702	6.93927	0.0172055	0.000863603	0.00366899	0.00241658	0.00366899	ENSG00000131495
30343	S100A2	0.00010895	0.00260217	0.301212	0.0778378	11.1363	0.0280329	2.28361e-05	0.000994998	0.00906526	0.00906526	ENSG00000196754
17886	NFU1	0.000110113	0.00262805	-0.260095	0.0672574	6.20438	0.0252966	0.00345528	0.00279698	0.00333007	0.00333007	ENSG00000169599
37000	ZC3HAV1L	0.000110284	0.00263024	0.353702	0.091472	5.26279	0.047572	0.00577381	0.00677688	0.00611516	0.00677688	ENSG00000146858
11689	GIPC1	0.000110643	0.00263316	0.171404	0.0443365	7.55374	0.0094698	0.000864575	-4.45927e-05	0.00208401	0.00208401	ENSG00000123159
11695	GJA3	0.000110611	0.00263316	0.245648	0.0635398	6.06591	0.0193397	0.00246476	-0.000918881	0.0035912	0.0035912	ENSG00000121743
20884	RANGAP1	0.000110627	0.00263316	0.151633	0.0392219	7.83072	0.00828913	0.000275789	0.00146346	0.00203175	0.00203175	ENSG00000100401
6458	CHD3	0.000111032	0.00263866	-0.209892	0.054304	6.93161	0.015006	0.00200051	0.000236516	0.00242287	0.00242287	ENSG00000170004
19499	PITX1	0.000111014	0.00263866	0.243286	0.0629433	5.82703	0.0193613	0.00180363	0.000202448	0.00413915	0.00413915	ENSG00000069011
3769	APOBEC3C	0.000112007	0.00265992	-0.343127	0.0888242	6.98259	0.0447886	0.000793852	0.0110408	0.0023821	0.0110408	ENSG00000244509
15607	LPIN1	0.000112093	0.00266007	-0.352738	0.0913165	6.10561	0.0473336	0.00413527	0.00837278	0.00351254	0.00837278	ENSG00000134324
11318	FTO	0.000113089	0.00268179	-0.220275	0.0570566	6.32382	0.0184629	0.00170206	0.00318112	0.00313238	0.00318112	ENSG00000140718
13006	HMBS	0.000113583	0.0026916	-0.23879	0.0618696	6.63387	0.0197836	0.00302561	0.000321108	0.00271615	0.00271615	ENSG00000256269
13007	HMBS	0.000113583	0.0026916	-0.23879	0.0618696	6.63387	0.0197836	0.00302561	0.000321108	0.00271615	0.00271615	ENSG00000261883
16974	MRPL2	0.000114734	0.00271694	-0.226211	0.0586479	6.61525	0.0173767	0.0024216	0.000109905	0.00273776	0.00273776	ENSG00000112651
31408	SLC6A6	0.000115013	0.00272162	0.288328	0.0747637	5.43675	0.0280907	0.00299654	0.000941986	0.00538787	0.00538787	ENSG00000131389
9213	DHX37	0.000117467	0.00277771	0.190006	0.0493348	7.19918	0.012405	0.00141454	0.000553426	0.00223634	0.00223634	ENSG00000150990
24036	RP11-215G15.5	0.000118254	0.00279435	0.520199	0.135127	4.39279	0.0977561	0.0151674	0.00554989	0.0122214	0.0122214	ENSG00000272016
19381	PHLPP2	0.000119239	0.00281563	0.353333	0.0918301	5.98408	0.0475726	0.00305857	0.00959057	0.00376385	0.00959057	ENSG00000040199
34659	TUBB3	0.000119571	0.00282146	0.442106	0.114922	6.96486	0.0744859	0.000503176	0.0193075	0.00239599	0.0193075	ENSG00000198211
34660	TUBB3	0.000119571	0.00282146	0.442106	0.114922	6.96486	0.0744859	0.000503176	0.0193075	0.00239599	0.0193075	ENSG00000258947
31287	SLC35F3	0.000119702	0.00282209	0.480098	0.124807	4.72853	0.0878402	0.00896641	0.0143986	0.00925454	0.0143986	ENSG00000183780
35078	UBL3	0.000119766	0.00282209	0.226399	0.0588569	7.00178	0.0195339	0.000959943	0.00423626	0.00236742	0.00423626	ENSG00000122042
10134	EPHA1	0.000120181	0.00282985	-0.539795	0.140361	4.6315	0.111055	0.00970232	0.0198495	0.0100159	0.0198495	ENSG00000146904
6707	CLN8	0.000120693	0.00283991	0.39595	0.102986	5.05729	0.050377	0.00876874	-0.00458868	0.00714031	0.00714031	ENSG00000182372
25604	RP11-395P17.3	0.000121083	0.00284706	-0.473552	0.123195	4.51189	0.0756112	0.0117079	-0.00128818	0.0110575	0.0110575	ENSG00000234771
2680	AIF1L	0.000121509	0.00285507	-0.318925	0.0829873	5.36653	0.0387783	0.0019766	0.00835374	0.0056675	0.00835374	ENSG00000126878
20780	RAB4A	0.000122067	0.00286415	0.19005	0.0494673	6.88664	0.0137199	0.00120952	0.0023957	0.00246101	0.00246101	ENSG00000168118
33977	TNFRSF10A	0.00012199	0.00286415	0.261731	0.0681221	5.36511	0.0212661	0.00128761	-0.000393806	0.00567333	0.00567333	ENSG00000104689
9480	DPH5	0.000122765	0.00287851	-0.230047	0.0598998	6.45207	0.0201821	0.00192788	0.0034541	0.00294477	0.0034541	ENSG00000117543
14971	LEO1	0.000123077	0.00288379	-0.178496	0.0464844	6.95216	0.0102974	0.000835074	8.89081e-05	0.00240613	0.00240613	ENSG00000166477
17492	NAA50	0.000123426	0.00288995	0.18511	0.0482156	7.78942	0.0130694	0.000449343	0.00303777	0.00203601	0.00303777	ENSG00000121579
8909	DBP	0.00012588	0.00294532	-0.631068	0.164581	4.36293	0.125517	0.0280958	-0.0205417	0.0125348	0.0125348	ENSG00000105516
32418	SPEN	0.000126852	0.00296598	0.260661	0.0680134	6.11736	0.0231367	0.00344887	-6.93239e-06	0.00348986	0.00348986	ENSG00000065526
6977	COX20	0.000128827	0.00301001	0.19644	0.0513074	7.81025	0.0125181	0.00191495	-0.000738094	0.00203371	0.00203371	ENSG00000203667
17850	NF2	0.000128915	0.00301001	0.174439	0.0455631	7.2709	0.0102372	0.000916714	0.000468889	0.00219728	0.00219728	ENSG00000186575
14077	JPH1	0.000129752	0.00302744	0.39769	0.103919	5.11048	0.0547809	0.00934292	-0.00017586	0.00685578	0.00685578	ENSG00000104369
32920	SVIL	0.000130048	0.0030322	0.415556	0.108603	5.25717	0.063197	0.0115513	0.00268747	0.00614068	0.00614068	ENSG00000197321
2727	AKAP8	0.000130446	0.00303937	0.277218	0.0724635	6.11851	0.029356	0.00267911	0.00519734	0.00348766	0.00519734	ENSG00000105127
21007	RBM19	0.000131185	0.00305444	0.251098	0.0656597	5.71529	0.0212648	0.00202045	0.000916822	0.00444635	0.00444635	ENSG00000122965
12007	GPR141	0.000131821	0.00306713	-0.763132	0.199614	4.10553	0.222526	0.0235054	0.0362635	0.0156501	0.0362635	ENSG00000187037
13318	HS3ST3B1	0.000133198	0.00309699	0.457792	0.119826	4.70912	0.0801021	0.0117116	0.00982587	0.00940118	0.00982587	ENSG00000125430
11053	FITM2	0.000133441	0.00310034	-0.284769	0.0745464	6.03996	0.0309966	0.00248989	0.00584585	0.00364439	0.00584585	ENSG00000197296
18937	PCDH20	0.000133528	0.00310034	-0.716319	0.187525	3.8679	0.161723	0.0334357	-0.0236994	0.0193128	0.0193128	ENSG00000197991
14600	KPNA4	0.000134108	0.00311164	0.285785	0.0748365	5.98067	0.0299444	0.00462937	0.00217381	0.00377137	0.00377137	ENSG00000186432
11508	GAREM	0.000134488	0.00311828	0.291982	0.0764733	5.7208	0.0271329	0.00434193	-0.00239591	0.00443032	0.00443032	ENSG00000141441
4681	BRD7	0.000134869	0.00312495	-0.196698	0.0515269	7.09895	0.0147931	0.00118547	0.00279706	0.00229845	0.00279706	ENSG00000166164
1551	AC084018.1	0.000135064	0.0031273	-0.38941	0.102019	5.03653	0.0513333	0.00835654	-0.00105504	0.00725527	0.00725527	ENSG00000212694
37548	ZNF629	0.000135447	0.00313399	-0.234784	0.0615208	6.19757	0.021073	0.00233515	0.00333481	0.00334206	0.00334206	ENSG00000102870
15564	LMTK3	0.000135836	0.00313863	-0.556295	0.145794	4.81859	0.118346	0.00866354	0.0232202	0.00860827	0.0232202	ENSG00000142235
31520	SMARCE1	0.000135812	0.00313863	-0.232446	0.0609188	7.69859	0.0206627	0.000977976	0.00458867	0.00204971	0.00458867	ENSG00000073584
13918	IRAK2	0.00013738	0.00317212	0.55217	0.144819	4.12708	0.0981329	0.0161003	-0.00776854	0.0153584	0.0153584	ENSG00000134070
19301	PGM1	0.000137485	0.00317232	-0.151318	0.0396885	7.94109	0.0081482	0.000336425	0.00126236	0.00202634	0.00202634	ENSG00000079739
20021	PPP1R18	0.000137798	0.00317736	0.322823	0.0846841	6.60893	0.0398701	0.00332622	0.00743088	0.00274518	0.00743088	ENSG00000230341
20022	PPP1R18	0.000137798	0.00317736	0.322823	0.0846841	6.60893	0.0398701	0.00332622	0.00743088	0.00274518	0.00743088	ENSG00000206485
20023	PPP1R18	0.000137798	0.00317736	0.322823	0.0846841	6.60893	0.0398701	0.00332622	0.00743088	0.00274518	0.00743088	ENSG00000234000
20024	PPP1R18	0.000137798	0.00317736	0.322823	0.0846841	6.60893	0.0398701	0.00332622	0.00743088	0.00274518	0.00743088	ENSG00000229998
20025	PPP1R18	0.000137798	0.00317736	0.322823	0.0846841	6.60893	0.0398701	0.00332622	0.00743088	0.00274518	0.00743088	ENSG00000236428
20026	PPP1R18	0.000137798	0.00317736	0.322823	0.0846841	6.60893	0.0398701	0.00332622	0.00743088	0.00274518	0.00743088	ENSG00000225060
20027	PPP1R18	0.000137798	0.00317736	0.322823	0.0846841	6.60893	0.0398701	0.00332622	0.00743088	0.00274518	0.00743088	ENSG00000146112
20028	PPP1R18	0.000137798	0.00317736	0.322823	0.0846841	6.60893	0.0398701	0.00332622	0.00743088	0.00274518	0.00743088	ENSG00000231247
17962	NKX3-1	0.000138767	0.0031975	0.511902	0.134345	4.66901	0.0935535	0.0173597	0.00131593	0.00971316	0.00971316	ENSG00000167034
30197	RPSAP52	0.000138966	0.00319987	0.861856	0.226209	4.79286	0.284243	0.00843015	0.0683255	0.00878729	0.0683255	ENSG00000241749
33363	TESK2	0.000139933	0.00321992	-0.465593	0.122258	4.61833	0.0829696	0.0107415	0.011679	0.0101248	0.011679	ENSG00000070759
11942	GPALPP1	0.000140421	0.00322892	-0.298264	0.0783375	5.86807	0.0340526	0.00352056	0.00568459	0.00403507	0.00568459	ENSG00000133114
10885	FBXO32	0.000141246	0.00324564	-0.596508	0.156729	4.84185	0.136224	0.0101909	0.0266553	0.00845023	0.0266553	ENSG00000156804
10816	FARP1	0.000141535	0.00325005	0.275445	0.0723814	6.16546	0.0256285	0.00445882	-0.000874537	0.00339979	0.00339979	ENSG00000152767
16031	MAPK13	0.000143577	0.00329466	-0.334658	0.0880232	5.85068	0.0428964	0.00285505	0.00876709	0.00407862	0.00876709	ENSG00000156711
33061	TAOK1	0.000143844	0.00329851	0.240366	0.0632299	6.79538	0.0212828	0.00345211	0.00148542	0.00254492	0.00254492	ENSG00000160551
35677	WDR77	0.000144215	0.00330476	0.202837	0.0533665	6.84916	0.0145264	0.00177757	0.000951943	0.00249439	0.00249439	ENSG00000116455
18261	NSA2	0.000144411	0.00330563	-0.174169	0.0458281	7.09562	0.0116207	0.000744092	0.00240623	0.00230066	0.00240623	ENSG00000164346
31484	SLPI	0.000144452	0.00330563	0.543196	0.142931	7.06873	0.113034	0.000936902	0.0297068	0.00231895	0.0297068	ENSG00000124107
3466	ANXA2	0.000144756	0.00331032	0.201602	0.0530545	10.0625	0.0124641	4.80581e-05	0.000290817	0.00417411	0.00417411	ENSG00000182718
5870	CCDC25	0.000145306	0.00332063	-0.246162	0.0647973	6.38398	0.0232171	0.00270991	0.00358812	0.00304141	0.00358812	ENSG00000147419
31558	SMIM12	0.000145615	0.00332541	0.207466	0.0546188	7.01444	0.016146	0.00211689	0.00192481	0.00235793	0.00235793	ENSG00000163866
18850	PARN	0.0001462	0.00333648	-0.266029	0.0700548	5.49891	0.0231296	0.00220661	0.000166172	0.0051549	0.0051549	ENSG00000140694
3738	APCDD1L	0.000146339	0.00333737	1.50025	0.395092	2.45549	0.764581	0.138022	-0.0263216	0.0961249	0.0961249	ENSG00000198768
20655	PVR	0.000146448	0.00333757	0.166625	0.0438832	7.7061	0.0103819	0.00084026	0.00172562	0.00204835	0.00204835	ENSG00000073008
5964	CCNB2	0.000146803	0.00334339	-0.159299	0.0419605	7.20306	0.00930709	0.000406901	0.00171086	0.00223412	0.00223412	ENSG00000157456
8506	CTD-3099C6.9	0.000147869	0.00336305	0.404866	0.106695	4.82162	0.0579146	0.0084881	0.00243645	0.00858753	0.00858753	ENSG00000269825
11368	FZD5	0.000147832	0.00336305	0.265758	0.0700344	5.67056	0.0263732	0.00277735	0.00370389	0.00457987	0.00457987	ENSG00000163251
34356	TRIM41	0.000148184	0.00336792	-0.179316	0.0472619	7.04466	0.0106689	0.00101465	0.000263624	0.00233588	0.00233588	ENSG00000146063
12607	HECA	0.000148698	0.00337731	0.198703	0.0523836	6.62823	0.0140796	0.00139342	0.00139991	0.00272265	0.00272265	ENSG00000112406
9394	DNAJC5	0.000149216	0.00338677	0.181124	0.04776	8.08403	0.0114926	0.00138929	0.000674279	0.00203224	0.00203224	ENSG00000101152
30603	SDHC	0.000149355	0.00338762	-0.171179	0.0451404	7.15445	0.00936363	0.00079353	-7.73189e-05	0.00226296	0.00226296	ENSG00000143252
6585	CIRH1A	0.000149765	0.00339461	0.199826	0.0527042	6.19749	0.0126915	0.000824404	6.61192e-05	0.0033422	0.0033422	ENSG00000262788
6586	CIRH1A	0.000149765	0.00339461	0.199826	0.0527042	6.19749	0.0126915	0.000824404	6.61192e-05	0.0033422	0.0033422	ENSG00000141076
18625	ORMDL2	0.000150621	0.00341168	0.211087	0.0556952	6.54341	0.0170897	0.00153242	0.00312051	0.00282485	0.00312051	ENSG00000123353
34372	TRIM6	0.000150804	0.00341351	-0.750814	0.198117	4.50563	0.216217	0.0322325	0.0266432	0.0111154	0.0266432	ENSG00000121236
2684	AIG1	0.000151896	0.00343589	-0.318893	0.0841861	6.53582	0.0390125	0.00149885	0.00913209	0.00283442	0.00913209	ENSG00000146416
9405	DNAL4	0.000152403	0.00344504	-0.361037	0.095333	4.70233	0.0402786	0.00417937	-0.00271167	0.00945319	0.00945319	ENSG00000100246
20983	RBBP9	0.000152752	0.00345058	-0.32287	0.0852676	5.27285	0.0375713	0.00483599	0.00303626	0.00606986	0.00606986	ENSG00000089050
8942	DCLRE1A	0.000153326	0.00345959	-0.22129	0.0584555	6.51015	0.0181756	0.00225829	0.0020977	0.00286729	0.00286729	ENSG00000198924
11339	FUT11	0.000153358	0.00345959	0.214036	0.0565399	6.29924	0.0143191	0.001624	-0.000904335	0.00317114	0.00317114	ENSG00000196968
35350	UXS1	0.00015509	0.00349629	0.21625	0.0571671	6.01642	0.0151561	0.00120823	0.000200337	0.00369389	0.00369389	ENSG00000115652
13731	IL17RC	0.000155402	0.00350096	-0.307192	0.0812189	5.79272	0.0361467	0.0056651	0.00413062	0.00422965	0.00422965	ENSG00000163702
6843	COA7	0.000156306	0.00351895	0.192722	0.0509735	6.62743	0.0114484	0.00117387	-0.000791509	0.00272358	0.00272358	ENSG00000162377
5573	CAD	0.000157936	0.00355304	0.211742	0.0560423	6.18519	0.0139232	0.00134702	-0.000755984	0.00336409	0.00336409	ENSG00000084774
9678	E2F3	0.000158188	0.00355304	0.258476	0.0684187	6.61228	0.0256602	0.00144347	0.00557821	0.00274124	0.00557821	ENSG00000112242
10841	FBLN1	0.000158247	0.00355304	0.247355	0.0654766	7.09276	0.0234999	0.000232479	0.00619829	0.00230258	0.00619829	ENSG00000077942
12593	HDHD1	0.000158115	0.00355304	0.244565	0.0647345	5.94202	0.0229722	0.0015547	0.00473113	0.00385844	0.00473113	ENSG00000130021
10322	EXOC7	0.000159499	0.00357874	0.191636	0.0507539	6.69426	0.0132427	0.00121528	0.00156646	0.00264866	0.00264866	ENSG00000182473
5226	C2CD2	0.000160093	0.00358967	0.254272	0.0673592	6.97556	0.0207771	0.00441832	-0.00269222	0.00238757	0.00238757	ENSG00000157617
15292	LINC00657	0.000161498	0.00361872	-0.155212	0.0411408	8.9452	0.0080278	0.000137175	0.000863595	0.00240168	0.00240168	ENSG00000260032
18852	PARP10	0.000162	0.00362754	-0.344493	0.0913312	4.98029	0.0423317	0.00493388	0.00347743	0.00757819	0.00757819	ENSG00000261660
18853	PARP10	0.000162	0.00362754	-0.344493	0.0913312	4.98029	0.0423317	0.00493388	0.00347743	0.00757819	0.00757819	ENSG00000178685
12661	HGS	0.000162111	0.00362758	0.201428	0.0534046	6.66059	0.0140559	0.00159227	0.0007626	0.0026858	0.0026858	ENSG00000185359
31479	SLK	0.000162605	0.0036362	0.179208	0.0475229	8.6321	0.0123448	0.00100254	0.00238509	0.00219554	0.00238509	ENSG00000065613
37202	ZNF175	0.000162994	0.00364246	-0.629139	0.166863	3.9221	0.123702	0.0233644	-0.0171677	0.0184006	0.0184006	ENSG00000105497
20994	RBM10	0.000164069	0.00366403	0.243639	0.0646473	6.2167	0.0189335	0.00296037	-0.00155349	0.00330855	0.00330855	ENSG00000182872
20995	RBM10	0.000164069	0.00366403	0.243639	0.0646473	6.2167	0.0189335	0.00296037	-0.00155349	0.00330855	0.00330855	ENSG00000271352
7142	CRB3	0.000164546	0.00367221	-0.333812	0.0885908	5.33995	0.0406676	0.00599437	0.00305369	0.00577813	0.00577813	ENSG00000130545
17512	NADK2	0.000168106	0.00374915	-0.288364	0.0766382	6.587	0.0319943	0.00310843	0.00570168	0.00277129	0.00570168	ENSG00000152620
6886	COL4A2	0.000169184	0.00377041	0.167643	0.0445731	6.52855	0.00996014	0.000136496	0.00177463	0.00284365	0.00284365	ENSG00000134871
35817	XPO7	0.000169285	0.00377041	-0.200199	0.0532314	6.6008	0.0149927	0.00149557	0.00221541	0.00275479	0.00275479	ENSG00000130227
19058	PCOLCE2	0.000169758	0.00377842	-0.715739	0.190344	3.98429	0.159904	0.0369344	-0.0291597	0.0174121	0.0174121	ENSG00000163710
32651	ST3GAL4	0.000170271	0.00378731	-0.251591	0.066922	6.70951	0.0243637	0.00181613	0.0049017	0.00263226	0.0049017	ENSG00000110080
16950	MRM1	0.000172017	0.00382359	0.309053	0.0822623	5.22016	0.0334754	0.00383859	0.00218799	0.00631203	0.00631203	ENSG00000129282
16951	MRM1	0.000172017	0.00382359	0.309053	0.0822623	5.22016	0.0334754	0.00383859	0.00218799	0.00631203	0.00631203	ENSG00000262595
31504	SMAGP	0.000173247	0.00384837	0.283588	0.07552	5.87244	0.0289006	0.00453066	0.00143677	0.00402424	0.00402424	ENSG00000170545
3780	APOD	0.000173496	0.00385134	1.4182	0.377704	3.28077	0.774577	0.0562046	0.157786	0.0337583	0.157786	ENSG00000189058
13171	HNRNPA1P7	0.000173674	0.00385273	0.88321	0.235239	4.76174	0.300423	0.0164945	0.0665116	0.00900972	0.0665116	ENSG00000215492
21121	RELA	0.000174004	0.00385748	0.216323	0.0576241	5.91428	0.0156284	0.00105769	0.000929337	0.00392311	0.00392311	ENSG00000173039
4369	B3GNT3	0.00017485	0.00387366	-0.313112	0.0834335	5.0279	0.0334851	0.00313803	0.00195374	0.0073037	0.0073037	ENSG00000179913
32853	SULF2	0.00017525	0.00387995	0.706018	0.188158	5.6567	0.192023	0.00714435	0.0459609	0.00462253	0.0459609	ENSG00000196562
18186	NPRL2	0.000175561	0.00388424	-0.304308	0.0811096	6.21751	0.0356756	0.00466734	0.00520083	0.00330715	0.00520083	ENSG00000114388
3884	ARHGAP39	0.00017574	0.00388563	0.306242	0.0816307	6.15884	0.0361316	0.00312605	0.00686931	0.00341193	0.00686931	ENSG00000147799
4228	ATP5F1	0.000176391	0.00389743	-0.206531	0.0550657	8.7415	0.0164352	0.000244995	0.00430336	0.00225723	0.00430336	ENSG00000116459
9289	DLGAP4	0.00017693	0.00390676	0.224071	0.0597545	6.8113	0.0193471	0.00183459	0.0035213	0.00252964	0.0035213	ENSG00000080845
9290	DLGAP4	0.00017693	0.00390676	0.224071	0.0597545	6.8113	0.0193471	0.00183459	0.0035213	0.00252964	0.0035213	ENSG00000269562
27939	RP11-73M18.10	0.000177368	0.00391383	0.598222	0.159558	4.28682	0.116499	0.0248119	-0.0133899	0.0133762	0.0133762	ENSG00000269910
8720	CYB5A	0.000178694	0.00394049	-0.190918	0.0509471	6.66908	0.0132581	0.00121709	0.0016869	0.00267632	0.00267632	ENSG00000166347
34685	TUBGCP2	0.000178826	0.00394078	-0.165549	0.0441796	7.77777	0.00923472	0.000890318	0.000375599	0.00203744	0.00203744	ENSG00000130640
34574	TTC30B	0.000179078	0.00394373	-0.386237	0.103083	4.87908	0.0487111	0.0077349	-0.00278801	0.00820436	0.00820436	ENSG00000196659
7136	CRABP2	0.000179812	0.00395729	0.862613	0.230287	3.95792	0.286869	0.0184093	0.0611392	0.0178239	0.0611392	ENSG00000143320
9725	EDEM1	0.000182102	0.00400503	-0.254959	0.0681229	6.1303	0.0250701	0.00245623	0.00450486	0.00346519	0.00450486	ENSG00000134109
2486	ADM	0.000182772	0.00401236	0.493437	0.131875	4.71795	0.0805674	0.0167523	-0.00734812	0.00933414	0.00933414	ENSG00000148926
3943	ARIH2OS	0.000182564	0.00401236	-0.960888	0.256785	3.11972	0.295845	0.0580322	-0.0344656	0.0408754	0.0408754	ENSG00000221883
4383	B4GALT2	0.000182796	0.00401236	0.169518	0.0453053	7.07002	0.00952448	0.000760794	0.000368695	0.00231806	0.00231806	ENSG00000117411
15340	LINC00863	0.000183924	0.00403447	0.327801	0.0876442	5.20871	0.0369764	0.00515605	0.000769452	0.00636621	0.00636621	ENSG00000224914
3987	ARMC5	0.000184046	0.0040345	0.315621	0.0843914	5.89261	0.0363357	0.00670793	0.00135543	0.00397493	0.00397493	ENSG00000140691
37114	ZFYVE21	0.000184359	0.00403871	0.217598	0.0581886	5.89863	0.0150508	0.00111845	-6.09149e-05	0.00396042	0.00396042	ENSG00000100711
4378	B4GALNT1	0.000184796	0.0040456	0.640949	0.171425	4.10795	0.158509	0.017865	0.026215	0.0156171	0.026215	ENSG00000135454
6240	CDKN2D	0.000184976	0.00404691	0.44476	0.118961	4.57668	0.070705	0.0107491	0.00345292	0.0104785	0.0104785	ENSG00000129355
10947	FCRL6	0.000185371	0.00405287	2.01908	0.540126	1.05792	1.50921	0.146636	0.211127	0.290969	0.290969	ENSG00000181036
21023	RBM39	0.000186318	0.00407091	-0.180775	0.048376	7.87504	0.0126122	0.000756446	0.00275392	0.00202853	0.00275392	ENSG00000131051
30554	SCNN1B	0.000186771	0.00407813	0.463929	0.124169	5.04637	0.0743176	0.0159264	-0.00374075	0.00720049	0.00720049	ENSG00000168447
37046	ZDHHC4	0.00018777	0.00409728	-0.225539	0.0603865	6.64423	0.0192657	0.0027655	0.00224113	0.00270429	0.00270429	ENSG00000136247
32197	SNRPG	0.000188319	0.00410656	-0.156951	0.0420307	7.44159	0.00788801	0.000528473	9.39716e-05	0.0021214	0.0021214	ENSG00000143977
13314	HS2ST1	0.000189837	0.00413695	-0.361987	0.0969909	6.64137	0.050599	0.00664974	0.00746111	0.00270755	0.00746111	ENSG00000153936
4306	ATRAID	0.000190578	0.0041504	-0.260312	0.0697666	6.82868	0.0261696	0.000590017	0.00671105	0.00251327	0.00671105	ENSG00000138085
34706	TWF1	0.000190799	0.00415249	-0.204751	0.0548798	6.99635	0.016191	0.00129153	0.00322616	0.00237154	0.00322616	ENSG00000151239
14076	JOSD2	0.00019104	0.00415503	0.236207	0.0633165	6.14954	0.0191803	0.00258435	0.000468354	0.00342912	0.00342912	ENSG00000161677
7251	CSNK2A1	0.000191632	0.00416519	-0.189291	0.050751	6.72318	0.0135647	0.00124571	0.00227357	0.00261779	0.00261779	ENSG00000101266
11100	FLNB	0.000192692	0.0041855	0.185924	0.0498669	9.81846	0.0122731	0.000129332	0.00224909	0.00360073	0.00360073	ENSG00000136068
9375	DNAJC18	0.000194248	0.00421654	-0.512818	0.137618	4.66086	0.0844355	0.0186301	-0.0117041	0.00977803	0.00977803	ENSG00000170464
37602	ZNF703	0.000195875	0.0042491	0.398896	0.107107	4.7571	0.054602	0.00816441	0.000418778	0.00904344	0.00904344	ENSG00000183779
17610	NBPF3	0.000196556	0.00426109	-0.314425	0.0844457	5.37456	0.0380912	0.00506203	0.00547825	0.00563458	0.00563458	ENSG00000142794
33746	TMEM176B	0.000198251	0.00429505	1.19213	0.320359	2.87266	0.496545	0.0978524	-0.0101111	0.056092	0.056092	ENSG00000106565
16251	MED24	0.000198513	0.00429795	-0.201023	0.0540253	7.01398	0.0156256	0.000889421	0.00348869	0.00235827	0.00348869	ENSG00000008838
3462	ANXA1	0.000199123	0.00430527	0.146723	0.0394402	8.7185	0.00678393	8.99161e-05	0.000317181	0.00224338	0.00224338	ENSG00000135046
11910	GOLPH3	0.000199239	0.00430527	0.187386	0.0503729	6.63242	0.013579	0.000558387	0.00324776	0.00271782	0.00324776	ENSG00000113384
31222	SLC27A5	0.00019903	0.00430527	-0.366108	0.0984096	5.56153	0.0485594	0.0095934	0.000842724	0.00493327	0.00493327	ENSG00000083807
33259	TCF19	0.000199678	0.00431197	0.323031	0.0868498	7.11865	0.0403562	0.000848832	0.0104655	0.00228553	0.0104655	ENSG00000224379
33260	TCF19	0.000199678	0.00431197	0.323031	0.0868498	7.11865	0.0403562	0.000848832	0.0104655	0.00228553	0.0104655	ENSG00000233890
33261	TCF19	0.000199678	0.00431197	0.323031	0.0868498	7.11865	0.0403562	0.000848832	0.0104655	0.00228553	0.0104655	ENSG00000206455
33262	TCF19	0.000199678	0.00431197	0.323031	0.0868498	7.11865	0.0403562	0.000848832	0.0104655	0.00228553	0.0104655	ENSG00000224941
33263	TCF19	0.000199678	0.00431197	0.323031	0.0868498	7.11865	0.0403562	0.000848832	0.0104655	0.00228553	0.0104655	ENSG00000234674
33264	TCF19	0.000199678	0.00431197	0.323031	0.0868498	7.11865	0.0403562	0.000848832	0.0104655	0.00228553	0.0104655	ENSG00000224472
33265	TCF19	0.000199678	0.00431197	0.323031	0.0868498	7.11865	0.0403562	0.000848832	0.0104655	0.00228553	0.0104655	ENSG00000137310
31082	SLC16A13	0.000200215	0.00432076	-0.334151	0.0898559	5.0628	0.0372674	0.00500096	-0.000288109	0.00711017	0.00711017	ENSG00000174327
14334	KIAA0195	0.000200739	0.00432925	-0.338323	0.0909939	5.55327	0.0428133	0.0074581	0.00313508	0.00496174	0.00496174	ENSG00000177728
13403	HSPA6	0.000203158	0.0043786	0.693551	0.186687	3.5567	0.157749	0.0266701	-0.00986391	0.0256077	0.0256077	ENSG00000173110
6722	CLSPN	0.000203876	0.00439124	0.460666	0.12403	6.98479	0.0821241	0.00315898	0.019916	0.0023804	0.019916	ENSG00000092853
3939	ARID5A	0.000205475	0.00442281	0.639395	0.172242	3.9512	0.131506	0.0265704	-0.0154973	0.0179306	0.0179306	ENSG00000196843
33035	TAF5L	0.00020709	0.00445471	0.192377	0.0518507	7.50072	0.013998	0.00193226	0.00168696	0.00210049	0.00210049	ENSG00000135801
20640	PTX3	0.00020817	0.00447218	0.727665	0.196195	3.9336	0.20504	0.0197675	0.0379711	0.0182133	0.0379711	ENSG00000163661
22762	RP1-74M1.3	0.00020815	0.00447218	0.907933	0.244798	3.71922	0.319214	0.0301867	0.0597021	0.0220802	0.0597021	ENSG00000272796
4114	ATAD1	0.000208786	0.00448252	-0.225044	0.0606892	7.05071	0.0196133	0.00113766	0.0043871	0.00233158	0.0043871	ENSG00000138138
4460	BCAM	0.000209496	0.00449485	0.487218	0.131422	4.25775	0.0846533	0.0121933	0.00460529	0.0137143	0.0137143	ENSG00000187244
10405	FAM101B	0.000211628	0.00453769	0.982486	0.265199	3.57046	0.37398	0.0400311	0.0654645	0.0252867	0.0654645	ENSG00000261321
10406	FAM101B	0.000211628	0.00453769	0.982486	0.265199	3.57046	0.37398	0.0400311	0.0654645	0.0252867	0.0654645	ENSG00000183688
31599	SMURF1	0.000212816	0.00456023	0.207675	0.0560784	6.2753	0.016158	0.00150734	0.0025169	0.00320983	0.00320983	ENSG00000198742
32695	STAMBPL1	0.000213558	0.00457318	0.259597	0.0701157	5.99222	0.0223074	0.00362829	-0.00101551	0.00374602	0.00374602	ENSG00000138134
15788	LTA4H	0.00021394	0.00457843	-0.29745	0.0803493	8.31994	0.0342901	0.000212244	0.00947177	0.00207433	0.00947177	ENSG00000111144
158	ABHD16B	0.000214474	0.00458398	0.695607	0.187934	3.96762	0.187544	0.0212112	0.0317679	0.0176712	0.0317679	ENSG00000183260
19707	PMS2	0.000214417	0.00458398	-0.256112	0.0691933	5.69524	0.019959	0.00267616	-0.0023248	0.00450541	0.00450541	ENSG00000122512
31518	SMARCD2	0.000214835	0.00458874	-0.21921	0.0592316	6.96463	0.018626	0.00051461	0.00474796	0.00239617	0.00474796	ENSG00000108604
6222	CDK6	0.000214978	0.00458887	0.325861	0.0880532	5.14103	0.0411597	0.00176307	0.00986697	0.0066987	0.00986697	ENSG00000105810
37688	ZNF800	0.000216416	0.0046166	0.270929	0.073243	5.87232	0.0280731	0.00402226	0.00354322	0.00402455	0.00402455	ENSG00000048405
18045	NOL6	0.000216775	0.00461834	0.248051	0.0670657	7.5038	0.0238561	0.000704856	0.00604187	0.00209947	0.00604187	ENSG00000165271
33479	THEG	0.000216661	0.00461834	0.959109	0.259306	3.12563	0.296018	0.0602815	-0.0352182	0.040578	0.040578	ENSG00000105549
8611	CTSH	0.000218638	0.00464914	-0.292815	0.0792153	6.25869	0.0332523	0.00245524	0.00695736	0.00323723	0.00695736	ENSG00000103811
30718	2018-09-06	0.000218555	0.00464914	-0.29725	0.0804128	6.1421	0.0342667	0.00343441	0.00626492	0.00344298	0.00626492	ENSG00000125354
33320	TDRKH	0.000218621	0.00464914	-0.261406	0.0707178	5.77087	0.0225208	0.00321249	-0.000686482	0.00428903	0.00428903	ENSG00000182134
29138	RP4-694A7.2	0.000220217	0.00467971	0.43254	0.117073	5.52395	0.0725744	0.00402304	0.016536	0.00506474	0.016536	ENSG00000233589
16979	MRPL24	0.000221485	0.00470366	-0.226455	0.0613174	7.40238	0.0198964	0.000557323	0.00508242	0.00213676	0.00508242	ENSG00000143314
30815	SETX	0.00022304	0.00473367	0.191643	0.0519164	7.13353	0.0142525	0.00149873	0.00254423	0.00227601	0.00254423	ENSG00000107290
14463	KIFC3	0.000225056	0.00477343	0.26988	0.0731561	5.90178	0.0282727	0.00272919	0.00529854	0.00395287	0.00529854	ENSG00000140859
14464	KIFC3	0.000225056	0.00477343	0.26988	0.0731561	5.90178	0.0282727	0.00272919	0.00529854	0.00395287	0.00529854	ENSG00000269180
35787	XAB2	0.000225897	0.00478822	-0.169837	0.0460495	7.18864	0.00993105	0.000938374	0.000658691	0.00224246	0.00224246	ENSG00000076924
34638	TUBA1C	0.000226535	0.0047987	0.214214	0.058093	8.79044	0.017816	7.69175e-05	0.00498528	0.00228831	0.00498528	ENSG00000167553
13389	HSPA1B	0.000228386	0.00483482	0.153285	0.0415931	8.40905	0.00867014	0.00049393	0.00153263	0.00210104	0.00210104	ENSG00000224501
13390	HSPA1B	0.000228386	0.00483482	0.153285	0.0415931	8.40905	0.00867014	0.00049393	0.00153263	0.00210104	0.00210104	ENSG00000232804
13391	HSPA1B	0.000228386	0.00483482	0.153285	0.0415931	8.40905	0.00867014	0.00049393	0.00153263	0.00210104	0.00210104	ENSG00000204388
13392	HSPA1B	0.000228386	0.00483482	0.153285	0.0415931	8.40905	0.00867014	0.00049393	0.00153263	0.00210104	0.00210104	ENSG00000212866
13393	HSPA1B	0.000228386	0.00483482	0.153285	0.0415931	8.40905	0.00867014	0.00049393	0.00153263	0.00210104	0.00210104	ENSG00000231555
30753	SERPINA5	0.000228824	0.00484102	-0.83209	0.225813	3.29815	0.268902	0.0218168	0.0546705	0.033106	0.0546705	ENSG00000188488
4013	ARPC5	0.00023023	0.00486768	0.234318	0.0636164	9.06598	0.021328	0.00012114	0.00594942	0.00250718	0.00594942	ENSG00000162704
11171	FOSB	0.000231033	0.00488155	0.46103	0.125198	5.24143	0.0739682	0.0172989	-0.00454459	0.00621284	0.00621284	ENSG00000125740
13583	IFITM1	0.000233603	0.00493274	-1.27913	0.347627	5.05851	0.59362	0.174134	-0.0456726	0.00713359	0.00713359	ENSG00000185885
9162	DGKH	0.000235294	0.00496531	0.332934	0.0905265	5.00346	0.0351629	0.00484948	-0.00246291	0.00744309	0.00744309	ENSG00000102780
30269	RSRC1	0.000235893	0.00497479	-0.211999	0.0576537	6.48853	0.0150938	0.00209032	-7.68787e-05	0.00289561	0.00289561	ENSG00000174891
30364	SAAL1	0.000236719	0.00498905	-0.212411	0.0577799	5.93322	0.0157817	0.00112902	0.00167863	0.00387875	0.00387875	ENSG00000166788
33551	TIMM9	0.000236981	0.00499143	-0.359306	0.0977454	6.33348	0.0501952	0.00347554	0.0108557	0.0031174	0.0108557	ENSG00000100575
3395	ANKRD33B	0.000237199	0.00499286	0.972398	0.264548	2.94524	0.350935	0.05395	0.0301343	0.0510282	0.0510282	ENSG00000164236
14359	KIAA0930	0.000237782	0.00499955	0.19339	0.052622	6.52784	0.0138902	0.00130905	0.00202889	0.00284455	0.00284455	ENSG00000100364
21226	RHBDD1	0.000237817	0.00499955	-0.354439	0.096445	5.01622	0.0460207	0.00658257	0.00383322	0.00736988	0.00736988	ENSG00000144468
30677	SEMA3F	0.000238215	0.00500476	-0.329963	0.0897954	6.09165	0.0423386	0.00198179	0.010113	0.00353983	0.010113	ENSG00000001617
8796	CYP2U1	0.000238413	0.00500577	-0.230956	0.0628555	5.98245	0.0201544	0.00215877	0.00303152	0.00376745	0.00376745	ENSG00000155016
5637	CAPG	0.00024084	0.00505354	0.158075	0.0430511	8.09778	0.00972042	0.000544069	0.00223603	0.00203358	0.00223603	ENSG00000042493
37258	ZNF251	0.000241784	0.00507017	-0.340958	0.0928837	5.80222	0.0452286	0.00558098	0.0073601	0.00420426	0.0073601	ENSG00000198169
16965	MRPL11	0.000241957	0.0050706	-0.168428	0.0458853	7.42073	0.0110369	0.000929963	0.00222822	0.00212942	0.00222822	ENSG00000174547
11041	FIBIN	0.000243761	0.0051052	-1.22871	0.334913	2.67717	0.494607	0.0958034	-0.0436885	0.072447	0.072447	ENSG00000176971
5151	C1orf226	0.000244037	0.00510777	-0.700097	0.190843	3.59791	0.189789	0.0299728	0.023463	0.024659	0.024659	ENSG00000239887
6897	COL6A2	0.000247664	0.00518043	0.746319	0.203653	3.83577	0.215748	0.0423346	0.0184789	0.019877	0.019877	ENSG00000142173
10457	FAM129B	0.000248065	0.00518557	0.153541	0.0419024	6.95112	0.00790917	0.000226751	0.000819167	0.00240697	0.00240697	ENSG00000136830
6745	CMC2	0.000248736	0.00519412	0.246105	0.0671764	6.37907	0.0235855	0.00227023	0.00449878	0.00304862	0.00449878	ENSG00000103121
20562	PTK2	0.000248785	0.00519412	0.196958	0.053762	6.42127	0.0119523	0.00134786	-0.000954558	0.00298768	0.00298768	ENSG00000169398
5641	CAPN11	0.000249954	0.00521524	1.97012	0.537945	0.291912	1.36725	0.164868	0.0886851	0.269209	0.269209	ENSG00000137225
5242	C2orf48	0.000250855	0.00523076	-0.709307	0.193726	3.68557	0.176903	0.03353	-0.00106941	0.0227647	0.0227647	ENSG00000163009
20605	PTPN6	0.000254337	0.00530006	-0.36037	0.0985196	4.84133	0.0482449	0.00610546	0.00550071	0.0084537	0.0084537	ENSG00000111679
20606	PTPN6	0.000254337	0.00530006	-0.36037	0.0985196	4.84133	0.0482449	0.00610546	0.00550071	0.0084537	0.0084537	ENSG00000268954
13909	IQSEC2	0.000256205	0.00533566	-0.3069	0.0839446	5.63054	0.034583	0.00586525	0.00204324	0.00470481	0.00470481	ENSG00000124313
13910	IQSEC2	0.000256205	0.00533566	-0.3069	0.0839446	5.63054	0.034583	0.00586525	0.00204324	0.00470481	0.00470481	ENSG00000268372
12112	GRHL1	0.000256707	0.00534277	0.786758	0.215227	4.14214	0.241284	0.0396257	0.0298585	0.015158	0.0298585	ENSG00000134317
2513	ADSL	0.000258024	0.00536683	-0.152575	0.0417537	7.38959	0.00843033	0.000473013	0.00133527	0.00214204	0.00214204	ENSG00000239900
20100	PPRC1	0.000261616	0.00543816	0.20222	0.0553934	6.49147	0.0130038	0.00171092	-0.000791012	0.00289173	0.00289173	ENSG00000148840
14262	KCTD10	0.000263487	0.00547363	0.289831	0.0794323	5.8908	0.032772	0.00315215	0.00631208	0.00397932	0.00631208	ENSG00000110906
21092	RDH13	0.000263892	0.00547864	0.316594	0.0867765	4.99195	0.0314327	0.00378544	-0.00208146	0.00750979	0.00750979	ENSG00000160439
21093	RDH13	0.000263892	0.00547864	0.316594	0.0867765	4.99195	0.0314327	0.00378544	-0.00208146	0.00750979	0.00750979	ENSG00000270998
21094	RDH13	0.000263892	0.00547864	0.316594	0.0867765	4.99195	0.0314327	0.00378544	-0.00208146	0.00750979	0.00750979	ENSG00000261975
21095	RDH13	0.000263892	0.00547864	0.316594	0.0867765	4.99195	0.0314327	0.00378544	-0.00208146	0.00750979	0.00750979	ENSG00000262348
21096	RDH13	0.000263892	0.00547864	0.316594	0.0867765	4.99195	0.0314327	0.00378544	-0.00208146	0.00750979	0.00750979	ENSG00000262163
21097	RDH13	0.000263892	0.00547864	0.316594	0.0867765	4.99195	0.0314327	0.00378544	-0.00208146	0.00750979	0.00750979	ENSG00000262110
21098	RDH13	0.000263892	0.00547864	0.316594	0.0867765	4.99195	0.0314327	0.00378544	-0.00208146	0.00750979	0.00750979	ENSG00000262982
21099	RDH13	0.000263892	0.00547864	0.316594	0.0867765	4.99195	0.0314327	0.00378544	-0.00208146	0.00750979	0.00750979	ENSG00000262207
21100	RDH13	0.000263892	0.00547864	0.316594	0.0867765	4.99195	0.0314327	0.00378544	-0.00208146	0.00750979	0.00750979	ENSG00000263258
21101	RDH13	0.000263892	0.00547864	0.316594	0.0867765	4.99195	0.0314327	0.00378544	-0.00208146	0.00750979	0.00750979	ENSG00000262244
17368	MYLIP	0.000264501	0.00548785	-1.02994	0.282345	2.97623	0.341375	0.0705557	-0.041625	0.0490223	0.0490223	ENSG00000007944
11111	FLOT2	0.000265442	0.00550245	-0.183469	0.0503084	7.07256	0.0131353	0.000470358	0.00332604	0.0023163	0.00332604	ENSG00000132589
31003	SIRPA	0.000265534	0.00550245	0.214775	0.0588942	6.86587	0.0180007	0.000951197	0.00425159	0.00247932	0.00425159	ENSG00000198053
20305	PRR15	0.000268799	0.00556664	-0.48977	0.134417	4.59304	0.0936439	0.0144567	0.0126454	0.0103378	0.0126454	ENSG00000176532
13344	HSD17B8	0.000270149	0.00559112	-0.379478	0.104185	4.79174	0.0469012	0.00748643	-0.00286123	0.00879521	0.00879521	ENSG00000232357
13345	HSD17B8	0.000270149	0.00559112	-0.379478	0.104185	4.79174	0.0469012	0.00748643	-0.00286123	0.00879521	0.00879521	ENSG00000204228
13346	HSD17B8	0.000270149	0.00559112	-0.379478	0.104185	4.79174	0.0469012	0.00748643	-0.00286123	0.00879521	0.00879521	ENSG00000112474
13347	HSD17B8	0.000270149	0.00559112	-0.379478	0.104185	4.79174	0.0469012	0.00748643	-0.00286123	0.00879521	0.00879521	ENSG00000228712
13348	HSD17B8	0.000270149	0.00559112	-0.379478	0.104185	4.79174	0.0469012	0.00748643	-0.00286123	0.00879521	0.00879521	ENSG00000225312
13349	HSD17B8	0.000270149	0.00559112	-0.379478	0.104185	4.79174	0.0469012	0.00748643	-0.00286123	0.00879521	0.00879521	ENSG00000228357
9509	DPYD	0.000271139	0.00560813	-0.262899	0.0721968	5.5332	0.0269896	0.00117122	0.00664735	0.00503194	0.00664735	ENSG00000188641
4960	C14orf93	0.000271775	0.0056178	-0.428567	0.117712	4.3778	0.0593239	0.00840648	-0.00312783	0.0123776	0.0123776	ENSG00000100802
3900	ARHGEF1	0.000272728	0.00563402	0.174679	0.0479899	6.71935	0.0108584	0.000832728	0.00129799	0.00262182	0.00262182	ENSG00000076928
3901	ARHGEF1	0.000272728	0.00563402	0.174679	0.0479899	6.71935	0.0108584	0.000832728	0.00129799	0.00262182	0.00262182	ENSG00000272879
21072	RCC2	0.000273277	0.00564186	-0.14063	0.0386411	8.10173	0.00772483	0.000178454	0.00206125	0.00203399	0.00206125	ENSG00000179051
15881	LZTFL1	0.000273584	0.00564469	-0.350468	0.0963061	5.01214	0.0440785	0.00651908	0.00251847	0.00739322	0.00739322	ENSG00000163818
9587	DUSP1	0.000274557	0.00566128	0.258017	0.0709191	8.80665	0.0260073	0.000154282	0.00739	0.0022991	0.00739	ENSG00000120129
4913	C12orf39	0.000276584	0.00569602	-0.489819	0.134703	4.70858	0.0874083	0.0178119	0.00147759	0.00940532	0.00940532	ENSG00000134548
19220	PEX19	0.000276486	0.00569602	-0.249525	0.0686188	6.29835	0.024329	0.00124871	0.0058141	0.00317258	0.0058141	ENSG00000162735
20521	PTCD2	0.000278414	0.00573017	-0.295798	0.081384	5.32787	0.0322852	0.0041057	0.0034396	0.00582934	0.00582934	ENSG00000049883
8650	CUEDC2	0.000278713	0.00573279	-0.27221	0.0748998	6.52767	0.0289615	0.00139402	0.00702095	0.00284477	0.00702095	ENSG00000107874
10701	FAM58A	0.000279112	0.00573746	0.270986	0.0745706	6.10111	0.028703	0.00251467	0.00582651	0.00352129	0.00582651	ENSG00000147382
10702	FAM58A	0.000279112	0.00573746	0.270986	0.0745706	6.10111	0.028703	0.00251467	0.00582651	0.00352129	0.00582651	ENSG00000262919
6983	COX5B	0.000281672	0.00578651	-0.144984	0.0399229	7.94235	0.00741858	0.000364432	0.00102617	0.00202633	0.00202633	ENSG00000135940
4696	BRIP1	0.000282026	0.00579022	0.33234	0.0915216	4.65725	0.035752	0.00275739	0.000513937	0.0098069	0.0098069	ENSG00000136492
21132	REPIN1	0.000282876	0.0058041	-0.199264	0.0548861	6.62343	0.0155268	0.00117417	0.00334455	0.00272822	0.00334455	ENSG00000214022
33693	TMEM126A	0.000283638	0.00581614	-0.242105	0.0666993	5.88261	0.0187483	0.00267393	-0.00121915	0.00399927	0.00399927	ENSG00000171202
3290	AMT	0.000287342	0.00588847	-0.796798	0.219718	3.48858	0.23906	0.0451506	0.015592	0.0272636	0.0272636	ENSG00000145020
17935	NIPAL4	0.000288603	0.00590904	0.516509	0.142473	3.77079	0.0990718	0.0093736	0.014423	0.0210741	0.0210741	ENSG00000172548
31413	SLC7A1	0.0002887	0.00590904	-0.181374	0.0500311	6.11414	0.0101047	0.000258634	3.59923e-05	0.00349603	0.00349603	ENSG00000139514
9432	DNMT3B	0.000291998	0.00597288	-0.422885	0.116745	5.10446	0.0700048	0.0080533	0.0123908	0.00688732	0.0123908	ENSG00000088305
30238	RRP36	0.000292459	0.00597865	0.163293	0.0450851	7.18868	0.0104386	0.000565165	0.00248383	0.00224244	0.00248383	ENSG00000124541
9583	DUS1L	0.000292795	0.00598184	0.193337	0.0533844	7.09394	0.014618	0.00197306	0.00228235	0.00230179	0.00230179	ENSG00000169718
14108	KAT6B	0.000293412	0.00599079	-0.26799	0.074009	6.60093	0.0281184	0.00176563	0.00645038	0.00275464	0.00645038	ENSG00000156650
4637	BOLA1	0.00030347	0.00619235	-0.264646	0.0732621	5.64194	0.0226323	0.00338232	-0.00135599	0.00466869	0.00466869	ENSG00000178096
4638	BOLA1	0.00030347	0.00619235	-0.264646	0.0732621	5.64194	0.0226323	0.00338232	-0.00135599	0.00466869	0.00466869	ENSG00000265570
35381	VASN	0.000304455	0.00620864	0.498543	0.138044	4.38675	0.097431	0.0146725	0.0139117	0.0122841	0.0139117	ENSG00000168140
16336	METTL5	0.000307179	0.00626037	-0.179664	0.0497798	6.72297	0.0121873	0.00109903	0.00203048	0.00261802	0.00261802	ENSG00000138382
17785	NEDD4L	0.000308009	0.00627042	-0.306161	0.0848452	6.0662	0.0367589	0.00344585	0.00735221	0.00359062	0.00735221	ENSG00000049759
18093	NOXA1	0.000308237	0.00627042	-0.403874	0.11193	4.63665	0.0586837	0.00881873	0.0033682	0.00997366	0.00997366	ENSG00000188747
22164	RNF4	0.000308102	0.00627042	0.213053	0.0590439	6.0043	0.0162202	0.00150944	0.00174389	0.00371983	0.00371983	ENSG00000063978
35705	WFDC5	0.000308467	0.00627129	1.95324	0.541352	0.283475	1.42237	0.171163	0.17611	0.268431	0.268431	ENSG00000175121
17883	NFKBIZ	0.000310301	0.00630474	0.549977	0.152494	4.422	0.118648	0.019162	0.0157197	0.0119234	0.0157197	ENSG00000144802
6956	COQ9	0.000311174	0.00631861	-0.188874	0.0523804	6.52105	0.0128747	0.00126233	0.00145351	0.00285323	0.00285323	ENSG00000088682
5704	CASP10	0.000312639	0.00634449	-0.946382	0.262549	3.57609	0.35141	0.0331957	0.070202	0.0251566	0.070202	ENSG00000003400
2662	AHCY	0.000313417	0.00635641	-0.15281	0.0424007	8.83724	0.00916265	0.00012666	0.00257007	0.00232013	0.00257007	ENSG00000101444
4593	BMP1	0.000315246	0.00638962	0.168215	0.0466947	7.14587	0.0101736	0.00100233	0.00110361	0.00226826	0.00226826	ENSG00000168487
37537	ZNF620	0.000317729	0.00643604	-0.774442	0.215099	3.35738	0.230672	0.0383624	0.0250675	0.0310389	0.0310389	ENSG00000177842
35821	XRCC1	0.000318357	0.00644484	-0.314779	0.0874413	5.59981	0.0389009	0.0043756	0.00709338	0.00480447	0.00709338	ENSG00000073050
17978	NLRP10	0.000319399	0.00646201	1.98771	0.55229	0.300709	1.3813	0.187532	0.0574698	0.270005	0.270005	ENSG00000182261
10083	ENOSF1	0.000320443	0.0064792	-0.253088	0.0703375	6.33601	0.0248014	0.00430755	0.00267419	0.0031135	0.0031135	ENSG00000132199
5275	C3orf52	0.000324703	0.00655982	0.542152	0.150818	4.03874	0.0959807	0.0175242	-0.00777181	0.0165948	0.0165948	ENSG00000114529
16006	MAP3K3	0.000324823	0.00655982	0.25201	0.070107	6.10284	0.0249507	0.00301311	0.00435937	0.00351791	0.00435937	ENSG00000198909
19170	PDXK	0.000327169	0.00660318	0.174341	0.0485253	7.40076	0.010618	0.00139464	0.000479803	0.00213742	0.00213742	ENSG00000160209
9140	DFNA5	0.000330716	0.00667074	0.196012	0.0545999	6.63041	0.0151036	0.00148074	0.00299099	0.00272013	0.00299099	ENSG00000105928
14096	KANK4	0.000331154	0.00667553	1.24825	0.347739	2.60691	0.612548	0.064676	0.116708	0.0793469	0.116708	ENSG00000132854
18840	PARD6A	0.000332771	0.00670407	-0.673515	0.187695	3.67878	0.151867	0.0299382	-0.0102128	0.0229057	0.0229057	ENSG00000102981
35006	UBAP2	0.000333564	0.006716	0.21935	0.0611389	6.9644	0.0171539	0.0032106	0.000188878	0.00239635	0.00239635	ENSG00000137073
19198	PELO	0.000333816	0.00671701	0.240152	0.0669406	6.73868	0.0221963	0.00411992	0.00199811	0.00260164	0.00260164	ENSG00000152684
20842	RAD52	0.000334293	0.00672255	-0.420152	0.117127	5.38327	0.0547548	0.0149788	-0.0127332	0.00559917	0.00559917	ENSG00000002016
4505	BCLAF1	0.000335181	0.00673229	-0.155751	0.0434274	8.05139	0.00954065	0.000540552	0.00228835	0.0020296	0.00228835	ENSG00000029363
17042	MRPS22	0.000335173	0.00673229	-0.249399	0.0695387	6.95077	0.0244627	0.000967769	0.00628568	0.00240725	0.00628568	ENSG00000175110
23297	RP11-132A1.4	0.000336503	0.00675477	0.347316	0.0968684	4.94906	0.0445202	0.00631021	0.00410433	0.00776501	0.00776501	ENSG00000232445
3560	AP000695.1	0.000338717	0.00679018	1.9476	0.543456	0.280654	1.15889	0.174849	-0.148672	0.268168	0.268168	ENSG00000267976
12140	GRIPAP1	0.000338757	0.00679018	-0.214052	0.0597294	6.3562	0.014133	0.00226866	-0.00178433	0.00308274	0.00308274	ENSG00000068400
16130	MBOAT1	0.000339066	0.00679018	0.313919	0.087602	5.29128	0.0369733	0.00552326	0.00373895	0.00598792	0.00598792	ENSG00000172197
31084	SLC16A2	0.000339082	0.00679018	0.186882	0.0521514	6.92219	0.0132601	0.00164896	0.0018293	0.00243069	0.00243069	ENSG00000147100
4529	BEGAIN	0.000340259	0.00680576	0.639765	0.178578	3.63029	0.160547	0.0238951	0.0233013	0.0239401	0.0239401	ENSG00000183092
19823	POLR3GL	0.000340268	0.00680576	-0.299909	0.083714	6.03675	0.0353932	0.0025143	0.00799774	0.00365107	0.00799774	ENSG00000121851
19824	POLR3GL	0.000340268	0.00680576	-0.299909	0.083714	6.03675	0.0353932	0.0025143	0.00799774	0.00365107	0.00799774	ENSG00000266741
2283	ACOT9	0.000340733	0.00681098	0.20189	0.0563595	7.13816	0.0160396	0.00120902	0.00355557	0.00227309	0.00355557	ENSG00000123130
23195	RP11-122G18.5	0.000341202	0.00681627	-0.411789	0.114966	4.65161	0.060553	0.00997367	0.00212867	0.00985224	0.00985224	ENSG00000235477
17930	NIPA1	0.000342104	0.00683019	0.266964	0.0745474	5.97096	0.0270861	0.00454305	0.00258838	0.00379292	0.00379292	ENSG00000170113
19224	PEX5	0.000343207	0.00684813	-0.244582	0.0683134	5.6296	0.0206242	0.00229227	0.00105528	0.00470781	0.00470781	ENSG00000139197
11988	GPR108	0.000343855	0.00685694	-0.290477	0.0811433	6.20153	0.0332141	0.00219498	0.00768137	0.00333507	0.00768137	ENSG00000125734
31134	SLC24A1	0.000344384	0.0068634	-0.490169	0.136942	5.46744	0.0945832	0.0190779	0.00905157	0.0052712	0.00905157	ENSG00000074621
12287	GTPBP4	0.000345624	0.00688399	0.147159	0.0411234	7.85731	0.0079169	0.00050705	0.00126822	0.00202965	0.00202965	ENSG00000107937
15770	LSMD1	0.00034706	0.00690847	-0.167373	0.0467864	7.2483	0.0107109	0.00107433	0.00180917	0.00220912	0.00220912	ENSG00000183011
2660	AHCTF1	0.000350828	0.00697514	0.28273	0.0790952	8.99414	0.0314881	0.000875192	0.00850888	0.00244255	0.00850888	ENSG00000153207
10558	FAM192A	0.000350763	0.00697514	-0.198339	0.0554856	6.60865	0.0154959	0.00159725	0.00302073	0.00274551	0.00302073	ENSG00000172775
31307	SLC38A2	0.000351066	0.00697572	0.211483	0.0591666	7.57358	0.0176184	0.000672035	0.00457899	0.00207839	0.00457899	ENSG00000134294
30145	RPS6KA2	0.000353945	0.00702455	-0.330572	0.0925392	5.0016	0.0350219	0.00539144	-0.00259319	0.00745381	0.00745381	ENSG00000071242
33101	TARS2	0.000353832	0.00702455	-0.221864	0.0621063	6.05537	0.0172417	0.00217314	0.000920243	0.00361265	0.00361265	ENSG00000143374
16114	MB21D2	0.000355775	0.00705666	0.449363	0.125841	4.57936	0.0795813	0.0107445	0.0130093	0.0104553	0.0130093	ENSG00000180611
6972	COX15	0.000358461	0.00710571	-0.176025	0.0493217	7.0576	0.00982477	0.00132223	-0.000660568	0.00232671	0.00232671	ENSG00000014919
21031	RBM47	0.00035933	0.00711871	-0.345198	0.0967407	4.53837	0.0393634	0.00322162	0.00129697	0.0108165	0.0108165	ENSG00000163694
16317	METTL12	0.000362685	0.0071809	-0.483361	0.135553	5.57385	0.0827685	0.0226707	-0.00682434	0.00489121	0.00489121	ENSG00000214756
21910	RN7SL809P	0.000363912	0.00720092	1.93903	0.543914	0.276369	1.34647	0.175999	0.09714	0.267765	0.267765	ENSG00000241217
34548	TTC1	0.000364588	0.00721002	-0.153057	0.0429395	7.17968	0.00843685	0.00051797	0.0012432	0.00224773	0.00224773	ENSG00000113312
30707	SEPSECS	0.000365756	0.00722883	-0.474478	0.133144	4.32665	0.0722119	0.013663	-0.00782151	0.0129281	0.0129281	ENSG00000109618
11911	GOLPH3L	0.00036685	0.00724615	-0.205615	0.057711	6.30485	0.0161899	0.00183361	0.00254957	0.00316222	0.00316222	ENSG00000143457
17515	NAE1	0.000367113	0.00724706	-0.171708	0.0481965	6.482	0.00915699	0.00058007	-0.000190184	0.00290429	0.00290429	ENSG00000159593
11127	FMNL2	0.000367428	0.00724898	0.156387	0.0438989	6.96337	0.00898697	0.000493506	0.00156885	0.00239717	0.00239717	ENSG00000157827
31015	SIX2	0.000367796	0.00725196	0.467875	0.131345	4.31813	0.0807596	0.0128549	0.00600438	0.0130225	0.0130225	ENSG00000170577
14829	LAMA3	0.000368257	0.00725676	0.307268	0.0862666	8.30118	0.0372545	6.23475e-05	0.0111005	0.00206947	0.0111005	ENSG00000053747
3872	ARHGAP24	0.000368635	0.00725991	-0.466245	0.13091	4.10274	0.0850781	0.0100176	0.0148111	0.0156884	0.0156884	ENSG00000138639
34737	TXNRD1	0.000371057	0.00730329	0.243399	0.0683734	7.65256	0.0233829	0.00168033	0.00533205	0.00205893	0.00533205	ENSG00000198431
8959	DCTN4	0.00037205	0.0073142	-0.252068	0.0708224	5.92736	0.0250804	0.00142426	0.00609945	0.00389237	0.00609945	ENSG00000132912
19016	PCDHGB2	0.000371989	0.0073142	-2.40329	0.675235	1.0155	2.15762	0.390962	0.140128	0.29295	0.29295	ENSG00000253910
19998	PPP1R11	0.000377322	0.00741347	0.160933	0.0452636	7.06841	0.00861117	0.000754014	0.000297699	0.00231917	0.00231917	ENSG00000206501
19999	PPP1R11	0.000377322	0.00741347	0.160933	0.0452636	7.06841	0.00861117	0.000754014	0.000297699	0.00231917	0.00231917	ENSG00000233314
20000	PPP1R11	0.000377322	0.00741347	0.160933	0.0452636	7.06841	0.00861117	0.000754014	0.000297699	0.00231917	0.00231917	ENSG00000227720
20001	PPP1R11	0.000377322	0.00741347	0.160933	0.0452636	7.06841	0.00861117	0.000754014	0.000297699	0.00231917	0.00231917	ENSG00000236560
20002	PPP1R11	0.000377322	0.00741347	0.160933	0.0452636	7.06841	0.00861117	0.000754014	0.000297699	0.00231917	0.00231917	ENSG00000204619
20003	PPP1R11	0.000377322	0.00741347	0.160933	0.0452636	7.06841	0.00861117	0.000754014	0.000297699	0.00231917	0.00231917	ENSG00000237829
20004	PPP1R11	0.000377322	0.00741347	0.160933	0.0452636	7.06841	0.00861117	0.000754014	0.000297699	0.00231917	0.00231917	ENSG00000237403
20005	PPP1R11	0.000377322	0.00741347	0.160933	0.0452636	7.06841	0.00861117	0.000754014	0.000297699	0.00231917	0.00231917	ENSG00000234058
32714	STAT3	0.000379414	0.00745018	-0.202391	0.0569475	7.06581	0.0161803	0.000366585	0.00449793	0.00232097	0.00449793	ENSG00000168610
13616	IFT172	0.000380061	0.00745849	-0.460204	0.129505	4.31915	0.069863	0.0121462	-0.00423799	0.0130112	0.0130112	ENSG00000138002
33853	TMEM45A	0.000380813	0.00746886	0.406516	0.114414	4.50093	0.0555928	0.00847667	-0.000956444	0.0111591	0.0111591	ENSG00000181458
30661	SELENBP1	0.000382786	0.00750315	-0.479085	0.13489	5.24473	0.090691	0.00727843	0.0200145	0.00619761	0.0200145	ENSG00000143416
20851	RAET1E	0.000385308	0.00754815	0.232417	0.0654707	6.12282	0.0213491	0.0016525	0.00477711	0.0034794	0.00477711	ENSG00000164520
7925	CTD-2058B24.2	0.00038683	0.00757351	0.476659	0.134311	4.219	0.07666	0.0128792	-0.00225576	0.0141801	0.0141801	ENSG00000259048
30626	SEC14L2	0.000387125	0.00757485	0.192869	0.0543492	6.90999	0.0147042	0.00131612	0.00311462	0.00244095	0.00311462	ENSG00000100003
12162	GRTP1	0.000391898	0.00766373	-0.555714	0.156739	4.08466	0.10616	0.0209118	-0.00401895	0.0159388	0.0159388	ENSG00000139835
5613	CAMK2B	0.00039565	0.00773258	-1.0818	0.305338	4.65741	0.462966	0.0175049	0.122342	0.00980561	0.122342	ENSG00000058404
31492	SLX4IP	0.000395882	0.00773258	-0.542116	0.153018	3.82351	0.100377	0.015025	0.000237411	0.0200969	0.0200969	ENSG00000149346
8444	CTD-2651B20.7	0.000397296	0.00775565	-1.95246	0.55125	0.283081	1.18405	0.18742	-0.136893	0.268394	0.268394	ENSG00000259932
16378	MGAT1	0.000403641	0.0078749	0.170307	0.0481408	6.53898	0.0110001	0.000645861	0.00222757	0.00283044	0.00283044	ENSG00000131446
18368	NUP153	0.000404532	0.00788767	0.154494	0.0436781	7.94759	0.00944987	0.000373588	0.00248808	0.00202629	0.00248808	ENSG00000124789
9481	DPH6	0.000407621	0.00794324	-0.433459	0.122616	4.61355	0.0650047	0.0123872	-0.00158879	0.0101647	0.0101647	ENSG00000134146
17079	MSANTD3	0.000409908	0.0079744	0.221857	0.0627846	5.9075	0.0173972	0.00197365	0.00131517	0.00393921	0.00393921	ENSG00000066697
18023	NNT	0.000409849	0.0079744	-0.249131	0.0705023	5.92586	0.0234731	0.00355998	0.00250657	0.00389588	0.00389588	ENSG00000112992
31508	SMARCA2	0.000409937	0.0079744	-0.317011	0.0897131	6.5845	0.0398069	0.00303037	0.00904231	0.0027743	0.00904231	ENSG00000080503
17050	MRPS31	0.000417076	0.00810854	-0.237148	0.0671992	5.61832	0.0218187	0.00202955	0.00415404	0.00474405	0.00474405	ENSG00000102738
34517	TSPAN7	0.000421864	0.00819684	-0.547085	0.155157	3.85545	0.118679	0.0142446	0.0218659	0.0195293	0.0218659	ENSG00000156298
18399	NUTM2A-AS1	0.000422135	0.00819734	0.252389	0.0715825	5.80177	0.0196615	0.00348062	-0.00279132	0.00420547	0.00420547	ENSG00000223482
10580	FAM201A	0.00042869	0.00831978	-0.496653	0.141024	5.21066	0.0978646	0.00569436	0.0241373	0.00635695	0.0241373	ENSG00000204860
32789	STRN	0.000431124	0.00836215	0.184419	0.0523878	6.84742	0.0121035	0.00162074	0.000754755	0.00249598	0.00249598	ENSG00000115808
27865	RP11-727A23.10	0.000433628	0.00840583	0.498511	0.141674	4.75675	0.0986397	0.00398335	0.0261239	0.00904604	0.0261239	ENSG00000255234
35271	USP19	0.000436384	0.00845434	-0.204573	0.0581663	6.84794	0.0147026	0.00257947	0.000104986	0.0024955	0.0024955	ENSG00000172046
35440	VMP1	0.000437185	0.00846494	0.228176	0.0648862	7.24917	0.0206715	0.00113426	0.00518107	0.00220866	0.00518107	ENSG00000062716
34203	TRAM1	0.000438034	0.00847645	0.142701	0.0405857	7.75826	0.00694434	0.000430758	0.000613335	0.00204004	0.00204004	ENSG00000067167
4948	C14orf169	0.000438695	0.00848431	0.271231	0.0771498	6.30924	0.0292124	0.0050931	0.00383504	0.00315526	0.00383504	ENSG00000255242
11355	FXYD5	0.000439007	0.00848543	0.162727	0.0462892	7.82954	0.0105153	0.000424932	0.0027891	0.00203186	0.0027891	ENSG00000089327
17904	NHLRC1	0.000439915	0.00849806	-1.90224	0.541194	0.257974	1.32532	0.173341	0.126356	0.265995	0.265995	ENSG00000187566
9984	ELF3	0.000445578	0.00860246	1.40349	0.399683	3.14566	0.782629	0.0687845	0.170835	0.0395915	0.170835	ENSG00000163435
18321	NUAK2	0.000450588	0.0086925	0.251894	0.0717947	5.73416	0.0243161	0.00333982	0.00326133	0.00439189	0.00439189	ENSG00000163545
33022	TAF13	0.000450763	0.0086925	0.443895	0.126522	6.41047	0.0783222	0.0019396	0.0220723	0.00300304	0.0220723	ENSG00000197780
33016	TADA2B	0.000452826	0.00872723	0.286543	0.0817011	5.36105	0.0287367	0.00432253	0.000808196	0.00569009	0.00569009	ENSG00000173011
20409	PSMA2	0.000456827	0.00879926	-0.148361	0.04233	8.47485	0.00769266	0.000563011	0.000798667	0.00212473	0.00212473	ENSG00000256646
20410	PSMA2	0.000456827	0.00879926	-0.148361	0.04233	8.47485	0.00769266	0.000563011	0.000798667	0.00212473	0.00212473	ENSG00000106588
13101	HN1	0.000460045	0.00885613	0.141777	0.040473	8.3513	0.00750882	0.000374057	0.0014742	0.00208304	0.00208304	ENSG00000189159
9245	DIS3L	0.000460515	0.00886006	-0.219274	0.0626009	6.136	0.0158602	0.00242388	-0.000629042	0.00345442	0.00345442	ENSG00000166938
12045	GPR68	0.000465837	0.00895728	0.849106	0.242625	4.09757	0.286935	0.0332086	0.0550916	0.0157596	0.0550916	ENSG00000119714
13693	IGSF8	0.000468374	0.00900088	-0.210791	0.0602566	6.5624	0.0176869	0.0017628	0.0036835	0.00280125	0.0036835	ENSG00000162729
3458	ANTXR2	0.000469807	0.00902321	0.287095	0.0820881	6.00928	0.0328133	0.00301343	0.00709426	0.00370914	0.00709426	ENSG00000163297
4408	BAG5	0.000470826	0.00903238	0.194569	0.0556415	7.06351	0.0121756	0.00232139	-0.0012983	0.00232258	0.00232258	ENSG00000166170
10427	FAM110D	0.000470593	0.00903238	-1.88605	0.53934	0.249879	1.08514	0.171137	-0.148663	0.265195	0.265195	ENSG00000197245
6418	CGB8	0.000472337	0.00905615	2.29045	0.655167	1.50791	2.00894	0.402292	0.141587	0.241573	0.241573	ENSG00000213030
20210	PRKCDBP	0.000472742	0.00905872	0.339029	0.0969835	6.73438	0.0457692	0.00122345	0.0128852	0.0026061	0.0128852	ENSG00000170955
12645	HES4	0.000473079	0.00905997	1.10086	0.31493	5.43512	0.482583	0.00538485	0.143387	0.00539415	0.143387	ENSG00000188290
18460	OGDHL	0.000473845	0.00906943	-0.499655	0.142958	4.21273	0.0882141	0.0163982	0.000248828	0.0142572	0.0142572	ENSG00000197444
17143	MT-ND6	0.000475344	0.00909289	0.24475	0.0700432	8.15548	0.0238581	0.000297333	0.00706173	0.00204069	0.00706173	ENSG00000198695
32368	SPATA2L	0.000476036	0.00910091	0.409486	0.117201	4.48045	0.050756	0.00925204	-0.00868653	0.0113519	0.0113519	ENSG00000158792
19601	PLEC	0.000476579	0.00910607	0.22105	0.0632731	10.3951	0.0194631	0.000216308	0.00578891	0.00520556	0.00578891	ENSG00000261109
19602	PLEC	0.000476579	0.00910607	0.22105	0.0632731	10.3951	0.0194631	0.000216308	0.00578891	0.00520556	0.00578891	ENSG00000178209
22078	RNF11	0.000478204	0.00913189	0.190568	0.0545621	6.78183	0.0137898	0.00190739	0.00171137	0.00255815	0.00255815	ENSG00000123091
33006	TACC1	0.000479242	0.00914648	0.246652	0.0706314	6.04973	0.0233468	0.00385897	0.00251072	0.00362422	0.00362422	ENSG00000147526
4995	C16orf74	0.000479903	0.00915385	0.197948	0.0566905	6.32565	0.0130063	0.00169119	-0.000127059	0.00312953	0.00312953	ENSG00000154102
37280	ZNF277	0.000480583	0.00916158	-0.376052	0.107709	5.58036	0.056346	0.00451028	0.0128917	0.00486925	0.0128917	ENSG00000198839
17346	MYEF2	0.000481537	0.00917452	-0.716792	0.205336	3.55316	0.167968	0.0375533	-0.020265	0.0256911	0.0256911	ENSG00000104177
4047	ASAP3	0.000482843	0.0091889	-0.287198	0.0822894	5.32501	0.0275769	0.0043158	-0.0007757	0.00584152	0.00584152	ENSG00000088280
14696	KRT75	0.000482675	0.0091889	1.62023	0.464223	2.08493	1.04614	0.169425	0.153829	0.147595	0.153829	ENSG00000170454
16304	MESDC2	0.000483369	0.00919365	-0.186204	0.0533565	6.11234	0.0111812	0.000770866	0.000203712	0.0034995	0.0034995	ENSG00000117899
9111	DENND2C	0.000487864	0.00927387	0.445092	0.127631	4.8882	0.074902	0.0162891	0.00304843	0.00814544	0.00814544	ENSG00000175984
7053	CPT1B	0.000488932	0.00928358	-0.339526	0.0973761	5.88422	0.0459619	0.00560809	0.00861506	0.00399534	0.00861506	ENSG00000205560
29715	RPL26L1	0.000488908	0.00928358	-0.177525	0.0509139	6.87614	0.0120251	0.00141813	0.00179511	0.00247021	0.00247021	ENSG00000037241
2253	ACBD6	0.000492459	0.00934524	-0.189187	0.0542889	7.00952	0.0142743	0.00100248	0.00341845	0.0023616	0.00341845	ENSG00000135847
9165	DGKZ	0.000493034	0.00934551	0.162784	0.0467163	7.62098	0.00919569	0.00120746	0.000350214	0.00206616	0.00206616	ENSG00000149091
9589	DUSP11	0.000492807	0.00934551	0.222506	0.0638533	5.90337	0.0166477	0.00216682	7.70042e-05	0.00394905	0.00394905	ENSG00000144048
30862	SGK1	0.000495485	0.00938662	0.305736	0.0877749	5.8475	0.0372877	0.00122092	0.0103357	0.00408667	0.0103357	ENSG00000118515
3182	ALDH1A3	0.000498681	0.0094418	0.266293	0.0764889	6.1564	0.0282943	0.00265076	0.00612508	0.00341642	0.00612508	ENSG00000184254
6228	CDKL1	0.000499015	0.00944277	0.548147	0.157455	5.17058	0.11989	0.0238653	0.0133231	0.00655096	0.0133231	ENSG00000100490
13650	IGFL1	0.000500094	0.00944774	2.16385	0.621669	1.0887	1.79937	0.29053	0.202845	0.289178	0.289178	ENSG00000188293
20862	RALB	0.000499937	0.00944774	0.179134	0.0514637	6.73571	0.0102102	0.00136805	-0.000638715	0.00260472	0.00260472	ENSG00000144118
32178	SNRNP35	0.000500128	0.00944774	0.244021	0.0701071	5.96428	0.0234718	0.00356464	0.00344531	0.00380787	0.00380787	ENSG00000184209
9291	DLGAP5	0.00050111	0.00945557	-0.160327	0.0460689	6.59888	0.00920915	0.000426441	0.00144567	0.00275708	0.00275708	ENSG00000126787
13621	IFT46	0.000500996	0.00945557	-0.591469	0.169951	3.92091	0.137422	0.0249051	0.0156842	0.0184202	0.0184202	ENSG00000118096
13622	IFT46	0.000500996	0.00945557	-0.591469	0.169951	3.92091	0.137422	0.0249051	0.0156842	0.0184202	0.0184202	ENSG00000269278
9601	DUSP3	0.000504808	0.00951997	0.18915	0.0543816	6.51728	0.0141044	0.00157796	0.0026359	0.00285807	0.00285807	ENSG00000108861
20515	PTAFR	0.000506372	0.00954407	-0.30328	0.0872156	6.59834	0.0367215	0.0033539	0.00805593	0.00275771	0.00805593	ENSG00000169403
9607	DUSP8	0.000510415	0.00961484	1.13932	0.32784	3.90644	0.494365	0.142559	-0.0113703	0.0186592	0.0186592	ENSG00000184545
17277	MTUS1	0.000515826	0.00971128	-0.318927	0.0918461	4.97176	0.0400814	0.00502491	0.00693398	0.00762865	0.00762865	ENSG00000129422
20744	RAB25	0.000519206	0.00976389	1.67762	0.483374	2.13389	0.954753	0.210429	-0.0723926	0.140047	0.140047	ENSG00000132698
30868	SGMS2	0.000519006	0.00976389	0.260343	0.0750107	5.40366	0.0251541	0.00292251	0.00310306	0.0055174	0.0055174	ENSG00000164023
20407	PSMA1	0.000521629	0.00980392	-0.14179	0.0408686	7.96339	0.0066957	0.000479072	0.000351452	0.0020263	0.0020263	ENSG00000129084
20408	PSMA1	0.000521629	0.00980392	-0.14179	0.0408686	7.96339	0.0066957	0.000479072	0.000351452	0.0020263	0.0020263	ENSG00000256206
2312	ACSM3	0.000525108	0.00986376	-0.725506	0.209224	3.58972	0.165716	0.0408174	-0.0310574	0.0248444	0.0248444	ENSG00000005187
5132	C1orf170	0.000527289	0.00989357	0.631408	0.182146	4.38124	0.15918	0.0374242	0.0120477	0.0123416	0.0123416	ENSG00000187642
7834	CTC-756D1.1	0.000527255	0.00989357	-1.95674	0.56447	0.666722	1.37722	0.186778	0.0989224	0.291162	0.291162	ENSG00000253483
20740	RAB21	0.000528043	0.00990214	0.245044	0.0706971	5.61241	0.0223904	0.0027339	0.00273667	0.00476321	0.00476321	ENSG00000080371
11989	GPR110	0.000530439	0.00993848	1.1631	0.33568	2.53916	0.443401	0.0824906	-0.0355368	0.0865313	0.0865313	ENSG00000153292
13729	IL17RA	0.00053099	0.00993848	0.374571	0.108113	4.558	0.0529462	0.00689102	0.00667787	0.0106417	0.0106417	ENSG00000177663
15884	LZTS2	0.000530777	0.00993848	-0.333875	0.0963642	4.90714	0.0445851	0.00466173	0.00926737	0.00802467	0.00926737	ENSG00000107816
30227	RRM2	0.000531173	0.00993848	0.456897	0.131879	7.31665	0.0834968	0.000996417	0.0250916	0.00217463	0.0250916	ENSG00000171848
17183	MTA3	0.000532383	0.00994995	-0.268199	0.0774267	5.69366	0.0287731	0.00225083	0.00674152	0.00451013	0.00674152	ENSG00000057935
19008	PCDHGA12	0.000532354	0.00994995	-0.567791	0.163916	4.21175	0.128149	0.0260332	0.0132579	0.0142693	0.0142693	ENSG00000253159
5037	C17orf96	0.000533665	0.0099637	0.278986	0.0805557	6.31424	0.031137	0.00195862	0.00777521	0.00314738	0.00777521	ENSG00000179294
17696	NDRG2	0.000533716	0.0099637	-0.977119	0.28214	2.83962	0.315397	0.0608324	-0.0246213	0.0585723	0.0585723	ENSG00000165795
18509	OPTN	0.000539246	0.0100557	0.341204	0.0986007	7.14639	0.0465926	0.00199478	0.0125884	0.00226794	0.0125884	ENSG00000123240
19374	PHLDA2	0.000538998	0.0100557	0.52863	0.152757	6.48273	0.111837	0.00164684	0.0333553	0.00290331	0.0333553	ENSG00000181649
31309	SLC38A4	0.000540131	0.0100665	1.73666	0.501923	0.338591	0.993768	0.104625	0.00658385	0.273265	0.273265	ENSG00000139209
[truncated: 36,333 more rows]

## Sheet: MCF10A vs MCF10A + TGFb
	target_id	pval	qval	b	se_b	mean_obs	var_obs	tech_var	sigma_sq	smooth_sigma_sq	final_sigma_sq	gene_id
2997	AMIGO2	0	0	1.23926	0.0306929	8.49384	0.461011	0.000303373	7.17554e-05	0.000827092	0.000827092	ENSG00000139211
5643	CD24	0	0	1.54314	0.0360003	8.56625	0.715554	0.000225499	0.00132973	0.000834245	0.00132973	ENSG00000272398
6463	COL4A2	0	0	1.40177	0.0357245	7.19713	0.590633	7.67138e-05	0.00145478	0.00106152	0.00145478	ENSG00000134871
10480	FN1	0	0	4.43063	0.0462526	10.1391	5.89107	0.000596624	0.00197054	0.00172272	0.00197054	ENSG00000115414
11256	GPAM	0	0	2.13299	0.0528915	8.02672	1.36588	0.00252734	-0.00121022	0.000829666	0.000829666	ENSG00000119927
12861	IGFBP7	0	0	1.24833	0.0328273	7.68936	0.468237	0.00040811	0.000582283	0.000885045	0.000885045	ENSG00000163453
12954	IL1A	0	0	1.96272	0.0451763	7.1075	1.15751	0.00105024	0.00139884	0.00110857	0.00139884	ENSG00000115008
12979	IL32	0	0	2.78656	0.0716616	6.3192	2.33126	0.00434679	-0.00197475	0.00181567	0.00181567	ENSG00000008517
13860	KRT6A	0	0	1.24497	0.033173	9.71836	0.465074	2.21681e-05	9.86082e-05	0.00129837	0.00129837	ENSG00000205420
13989	LAMA3	0	0	2.32414	0.0320022	9.44357	1.62141	2.96973e-05	0.00119927	0.00111344	0.00119927	ENSG00000053747
16421	MYL9	0	0	2.38282	0.0495685	7.27151	1.70556	0.00134626	0.00160219	0.00102634	0.00160219	ENSG00000101335
21300	ROS1	0	0	1.4806	0.0382565	8.20706	0.658516	0.000937516	0.000214293	0.000818754	0.000818754	ENSG00000047936
29369	SLC46A3	0	0	2.42574	0.0513308	6.71427	1.76641	0.00177613	-0.000254894	0.00138569	0.00138569	ENSG00000139508
31065	TAGLN	0	0	2.83556	0.0752854	8.74115	2.41723	0.000326703	0.00647477	0.000860298	0.00647477	ENSG00000149591
31449	TGFBI	0	0	2.14979	0.0521117	10.9123	1.38711	1.38737e-05	0.000839676	0.00324488	0.00324488	ENSG00000120708
31460	TGM2	0	0	4.24552	0.0818239	7.71682	5.41337	0.0018798	0.00615438	0.000878733	0.00615438	ENSG00000198959
32109	TP53I3	0	0	1.71682	0.0385075	7.48996	0.884304	0.000838038	-0.00075991	0.000941359	0.000941359	ENSG00000115129
32134	TPM1	0	0	1.84552	0.0392476	7.39322	1.02182	0.000872671	-0.000824219	0.000975782	0.000975782	ENSG00000140416
32629	TUBA1A	0	0	2.02999	0.0474232	6.83288	1.23816	0.00141014	0.00112727	0.00128861	0.00128861	ENSG00000167552
32685	TUFT1	0	0	1.696	0.0426206	7.43448	0.864078	0.00121932	0.000319869	0.000960502	0.000960502	ENSG00000143367
33892	YIPF5	0	0	1.54261	0.0376702	7.92271	0.714943	0.00086111	0.000533643	0.00084174	0.00084174	ENSG00000145817
34851	ZBED2	0	0	1.89173	0.0451065	7.01782	1.07542	0.00123589	0.00120562	0.0011611	0.00120562	ENSG00000177494
18170	PDPN	1.83883e-301	2.50464e-298	2.25415	0.06074	6.55481	1.52633	0.00288928	-0.000256863	0.00153794	0.00153794	ENSG00000162493
31558	TIMP2	3.91012e-293	5.10401e-290	1.29768	0.035464	8.22365	0.506323	0.00035766	0.00115157	0.000818378	0.00115157	ENSG00000035862
5827	CDKN1A	8.30352e-283	1.04053e-279	1.31612	0.0366237	7.03493	0.520552	0.000458922	0.000743293	0.00115063	0.00115063	ENSG00000124762
2439	AHNAK2	3.55209e-278	4.28e-275	2.14382	0.0601545	8.07853	1.38204	0.00198548	0.00235679	0.000825243	0.00235679	ENSG00000185567
18660	PLOD2	1.87229e-274	2.17241e-271	1.32855	0.0375325	8.44991	0.530785	0.000587588	0.00110284	0.000823758	0.00110284	ENSG00000152952
8234	CYR61	3.3641e-271	3.76395e-268	1.40511	0.0399348	7.83928	0.593739	0.000244772	0.00166897	0.000854584	0.00166897	ENSG00000142871
28698	SELM	4.10735e-266	4.43707e-263	2.07639	0.0595791	6.45623	1.29461	0.00261351	-0.00103258	0.0016461	0.0016461	ENSG00000198832
6448	COL17A1	1.38605e-259	1.44741e-256	1.33667	0.0388371	7.44068	0.537364	0.00026046	0.00154953	0.000958284	0.00154953	ENSG00000065618
9730	F3	1.88792e-258	1.90789e-255	1.16948	0.0340546	9.09711	0.410981	0.000436252	0.00046118	0.000955404	0.000955404	ENSG00000117525
13244	IVNS1ABP	1.35433e-256	1.32589e-253	1.10132	0.0321863	8.23668	0.363893	0.000424994	-0.000393279	0.000818156	0.000818156	ENSG00000116679
5515	CCDC80	5.41463e-254	5.14029e-251	2.28231	0.067045	6.52841	1.5633	0.00382824	-0.00301585	0.00156579	0.00156579	ENSG00000091986
31482	THBS1	2.03256e-249	1.87282e-246	1.24858	0.0370159	7.7659	0.468921	0.000313995	0.00133022	0.000868282	0.00133022	ENSG00000137801
13208	ITGB4	1.66999e-242	1.49478e-239	1.1604	0.034893	9.52972	0.404994	0.000296018	0.00108312	0.00116501	0.00116501	ENSG00000132470
13998	LAMC2	1.54031e-229	1.34041e-226	1.96073	0.0606159	11.2456	1.15403	1.17489e-05	0.000911159	0.00439739	0.00439739	ENSG00000058085
18690	PMEPA1	2.71168e-229	2.29598e-226	1.66863	0.0516135	8.80806	0.837694	0.00100384	0.0021929	0.000873687	0.0021929	ENSG00000124225
10844	GAS6	8.35464e-229	6.88775e-226	1.0302	0.0319003	8.0773	0.318936	0.00039582	0.000323514	0.000825336	0.000825336	ENSG00000183087
17817	PALLD	2.51085e-228	2.01692e-225	1.42921	0.0443023	6.84347	0.613835	0.00107468	0.000311983	0.00128056	0.00128056	ENSG00000129116
12769	IER3	3.68336e-224	2.88481e-221	1.42959	0.0447277	7.66929	0.614915	0.000619565	0.00178111	0.000889871	0.00178111	ENSG00000227231
12770	IER3	3.68336e-224	2.88481e-221	1.42959	0.0447277	7.66929	0.614915	0.000619565	0.00178111	0.000889871	0.00178111	ENSG00000206478
12771	IER3	3.68336e-224	2.88481e-221	1.42959	0.0447277	7.66929	0.614915	0.000619565	0.00178111	0.000889871	0.00178111	ENSG00000230128
12772	IER3	3.68336e-224	2.88481e-221	1.42959	0.0447277	7.66929	0.614915	0.000619565	0.00178111	0.000889871	0.00178111	ENSG00000235030
12773	IER3	3.68336e-224	2.88481e-221	1.42959	0.0447277	7.66929	0.614915	0.000619565	0.00178111	0.000889871	0.00178111	ENSG00000137331
12774	IER3	3.68336e-224	2.88481e-221	1.42959	0.0447277	7.66929	0.614915	0.000619565	0.00178111	0.000889871	0.00178111	ENSG00000237155
3517	ARF4	9.6257e-224	7.35498e-221	1.29627	0.0405949	8.20633	0.505581	0.000120852	0.00185669	0.000818773	0.00185669	ENSG00000168374
6462	COL4A1	2.61264e-221	1.94878e-218	1.64727	0.0518726	7.74089	0.816474	0.000140002	0.00308892	0.000873477	0.00308892	ENSG00000187498
1988	AC244230.1	6.38876e-221	4.65459e-218	1.129	0.0355836	8.00285	0.383247	0.000687372	0.000456185	0.000832056	0.000832056	ENSG00000264230
8388	DDIT4	1.51392e-208	1.07791e-205	-2.01779	0.0654747	5.72811	1.22224	0.00225002	-0.00118787	0.00289431	0.00289431	ENSG00000168209
19574	PTPRF	1.07217e-201	7.46423e-199	1.03216	0.0340623	9.05975	0.320563	0.000449775	0.000823754	0.000942512	0.000942512	ENSG00000142949
18585	PLCH2	5.07835e-197	3.45858e-194	2.38583	0.0796731	7.42147	1.70786	0.00665214	-0.00637273	0.000965222	0.000965222	ENSG00000149527
5678	CD59	6.06245e-196	4.04094e-193	0.877844	0.0293963	8.77515	0.231474	0.000170116	0.00021714	0.000866857	0.000866857	ENSG00000085063
8017	CTSB	3.34828e-195	2.18531e-192	1.13428	0.0380566	8.04897	0.387284	0.000343178	0.00139479	0.000827637	0.00139479	ENSG00000164733
19505	PTGES	4.85443e-195	3.10367e-192	-1.75817	0.0590133	7.55104	0.930478	0.00125032	0.00292876	0.000922085	0.00292876	ENSG00000148344
13416	KCNJ15	6.12832e-191	3.83976e-188	2.21098	0.0750135	6.12053	1.46716	0.0046454	-0.00380341	0.00210703	0.00210703	ENSG00000157551
13995	LAMB3	1.14304e-186	7.02141e-184	1.7397	0.059703	11.2049	0.909332	4.31851e-05	0.00177712	0.00423415	0.00423415	ENSG00000196878
28802	SERPINE1	6.10046e-183	3.67529e-180	3.30974	0.114748	10.8506	3.29816	5.22039e-05	0.0157483	0.00307254	0.0157483	ENSG00000106366
19751	RABAC1	1.0657e-176	6.2993e-174	1.40009	0.0494009	6.80676	0.590275	0.00121617	0.00171237	0.0013089	0.00171237	ENSG00000105404
19752	RABAC1	1.0657e-176	6.2993e-174	1.40009	0.0494009	6.80676	0.590275	0.00121617	0.00171237	0.0013089	0.00171237	ENSG00000272881
20895	RNASE7	4.22894e-173	2.45341e-170	2.53594	0.0904144	5.72175	1.93084	0.00689972	-0.00484307	0.00290999	0.00290999	ENSG00000165799
14208	LIMA1	4.35646e-173	2.48144e-170	0.861655	0.0307219	7.72741	0.222956	0.000256214	3.86379e-05	0.00087639	0.00087639	ENSG00000050405
16430	MYO10	1.7801e-168	9.9584e-166	1.04423	0.037744	6.90964	0.327422	0.000477169	-8.53599e-05	0.00123236	0.00123236	ENSG00000145555
28348	RUSC2	3.45851e-166	1.90085e-163	1.10066	0.0400597	7.38058	0.364877	0.000752417	0.00117332	0.000980648	0.00117332	ENSG00000198853
9515	EPHB2	1.97308e-164	1.06574e-161	1.39347	0.0509906	7.29806	0.584868	0.00141887	0.00170118	0.00101459	0.00170118	ENSG00000133216
25449	RP11-572C15.6	3.20744e-163	1.7031e-160	2.94089	0.108018	5.59007	2.59529	0.0107414	-0.00989529	0.00326014	0.00326014	ENSG00000272761
13291	JUN	1.81554e-160	9.47952e-158	1.56618	0.0580229	6.90598	0.738904	0.00117642	0.00286358	0.00123494	0.00286358	ENSG00000177606
5681	CD63	2.42923e-158	1.24759e-155	0.81959	0.0305696	8.47142	0.20168	0.000296105	-8.13899e-05	0.000825296	0.000825296	ENSG00000135404
10749	GADD45A	8.91718e-155	4.50576e-152	1.47375	0.0556067	6.01593	0.652936	0.00142442	0.000379016	0.0022861	0.0022861	ENSG00000116717
28708	SEMA3C	6.39228e-153	3.17869e-150	1.31312	0.0498496	6.57117	0.519086	0.0014609	0.000937491	0.00152107	0.00152107	ENSG00000075223
29019	SIRPA	2.3162e-152	1.13378e-149	1.0252	0.0389917	7.2629	0.315486	0.000794177	-0.000560865	0.00103024	0.00103024	ENSG00000198053
33484	VSTM2L	2.4273e-145	1.16989e-142	2.44957	0.0954193	5.30953	1.80357	0.00672601	-0.00211628	0.0041998	0.0041998	ENSG00000132821
10590	FRMD6	1.87155e-144	8.88364e-142	1.28599	0.0502494	6.22411	0.497128	0.00108222	0.000251502	0.00194779	0.00194779	ENSG00000139926
18138	PDGFC	4.75734e-144	2.22445e-141	1.30712	0.0511481	6.85222	0.514502	0.00186538	0.000712209	0.00127397	0.00127397	ENSG00000145431
28446	SAPCD2	1.61179e-142	7.42559e-140	-1.12705	0.0443414	6.97142	0.38145	0.00116883	-0.000668576	0.00119057	0.00119057	ENSG00000186193
6269	CLIC4	1.27175e-139	5.77411e-137	0.727257	0.028912	8.34588	0.15883	0.000184236	2.72872e-05	0.000818847	0.000818847	ENSG00000169504
13690	KLF6	1.79011e-139	8.01149e-137	1.16951	0.0465187	6.50161	0.410789	0.00100189	-0.000382594	0.00159489	0.00159489	ENSG00000067082
10195	FBLN5	3.85915e-139	1.70281e-136	3.44358	0.137139	4.90303	3.55872	0.0163295	-0.0146553	0.00623908	0.00623908	ENSG00000140092
5198	CALD1	3.97662e-139	1.73027e-136	0.774794	0.0308573	7.98881	0.180826	0.000309042	0.000669601	0.000833569	0.000833569	ENSG00000122786
23423	RP11-320M16.2	1.12114e-138	4.81136e-136	2.4292	0.0969059	5.35191	1.7743	0.00723061	-0.00191549	0.0040383	0.0040383	ENSG00000258580
14605	LIPG	3.37301e-138	1.42797e-135	1.16889	0.0467112	6.80329	0.410994	0.00130669	0.000163245	0.00131164	0.00131164	ENSG00000101670
15042	MAGED2	4.0332e-138	1.68469e-135	1.32605	0.0530068	7.62818	0.530052	0.00123557	0.0021361	0.000900329	0.0021361	ENSG00000102316
19352	PSAT1	4.48871e-138	1.8503e-135	-0.8895	0.0355625	7.59978	0.23788	0.000609615	7.91233e-05	0.000908012	0.000908012	ENSG00000135069
17945	PCDH1	8.39753e-134	3.41659e-131	2.16263	0.0878528	5.89434	1.40443	0.00674122	-0.0049633	0.00252052	0.00252052	ENSG00000156453
15040	MAGED1	4.23618e-132	1.70142e-129	1.20888	0.0494288	8.37966	0.440617	0.00124616	0.00168569	0.000819985	0.00168569	ENSG00000179222
15041	MAGED1	4.23618e-132	1.70142e-129	1.20888	0.0494288	8.37966	0.440617	0.00124616	0.00168569	0.000819985	0.00168569	ENSG00000268018
18199	PEA15	2.16231e-130	8.57477e-128	0.823294	0.033886	8.82513	0.204277	0.000500499	0.000743041	0.000877418	0.000877418	ENSG00000162734
8991	DUSP4	2.44036e-129	9.55645e-127	0.750307	0.0310093	7.90176	0.169754	0.000302635	0.000851257	0.000844698	0.000851257	ENSG00000120875
19627	PXDC1	2.73467e-128	1.05767e-125	1.28723	0.0534202	6.56475	0.497967	0.00189681	-0.000723609	0.00152766	0.00152766	ENSG00000168994
5841	CDR2L	1.2499e-127	4.77522e-125	1.22029	0.0507751	6.62819	0.449053	0.00146842	0.00162531	0.00146458	0.00162531	ENSG00000109089
12293	HMGB2	2.3821e-127	8.99113e-125	-0.8371	0.0348698	7.88933	0.211315	0.000445475	0.00101361	0.000846536	0.00101361	ENSG00000164104
12657	HSPD1	4.16115e-127	1.55191e-124	-0.724295	0.0302001	8.51538	0.158202	9.68717e-05	0.000997582	0.000829003	0.000997582	ENSG00000144381
6306	CLSTN1	2.18585e-126	8.05625e-124	0.723778	0.0302658	9.13509	0.15779	0.000129949	0.000715361	0.000969271	0.000969271	ENSG00000171603
15894	MMP14	7.98337e-126	2.90817e-123	0.946982	0.0396892	6.62087	0.270024	0.000418639	0.000902664	0.00147164	0.00147164	ENSG00000157227
18313	PGM2L1	1.57588e-124	5.67462e-122	1.60882	0.0677833	5.9662	0.777769	0.00313513	-0.00143665	0.00237836	0.00237836	ENSG00000165434
18603	PLEKHA1	5.92936e-123	2.11085e-120	1.07926	0.0457666	7.86089	0.349871	0.00166252	-0.00108713	0.000850983	0.000850983	ENSG00000107679
10620	FSTL3	6.6195e-121	2.33006e-118	1.01375	0.0433572	7.18152	0.309997	0.000351964	0.00190385	0.00106934	0.00190385	ENSG00000070404
4257	BMP1	5.01342e-120	1.74512e-117	0.913107	0.039198	7.29997	0.250849	0.000830019	0.000129485	0.00101376	0.00101376	ENSG00000168487
13485	KDELR3	2.3256e-117	8.00619e-115	1.79192	0.0778073	6.49204	0.968737	0.00252305	0.00474173	0.00160548	0.00474173	ENSG00000100196
9792	FAM114A1	1.3133e-116	4.47206e-114	1.52123	0.0662702	6.67305	0.698197	0.00185965	0.00341043	0.00142254	0.00341043	ENSG00000197712
28883	SGK1	6.61982e-116	2.22995e-113	1.50262	0.0656608	5.62501	0.678892	0.00201133	3.14428e-05	0.00316228	0.00316228	ENSG00000118515
6268	CLIC3	9.49023e-116	3.16287e-113	3.15301	0.137874	5.07837	2.98917	0.0175795	-0.00861597	0.00523146	0.00523146	ENSG00000169583
28677	SEC24D	1.08242e-115	3.56948e-113	1.31049	0.0573191	7.00931	0.518174	0.0014017	0.00254087	0.00116639	0.00254087	ENSG00000150961
9503	EPCAM	3.91331e-115	1.27704e-112	-1.63429	0.0716574	6.18923	0.803048	0.0041622	-0.00178825	0.00199954	0.00199954	ENSG00000119888
19527	PTMA	1.6056e-114	5.18558e-112	-0.740651	0.0325631	9.60866	0.164934	5.52033e-05	0.00043144	0.00121723	0.00121723	ENSG00000187514
17267	NRBP2	3.75076e-113	1.19902e-110	1.3682	0.0605228	6.53662	0.563328	0.00283856	-0.000524456	0.00155705	0.00155705	ENSG00000260533
17268	NRBP2	3.75076e-113	1.19902e-110	1.3682	0.0605228	6.53662	0.563328	0.00283856	-0.000524456	0.00155705	0.00155705	ENSG00000185189
30641	SSRP1	7.1329e-113	2.25717e-110	-0.655839	0.0290477	8.23759	0.12965	0.000194379	0.000622561	0.000818143	0.000818143	ENSG00000149136
31574	TKT	1.03916e-112	3.25548e-110	-0.730536	0.03238	9.14281	0.161048	0.000283202	0.000974953	0.000972188	0.000974953	ENSG00000163931
31575	TKT	1.03916e-112	3.25548e-110	-0.730536	0.03238	9.14281	0.161048	0.000283202	0.000974953	0.000972188	0.000974953	ENSG00000272687
13566	KIAA1161	1.22879e-112	3.81145e-110	0.995348	0.0441319	6.59521	0.297931	0.00084032	0.000114328	0.00149683	0.00149683	ENSG00000164976
29349	SLC43A3	2.57294e-112	7.90247e-110	-1.03536	0.0459729	6.45493	0.322012	0.000888599	-0.00033093	0.00164761	0.00164761	ENSG00000134802
15264	MCAM	3.7498e-112	1.14052e-109	1.45185	0.0645136	5.86794	0.635262	0.00241889	0.00145209	0.00257553	0.00257553	ENSG00000076706
17543	OPTN	2.37161e-111	7.14401e-109	1.28055	0.0571099	7.34286	0.494879	0.00192418	0.00198967	0.000995687	0.00198967	ENSG00000123240
19628	PXDN	2.50275e-111	7.46726e-109	1.17598	0.0524519	6.14017	0.416751	0.00122592	0.00127018	0.00207552	0.00207552	ENSG00000130508
32615	TTPAL	2.59833e-111	7.67928e-109	1.17081	0.0522254	7.06492	0.411835	0.00214019	-0.00134936	0.0011328	0.0011328	ENSG00000124120
4272	BMPR2	1.14782e-110	3.36066e-108	0.805898	0.0360544	7.53631	0.195893	0.000633342	0.000768281	0.000926564	0.000926564	ENSG00000204217
17410	NUP210	4.15346e-110	1.20481e-107	-1.61697	0.072527	5.34987	0.787192	0.00226628	0.00148435	0.00404591	0.00404591	ENSG00000132182
3512	AREG	1.38016e-108	3.96676e-106	0.901088	0.0407043	9.09733	0.245079	0.000114607	0.0018736	0.00095548	0.0018736	ENSG00000109321
8035	CTSZ	1.36849e-107	3.89747e-105	0.652347	0.0296067	7.8689	0.127924	0.000202174	0.000140128	0.000849696	0.000849696	ENSG00000101160
9967	FAM214B	6.2321e-107	1.75891e-104	1.54411	0.0702986	6.52743	0.718179	0.00436343	-0.000496142	0.00156685	0.00156685	ENSG00000005238
33124	UGP2	1.0844e-106	3.03322e-104	0.878225	0.0400289	7.1298	0.232826	0.000424619	0.00149815	0.00109637	0.00149815	ENSG00000169764
35017	ZFP36L1	3.27759e-106	9.08676e-104	0.931997	0.0425775	7.54586	0.262217	0.00123501	0.000940409	0.00092365	0.000940409	ENSG00000185650
20018	RCC1	3.74528e-106	1.02923e-103	-0.837953	0.0382919	7.12947	0.210813	0.000662976	-0.000444902	0.00109654	0.00109654	ENSG00000180198
2488	AKAP2	4.50262e-105	1.22659e-102	0.821393	0.0377312	7.86154	0.203564	0.000857491	0.000685783	0.000850878	0.000850878	ENSG00000241978
3180	ANXA8	1.70394e-104	4.60182e-102	0.706439	0.032542	8.61122	0.149892	0.000431034	-0.000197661	0.000839743	0.000839743	ENSG00000165390
3181	ANXA8	1.70394e-104	4.60182e-102	0.706439	0.032542	8.61122	0.149892	0.000431034	-0.000197661	0.000839743	0.000839743	ENSG00000265190
18481	PINK1	1.6249e-103	4.35085e-101	0.898176	0.0415733	7.69278	0.243572	0.000903225	0.00117079	0.000884241	0.00117079	ENSG00000158828
31041	TAF13	1.23633e-102	3.28235e-100	0.938109	0.0436113	7.00297	0.265007	0.00111198	0.000211914	0.00117035	0.00117035	ENSG00000197780
4217	BHLHE40	2.36754e-101	6.23281e-99	0.958963	0.0448673	6.94336	0.276043	0.00120651	-0.000992482	0.00120918	0.00120918	ENSG00000134107
32650	TUBB2A	3.56437e-101	9.30539e-99	1.02491	0.0479958	7.02533	0.317207	0.000908587	0.00185573	0.00115648	0.00185573	ENSG00000137267
4010	AVPI1	5.48926e-101	1.42122e-98	-0.880208	0.0412584	7.07425	0.232515	0.000915322	-0.000801307	0.00112739	0.00112739	ENSG00000119986
10162	FAP	1.84818e-100	4.74589e-98	2.57494	0.121019	6.04759	2.00227	0.00338118	0.0141935	0.00222983	0.0141935	ENSG00000078098
30538	SQSTM1	6.2027e-99	1.57982e-96	0.600834	0.0284597	8.24506	0.108749	0.000153895	0.000444367	0.000818048	0.000818048	ENSG00000161011
29123	SLC20A1	3.23545e-98	8.17422e-96	-0.688796	0.0327475	7.26722	0.142721	0.000258597	0.000259677	0.00102828	0.00102828	ENSG00000144136
35144	ZNF185	5.59558e-98	1.40239e-95	1.40776	0.0670121	6.87965	0.598578	0.00166883	0.00371992	0.00125376	0.00371992	ENSG00000147394
35145	ZNF185	5.59558e-98	1.40239e-95	1.40776	0.0670121	6.87965	0.598578	0.00166883	0.00371992	0.00125376	0.00371992	ENSG00000267825
15059	MAL2	2.26687e-97	5.63623e-95	-1.08153	0.0516465	6.58809	0.353312	0.000956138	0.0022447	0.00150394	0.0022447	ENSG00000147676
12667	HSPE1	2.60826e-97	6.43398e-95	-0.694851	0.033192	7.79615	0.145248	0.000459693	7.66689e-05	0.000862357	0.000862357	ENSG00000115541
32602	TTLL12	2.61347e-96	6.39647e-94	-0.857635	0.0411846	7.0842	0.221621	0.000913727	0.000366053	0.00112168	0.00112168	ENSG00000100304
28267	RRBP1	2.66363e-96	6.4687e-94	0.637545	0.0306169	8.76904	0.122452	0.000259233	0.000424423	0.000865642	0.000865642	ENSG00000125844
6474	COL6A1	3.20533e-96	7.72436e-94	1.74994	0.0840733	5.11782	0.923011	0.00344662	0.00232614	0.00503537	0.00503537	ENSG00000142156
19579	PTPRK	8.22661e-96	1.96735e-93	1.01585	0.0489112	6.8269	0.311555	0.00157756	0.00105192	0.00129321	0.00129321	ENSG00000152894
17100	NOP14-AS1	9.23289e-96	2.19127e-93	1.18586	0.0571125	6.16775	0.422499	0.00188188	-0.00105796	0.00203233	0.00203233	ENSG00000249673
5216	CALU	1.33391e-95	3.14202e-93	0.860486	0.0414773	9.45371	0.223679	0.000373478	0.00169096	0.00111923	0.00169096	ENSG00000128595
13199	ITGB1	4.72046e-95	1.1036e-92	0.569829	0.0275478	8.69233	0.0974215	5.89136e-05	-4.57155e-05	0.000851747	0.000851747	ENSG00000150093
19522	PTHLH	7.78792e-94	1.80726e-91	2.18743	0.106447	5.38561	1.44487	0.00968198	0.00287047	0.00391527	0.00391527	ENSG00000087494
32211	TRAP1	9.74551e-94	2.24491e-91	-0.996409	0.0485141	6.36057	0.297963	0.00106231	-0.000910033	0.00176203	0.00176203	ENSG00000126602
2129	ACTN1	1.66807e-93	3.8144e-91	0.565977	0.0275919	8.34309	0.096422	9.48049e-05	0.000335817	0.000818773	0.000818773	ENSG00000072110
19206	PRMT1	3.12393e-93	7.09178e-91	-0.747929	0.0365166	7.49237	0.167953	0.000659594	-0.000481933	0.000940563	0.000940563	ENSG00000126457
20199	RHOC	7.00047e-93	1.57778e-90	0.651306	0.0318603	8.2376	0.128074	0.000399953	0.000685131	0.000818143	0.000818143	ENSG00000155366
18597	PLD5	5.66954e-92	1.26868e-89	2.2083	0.108568	6.20076	1.4643	0.0121622	-0.0103868	0.00198223	0.00198223	ENSG00000180287
13211	ITGB6	7.09405e-92	1.57619e-89	1.69069	0.0831654	7.97733	0.86375	0.000357887	0.00794189	0.000834862	0.00794189	ENSG00000115221
12083	HK2	1.57629e-91	3.4776e-89	-1.06506	0.0524919	6.6804	0.340875	0.00189063	-0.0011312	0.00141585	0.00141585	ENSG00000159399
28795	SERPINB5	1.73655e-91	3.80437e-89	0.586063	0.0288911	7.62214	0.103746	9.97051e-05	0.000841052	0.000901931	0.000901931	ENSG00000206075
13197	ITGAV	3.40675e-91	7.41157e-89	1.05233	0.0519615	6.56256	0.334305	0.00171008	0.0010725	0.00152991	0.00152991	ENSG00000138448
6095	CHPF	4.7296e-91	1.02186e-88	0.674245	0.0333193	7.78448	0.136706	0.000467613	-3.50466e-05	0.000864596	0.000864596	ENSG00000123989
9755	FADS3	1.36569e-90	2.93043e-88	1.02559	0.0508132	6.5994	0.31662	0.00160571	-0.000180532	0.00149267	0.00149267	ENSG00000221968
18334	PHB2	1.87202e-90	3.98957e-88	-0.628235	0.0311502	7.88706	0.119277	0.00030763	0.000856769	0.000846878	0.000856769	ENSG00000215021
18335	PHB2	1.87202e-90	3.98957e-88	-0.628235	0.0311502	7.88706	0.119277	0.00030763	0.000856769	0.000846878	0.000856769	ENSG00000269079
28379	S100A14	3.53898e-90	7.49117e-88	-0.942343	0.0467979	8.94715	0.268374	0.000190594	0.00243746	0.000907967	0.00243746	ENSG00000189334
12781	IFI16	5.78541e-90	1.21641e-87	-0.770765	0.0383235	7.83989	0.17876	0.00090795	-0.000193516	0.000854481	0.000854481	ENSG00000163565
25301	RP11-54A9.1	9.30997e-90	1.94442e-87	2.77165	0.137972	5.39847	2.30532	0.0189741	-0.0180261	0.00386953	0.00386953	ENSG00000257219
3156	ANP32B	2.18807e-89	4.53959e-87	-0.678677	0.033856	7.72877	0.139212	0.000212278	0.0011632	0.000876092	0.0011632	ENSG00000136938
13184	ITGA2	2.35887e-89	4.86176e-87	1.28463	0.0640962	7.63017	0.498781	0.000613321	0.00431666	0.000899806	0.00431666	ENSG00000164171
29602	SNAI2	1.17295e-87	2.40171e-85	0.743217	0.0374476	7.27845	0.166173	0.000659556	-4.3842e-05	0.00102323	0.00102323	ENSG00000019549
6475	COL6A2	2.08731e-87	4.24619e-85	2.81115	0.141849	4.98963	2.38322	0.0184331	-0.00182293	0.00571228	0.00571228	ENSG00000142173
12719	HYI	5.85629e-87	1.18365e-84	0.91092	0.0460855	6.95293	0.250844	0.00114007	0.00140857	0.00120276	0.00140857	ENSG00000178922
4729	C1QBP	6.28507e-87	1.26217e-84	-0.803279	0.040647	8.20043	0.195064	0.000215263	0.00176735	0.000818934	0.00176735	ENSG00000108561
16411	MYH9	7.81962e-87	1.56034e-84	0.559321	0.0283182	7.74541	0.0945738	5.54699e-05	0.000906835	0.000872517	0.000906835	ENSG00000100345
11521	GSN	9.3443e-86	1.85277e-83	1.35185	0.0688821	6.75694	0.548923	0.0043444	-0.0034491	0.00134928	0.00134928	ENSG00000148180
11870	HDGF	1.07396e-85	2.11603e-83	-0.578446	0.0294847	8.72194	0.10074	0.000186402	0.000294037	0.000856812	0.000856812	ENSG00000143321
18848	POSTN	5.16332e-85	1.01098e-82	5.12277	0.262188	5.07754	7.87411	0.0772552	-0.0755426	0.00523571	0.00523571	ENSG00000133110
14015	LAPTM4A	7.60622e-85	1.48005e-82	0.645808	0.0330865	7.85347	0.125865	0.000461464	0.000531256	0.000852197	0.000852197	ENSG00000068697
35018	ZFP36L2	2.45912e-84	4.75551e-82	0.697523	0.0358463	8.04036	0.147118	0.000356268	0.00118568	0.000828399	0.00118568	ENSG00000152518
15928	MOB3B	3.11544e-84	5.98777e-82	1.02964	0.0529469	6.41477	0.320569	0.00158157	0.00178248	0.00169501	0.00178248	ENSG00000120162
18386	PHLDB1	7.33866e-84	1.40186e-81	0.869728	0.0448254	7.24373	0.227264	0.00137209	-0.000924248	0.00103908	0.00103908	ENSG00000019144
18387	PHLDB1	7.33866e-84	1.40186e-81	0.869728	0.0448254	7.24373	0.227264	0.00137209	-0.000924248	0.00103908	0.00103908	ENSG00000267867
14966	LYAR	7.59318e-84	1.44169e-81	-0.793457	0.0408981	6.80624	0.189412	0.00069787	2.21117e-05	0.00130931	0.00130931	ENSG00000145220
16374	MVP	2.63034e-83	4.96405e-81	0.922293	0.0476961	6.13695	0.255977	0.000649261	0.00040322	0.00208064	0.00208064	ENSG00000013364
28673	SEC24A	6.63729e-83	1.24511e-80	0.83414	0.0432442	7.19328	0.21042	0.000691345	0.00155273	0.00106343	0.00155273	ENSG00000113615
17752	P4HA2	6.69238e-83	1.24797e-80	1.44241	0.0747804	7.03383	0.629198	0.000517958	0.00619257	0.0011513	0.00619257	ENSG00000072682
19589	PTRF	7.16792e-83	1.32874e-80	0.609758	0.0316181	9.46112	0.112344	7.61416e-05	0.000993896	0.0011235	0.0011235	ENSG00000177469
13253	JAG1	2.02683e-81	3.73509e-79	1.03186	0.0539916	6.81672	0.322043	0.000889881	0.00260823	0.00130109	0.00260823	ENSG00000270408
13254	JAG1	2.02683e-81	3.73509e-79	1.03186	0.0539916	6.81672	0.322043	0.000889881	0.00260823	0.00130109	0.00260823	ENSG00000101384
17011	NLRP1	1.96491e-80	3.5998e-78	1.96371	0.103394	5.84604	1.15927	0.010206	-0.00698839	0.00262235	0.00262235	ENSG00000091592
33710	WSB2	3.82255e-80	6.96237e-78	0.756427	0.039901	7.04715	0.171943	0.000767214	-0.000383057	0.00114329	0.00114329	ENSG00000176871
10192	FBLIM1	5.17456e-80	9.37044e-78	0.975276	0.0514884	6.49875	0.287548	0.00158322	0.00134875	0.00159804	0.00159804	ENSG00000162458
16383	MYADM	6.91632e-80	1.24525e-77	0.819781	0.0433142	7.1742	0.203301	0.00101397	0.00123737	0.00107306	0.00123737	ENSG00000179820
4039	B3GNT2	1.11718e-79	1.99994e-77	0.882831	0.0467079	6.85842	0.234277	0.00134861	-0.000735252	0.00126935	0.00126935	ENSG00000170340
14750	LRP10	1.46221e-79	2.60273e-77	0.625406	0.0331132	7.64694	0.117733	0.000420321	0.000104471	0.000895462	0.000895462	ENSG00000197324
12430	HNRNPD	7.57645e-79	1.34099e-76	-0.586579	0.0312013	8.56984	0.103587	0.000333571	0.00015205	0.000834654	0.000834654	ENSG00000138668
12949	IL18	1.82592e-78	3.21362e-76	0.605852	0.0323068	7.87596	0.110207	0.000403887	-0.000284364	0.000848585	0.000848585	ENSG00000150782
3178	ANXA6	2.06403e-78	3.6124e-76	1.10685	0.0590427	6.122	0.370672	0.00175068	0.00243257	0.00210466	0.00243257	ENSG00000197043
14658	LMCD1	2.66842e-78	4.64423e-76	2.19438	0.11714	5.14079	1.44687	0.0115408	-0.0085052	0.00492539	0.00492539	ENSG00000071282
14139	LGALS1	4.49825e-78	7.78571e-76	0.654779	0.0350054	9.75608	0.129724	4.86884e-05	0.00142176	0.00132875	0.00142176	ENSG00000100097
28777	SERINC1	7.0164e-78	1.20775e-75	0.555811	0.0297521	8.18746	0.092854	0.000242894	-8.08828e-06	0.000819333	0.000819333	ENSG00000111897
14938	LY6E	8.98681e-78	1.53846e-75	-0.672465	0.036022	7.41598	0.136531	0.000589857	0.000567744	0.000967242	0.000967242	ENSG00000160932
13461	KCTD11	1.35413e-77	2.30556e-75	1.57402	0.0844145	5.50198	0.744991	0.00502667	-0.0027153	0.0035243	0.0035243	ENSG00000213859
18685	PM20D2	1.47611e-77	2.49966e-75	-0.993109	0.0532737	6.41117	0.298171	0.00170635	0.00134918	0.00169935	0.00169935	ENSG00000146281
10228	FBXO2	3.04295e-77	5.12525e-75	1.51351	0.0813588	5.24863	0.689148	0.00349731	-0.000919503	0.0044458	0.0044458	ENSG00000116661
5626	CD151	3.0866e-77	5.17096e-75	0.525045	0.0282249	8.30817	0.0833968	0.000137883	0.00078914	0.000818094	0.000818094	ENSG00000177697
14917	LTBP2	6.04686e-77	1.00764e-74	0.90816	0.048915	6.47034	0.248983	0.0012413	0.000834861	0.00162991	0.00162991	ENSG00000119681
28821	SET	1.0627e-76	1.7615e-74	-0.565805	0.030525	8.48938	0.0965608	0.000291415	0.000402233	0.000826719	0.000826719	ENSG00000119335
13188	ITGA5	1.36013e-76	2.24265e-74	0.829887	0.0448043	6.39813	0.207318	0.000693716	0.000245042	0.0017152	0.0017152	ENSG00000161638
8138	CYB5R3	1.3911e-76	2.28169e-74	0.545317	0.0294428	8.70499	0.0896298	0.000186384	0.000371571	0.000853867	0.000853867	ENSG00000100243
18893	PPARD	2.07324e-76	3.38284e-74	0.872118	0.0471421	7.08201	0.228972	0.00154393	-0.000483884	0.00112292	0.00112292	ENSG00000112033
19330	PRSS23	4.38293e-76	7.11443e-74	2.14763	0.116344	5.41703	1.39588	0.0106539	0.00558913	0.00380466	0.00558913	ENSG00000150687
15828	MISP	1.09193e-75	1.76329e-73	0.609069	0.0330836	7.75285	0.111989	0.000442469	0.000490091	0.000870958	0.000870958	ENSG00000099812
11179	GOLGA2	5.42575e-75	8.71682e-73	1.06678	0.0582208	6.03467	0.341644	0.00181502	-0.00149626	0.00225258	0.00225258	ENSG00000167110
14729	LPXN	5.7225e-75	9.14665e-73	1.38799	0.0757633	6.36399	0.578589	0.0051304	-0.00428469	0.00175769	0.00175769	ENSG00000110031
3480	APP	1.2261e-74	1.9498e-72	0.55349	0.0302808	9.17083	0.0923524	0.000117268	0.00047877	0.000983046	0.000983046	ENSG00000142192
8686	DLGAP4	2.70398e-74	4.2783e-72	0.822035	0.0450791	7.06417	0.204167	0.00130532	0.000621454	0.00113324	0.00113324	ENSG00000080845
8687	DLGAP4	2.70398e-74	4.2783e-72	0.822035	0.0450791	7.06417	0.204167	0.00130532	0.000621454	0.00113324	0.00113324	ENSG00000269562
9959	FAM211A-AS1	3.93555e-74	6.19562e-72	-0.538017	0.0295373	8.93371	0.0869717	0.000142679	3.47965e-05	0.000904261	0.000904261	ENSG00000175061
4052	B4GALT1	5.77101e-74	9.0397e-72	0.572583	0.0314712	7.99204	0.0984974	0.00035531	-0.000166015	0.000833213	0.000833213	ENSG00000086062
6127	CHST3	9.18988e-74	1.43234e-71	0.627318	0.0345281	7.704	0.118853	0.000548987	0.000510446	0.000881638	0.000881638	ENSG00000122863
8260	DANCR	1.61735e-73	2.50833e-71	-1.00151	0.0552181	6.82086	0.30365	0.00138797	0.00227088	0.00129788	0.00227088	ENSG00000226950
11360	GPR68	1.72419e-73	2.66086e-71	2.78368	0.153508	5.17698	2.34587	0.0188468	0.00943077	0.00475786	0.00943077	ENSG00000119714
28678	SEC31A	2.01888e-73	3.10037e-71	0.861803	0.0475474	7.38289	0.224846	0.000825338	0.00188757	0.000979752	0.00188757	ENSG00000138674
33904	YPEL5	5.4437e-73	8.31903e-71	1.27473	0.070542	6.21721	0.491958	0.003955	0.00201641	0.00195788	0.00201641	ENSG00000119801
30331	SOX4	6.13501e-73	9.32998e-71	0.8442	0.0467341	6.47301	0.214082	0.000994015	-0.000620234	0.00162688	0.00162688	ENSG00000124766
29199	SLC25A5	6.56797e-73	9.94016e-71	-0.50862	0.0281626	8.11719	0.077981	0.000129137	0.000367728	0.000822622	0.000822622	ENSG00000005022
32140	TPM4	7.03935e-73	1.06023e-70	0.506814	0.0280685	8.39758	0.0773592	0.000124645	0.00027684	0.000820766	0.000820766	ENSG00000167460
11877	HDLBP	2.30874e-72	3.46068e-70	0.574008	0.031906	7.74814	0.0997569	0.00034965	0.000865392	0.000871942	0.000871942	ENSG00000115677
11297	GPR107	4.08279e-72	6.09074e-70	0.824741	0.0459236	7.13061	0.205957	0.000557542	0.00197323	0.00109593	0.00197323	ENSG00000148358
11298	GPR107	4.08279e-72	6.09074e-70	0.824741	0.0459236	7.13061	0.205957	0.000557542	0.00197323	0.00109593	0.00197323	ENSG00000269797
28264	RRAS	5.55354e-72	8.24556e-70	0.960762	0.0535486	6.24769	0.278419	0.0015271	0.000472816	0.00191384	0.00191384	ENSG00000126458
16877	NEURL1B	1.11513e-71	1.64787e-69	1.28631	0.0718484	5.18525	0.498326	0.00147412	0.00112362	0.0047205	0.0047205	ENSG00000214357
30209	SNRPE	1.33882e-71	1.96913e-69	-0.666342	0.0372405	7.64236	0.133842	0.000767592	8.32177e-05	0.000896635	0.000896635	ENSG00000182004
24185	RP11-403A21.1	1.38553e-71	2.02832e-69	3.15484	0.176336	4.58124	2.99622	0.0285168	-0.0147634	0.0087967	0.0087967	ENSG00000265752
20019	RCC2	2.03374e-71	2.9634e-69	-0.55032	0.0307964	7.76577	0.0912321	0.000269796	0.000231995	0.000868308	0.000868308	ENSG00000179051
15511	MGLL	2.47665e-71	3.59206e-69	1.22063	0.0683496	5.58663	0.448043	0.002336	-0.000919914	0.00327	0.00327	ENSG00000074416
30980	SYNGR2	2.71134e-71	3.91433e-69	0.713491	0.0399635	7.59234	0.153416	0.00100641	-7.97313e-05	0.000910086	0.000910086	ENSG00000108639
35740	ZSWIM6	4.6771e-71	6.72129e-69	0.975939	0.054757	6.41854	0.286209	0.00190751	-0.00127741	0.00169048	0.00169048	ENSG00000130449
16627	NAV1	8.01293e-71	1.14625e-68	0.937395	0.0526835	8.0868	0.264928	0.00250602	-0.00075238	0.000824633	0.000824633	ENSG00000134369
11964	HIF1A	1.00239e-70	1.42741e-68	0.952251	0.0535562	7.68503	0.274616	0.000746241	0.00269568	0.000886071	0.00269568	ENSG00000100644
19595	PTTG1IP	1.05633e-70	1.49741e-68	0.636629	0.035811	7.26665	0.122743	0.00020432	0.00133459	0.00102854	0.00133459	ENSG00000183255
34894	ZBTB4	2.74292e-70	3.87073e-68	0.706258	0.0398478	7.2611	0.151069	0.000858203	0.00104722	0.00103106	0.00104722	ENSG00000174282
9815	FAM127A	3.07563e-70	4.32078e-68	0.815381	0.0460214	6.38925	0.200212	0.000815443	0.000195302	0.00172612	0.00172612	ENSG00000134590
2169	ADAM19	3.39745e-70	4.75157e-68	2.14693	0.121214	6.35352	1.39601	0.0015968	0.0160347	0.00177101	0.0160347	ENSG00000135074
17236	NQO1	4.4879e-70	6.24875e-68	-0.699305	0.0395173	8.0683	0.148114	0.000371034	0.00150291	0.000826033	0.00150291	ENSG00000181019
10106	FAM84B	5.81626e-70	8.06247e-68	-1.5054	0.0851394	5.75835	0.684616	0.00587721	0.000454765	0.00282125	0.00282125	ENSG00000168672
31304	TCOF1	8.26799e-69	1.14106e-66	-0.544431	0.0310548	8.74351	0.0896094	0.000296547	0.000620479	0.000860737	0.000860737	ENSG00000070814
13238	ITPRIP	9.46405e-69	1.30039e-66	0.867879	0.0495263	6.97119	0.228172	0.00100156	0.00194186	0.00119072	0.00194186	ENSG00000148841
10194	FBLN1	1.12367e-68	1.53722e-66	0.831944	0.0475021	6.98652	0.20967	0.000382729	0.00232501	0.0011808	0.00232501	ENSG00000077942
6125	CHST15	1.17577e-68	1.6015e-66	1.69214	0.0966316	5.9474	0.861136	0.00879069	-0.00594643	0.00241452	0.00241452	ENSG00000182022
35749	ZXDB	3.17794e-68	4.30989e-66	1.12515	0.0644617	6.00175	0.381941	0.00267444	0.000195129	0.00231192	0.00231192	ENSG00000198455
7992	CTGF	3.3921e-68	4.5805e-66	1.41245	0.0809391	7.5282	0.604405	0.000645948	0.00721541	0.000929078	0.00721541	ENSG00000118523
5676	CD55	4.37353e-68	5.88042e-66	-0.979459	0.0561735	6.63431	0.289412	0.00232783	-0.000180917	0.00145873	0.00145873	ENSG00000196352
11574	GTF3A	6.15799e-68	8.24434e-66	-0.761489	0.0437217	6.97708	0.17568	0.000535154	0.00175875	0.00118689	0.00175875	ENSG00000122034
19297	PRRC1	9.32457e-68	1.24306e-65	0.759945	0.0436926	7.67266	0.17401	0.0014018	-0.0003952	0.000889047	0.000889047	ENSG00000164244
33365	VEGFA	1.41532e-67	1.87878e-65	0.959104	0.0552191	6.87723	0.278708	0.00159587	0.00206311	0.00125552	0.00206311	ENSG00000112715
10842	GAS5	8.58116e-67	1.13431e-64	-0.554961	0.0321431	8.10092	0.0928883	0.000416158	0.000242379	0.000823655	0.000823655	ENSG00000234741
3150	ANO6	1.40956e-66	1.85541e-64	0.691642	0.0401262	7.24684	0.14496	0.000561937	0.0013702	0.00103764	0.0013702	ENSG00000177119
28766	SERBP1	2.31417e-66	3.0334e-64	-0.505812	0.0293941	8.60151	0.0768062	0.000198328	-0.000128486	0.000838486	0.000838486	ENSG00000142864
4562	C12orf23	3.69691e-66	4.82571e-64	0.925993	0.0538969	6.27075	0.258013	0.00160445	-0.000573052	0.0018814	0.0018814	ENSG00000151135
4755	C1orf116	6.63913e-66	8.63032e-64	0.880052	0.0513245	6.77964	0.233481	0.00183045	-0.000319727	0.0013306	0.0013306	ENSG00000182795
33339	VAT1	7.14809e-66	9.25352e-64	0.917993	0.0535506	6.4777	0.255394	0.000906106	0.0025351	0.00162157	0.0025351	ENSG00000108828
6846	CST6	7.87726e-66	1.01555e-63	2.19711	0.12821	4.98069	1.45624	0.0139613	-0.00322525	0.00576393	0.00576393	ENSG00000175315
3183	ANXA8L2	8.14655e-66	1.04596e-63	1.13721	0.066368	6.9328	0.390319	0.00406931	-0.000943455	0.00121635	0.00121635	ENSG00000186807
14082	LDHB	9.13191e-66	1.16769e-63	-0.477437	0.0278742	8.71434	0.0684755	7.68897e-05	4.52675e-05	0.000855476	0.000855476	ENSG00000111716
6126	CHST2	9.55689e-66	1.21707e-63	2.36365	0.138018	4.92844	1.67611	0.0167806	-0.0166955	0.00607825	0.00607825	ENSG00000175040
5224	CAMK2N1	1.26851e-65	1.6089e-63	0.835075	0.0488087	6.44401	0.211271	0.00119843	0.00155629	0.00166032	0.00166032	ENSG00000162545
176	ABLIM3	1.87402e-65	2.36731e-63	0.571781	0.0334641	8.09614	0.098871	0.000519838	0.000534887	0.000823977	0.000823977	ENSG00000173210
19345	PRSS8	3.01847e-65	3.79769e-63	1.3253	0.0776914	5.62408	0.529468	0.00407832	-0.000694373	0.00316483	0.00316483	ENSG00000052344
31450	TGFBR1	3.62149e-65	4.53816e-63	1.24507	0.0730335	6.05134	0.468597	0.00417739	0.000538719	0.00222329	0.00222329	ENSG00000106799
9893	FAM177A1	6.99362e-65	8.72893e-63	0.75844	0.0445894	6.76102	0.174287	0.00103997	0.00124972	0.00134589	0.00134589	ENSG00000151327
14960	LY6K	1.2394e-64	1.54079e-62	-0.748305	0.0440806	7.18508	0.168253	0.00126417	-0.000911313	0.00106754	0.00106754	ENSG00000160886
14961	LY6K	1.2394e-64	1.54079e-62	-0.748305	0.0440806	7.18508	0.168253	0.00126417	-0.000911313	0.00106754	0.00106754	ENSG00000262378
9204	EFNA1	1.93621e-64	2.39753e-62	0.993601	0.0586208	7.18348	0.299266	0.00128285	0.00284083	0.00106835	0.00284083	ENSG00000169242
35753	ZYX	2.92267e-64	3.60478e-62	0.518775	0.0306507	7.82995	0.0814211	0.000271158	0.000639108	0.000856199	0.000856199	ENSG00000159840
13805	KRT14	3.14426e-64	3.86288e-62	2.61178	0.15435	7.90537	2.06786	0.00113741	0.0274514	0.000844174	0.0274514	ENSG00000186847
19612	PVR	3.5714e-64	4.3705e-62	0.580639	0.0343297	8.11742	0.102203	0.000443854	0.000970377	0.000822609	0.000970377	ENSG00000073008
15631	MIR205HG	3.92136e-64	4.78009e-62	0.735992	0.0435289	8.54857	0.16421	0.000460424	0.0018133	0.000832306	0.0018133	ENSG00000230937
16691	NCL	4.50602e-64	5.4715e-62	-0.534069	0.0316019	9.19305	0.0861407	0.000206446	0.000556102	0.000991968	0.000991968	ENSG00000115053
28645	SDPR	9.60984e-64	1.16238e-61	-1.37229	0.0814162	6.08632	0.570917	0.00229909	0.00565523	0.00216347	0.00565523	ENSG00000168497
3887	ATP5A1	1.3302e-63	1.60279e-61	-0.468021	0.0277989	8.22655	0.0663473	0.000109013	0.000736379	0.000818323	0.000818323	ENSG00000152234
15530	MICAL1	2.4532e-63	2.94459e-61	1.49138	0.088774	6.70193	0.674354	0.00535459	0.00410241	0.00139655	0.00410241	ENSG00000135596
14694	LOX	2.55325e-63	3.05298e-61	1.966	0.117043	5.96278	1.17188	0.00411351	0.0123252	0.00238487	0.0123252	ENSG00000113083
2226	ADCK3	3.48709e-63	4.15374e-61	-1.18606	0.0706878	6.17359	0.426226	0.00397277	0.00163581	0.00202335	0.00202335	ENSG00000163050
8990	DUSP3	4.46068e-63	5.29334e-61	0.732636	0.0437024	6.86066	0.161311	0.0010242	-0.000645178	0.00126769	0.00126769	ENSG00000108861
29636	SNHG5	5.22906e-63	6.18173e-61	-0.669843	0.0399793	8.26337	0.136045	0.000394512	0.0015235	0.000817905	0.0015235	ENSG00000203875
19825	RANBP1	1.09353e-62	1.2879e-60	-0.507975	0.030398	8.19897	0.0781077	0.000289872	0.000638223	0.000818975	0.000818975	ENSG00000099901
11010	GJA5	2.43134e-62	2.85277e-60	3.64498	0.218746	4.70596	3.9982	0.0497385	-0.0331672	0.00768125	0.00768125	ENSG00000143140
11011	GJA5	2.43134e-62	2.85277e-60	3.64498	0.218746	4.70596	3.9982	0.0497385	-0.0331672	0.00768125	0.00768125	ENSG00000265107
2037	ACBD3	2.49873e-62	2.92091e-60	0.777123	0.0466419	7.4537	0.183134	0.00041756	0.00219301	0.00095369	0.00219301	ENSG00000182827
30611	SRSF7	5.90124e-62	6.87264e-60	-0.547881	0.032985	7.92463	0.0905797	0.000464137	0.000239525	0.000841478	0.000841478	ENSG00000115875
32075	TOMM40	1.13409e-61	1.31588e-59	-0.527317	0.0318222	8.07022	0.0838921	0.0003893	0.000241428	0.000825882	0.000825882	ENSG00000130204
4253	BLZF1	3.22842e-61	3.7321e-59	0.775119	0.0469549	6.75731	0.180611	0.00129674	-0.000806153	0.00134897	0.00134897	ENSG00000117475
16570	NAGK	5.86068e-61	6.75013e-59	1.13945	0.0691765	6.15762	0.392518	0.00369441	0.000321466	0.00204805	0.00204805	ENSG00000124357
16173	MSLN	6.26472e-61	7.18905e-59	1.06182	0.0644793	6.97376	0.338987	0.00380005	-0.00280481	0.00118904	0.00118904	ENSG00000102854
10873	GBF1	7.30892e-61	8.35671e-59	0.532334	0.0323443	7.53451	0.0854588	0.000328265	0.000265141	0.000927122	0.000927122	ENSG00000107862
14916	LTBP1	1.04165e-60	1.18665e-58	1.25629	0.0764314	7.55007	0.478739	0.000994681	0.00601543	0.000922379	0.00601543	ENSG00000049323
18194	PDZK1IP1	1.72781e-60	1.96119e-58	1.69205	0.103135	5.20013	0.86848	0.00747675	0.0052874	0.00465424	0.0052874	ENSG00000162366
14661	LMF2	2.18593e-60	2.47223e-58	0.598461	0.0365096	7.2479	0.108145	0.000562398	0.000368963	0.00103714	0.00103714	ENSG00000100258
15297	MCM3	3.373e-60	3.80106e-58	-0.498373	0.0304527	8.06429	0.0747252	0.000286485	-3.19117e-06	0.000826354	0.000826354	ENSG00000112118
10197	FBN1	6.67881e-60	7.49942e-58	2.46653	0.1511	5.41207	1.82807	0.0235755	-0.0196631	0.00382187	0.00382187	ENSG00000166147
5241	CAP1	6.76099e-60	7.56458e-58	0.494388	0.0302876	8.39591	0.0738504	0.000280119	0.000419356	0.000820688	0.000820688	ENSG00000131236
28349	RUVBL1	6.89286e-60	7.68468e-58	-0.613833	0.0376079	7.13444	0.114005	0.000603351	0.000687515	0.00109387	0.00109387	ENSG00000175792
3155	ANP32A	7.95828e-60	8.84103e-58	-0.619924	0.0380015	7.33385	0.116407	0.000733538	0.000753037	0.000999396	0.000999396	ENSG00000140350
6714	CREB3L2	1.93796e-59	2.14531e-57	0.932173	0.0573338	5.73185	0.261347	0.00105944	-0.000175013	0.00288516	0.00288516	ENSG00000182158
28918	SH3BGRL3	2.36084e-59	2.60424e-57	0.532761	0.0327922	8.24063	0.0855593	0.000472289	7.29764e-05	0.000818102	0.000818102	ENSG00000142669
8262	DAP	2.6324e-59	2.89361e-57	0.610513	0.0375933	6.7197	0.112668	0.00031495	0.000819146	0.00138096	0.00138096	ENSG00000112977
8646	DIXDC1	2.66351e-59	2.91757e-57	1.1424	0.0703481	5.95766	0.39498	0.00354394	0.00106762	0.00239468	0.00239468	ENSG00000150764
8647	DIXDC1	2.66351e-59	2.91757e-57	1.1424	0.0703481	5.95766	0.39498	0.00354394	0.00106762	0.00239468	0.00239468	ENSG00000262277
14706	LPAR5	2.95966e-59	3.23067e-57	1.28125	0.0789297	5.53948	0.494983	0.00406718	-0.000725562	0.0034087	0.0034087	ENSG00000184574
18058	PCNA	5.66063e-59	6.15751e-57	-0.478967	0.0295788	8.34408	0.0690643	0.00023109	9.09345e-05	0.000818799	0.000818799	ENSG00000132646
10439	FLNB	6.25938e-59	6.78526e-57	0.611935	0.0378048	10.0059	0.113416	0.00014871	0.00128713	0.00156633	0.00156633	ENSG00000136068
31011	SYT8	6.60857e-59	7.13907e-57	-0.89693	0.055423	7.39443	0.243296	0.00271073	-0.000109289	0.000975321	0.000975321	ENSG00000149043
31066	TAGLN2	7.48649e-59	8.05968e-57	0.5353	0.0330929	9.60479	0.0866192	9.96192e-05	0.000774224	0.00121455	0.00121455	ENSG00000158710
28560	SCG5	1.48497e-58	1.59319e-56	1.83416	0.113687	4.96055	1.01324	0.00962709	-0.00429451	0.00588254	0.00588254	ENSG00000166922
13021	IMPDH2	1.64986e-58	1.76406e-56	-0.477931	0.0296355	7.91032	0.0690264	0.000210451	0.000457635	0.000843467	0.000843467	ENSG00000178035
28803	SERPINE2	2.29751e-58	2.44817e-56	0.795827	0.0494104	6.80792	0.192199	0.000934244	0.00199542	0.00130799	0.00199542	ENSG00000135919
10398	FKBP1A	3.03477e-58	3.22282e-56	0.534456	0.0332182	8.30055	0.0866862	0.000280536	0.0010436	0.000818008	0.0010436	ENSG00000088832
6842	CSRP2	3.24583e-58	3.43531e-56	0.931492	0.0579103	6.08106	0.262435	0.00185199	0.000990991	0.00217232	0.00217232	ENSG00000175183
31099	TAPBP	3.88502e-58	4.09797e-56	0.617297	0.0384035	7.28018	0.115156	0.000747337	0.000371598	0.00102246	0.00102246	ENSG00000206281
31100	TAPBP	3.88502e-58	4.09797e-56	0.617297	0.0384035	7.28018	0.115156	0.000747337	0.000371598	0.00102246	0.00102246	ENSG00000206208
31101	TAPBP	3.88502e-58	4.09797e-56	0.617297	0.0384035	7.28018	0.115156	0.000747337	0.000371598	0.00102246	0.00102246	ENSG00000231925
31102	TAPBP	3.88502e-58	4.09797e-56	0.617297	0.0384035	7.28018	0.115156	0.000747337	0.000371598	0.00102246	0.00102246	ENSG00000112493
31103	TAPBP	3.88502e-58	4.09797e-56	0.617297	0.0384035	7.28018	0.115156	0.000747337	0.000371598	0.00102246	0.00102246	ENSG00000236490
33896	YKT6	6.91946e-58	7.27426e-56	0.59055	0.0368216	7.50656	0.105845	0.00051495	0.00111204	0.000935937	0.00111204	ENSG00000106636
32393	TRIML2	1.89931e-57	1.99002e-55	1.0626	0.066515	6.09431	0.340298	0.00315897	-0.00107274	0.00215012	0.00215012	ENSG00000179046
9532	EPPK1	2.27894e-57	2.37982e-55	0.618921	0.0387699	7.45524	0.116272	0.000734351	0.00106938	0.000953154	0.00106938	ENSG00000261150
9533	EPPK1	2.27894e-57	2.37982e-55	0.618921	0.0387699	7.45524	0.116272	0.000734351	0.00106938	0.000953154	0.00106938	ENSG00000227184
3158	ANP32E	3.9154e-57	4.07513e-55	-0.592201	0.0371749	7.44615	0.106454	0.000590339	0.00106803	0.000956341	0.00106803	ENSG00000143401
3159	ANP32E	3.9154e-57	4.07513e-55	-0.592201	0.0371749	7.44615	0.106454	0.000590339	0.00106803	0.000956341	0.00106803	ENSG00000265346
3423	APEX1	4.41241e-57	4.57722e-55	-0.55802	0.0350456	7.346	0.0941058	0.000479431	0.00044051	0.000994406	0.000994406	ENSG00000100823
15083	MAN2B2	6.78705e-57	7.01732e-55	0.915251	0.0575785	6.21106	0.253173	0.00201141	0.000479318	0.00196693	0.00196693	ENSG00000013288
22824	RP11-244O19.1	1.04146e-56	1.07325e-54	0.793785	0.0500216	6.65069	0.19128	0.00151112	0.00149148	0.00144324	0.00149148	ENSG00000261534
6506	COPA	1.2059e-56	1.23864e-54	0.704628	0.044429	6.86723	0.150727	0.000713204	0.00165552	0.00126283	0.00165552	ENSG00000122218
30334	SOX7	1.81722e-56	1.86045e-54	-1.13057	0.0714019	5.52873	0.386849	0.00267653	0.00184927	0.00344134	0.00344134	ENSG00000171056
30335	SOX7	1.81722e-56	1.86045e-54	-1.13057	0.0714019	5.52873	0.386849	0.00267653	0.00184927	0.00344134	0.00344134	ENSG00000258724
28667	SEC22B	3.48554e-56	3.55684e-54	0.651779	0.0412705	7.15686	0.127908	0.000961901	-0.000344259	0.00108201	0.00108201	ENSG00000223380
28668	SEC22B	3.48554e-56	3.55684e-54	0.651779	0.0412705	7.15686	0.127908	0.000961901	-0.000344259	0.00108201	0.00108201	ENSG00000265808
28376	S100A11	4.91877e-56	5.00309e-54	0.50657	0.0321201	9.52853	0.077236	7.37841e-05	0.000262516	0.00116426	0.00116426	ENSG00000163191
5180	CACYBP	7.52874e-56	7.63302e-54	-0.544996	0.0346157	7.8981	0.089201	0.000592665	-0.000466522	0.000845233	0.000845233	ENSG00000116161
3523	ARFGAP3	2.82151e-55	2.85136e-53	0.908792	0.0580313	5.97581	0.249682	0.001681	0.000867309	0.00236015	0.00236015	ENSG00000242247
2287	ADRB2	3.24957e-55	3.27339e-53	1.01231	0.0646784	6.00192	0.307742	0.00270835	-0.00229172	0.0023116	0.0023116	ENSG00000169252
4497	BZW2	5.51161e-55	5.53422e-53	-0.610978	0.0391208	7.16802	0.112887	0.000760296	0.000437594	0.00107622	0.00107622	ENSG00000136261
3588	ARHGEF18	6.60963e-55	6.61554e-53	0.832788	0.0533628	7.53742	0.209821	0.00249088	-0.00014455	0.000926223	0.000926223	ENSG00000104880
12697	HTRA1	8.77692e-55	8.75679e-53	0.631835	0.0405333	8.30086	0.121243	0.00040279	0.00156875	0.000818011	0.00156875	ENSG00000166033
28725	SEMA7A	9.2709e-55	9.22028e-53	1.63674	0.105023	5.89826	0.808698	0.0107234	-0.00402887	0.00251247	0.00251247	ENSG00000138623
32708	TXLNG	1.33639e-54	1.32489e-52	-0.5717	0.0367389	7.35147	0.0991115	0.000627513	0.000784631	0.000992184	0.000992184	ENSG00000086712
18092	PDCD1LG2	2.18988e-54	2.16418e-52	1.86686	0.120213	5.3935	1.05855	0.00646111	0.0108804	0.00388713	0.0108804	ENSG00000197646
33886	YIF1A	2.53214e-54	2.49455e-52	0.699369	0.0450618	6.75448	0.148002	0.00108535	0.000603482	0.00135133	0.00135133	ENSG00000174851
12271	HMGA1	2.58311e-54	2.53679e-52	-1.1774	0.0758687	8.65916	0.421062	0.00041119	0.00649608	0.000846508	0.00649608	ENSG00000137309
18599	PLEC	3.27487e-54	3.20609e-52	0.760971	0.0490832	10.7239	0.173832	0.00013947	5.45057e-06	0.00275153	0.00275153	ENSG00000261109
18600	PLEC	3.27487e-54	3.20609e-52	0.760971	0.0490832	10.7239	0.173832	0.00013947	5.45057e-06	0.00275153	0.00275153	ENSG00000178209
3521	ARFGAP1	3.82978e-54	3.73767e-52	0.768524	0.0496025	6.86948	0.17885	0.00169131	0.000524403	0.00126118	0.00126118	ENSG00000101199
8552	DGKA	4.31295e-54	4.19615e-52	0.78136	0.0504559	6.79766	0.184148	0.00173885	-0.000417917	0.00131611	0.00131611	ENSG00000065357
29277	SLC35C1	5.14671e-54	4.99183e-52	0.915347	0.0591515	6.41062	0.254507	0.00135353	0.00284515	0.00170001	0.00284515	ENSG00000181830
9313	EIF4A1	8.24954e-54	7.97659e-52	-0.44564	0.0288548	8.94936	0.0599259	9.05339e-05	0.000372624	0.000908585	0.000908585	ENSG00000161960
3603	ARHGEF40	9.4844e-54	9.14238e-52	1.22701	0.0794941	6.39216	0.457354	0.00498243	0.00260075	0.00172253	0.00260075	ENSG00000165801
18673	PLXDC2	1.42173e-53	1.36626e-51	1.21916	0.0791192	5.89905	0.447156	0.00500096	-0.00332916	0.00251087	0.00251087	ENSG00000120594
5618	CCT8	1.50827e-53	1.44499e-51	-0.441278	0.0286446	7.97773	0.0589474	0.000149798	0.000556352	0.000834816	0.000834816	ENSG00000156261
15296	MCM2	1.79091e-53	1.71054e-51	-0.628715	0.0408411	6.95451	0.118736	0.000799885	-0.000598747	0.00120171	0.00120171	ENSG00000073111
6310	CLTB	2.18981e-53	2.08518e-51	0.455586	0.0296197	7.68416	0.0626197	0.000166518	0.000302878	0.000886278	0.000886278	ENSG00000175416
6712	CREB3	3.25109e-53	3.08637e-51	1.05578	0.0687557	7.13161	0.338658	0.0010818	0.00459103	0.00109539	0.00459103	ENSG00000107175
15460	METTL7A	5.09192e-53	4.81933e-51	-1.73624	0.113284	5.48883	0.915009	0.011834	0.00236229	0.003566	0.003566	ENSG00000185432
17757	PA2G4	5.71357e-53	5.39141e-51	-0.561448	0.0366506	7.82418	0.0957761	0.00027571	0.00133621	0.000857217	0.00133621	ENSG00000170515
12590	HSP90AA1	5.97498e-53	5.62115e-51	-0.633311	0.0413495	8.81512	0.121864	3.48431e-05	0.0020169	0.000875214	0.0020169	ENSG00000080824
9658	ETV4	6.06587e-53	5.68956e-51	-1.10444	0.0721149	5.86638	0.367897	0.00366183	-0.00105001	0.00257883	0.00257883	ENSG00000175832
17101	NOP16	8.38623e-53	7.8425e-51	-0.650108	0.0425075	6.72727	0.127769	0.000793841	0.000507866	0.00137442	0.00137442	ENSG00000048162
10899	GCNT1	1.04167e-52	9.71229e-51	1.43711	0.0940529	6.81767	0.619748	0.00931478	-0.00910344	0.00130036	0.00130036	ENSG00000187210
12955	IL1B	1.14441e-52	1.06386e-50	1.37379	0.0899448	4.79517	0.571732	0.00272463	0.0046625	0.00698345	0.00698345	ENSG00000125538
12624	HSPA4L	1.1501e-52	1.06599e-50	-0.718878	0.0470673	7.30259	0.157029	0.0010653	0.0015931	0.00101263	0.0015931	ENSG00000164070
11046	GLIPR1	2.04206e-52	1.88713e-50	0.804076	0.052775	6.67936	0.19438	0.00192545	-0.00136728	0.00141679	0.00141679	ENSG00000139278
17796	PAICS	2.37328e-52	2.18677e-50	-0.506654	0.0332754	8.46636	0.0780061	0.000210818	0.00111788	0.000824919	0.00111788	ENSG00000128050
28351	RUVBL2	2.7191e-52	2.49807e-50	-0.545077	0.0358198	7.53166	0.0893054	0.000611666	-0.000381462	0.000928003	0.000928003	ENSG00000183207
3928	ATP6V0A4	3.25242e-52	2.9793e-50	1.92029	0.12629	4.28573	1.10838	0.00691923	-0.00408913	0.0122196	0.0122196	ENSG00000105929
28924	SH3BP5L	4.7332e-52	4.32308e-50	0.727019	0.0478904	7.48196	0.159727	0.00180817	-0.000261687	0.000944022	0.000944022	ENSG00000175137
10191	FBL	5.58595e-52	5.08711e-50	-0.71032	0.0468239	7.6653	0.15334	0.000638493	0.00199248	0.000890852	0.00199248	ENSG00000105202
16417	MYL6	6.09671e-52	5.53617e-50	0.499261	0.0329235	9.63698	0.0751833	6.35658e-05	0.000476033	0.00123718	0.00123718	ENSG00000092841
13292	JUNB	6.33467e-52	5.73562e-50	0.668918	0.0441188	6.86009	0.135541	0.00106765	0.000673312	0.00126811	0.00126811	ENSG00000171223
17482	ODC1	7.52482e-52	6.79359e-50	-0.636908	0.0420389	7.98234	0.123286	0.000333574	0.00178714	0.000834291	0.00178714	ENSG00000115758
20195	RHOB	9.52752e-52	8.57696e-50	0.732148	0.0483747	6.59307	0.161153	0.00130917	-0.00085522	0.00149897	0.00149897	ENSG00000143878
5883	CECR5	9.64255e-52	8.65564e-50	-0.703859	0.046508	6.90378	0.150572	0.00115642	0.00143917	0.00123649	0.00143917	ENSG00000069998
6096	CHPF2	1.53453e-51	1.37353e-49	0.889875	0.0589183	6.79834	0.240688	0.000996302	0.00316934	0.00131557	0.00316934	ENSG00000033100
16179	MSN	1.70262e-51	1.51965e-49	0.461359	0.0305603	7.31461	0.0646962	6.00572e-05	0.00106066	0.00100747	0.00106066	ENSG00000147065
33890	YIPF3	1.85321e-51	1.64936e-49	0.663674	0.0439778	6.81812	0.13267	0.00102085	-0.000312322	0.0013	0.0013	ENSG00000137207
15477	MFI2	2.88978e-51	2.56462e-49	1.0482	0.0695934	5.73804	0.332245	0.00294184	0.000562128	0.00287005	0.00287005	ENSG00000163975
8136	CYB5R1	4.80913e-51	4.25595e-49	0.67796	0.045113	6.58114	0.139324	0.00093127	0.000981828	0.00151095	0.00151095	ENSG00000159348
28621	SDCBP2	5.18947e-51	4.57959e-49	0.891821	0.0593637	6.44834	0.241775	0.00135112	0.00287774	0.00165526	0.00287774	ENSG00000125775
11220	GOLGB1	8.07204e-51	7.10339e-49	1.00152	0.0667958	6.76261	0.301522	0.00400944	-0.00319356	0.00134457	0.00134457	ENSG00000173230
3890	ATP5B	9.23782e-51	8.10651e-49	-0.445732	0.0297457	8.91225	0.0603994	5.6622e-05	0.00100515	0.00089852	0.00100515	ENSG00000110955
12277	HMGB1	1.23126e-50	1.07746e-48	-0.479929	0.0320687	9.39494	0.0693085	0.000147409	0.000131335	0.00108667	0.00108667	ENSG00000189403
33137	UHMK1	2.39027e-50	2.08586e-48	0.450639	0.0302008	8.41693	0.0611919	0.000272755	8.61422e-05	0.00082175	0.00082175	ENSG00000152332
19992	RBMX	7.80472e-50	6.79184e-48	-0.491378	0.0331066	8.67683	0.0731393	0.000466015	0.000472165	0.000849243	0.000849243	ENSG00000147274
18659	PLOD1	9.71455e-50	8.4304e-48	0.506683	0.0341716	7.33781	0.0778749	0.000403474	0.000738839	0.000997763	0.000997763	ENSG00000083444
15473	MFAP5	1.22089e-49	1.05658e-47	3.86284	0.260787	4.33519	4.47881	0.0700516	-0.0669189	0.0115602	0.0115602	ENSG00000197614
19619	PVRL4	1.23383e-49	1.06483e-47	2.84034	0.191765	4.07368	2.44493	0.0286164	0.0042739	0.0155124	0.0155124	ENSG00000143217
19237	PRPF19	1.65405e-49	1.42357e-47	-0.512682	0.0346598	7.03268	0.0788979	0.000289563	-0.000229337	0.001152	0.001152	ENSG00000110107
33889	YIPF2	1.68306e-49	1.44457e-47	1.07881	0.0729384	6.39156	0.353935	0.00159643	0.00478758	0.00172327	0.00478758	ENSG00000130733
16730	NDEL1	2.08578e-49	1.78534e-47	0.823716	0.0557461	5.98891	0.203881	0.00139352	-0.000954924	0.00233564	0.00233564	ENSG00000166579
19122	PRDX3	2.12047e-49	1.81009e-47	-0.446573	0.0302247	8.26468	0.0599483	0.00027834	-0.000118194	0.0008179	0.0008179	ENSG00000165672
30451	SPHK1	3.06538e-49	2.60957e-47	0.926249	0.0627955	7.5072	0.26093	0.000664123	0.00406781	0.000935733	0.00406781	ENSG00000176170
33203	UQCRFS1	3.38584e-49	2.87457e-47	-0.52087	0.0353287	7.62393	0.0825151	0.000498307	0.000999435	0.000901454	0.000999435	ENSG00000169021
19682	RAB11FIP5	3.53987e-49	2.99722e-47	0.791727	0.0537109	7.38038	0.190303	0.0024811	0.000523867	0.000980726	0.000980726	ENSG00000135631
12433	HNRNPF	3.7682e-49	3.18194e-47	-0.465095	0.0315611	9.21988	0.0651151	0.000192205	0.000102696	0.00100312	0.00100312	ENSG00000169813
28375	S100A10	4.49912e-49	3.78894e-47	0.445551	0.0302595	9.11575	0.0598309	0.000136654	0.000231493	0.000962112	0.000962112	ENSG00000197747
3892	ATP5C1	5.35212e-49	4.4952e-47	-0.472468	0.0321132	7.63427	0.0671666	0.000338775	-7.36733e-05	0.000898733	0.000898733	ENSG00000165629
33702	WNT9A	5.70879e-49	4.78195e-47	1.96717	0.133746	4.67585	1.16733	0.0135307	-0.00499814	0.00793495	0.00793495	ENSG00000143816
12422	HNRNPC	6.67962e-49	5.58025e-47	-0.451071	0.0306901	9.30647	0.0613479	8.8223e-05	0.000323022	0.00104204	0.00104204	ENSG00000092199
6468	COL4A4	8.97681e-49	7.4794e-47	2.64962	0.180522	4.35518	2.11954	0.0278016	-0.0099524	0.0113043	0.0113043	ENSG00000081052
5716	CDC25B	1.03706e-48	8.61781e-47	-0.620129	0.0422783	7.61999	0.116977	0.000624763	0.00152019	0.000902506	0.00152019	ENSG00000101224
12640	HSPA9	1.08653e-48	9.00501e-47	-0.421976	0.0287751	7.88161	0.0540016	0.000145898	0.000630892	0.00084771	0.00084771	ENSG00000113013
33313	VAMP3	1.65651e-48	1.36927e-46	0.536066	0.0366267	7.10776	0.0874174	0.000476767	0.00113305	0.00110842	0.00113305	ENSG00000049245
5559	CCNA2	1.78642e-48	1.47276e-46	-0.468005	0.0319876	7.99924	0.0658101	0.000395411	-0.000260082	0.000832438	0.000832438	ENSG00000145386
6507	COPB1	2.39074e-48	1.9658e-46	0.555555	0.0380231	6.72673	0.0929069	0.000360022	5.94814e-05	0.00137489	0.00137489	ENSG00000129083
13484	KDELR2	2.42104e-48	1.9855e-46	0.64985	0.0444794	7.24494	0.128472	0.000725663	0.00164844	0.00103852	0.00164844	ENSG00000136240
18944	PPIF	2.45091e-48	2.00475e-46	-0.768228	0.0525849	6.9719	0.179541	0.000739897	0.00257831	0.00119025	0.00257831	ENSG00000108179
29099	SLC16A2	2.47154e-48	2.01636e-46	0.908525	0.0621907	7.40031	0.251106	0.00077502	0.0038662	0.000973093	0.0038662	ENSG00000147100
6845	CST3	2.5229e-48	2.05292e-46	0.502263	0.0343843	7.65016	0.0758531	0.000524098	-0.00029366	0.000894641	0.000894641	ENSG00000101439
29466	SLFN5	3.02711e-48	2.45682e-46	1.09568	0.0750731	6.12748	0.360236	0.00466734	-0.00456149	0.00209582	0.00209582	ENSG00000166750
12936	IL13RA1	3.16871e-48	2.5651e-46	0.630561	0.0432134	6.61539	0.120509	0.00076392	0.000872307	0.00147696	0.00147696	ENSG00000131724
21528	RP1-74M1.3	3.27571e-48	2.64488e-46	2.30825	0.158213	4.46413	1.61304	0.0200268	-0.000524658	0.010011	0.010011	ENSG00000272796
19908	RASSF7	3.48934e-48	2.81013e-46	0.822704	0.0564068	6.60064	0.205031	0.00232663	0.000311246	0.00149144	0.00149144	ENSG00000099849
16067	MRPL4	4.45152e-48	3.57583e-46	-0.580255	0.0398292	7.11537	0.101264	0.000799416	-0.000459482	0.00110422	0.00110422	ENSG00000105364
18301	PGD	4.48373e-48	3.59249e-46	-0.518348	0.0355811	7.13733	0.080614	0.000426891	-0.000415408	0.00109233	0.00109233	ENSG00000142657
5960	CERCAM	6.3066e-48	5.04013e-46	2.28094	0.156822	4.23465	1.56454	0.0165703	-0.0115948	0.0129415	0.0129415	ENSG00000167123
9115	EDN1	7.53864e-48	6.00943e-46	1.19449	0.0821941	5.55019	0.428418	0.00473048	-0.00422778	0.00337657	0.00337657	ENSG00000078401
19351	PSAP	9.51599e-48	7.56642e-46	0.545878	0.0376038	8.99335	0.0906675	0.000136698	0.00156016	0.000921376	0.00156016	ENSG00000197746
15220	MATN3	1.00097e-47	7.9388e-46	1.40251	0.0966376	5.28608	0.598516	0.00572492	0.00548166	0.00429255	0.00548166	ENSG00000132031
16910	NFKB2	1.80568e-47	1.42849e-45	0.76032	0.0525352	6.25655	0.174109	0.00141066	-0.000499329	0.00190128	0.00190128	ENSG00000077150
30637	SSR3	1.93341e-47	1.52569e-45	0.584525	0.0404016	7.72999	0.10397	0.000478906	0.00147984	0.000875825	0.00147984	ENSG00000114850
11637	H2AFX	2.11924e-47	1.66813e-45	-0.491472	0.0339847	7.65825	0.0726563	0.000493348	-0.000236091	0.000892603	0.000892603	ENSG00000188486
33138	UHRF1	2.18614e-47	1.71647e-45	-0.454575	0.031438	8.00765	0.0627691	0.000354458	0.000682293	0.000831558	0.000831558	ENSG00000034063
31758	TMEM181	2.93546e-47	2.29905e-45	0.474207	0.0328418	7.70621	0.0678191	0.000413167	6.35782e-05	0.000881132	0.000881132	ENSG00000146433
16742	NDST1	3.12015e-47	2.43761e-45	0.727435	0.0503941	6.45664	0.16005	0.00140185	0.000333906	0.00164563	0.00164563	ENSG00000070614
5608	CCT5	3.97807e-47	3.10012e-45	-0.428867	0.0297449	8.67013	0.0553069	0.000213519	-4.15888e-05	0.000848191	0.000848191	ENSG00000150753
17941	PCBP4	5.00838e-47	3.89336e-45	0.792191	0.0550047	6.64367	0.188624	0.00218077	-0.00170851	0.00144985	0.00144985	ENSG00000090097
10773	GALNT2	5.31127e-47	4.1186e-45	0.469536	0.0326107	8.33311	0.0670963	0.000232337	0.00104382	0.000818531	0.00104382	ENSG00000143641
11640	H2AFZ	8.14374e-47	6.29943e-45	-0.458109	0.0318826	9.40129	0.0634626	0.000129722	0.000541747	0.00109008	0.00109008	ENSG00000164032
15294	MCL1	8.68119e-47	6.69863e-45	-0.403555	0.0280945	8.04175	0.0490055	0.000118887	7.9131e-05	0.000828274	0.000828274	ENSG00000143384
15245	MBOAT2	1.64187e-46	1.2638e-44	0.783952	0.0547454	6.29141	0.186989	0.00174349	0.00174327	0.00185298	0.00185298	ENSG00000143797
28862	SFPQ	1.84806e-46	1.41902e-44	-0.46071	0.0321911	7.66003	0.0642595	0.000351358	0.000426343	0.000892159	0.000892159	ENSG00000116560
31174	TAX1BP3	1.98955e-46	1.52393e-44	0.43914	0.0306949	8.28957	0.0587012	0.000248997	0.000881615	0.000817922	0.000881615	ENSG00000213977
18208	PEG10	2.67788e-46	2.04616e-44	-0.854214	0.0597941	6.74254	0.221264	0.00292902	0.000217403	0.00136138	0.00136138	ENSG00000242265
10687	FXYD5	3.12394e-46	2.38119e-44	0.451086	0.0315992	7.94535	0.0612491	0.000359471	-8.53076e-05	0.000838744	0.000838744	ENSG00000089327
30930	SUSD5	3.42694e-46	2.6058e-44	1.30974	0.0917907	5.13164	0.519	0.0051418	0.00069298	0.00496883	0.00496883	ENSG00000173705
5771	CDH2	4.02304e-46	3.05167e-44	1.06944	0.0750085	5.65048	0.348173	0.00264348	0.00410806	0.00309325	0.00410806	ENSG00000170558
12408	HNRNPA2B1	5.43007e-46	4.10902e-44	-0.533673	0.037486	10.0555	0.0858239	6.42822e-05	0.000444749	0.00162196	0.00162196	ENSG00000122566
5659	CD320	6.84904e-46	5.17028e-44	-0.650837	0.0457679	6.69966	0.128266	0.00111508	0.000470643	0.00139856	0.00139856	ENSG00000167775
13676	KLF10	8.93592e-46	6.72944e-44	0.534445	0.0376324	7.41556	0.086826	0.000732039	0.000783211	0.000967395	0.000967395	ENSG00000155090
4143	BCCIP	1.09932e-45	8.2589e-44	-0.467792	0.0329728	7.78783	0.0662055	0.000440697	0.00030156	0.000863947	0.000863947	ENSG00000107949
16682	NCF2	1.11015e-45	8.32027e-44	2.73771	0.19298	5.82187	2.25828	0.0420141	-0.029006	0.00267532	0.00267532	ENSG00000116701
10403	FKBP4	2.20569e-45	1.64916e-43	-0.499453	0.0353262	6.92223	0.0755539	0.000273931	0.000683463	0.0012236	0.0012236	ENSG00000004478
16829	NEDD9	2.87413e-45	2.14383e-43	2.23793	0.158497	4.25025	1.50669	0.0174291	-0.011835	0.0127166	0.0127166	ENSG00000111859
10766	GALNT10	3.98607e-45	2.96616e-43	0.708091	0.0502314	7.96895	0.152689	0.0020191	0.00100873	0.00083584	0.00100873	ENSG00000164574
13243	IVL	4.88848e-45	3.62906e-43	4.67297	0.331836	4.04531	6.62821	0.116122	-0.0131576	0.0160158	0.0160158	ENSG00000163207
30606	SRSF2	8.15975e-45	6.04323e-43	-0.418629	0.0298043	8.36909	0.0531532	0.000246375	0.00052435	0.000819582	0.000819582	ENSG00000161547
10722	GABARAP	8.90026e-45	6.57611e-43	0.523426	0.0372817	7.5339	0.0834433	0.000728643	0.000939264	0.00092731	0.000939264	ENSG00000170296
18487	PIP4K2C	1.09574e-44	8.07706e-43	0.779194	0.0555574	6.71293	0.184921	0.00157456	0.00212939	0.00138687	0.00212939	ENSG00000166908
27941	RPL5	1.2124e-44	8.916e-43	-0.458324	0.0326957	9.60485	0.063512	6.82241e-05	0.000590115	0.00121459	0.00121459	ENSG00000122406
5186	CADM3	1.28401e-44	9.42047e-43	2.76414	0.197245	4.4041	2.29901	0.0359837	-0.0268373	0.0107029	0.0107029	ENSG00000162706
9245	EHD2	1.29293e-44	9.46377e-43	0.513283	0.0366283	7.35853	0.0799855	0.000620612	0.00064312	0.000989346	0.000989346	ENSG00000024422
28084	RPS16	1.39251e-44	1.01689e-42	-0.416051	0.0297009	9.06416	0.0526299	0.000114577	0.000819338	0.000943997	0.000943997	ENSG00000105193
12355	HNRNPA1	1.50136e-44	1.09383e-42	-0.466539	0.0333179	9.66198	0.0655226	7.67311e-05	0.000223384	0.00125536	0.00125536	ENSG00000135486
13186	ITGA3	1.9762e-44	1.43644e-42	0.513282	0.0367072	7.9917	0.0802501	0.000362664	0.00125424	0.000833251	0.00125424	ENSG00000005884
6794	CSE1L	2.02398e-44	1.46684e-42	-0.414366	0.0296369	8.82904	0.0521175	0.000175725	0.000634639	0.00087829	0.00087829	ENSG00000124207
12782	IFI27	2.0274e-44	1.46684e-42	2.86944	0.205234	4.7872	2.47179	0.0435025	-0.0412499	0.00704268	0.00704268	ENSG00000165949
33675	WIPI1	2.71631e-44	1.96075e-42	1.81674	0.130135	4.81115	1.00285	0.0134554	0.00346112	0.00686658	0.00686658	ENSG00000070540
31308	TCP11L1	2.79587e-44	2.01354e-42	1.17934	0.0844894	5.23961	0.417744	0.00408243	-0.00342629	0.00448372	0.00448372	ENSG00000176148
8944	DSP	5.58245e-44	4.01117e-42	0.635659	0.0457011	9.5876	0.123098	6.98215e-05	0.00243649	0.00120281	0.00243649	ENSG00000096696
12431	HNRNPDL	9.0998e-44	6.52354e-42	-0.426276	0.0307247	8.64241	0.0553629	0.000231323	0.000901484	0.000844037	0.000901484	ENSG00000152795
10183	FAT2	1.21747e-43	8.70797e-42	-1.02355	0.0738854	6.6199	0.319207	0.00123219	0.00531867	0.00147259	0.00531867	ENSG00000086570
28680	SEC61A1	1.26011e-43	8.99244e-42	0.402625	0.029069	8.76976	0.0488373	0.000148222	0.000125326	0.000865785	0.000865785	ENSG00000058262
10045	FAM50A	1.27517e-43	9.06233e-42	0.637664	0.0460413	6.51401	0.123882	0.000962436	0.00156703	0.00158132	0.00158132	ENSG00000071859
10046	FAM50A	1.27517e-43	9.06233e-42	0.637664	0.0460413	6.51401	0.123882	0.000962436	0.00156703	0.00158132	0.00158132	ENSG00000269645
18179	PDXDC1	1.27569e-43	9.06233e-42	0.468398	0.0338199	7.86104	0.0665471	0.000521583	0.000448975	0.000850958	0.000850958	ENSG00000179889
28116	RPS23	1.87138e-43	1.3264e-41	-0.477512	0.0345467	9.76864	0.0686767	9.30091e-05	0.000268696	0.00133916	0.00133916	ENSG00000186468
10619	FSTL1	2.51762e-43	1.78041e-41	0.691077	0.0500749	6.62835	0.145178	0.00154456	0.000991442	0.00146443	0.00146443	ENSG00000163430
32083	TOP1	2.92127e-43	2.06121e-41	-0.401459	0.029112	8.37655	0.0488887	0.000197148	0.000520096	0.000819862	0.000819862	ENSG00000198900
13037	INHBA	3.01902e-43	2.12539e-41	1.70012	0.123306	4.88443	0.880807	0.0118238	0.00642151	0.00636018	0.00642151	ENSG00000122641
6409	CNTNAP1	3.14016e-43	2.20572e-41	1.50465	0.109152	5.37851	0.683745	0.0103561	-0.00428465	0.00394081	0.00394081	ENSG00000108797
13166	ISOC2	3.40605e-43	2.38713e-41	-0.680911	0.0494163	6.61565	0.139306	0.00145366	-0.00116849	0.00147671	0.00147671	ENSG00000063241
31668	TMED9	6.94186e-43	4.85434e-41	0.595401	0.0433726	8.18354	0.108044	0.000166892	0.00209053	0.000819467	0.00209053	ENSG00000184840
8145	CYC1	8.89812e-43	6.20847e-41	-0.475694	0.0346979	8.09879	0.0689689	0.000258314	0.00118642	0.000823797	0.00118642	ENSG00000179091
5754	CDCA7	1.01338e-42	7.0549e-41	-0.612848	0.044733	6.97514	0.114125	0.0012131	0.000719923	0.00118815	0.00118815	ENSG00000144354
5383	CCBE1	1.05581e-42	7.334e-41	1.02489	0.0748248	5.99719	0.318081	0.00439819	-0.000447446	0.00232031	0.00232031	ENSG00000183287
3499	AQP9	1.06241e-42	7.36352e-41	4.64549	0.339169	2.09415	6.48698	0.0128696	0.0042075	0.125173	0.125173	ENSG00000103569
19209	PRMT3	1.13917e-42	7.87814e-41	-0.695879	0.0508251	7.02534	0.146804	0.00194336	9.65566e-05	0.00115647	0.00115647	ENSG00000185238
2029	ACADVL	1.27193e-42	8.77686e-41	0.420491	0.0307295	8.28617	0.053312	0.000315259	4.21916e-05	0.000817905	0.000817905	ENSG00000072778
30601	SRSF1	1.48842e-42	1.02482e-40	-0.401987	0.0294018	8.37063	0.0485844	0.00021772	-7.59134e-05	0.000819638	0.000819638	ENSG00000136450
2272	ADORA2B	1.62156e-42	1.11404e-40	-0.937917	0.0686316	5.746	0.266361	0.00280157	0.000471549	0.00285079	0.00285079	ENSG00000170425
162	ABHD17C	1.84431e-42	1.2643e-40	-1.18205	0.0865555	6.11761	0.420702	0.00687846	-0.0048417	0.00211177	0.00211177	ENSG00000136379
29140	SLC22A5	2.24862e-42	1.5381e-40	0.764238	0.0560204	6.49451	0.178043	0.00184265	0.0019233	0.00160274	0.0019233	ENSG00000197375
32438	TRPM4	3.12667e-42	2.13404e-40	1.35477	0.0994828	6.31846	0.551596	0.0100595	-0.00875385	0.00181666	0.00181666	ENSG00000130529
13002	ILF3	3.49844e-42	2.38259e-40	-0.457702	0.0336301	7.47392	0.0638651	0.000360833	0.000996349	0.000946731	0.000996349	ENSG00000129351
28223	RPS9	4.86496e-42	3.30606e-40	-0.422544	0.031102	9.34069	0.0542493	0.000102101	0.000812893	0.0010587	0.0010587	ENSG00000170889
28224	RPS9	4.86496e-42	3.30606e-40	-0.422544	0.031102	9.34069	0.0542493	0.000102101	0.000812893	0.0010587	0.0010587	ENSG00000271572
28225	RPS9	4.86496e-42	3.30606e-40	-0.422544	0.031102	9.34069	0.0542493	0.000102101	0.000812893	0.0010587	0.0010587	ENSG00000263076
28226	RPS9	4.86496e-42	3.30606e-40	-0.422544	0.031102	9.34069	0.0542493	0.000102101	0.000812893	0.0010587	0.0010587	ENSG00000263332
28227	RPS9	4.86496e-42	3.30606e-40	-0.422544	0.031102	9.34069	0.0542493	0.000102101	0.000812893	0.0010587	0.0010587	ENSG00000272643
28228	RPS9	4.86496e-42	3.30606e-40	-0.422544	0.031102	9.34069	0.0542493	0.000102101	0.000812893	0.0010587	0.0010587	ENSG00000272614
28229	RPS9	4.86496e-42	3.30606e-40	-0.422544	0.031102	9.34069	0.0542493	0.000102101	0.000812893	0.0010587	0.0010587	ENSG00000273135
28230	RPS9	4.86496e-42	3.30606e-40	-0.422544	0.031102	9.34069	0.0542493	0.000102101	0.000812893	0.0010587	0.0010587	ENSG00000272943
28231	RPS9	4.86496e-42	3.30606e-40	-0.422544	0.031102	9.34069	0.0542493	0.000102101	0.000812893	0.0010587	0.0010587	ENSG00000273467
28232	RPS9	4.86496e-42	3.30606e-40	-0.422544	0.031102	9.34069	0.0542493	0.000102101	0.000812893	0.0010587	0.0010587	ENSG00000273385
5742	CDC42SE1	5.12907e-42	3.478e-40	0.445291	0.0327857	7.96662	0.0595871	0.000453766	-0.000318082	0.000836116	0.000836116	ENSG00000197622
3725	ASAP2	5.74672e-42	3.8884e-40	0.424205	0.0312523	7.8405	0.0547425	0.000317671	0.00069244	0.000854376	0.000854376	ENSG00000151693
30522	SPTAN1	6.78107e-42	4.57839e-40	0.513889	0.0378935	6.84216	0.0793914	0.000441544	-0.000219091	0.00128155	0.00128155	ENSG00000197694
29626	SNHG1	7.14175e-42	4.81154e-40	-0.724016	0.0534029	7.08144	0.159241	0.00229899	0.000342803	0.00112325	0.00112325	ENSG00000255717
3896	ATP5F1	9.14763e-42	6.14972e-40	-0.413556	0.0305445	8.3585	0.0516398	0.000300339	0.000141367	0.000819221	0.000819221	ENSG00000116459
29524	SMC3	9.28803e-42	6.23073e-40	-0.468855	0.0346317	7.27722	0.067027	0.000380056	0.00105917	0.00102378	0.00105917	ENSG00000108055
15099	MAP1LC3B	9.35866e-42	6.2647e-40	0.665721	0.0491751	6.21828	0.133024	0.000945515	-0.000854159	0.00195631	0.00195631	ENSG00000140941
8002	CTNNAL1	1.0385e-41	6.93691e-40	-0.546159	0.0403661	6.87994	0.09039	0.000701763	0.000502445	0.00125355	0.00125355	ENSG00000119326
31851	TMEM40	1.10486e-41	7.36446e-40	1.18173	0.0873704	6.08656	0.42134	0.00699723	-0.00380911	0.00216307	0.00216307	ENSG00000088726
15769	MIR503HG	1.2131e-41	8.06877e-40	3.99916	0.295824	4.48065	4.84115	0.0951855	-0.0376362	0.00982909	0.00982909	ENSG00000223749
12320	HMGN2	1.22671e-41	8.14204e-40	-0.517768	0.0383025	8.9943	0.0817454	0.000148988	0.00161151	0.000921662	0.00161151	ENSG00000198830
12448	HNRNPM	1.93694e-41	1.28289e-39	-0.430846	0.0319519	7.85891	0.0560808	0.000373802	0.000149203	0.000851304	0.000851304	ENSG00000099783
32184	TRA2B	1.96929e-41	1.30156e-39	-0.50733	0.0376274	7.62804	0.0775011	0.000798618	-0.000417445	0.000900367	0.000900367	ENSG00000136527
32081	TONSL	2.15145e-41	1.41896e-39	-0.465239	0.0345223	7.81204	0.0659269	0.000570747	0.000752726	0.000859403	0.000859403	ENSG00000260716
32082	TONSL	2.15145e-41	1.41896e-39	-0.465239	0.0345223	7.81204	0.0659269	0.000570747	0.000752726	0.000859403	0.000859403	ENSG00000160949
4075	BAG1	2.76707e-41	1.82115e-39	-0.881463	0.0654979	6.39341	0.236954	0.00213684	0.00301113	0.00172099	0.00301113	ENSG00000107262
33581	WDR34	3.73194e-41	2.45103e-39	-0.680389	0.0506402	6.12919	0.139657	0.000984244	5.30835e-05	0.00209307	0.00209307	ENSG00000119333
4398	BTF3	4.44452e-41	2.91293e-39	-0.398096	0.0296581	9.10383	0.0477492	9.77244e-05	0.000175806	0.0009578	0.0009578	ENSG00000145741
16556	NACA	6.89918e-41	4.51227e-39	-0.40856	0.0305119	9.04925	0.0503163	0.00017815	0.000141569	0.00093902	0.00093902	ENSG00000196531
10921	GDI1	8.12189e-41	5.30089e-39	0.614392	0.0459252	6.35224	0.113906	0.000758297	0.000125186	0.00177266	0.00177266	ENSG00000203879
10922	GDI1	8.12189e-41	5.30089e-39	0.614392	0.0459252	6.35224	0.113906	0.000758297	0.000125186	0.00177266	0.00177266	ENSG00000268690
18964	PPM1G	9.92149e-41	6.46196e-39	-0.394728	0.0295384	8.43908	0.0470539	0.00022397	0.000190543	0.000823052	0.000823052	ENSG00000115241
28619	SDC4	1.00057e-40	6.5033e-39	0.682867	0.051103	7.8563	0.142243	0.000456001	0.00267782	0.000851731	0.00267782	ENSG00000124145
11107	GMPPA	1.156e-40	7.49799e-39	0.668597	0.0500754	6.96548	0.134936	0.0018146	-0.000709244	0.00119445	0.00119445	ENSG00000144591
8307	DBN1	1.25967e-40	8.15348e-39	0.562919	0.0421807	7.37179	0.0962603	0.00115097	0.000444729	0.000984084	0.000984084	ENSG00000113758
32497	TSPAN13	1.34535e-40	8.69016e-39	0.946022	0.0709135	6.67283	0.273013	0.000966667	0.0050678	0.00142274	0.0050678	ENSG00000106537
16036	MRPL11	1.40472e-40	9.05496e-39	-0.65178	0.048869	6.97405	0.128252	0.00167696	-0.0006012	0.00118885	0.00118885	ENSG00000174547
10298	FDFT1	1.4435e-40	9.28582e-39	-0.41713	0.0312802	8.50118	0.0525405	0.00034642	0.000108655	0.000827723	0.000827723	ENSG00000079459
31804	TMEM230	1.4544e-40	9.33675e-39	0.620305	0.0465181	7.2732	0.115929	0.00157114	-0.000910457	0.00102558	0.00102558	ENSG00000089063
4682	C17orf96	1.93239e-40	1.23799e-38	-0.928172	0.0697166	5.85605	0.262812	0.00323169	0.0025836	0.0026008	0.0026008	ENSG00000179294
15899	MMP2	1.94922e-40	1.24623e-38	3.38326	0.254135	4.55686	3.45484	0.068466	-0.0405819	0.00903547	0.00903547	ENSG00000087245
18550	PLA2G4A	2.0238e-40	1.29127e-38	-0.971253	0.0729714	5.88452	0.287412	0.003849	0.00203466	0.0025408	0.0025408	ENSG00000116711
2468	AK2	2.13473e-40	1.35929e-38	-0.456799	0.0343302	7.66009	0.0627949	0.000522127	-0.000261665	0.000892145	0.000892145	ENSG00000004455
19212	PRMT6	2.2905e-40	1.45551e-38	-0.746972	0.05616	6.23108	0.169483	0.00184706	0.000943834	0.00193768	0.00193768	ENSG00000198890
31424	TFG	2.55874e-40	1.62267e-38	0.46358	0.0348753	8.17642	0.0655666	0.000306449	0.0011531	0.000819725	0.0011531	ENSG00000114354
6710	CRCT1	2.8458e-40	1.80107e-38	4.59787	0.346106	2.06557	6.35986	0.0144463	0.00922456	0.129301	0.129301	ENSG00000169509
11296	GPR1	3.38843e-40	2.14017e-38	2.53935	0.191339	3.91294	1.94425	0.0253495	-0.0123398	0.0185832	0.0185832	ENSG00000183671
12858	IGFBP3	3.80385e-40	2.39772e-38	3.43357	0.258887	3.4027	3.5787	0.0478309	0.00800295	0.0325963	0.0325963	ENSG00000146674
10777	GALNT6	7.27753e-40	4.57812e-38	0.880543	0.0666367	5.75051	0.233331	0.00248859	-0.00152347	0.00283995	0.00283995	ENSG00000139629
24155	RP11-3P17.3	8.10351e-40	5.08751e-38	-0.457997	0.034681	8.66144	0.0640109	0.000276145	0.00116718	0.000846854	0.00116718	ENSG00000234851
33394	VMP1	8.49711e-40	5.32395e-38	0.596581	0.0451873	7.14335	0.10761	0.00136115	-0.000244687	0.00108912	0.00108912	ENSG00000062716
33347	VCAN	9.90381e-40	6.19294e-38	1.48912	0.11289	7.03106	0.676711	0.00264841	0.0126446	0.00115298	0.0126446	ENSG00000038427
6420	COA6	1.21904e-39	7.60761e-38	-0.565568	0.0429267	6.95148	0.0968556	0.00100752	0.000186314	0.00120373	0.00120373	ENSG00000168275
8091	CXCL1	1.7113e-39	1.06583e-37	2.25265	0.17131	5.42702	1.54875	0.00696356	0.028253	0.00377031	0.028253	ENSG00000163739
29468	SLIRP	2.12586e-39	1.32141e-37	-0.532657	0.0405581	7.11766	0.0860081	0.00087099	0.000317228	0.00110296	0.00110296	ENSG00000119705
32733	TYMS	2.22845e-39	1.38243e-37	-0.468089	0.0356514	7.56475	0.0668454	0.000607216	0.000877152	0.000918012	0.000918012	ENSG00000176890
10437	FLNA	2.60789e-39	1.61462e-37	0.432059	0.0329371	8.62524	0.0569789	0.000204419	0.00109741	0.000841624	0.00109741	ENSG00000196924
10438	FLNA	2.60789e-39	1.61462e-37	0.432059	0.0329371	8.62524	0.0569789	0.000204419	0.00109741	0.000841624	0.00109741	ENSG00000269329
3905	ATP5G3	2.80757e-39	1.73482e-37	-0.485609	0.0370352	8.48109	0.0719794	0.000220765	0.00142517	0.000826047	0.00142517	ENSG00000154518
32206	TRAM1	2.85961e-39	1.7635e-37	0.513768	0.039187	7.82379	0.0805695	0.000360205	0.00148254	0.000857285	0.00148254	ENSG00000067167
15864	MLLT11	3.34059e-39	2.05607e-37	0.518575	0.0395892	7.28783	0.0820866	0.00063472	0.00124605	0.00101907	0.00124605	ENSG00000213190
33337	VASN	3.37184e-39	2.07123e-37	1.77256	0.135329	4.59964	0.946577	0.0133555	-0.00804568	0.0086212	0.0086212	ENSG00000168140
14904	LTA4H	3.76013e-39	2.30523e-37	-0.433047	0.0330825	7.6912	0.0567718	0.000428727	0.000255207	0.000884611	0.000884611	ENSG00000111144
30793	STOML2	4.47253e-39	2.73663e-37	-0.549489	0.0420203	7.4254	0.0921705	0.000492263	0.00162659	0.000963787	0.00162659	ENSG00000165283
8503	DEK	5.87668e-39	3.58879e-37	-0.446928	0.0342317	7.45307	0.0601332	0.000452263	-0.000172443	0.000953909	0.000953909	ENSG00000124795
18511	PJA2	6.80315e-39	4.14648e-37	0.516033	0.0395585	6.96322	0.080379	0.000681904	-2.58844e-05	0.00119595	0.00119595	ENSG00000198961
6841	CSRP1	7.87527e-39	4.79061e-37	0.62389	0.0478677	7.85181	0.118834	0.000146167	0.00260341	0.000852473	0.00260341	ENSG00000159176
19127	PRDX5	7.9634e-39	4.83483e-37	0.404526	0.0310391	7.74178	0.0498729	0.000282824	0.000757752	0.000873288	0.000873288	ENSG00000126432
17888	PARVA	8.72429e-39	5.28655e-37	0.609658	0.0468037	6.64931	0.113476	0.000979778	0.00164893	0.00144453	0.00164893	ENSG00000197702
14088	LDLRAD3	9.82066e-39	5.93941e-37	-0.913726	0.0701959	5.37698	0.252127	0.00196662	0.000245164	0.00394634	0.00394634	ENSG00000179241
30471	SPINK6	1.00607e-38	6.07284e-37	4.55813	0.350223	2.04173	6.2935	0.014338	0.0663644	0.132849	0.132849	ENSG00000178172
17025	NLRP3	1.02525e-38	6.17674e-37	2.78492	0.214002	4.76242	2.34164	0.0477258	-0.0278491	0.00723056	0.00723056	ENSG00000162711
31629	TMBIM1	1.0578e-38	6.36062e-37	0.503041	0.0386624	6.92541	0.0766728	0.000572326	0.000437827	0.00122141	0.00122141	ENSG00000135926
12914	IKBIP	1.10518e-38	6.63278e-37	0.492826	0.037887	7.18472	0.073046	0.000654788	-0.000411066	0.00106773	0.00106773	ENSG00000166130
35008	ZFHX3	1.10964e-38	6.64681e-37	0.898527	0.0690778	5.92473	0.246291	0.00326702	0.00218141	0.00245907	0.00245907	ENSG00000140836
13688	KLF4	1.12729e-38	6.73967e-37	0.945674	0.0727092	5.85341	0.270596	0.00373747	-0.000662384	0.00260647	0.00260647	ENSG00000136826
9367	ELL2	1.13022e-38	6.74429e-37	0.843045	0.0648194	5.8448	0.213502	0.00241683	-0.00203709	0.00262503	0.00262503	ENSG00000118985
27782	RPL19	1.20694e-38	7.1884e-37	-0.43763	0.0336611	9.73271	0.05767	4.9915e-05	0.000235545	0.00130977	0.00130977	ENSG00000108298
12744	ID1	1.41165e-38	8.39166e-37	-0.632476	0.048693	6.63782	0.121317	0.00138982	0.0003563	0.00145539	0.00145539	ENSG00000125968
15870	MLPH	1.56936e-38	9.31156e-37	1.16596	0.0898213	5.28539	0.415103	0.00443194	0.00524949	0.0042953	0.00524949	ENSG00000115648
3408	AP5Z1	1.58634e-38	9.39451e-37	1.01647	0.0783099	5.83316	0.31352	0.00470852	3.19751e-05	0.00265041	0.00265041	ENSG00000242802
28200	RPS6	2.00325e-38	1.18411e-36	-0.446277	0.034429	9.80792	0.060385	4.97239e-05	0.000798439	0.0013727	0.0013727	ENSG00000137154
32021	TNKS1BP1	2.01358e-38	1.18797e-36	0.558499	0.0430879	7.52429	0.0948172	0.00129759	0.000356865	0.0009303	0.0009303	ENSG00000149115
6796	CSF1R	2.15306e-38	1.26788e-36	1.55638	0.120121	4.66296	0.727206	0.0092685	-0.00858562	0.0080465	0.0080465	ENSG00000182578
20079	REPIN1	2.51147e-38	1.47616e-36	-0.790875	0.0610955	6.07588	0.189228	0.0022981	-0.000186792	0.0021811	0.0021811	ENSG00000214022
9476	ENTPD2	2.87569e-38	1.68707e-36	-1.82605	0.141177	4.51513	1.00481	0.0144563	-0.00849792	0.00946095	0.00946095	ENSG00000054179
5576	CCNG1	3.63593e-38	2.12909e-36	-0.705172	0.0545949	6.73712	0.151863	0.00120682	0.00236991	0.00136598	0.00236991	ENSG00000113328
13004	ILK	3.65238e-38	2.13474e-36	0.476397	0.036884	7.03614	0.0684002	0.000482607	-6.37441e-05	0.0011499	0.0011499	ENSG00000166333
17834	PANX2	3.76595e-38	2.19701e-36	1.3797	0.10684	5.06012	0.578506	0.00837192	0.00154262	0.00532573	0.00532573	ENSG00000073150
17179	NPM1	3.97336e-38	2.31371e-36	-0.547313	0.0423958	10.3783	0.0901209	8.93559e-05	0.000251153	0.00206753	0.00206753	ENSG00000181163
10490	FNDC3B	5.00912e-38	2.91142e-36	0.923013	0.0715972	6.19374	0.2602	0.00252437	0.00362702	0.00199274	0.00362702	ENSG00000075420
28683	SEC61G	5.19551e-38	3.01416e-36	0.477783	0.0370692	7.45621	0.068881	0.000696138	-0.000165416	0.000952816	0.000952816	ENSG00000132432
32107	TP53I11	5.22794e-38	3.02738e-36	1.61365	0.125201	4.43218	0.785623	0.00843727	-0.00248108	0.010373	0.010373	ENSG00000175274
2904	ALCAM	7.04929e-38	4.07454e-36	0.425503	0.0330734	7.87731	0.0548836	0.000464249	0.000292896	0.000848375	0.000848375	ENSG00000170017
24354	RP11-427H3.3	7.59459e-38	4.38165e-36	0.816224	0.0634719	6.54492	0.203493	0.00209016	0.00274425	0.00154828	0.00274425	ENSG00000188971
32737	TYSND1	7.84666e-38	4.51875e-36	-0.684431	0.0532337	6.51903	0.14182	0.00182471	-0.000109194	0.00157588	0.00157588	ENSG00000156521
11183	GOLGA3	8.29441e-38	4.76784e-36	0.887192	0.0690271	7.41922	0.237018	0.00475164	-0.0035715	0.000966048	0.000966048	ENSG00000090615
19471	PSRC1	9.44584e-38	5.41977e-36	-0.770633	0.0600053	6.36351	0.180056	0.00256246	-3.73693e-05	0.0017583	0.0017583	ENSG00000134222
16799	NDUFB9	1.05752e-37	6.05669e-36	-0.476101	0.0370968	7.78006	0.0692401	0.000394261	0.00125715	0.000865459	0.00125715	ENSG00000147684
15303	MCM7	1.12194e-37	6.4139e-36	-0.46862	0.036527	7.75419	0.0666434	0.000730385	0.000285581	0.00087068	0.00087068	ENSG00000166508
9421	EMP1	1.20441e-37	6.87279e-36	-0.590277	0.0460293	6.47598	0.106435	0.000234471	0.00230797	0.00162351	0.00230797	ENSG00000134531
31990	TNFRSF12A	1.33659e-37	7.6132e-36	0.63775	0.0497626	8.52304	0.124246	0.000223284	0.0027483	0.000829727	0.0027483	ENSG00000006327
10410	FKBP9	1.40463e-37	7.98623e-36	0.606503	0.0473386	6.7772	0.111025	0.00135655	-0.000461359	0.00133258	0.00133258	ENSG00000122642
18314	PGM3	1.5122e-37	8.5823e-36	1.04579	0.0816621	6.06475	0.32844	0.00580233	-0.00535046	0.00220011	0.00220011	ENSG00000013375
8429	DDX21	1.59127e-37	9.01472e-36	-0.400534	0.0312861	9.38784	0.0484427	9.16826e-05	0.000327507	0.0010829	0.0010829	ENSG00000165732
32027	TNNI2	1.9944e-37	1.12781e-35	-1.32178	0.103387	6.11338	0.533749	0.00408226	0.00874435	0.00211867	0.00874435	ENSG00000130598
8662	DLAT	2.00019e-37	1.12904e-35	-0.562434	0.0439933	7.41598	0.0955939	0.00135525	-0.000429703	0.000967241	0.000967241	ENSG00000150768
8663	DLAT	2.00019e-37	1.12904e-35	-0.562434	0.0439933	7.41598	0.0955939	0.00135525	-0.000429703	0.000967241	0.000967241	ENSG00000263032
30212	SNRPF	2.02048e-37	1.13844e-35	-0.645273	0.050476	6.50284	0.125193	0.00146385	-0.00109085	0.00159354	0.00159354	ENSG00000139343
4749	C1orf106	2.06531e-37	1.16162e-35	0.697474	0.0545666	5.81596	0.146806	0.000884553	0.000268661	0.00268847	0.00268847	ENSG00000163362
2036	ACAT2	2.99122e-37	1.67937e-35	-0.450491	0.0353237	7.58892	0.0616021	0.000586267	0.000372911	0.00091105	0.00091105	ENSG00000120437
8754	DNAJB2	3.56224e-37	1.99638e-35	1.00987	0.07927	5.69573	0.307543	0.00456523	-0.00244213	0.00297526	0.00297526	ENSG00000135924
17059	NMU	3.74822e-37	2.09686e-35	-1.09003	0.0855891	5.54696	0.363043	0.00369191	0.00509869	0.00338621	0.00509869	ENSG00000109255
12512	HPDL	4.4563e-37	2.48854e-35	-1.71534	0.134831	4.62893	0.890463	0.0134655	-0.00313473	0.00834979	0.00834979	ENSG00000186603
14665	LMNB2	4.75962e-37	2.65319e-35	-0.48286	0.0379697	6.85428	0.0705689	0.000457606	0.000372728	0.00127243	0.00127243	ENSG00000176619
2914	ALDH3A1	4.92802e-37	2.74219e-35	-2.22088	0.174677	4.14283	1.50716	0.016044	0.0205704	0.0143505	0.0205704	ENSG00000108602
32566	TTC3	5.01638e-37	2.7864e-35	0.583584	0.045905	7.40191	0.102478	0.00155623	-0.00114647	0.000972487	0.000972487	ENSG00000182670
31217	TBC1D8B	5.95746e-37	3.30328e-35	0.869832	0.0684939	5.53888	0.230436	0.00221919	0.00238512	0.00341051	0.00341051	ENSG00000133138
3170	ANXA2	1.07831e-36	5.9684e-35	0.494837	0.0391086	10.1988	0.0740464	3.47595e-05	0.000748068	0.00180062	0.00180062	ENSG00000182718
13870	KRT80	1.43769e-36	7.94354e-35	-2.33171	0.184613	4.4646	1.66174	0.0192366	0.0216617	0.0100056	0.0216617	ENSG00000167767
10507	FOLR3	1.4746e-36	8.13316e-35	4.71248	0.373169	3.89505	6.67689	0.148147	-0.128635	0.0189594	0.0189594	ENSG00000110203
11947	HHAT	1.55743e-36	8.57488e-35	1.50266	0.119032	5.37751	0.690151	0.0089227	0.00807976	0.00394442	0.00807976	ENSG00000054392
6577	COX7C	1.6917e-36	9.29782e-35	-0.426191	0.0337779	7.79414	0.0550281	0.000506394	0.000208866	0.000862738	0.000862738	ENSG00000127184
18795	POLR2H	1.7705e-36	9.71389e-35	-0.520314	0.0412493	7.12658	0.0820025	0.000943697	0.000102434	0.00109811	0.00109811	ENSG00000163882
8803	DNASE1L1	1.92712e-36	1.05547e-34	0.635097	0.0503757	6.65915	0.122333	0.00160991	0.000161193	0.00143535	0.00143535	ENSG00000013563
8804	DNASE1L1	1.92712e-36	1.05547e-34	0.635097	0.0503757	6.65915	0.122333	0.00160991	0.000161193	0.00143535	0.00143535	ENSG00000267993
2446	AIDA	2.24123e-36	1.22536e-34	0.521575	0.0414103	8.0505	0.0831554	0.000155156	0.00190262	0.000827506	0.00190262	ENSG00000186063
30736	STAT2	2.39719e-36	1.30835e-34	0.917671	0.072889	5.48307	0.25499	0.00279092	0.000347333	0.00358445	0.00358445	ENSG00000170581
29326	SLC39A13	2.70603e-36	1.47434e-34	0.987001	0.0784553	6.57163	0.297791	0.0015001	0.00588619	0.00152061	0.00588619	ENSG00000165915
9835	FAM136A	3.10079e-36	1.68648e-34	-0.659541	0.0524709	6.06573	0.130919	0.00110542	-0.000543883	0.00219841	0.00219841	ENSG00000035141
4756	C1orf122	3.34343e-36	1.8153e-34	0.562541	0.0447751	7.00618	0.0960106	0.00123743	0.000195656	0.00116834	0.00116834	ENSG00000197982
29077	SLC12A4	4.14779e-36	2.24813e-34	0.775556	0.0618139	6.30935	0.183553	0.00275636	0.00138541	0.00182879	0.00182879	ENSG00000124067
16812	NDUFV2	4.57955e-36	2.47786e-34	-0.466256	0.0371851	7.14883	0.0656324	0.000573062	-2.11534e-05	0.00108622	0.00108622	ENSG00000178127
28388	S100A9	4.61083e-36	2.49048e-34	-1.86334	0.148613	5.21156	1.06149	0.0071347	0.0193681	0.0046041	0.0193681	ENSG00000163220
3510	ARCN1	4.69604e-36	2.53214e-34	0.590721	0.047119	8.59374	0.106683	0.000373697	0.00229054	0.000837509	0.00229054	ENSG00000095139
3511	ARCN1	4.69604e-36	2.53214e-34	0.590721	0.047119	8.59374	0.106683	0.000373697	0.00229054	0.000837509	0.00229054	ENSG00000269382
27865	RPL30	6.55574e-36	3.52883e-34	-0.377307	0.0301596	9.08794	0.0435193	0.000139352	0.000942242	0.000952172	0.000952172	ENSG00000156482
33383	VIMP	6.7773e-36	3.64184e-34	0.612477	0.0489681	6.87706	0.114697	0.000962927	0.00191452	0.00125564	0.00191452	ENSG00000131871
33076	UBQLN2	7.29485e-36	3.91324e-34	0.499148	0.039926	7.15626	0.0755514	0.000830578	0.000245247	0.00108232	0.00108232	ENSG00000188021
17723	OXA1L	7.75946e-36	4.15536e-34	-0.416513	0.0333292	7.55942	0.0527607	0.000413419	0.000540973	0.000919586	0.000919586	ENSG00000155463
32768	U2AF2	1.18291e-35	6.32394e-34	-0.504561	0.0404836	7.48804	0.0778496	0.00051481	0.00145189	0.000941997	0.00145189	ENSG00000063244
9320	EIF4B	1.20895e-35	6.45214e-34	-0.41334	0.0331691	7.77242	0.0522451	0.000328429	0.000991794	0.000866972	0.000991794	ENSG00000063046
16116	MRPS26	1.30691e-35	6.96305e-34	-0.541663	0.0434882	6.88919	0.089371	0.00102259	0.00077935	0.00124687	0.00124687	ENSG00000125901
11142	GNG12	1.4981e-35	7.96819e-34	0.353498	0.028406	8.11663	0.0379694	0.000145622	0.000495928	0.000822656	0.000822656	ENSG00000172380
5606	CCT3	1.58097e-35	8.39466e-34	-0.347482	0.0279322	8.69627	0.0367327	8.38504e-05	0.000595515	0.0008524	0.0008524	ENSG00000163468
5809	CDK4	1.85945e-35	9.85667e-34	-0.664486	0.0534701	7.43184	0.135036	0.000878896	0.00255197	0.000961452	0.00255197	ENSG00000135446
16108	MRPS2	1.93355e-35	1.02321e-33	-0.557619	0.044882	6.74613	0.0935772	0.00105893	-0.00066477	0.00135834	0.00135834	ENSG00000122140
4734	C1QTNF2	2.26775e-35	1.19804e-33	1.19667	0.096417	5.16397	0.435786	0.00633823	0.00190591	0.00481725	0.00481725	ENSG00000145861
29333	SLC39A7	2.54622e-35	1.3429e-33	0.57873	0.0466639	7.78648	0.102438	0.000279691	0.00233334	0.000864209	0.00233334	ENSG00000224399
29334	SLC39A7	2.54622e-35	1.3429e-33	0.57873	0.0466639	7.78648	0.102438	0.000279691	0.00233334	0.000864209	0.00233334	ENSG00000206288
29335	SLC39A7	2.54622e-35	1.3429e-33	0.57873	0.0466639	7.78648	0.102438	0.000279691	0.00233334	0.000864209	0.00233334	ENSG00000226614
29336	SLC39A7	2.54622e-35	1.3429e-33	0.57873	0.0466639	7.78648	0.102438	0.000279691	0.00233334	0.000864209	0.00233334	ENSG00000229802
29337	SLC39A7	2.54622e-35	1.3429e-33	0.57873	0.0466639	7.78648	0.102438	0.000279691	0.00233334	0.000864209	0.00233334	ENSG00000227402
29338	SLC39A7	2.54622e-35	1.3429e-33	0.57873	0.0466639	7.78648	0.102438	0.000279691	0.00233334	0.000864209	0.00233334	ENSG00000112473
31451	TGFBR2	2.65949e-35	1.40028e-33	0.479204	0.0386498	8.6979	0.0702352	0.000160231	0.00163234	0.000852672	0.00163234	ENSG00000163513
18569	PLAU	2.94011e-35	1.54543e-33	1.45574	0.117488	7.99457	0.648173	0.000296057	0.0162679	0.000832938	0.0162679	ENSG00000122861
27864	RPL3	3.25258e-35	1.70682e-33	-0.409713	0.0330882	9.69355	0.0507667	3.46972e-05	0.000508459	0.0012791	0.0012791	ENSG00000100316
15306	MCMBP	3.90344e-35	2.04493e-33	-0.387991	0.031371	7.86716	0.0456832	0.000330998	0.000365186	0.000849973	0.000849973	ENSG00000197771
11337	GPR180	4.32851e-35	2.26383e-33	0.532637	0.0430953	6.93384	0.085158	0.00101302	-0.000949849	0.00121563	0.00121563	ENSG00000152749
9297	EIF3E	4.95355e-35	2.58641e-33	-0.355501	0.0287887	8.44086	0.0379973	0.000171379	-6.07037e-05	0.000823165	0.000823165	ENSG00000104408
12784	IFI27L2	5.08303e-35	2.6496e-33	0.84279	0.068261	5.85505	0.215316	0.00298854	-1.89913e-05	0.00260294	0.00260294	ENSG00000119632
5711	CDC20	5.39038e-35	2.80515e-33	-0.488774	0.039603	8.31139	0.0730816	0.00022774	0.00165434	0.000818137	0.00165434	ENSG00000117399
31858	TMEM45A	6.22578e-35	3.23451e-33	1.40386	0.113855	4.74374	0.591749	0.00817942	-0.00751211	0.00737618	0.00737618	ENSG00000181458
30505	SPRR2G	9.78327e-35	5.07434e-33	4.44917	0.361904	1.97635	5.95123	0.0141133	0.00282898	0.143056	0.143056	ENSG00000159516
28209	RPS6KC1	1.00362e-34	5.1969e-33	0.595159	0.0484195	6.95715	0.10745	0.00161338	-3.23911e-05	0.00119995	0.00119995	ENSG00000136643
30856	SUCLG1	1.2268e-34	6.34212e-33	-0.547304	0.0445852	6.46817	0.0909214	0.000753016	0.000659006	0.00163239	0.00163239	ENSG00000163541
30911	SUPT16H	1.56815e-34	8.09339e-33	-0.427055	0.0348458	6.9461	0.0556098	0.000249734	0.000946273	0.00120734	0.00120734	ENSG00000092201
8615	DHX9	2.30091e-34	1.18557e-32	-0.408683	0.0334316	7.39325	0.0511125	0.000307307	0.0010339	0.000975772	0.0010339	ENSG00000135829
11125	GNAS	2.50728e-34	1.28979e-32	0.406124	0.0332412	8.65587	0.0504756	0.000124536	0.00120144	0.000846014	0.00120144	ENSG00000087460
31975	TNFAIP1	2.51868e-34	1.29353e-32	0.728343	0.0596167	5.90795	0.16086	0.00177223	0.000514013	0.00249275	0.00249275	ENSG00000109079
31976	TNFAIP1	2.51868e-34	1.29353e-32	0.728343	0.0596167	5.90795	0.16086	0.00177223	0.000514013	0.00249275	0.00249275	ENSG00000262447
4952	C4orf32	2.53805e-34	1.30134e-32	-0.616506	0.050465	6.5293	0.115654	0.00149123	0.000682276	0.00156484	0.00156484	ENSG00000174749
6510	COPG1	2.62986e-34	1.34621e-32	0.682842	0.0559083	6.88214	0.142695	0.00129023	0.00246066	0.00125196	0.00246066	ENSG00000181789
33696	WNT5A	2.91837e-34	1.49146e-32	2.24232	0.183719	3.94114	1.51886	0.0224987	-0.00855171	0.0180047	0.0180047	ENSG00000114251
6803	CSGALNACT2	3.00906e-34	1.53531e-32	0.706084	0.0578633	6.55229	0.152511	0.00247721	0.00144915	0.00154057	0.00154057	ENSG00000169826
16616	NASP	3.07362e-34	1.56569e-32	-0.656319	0.0537926	7.38258	0.13183	0.000780094	0.00269228	0.000979872	0.00269228	ENSG00000132780
19365	PSG4	3.45424e-34	1.75673e-32	4.01811	0.329586	3.25363	4.87947	0.0921409	-0.0442656	0.0382111	0.0382111	ENSG00000243137
16852	NELFCD	4.03625e-34	2.04939e-32	-0.589514	0.0484053	7.12208	0.104553	0.00171113	-0.00131807	0.00110055	0.00110055	ENSG00000101158
18648	PLIN3	4.20145e-34	2.12982e-32	0.438156	0.0359869	7.91276	0.0582263	0.000710949	0.000131713	0.000843122	0.000843122	ENSG00000105355
27759	RPL14	5.10033e-34	2.58131e-32	-0.399787	0.0328783	9.11566	0.0489218	0.00010853	0.00118865	0.000962079	0.00118865	ENSG00000188846
8986	DUSP23	5.86307e-34	2.96255e-32	0.550019	0.0452757	6.8002	0.0908354	0.00114578	-0.00104016	0.00131409	0.00131409	ENSG00000158716
17847	PAPSS2	7.71231e-34	3.89068e-32	1.87103	0.154302	4.36945	1.06264	0.0174457	-0.000895092	0.0111253	0.0111253	ENSG00000198682
29101	SLC16A4	7.73567e-34	3.89619e-32	1.18972	0.0981166	5.20213	0.431978	0.00690685	0.00289401	0.00464539	0.00464539	ENSG00000168679
28168	RPS3	7.77833e-34	3.91139e-32	-0.425927	0.0351278	9.83549	0.0545894	8.35977e-05	0.000136741	0.00139715	0.00139715	ENSG00000149273
3038	ANGPTL4	8.19315e-34	4.11338e-32	1.19279	0.0984081	9.51153	0.435538	5.49053e-05	0.0115661	0.00115366	0.0115661	ENSG00000167772
16388	MYBL2	8.8135e-34	4.41775e-32	-0.353014	0.0291389	8.38394	0.0379797	0.000198732	0.000593507	0.00082016	0.00082016	ENSG00000101057
29262	SLC31A2	9.45322e-34	4.73084e-32	0.867661	0.0716536	5.79766	0.229353	0.00343134	0.00123913	0.00272975	0.00272975	ENSG00000136867
18371	PHGDH	9.80296e-34	4.89804e-32	-0.783731	0.0647384	6.42668	0.188042	0.000922824	0.00410646	0.00168075	0.00410646	ENSG00000092621
13165	ISOC1	1.10341e-33	5.50438e-32	-0.64393	0.0532332	6.10378	0.126109	0.00126611	0.00102064	0.00213442	0.00213442	ENSG00000066583
3702	ARSA	1.10551e-33	5.50611e-32	1.01684	0.0840625	5.86092	0.313655	0.00588939	-0.00126823	0.00259041	0.00259041	ENSG00000100299
12354	HNRNPA0	1.34064e-33	6.65603e-32	-0.35149	0.0290959	8.57774	0.0374365	0.000180312	0.000316993	0.000835572	0.000835572	ENSG00000177733
28938	SH3PXD2B	1.33987e-33	6.65603e-32	0.848959	0.0702755	5.26731	0.220068	0.00155782	0.00357378	0.00436855	0.00436855	ENSG00000174705
11411	GRAMD3	1.39568e-33	6.91831e-32	0.898949	0.0744343	5.99056	0.243896	0.00431598	-0.00236507	0.00233257	0.00233257	ENSG00000155324
3586	ARHGEF16	1.49427e-33	7.39535e-32	-1.00797	0.0835005	5.35092	0.311079	0.00396347	0.00440334	0.00404201	0.00440334	ENSG00000130762
13862	KRT6C	1.51188e-33	7.47069e-32	1.35647	0.112379	4.93187	0.556473	0.00909781	-0.00313768	0.00605698	0.00605698	ENSG00000170465
3917	ATP5O	1.93514e-33	9.54712e-32	-0.454659	0.0377305	7.05105	0.0623546	0.000567337	-0.00011392	0.00114097	0.00114097	ENSG00000241837
19738	RAB5B	1.97327e-33	9.71988e-32	0.546802	0.0453832	6.19884	0.0905422	0.000486463	0.000639277	0.00198509	0.00198509	ENSG00000111540
16149	MSH2	2.03e-33	9.98364e-32	-0.520548	0.0432125	6.65356	0.0827672	0.00080023	0.0011678	0.00144056	0.00144056	ENSG00000095002
17067	NOB1	2.107e-33	1.03461e-31	-0.559908	0.0464917	6.31134	0.0954137	0.000767656	0.00105184	0.00182612	0.00182612	ENSG00000141101
15172	MAPRE3	2.21669e-33	1.08677e-31	0.936331	0.0777749	5.3275	0.264312	0.00312834	-0.00139851	0.00413038	0.00413038	ENSG00000084764
32154	TPRG1L	2.60347e-33	1.2744e-31	0.761255	0.0633023	6.78493	0.177459	0.00102902	0.0037796	0.00132632	0.0037796	ENSG00000158109
9084	EBNA1BP2	2.66233e-33	1.30118e-31	-0.406802	0.0338329	7.3125	0.0498549	0.000365222	-8.70115e-05	0.00100837	0.00100837	ENSG00000117395
17103	NOP56	2.90167e-33	1.41594e-31	-0.628751	0.0523229	8.18813	0.121062	0.000692111	0.00259311	0.000819311	0.00259311	ENSG00000101361
12421	HNRNPAB	3.08052e-33	1.50088e-31	-0.35936	0.0299172	9.11675	0.0390793	0.000111569	0.00033848	0.000962478	0.000962478	ENSG00000197451
35220	ZNF281	3.26509e-33	1.58833e-31	0.599142	0.0498994	6.64279	0.108573	0.00153727	-0.000361985	0.00145067	0.00145067	ENSG00000162702
14749	LRP1	3.50369e-33	1.70176e-31	1.47454	0.122866	4.57291	0.661667	0.00923787	0.00328108	0.00887747	0.00887747	ENSG00000123384
8162	CYLD	3.78211e-33	1.83415e-31	0.77731	0.0648038	6.7118	0.181925	0.00365158	-0.00276978	0.00138786	0.00138786	ENSG00000083799
10574	FRAT2	4.33378e-33	2.09843e-31	-0.808452	0.0674635	5.88386	0.198002	0.00291942	-0.000353882	0.00254216	0.00254216	ENSG00000181274
13923	L1CAM	4.44645e-33	2.14967e-31	1.09439	0.0913406	4.96188	0.365015	0.00413712	0.00347325	0.0058746	0.0058746	ENSG00000198910
13924	L1CAM	4.44645e-33	2.14967e-31	1.09439	0.0913406	4.96188	0.365015	0.00413712	0.00347325	0.0058746	0.0058746	ENSG00000267951
12342	HMOX1	5.86611e-33	2.83164e-31	1.44277	0.120648	4.34862	0.635632	0.00607964	0.00880073	0.0113876	0.0113876	ENSG00000100292
18577	PLCB4	7.02729e-33	3.38694e-31	1.36497	0.114287	6.80407	0.5707	0.0101878	0.00548588	0.00131102	0.00548588	ENSG00000101333
13817	KRT18	7.08503e-33	3.40952e-31	-0.442894	0.0370848	8.81561	0.0600843	0.00015657	0.00149377	0.000875321	0.00149377	ENSG00000111057
18123	PDE4DIP	7.80483e-33	3.75015e-31	0.642251	0.0538138	6.06571	0.126127	0.00127666	0.00189899	0.00219845	0.00219845	ENSG00000178104
18124	PDE4DIP	7.80483e-33	3.75015e-31	0.642251	0.0538138	6.06571	0.126127	0.00127666	0.00189899	0.00219845	0.00219845	ENSG00000264708
32585	TTC7A	7.98699e-33	3.8318e-31	0.740511	0.0620569	6.63211	0.167973	0.00248029	0.00214099	0.00146083	0.00214099	ENSG00000068724
20250	RIOK3	8.02003e-33	3.84176e-31	0.67729	0.0567605	6.18378	0.138802	0.00185831	-0.000277579	0.00200779	0.00200779	ENSG00000101782
6539	CORO2B	8.36928e-33	4.00294e-31	1.22155	0.102403	5.222	0.457093	0.0064609	0.00612268	0.00455882	0.00612268	ENSG00000103647
13620	KIF18B	8.97641e-33	4.28678e-31	-0.786872	0.0659959	6.69115	0.18967	0.00153067	0.00369588	0.00140616	0.00369588	ENSG00000186185
31912	TMEM97	1.08745e-32	5.18535e-31	-0.930119	0.0781149	6.25061	0.263788	0.00541265	0.000256338	0.00190968	0.00190968	ENSG00000109084
31913	TMEM97	1.08745e-32	5.18535e-31	-0.930119	0.0781149	6.25061	0.263788	0.00541265	0.000256338	0.00190968	0.00190968	ENSG00000262046
6181	CKAP4	1.09316e-32	5.20462e-31	0.365822	0.0307242	7.38084	0.0409327	0.000152227	0.000894396	0.000980549	0.000980549	ENSG00000136026
13012	IMP3	1.15489e-32	5.4902e-31	-0.636862	0.0535087	6.39649	0.121931	0.0017186	-0.00138127	0.00171721	0.00171721	ENSG00000177971
5671	CD44	1.16709e-32	5.53979e-31	0.393983	0.0331046	8.11503	0.046962	0.000492344	3.45855e-05	0.000822753	0.000822753	ENSG00000026508
19641	PYGL	1.17681e-32	5.57748e-31	0.361609	0.0303861	7.95722	0.0396777	0.000270724	0.000328459	0.000837255	0.000837255	ENSG00000100504
15482	MFSD1	1.23665e-32	5.85223e-31	0.645573	0.0542666	6.00451	0.12543	0.00122697	-0.000693494	0.00230686	0.00230686	ENSG00000118855
5920	CENPT	1.25865e-32	5.94737e-31	0.801575	0.0673883	5.71273	0.194932	0.00251702	0.000384023	0.00293241	0.00293241	ENSG00000102901
15945	MOGS	1.38693e-32	6.54364e-31	0.5406	0.0454792	6.82536	0.0887149	0.00118763	0.000199694	0.00129439	0.00129439	ENSG00000115275
28162	RPS2P46	1.46162e-32	6.88567e-31	-0.452807	0.0381074	7.66794	0.0628172	0.000655468	0.00108714	0.000890203	0.00108714	ENSG00000189343
28975	SHMT2	1.47181e-32	6.92326e-31	-0.412784	0.0347409	7.52259	0.0518881	0.000517483	0.000510269	0.000930834	0.000930834	ENSG00000182199
28072	RPS15A	1.48709e-32	6.98464e-31	-0.35892	0.0302098	9.06491	0.0387823	0.000150908	2.93561e-05	0.000944248	0.000944248	ENSG00000134419
32409	TRMT112	1.51203e-32	7.09114e-31	-0.407178	0.0342756	7.69326	0.050505	0.00052565	0.000496794	0.000884128	0.000884128	ENSG00000173113
18765	POLD4	1.60688e-32	7.52473e-31	1.1859	0.0998702	5.91119	0.423193	0.00948267	-0.00777243	0.00248621	0.00248621	ENSG00000175482
15373	MED24	1.64215e-32	7.6784e-31	-0.778382	0.0655611	6.37043	0.185632	0.00212498	0.00303292	0.00174957	0.00303292	ENSG00000008838
14040	LBR	1.73699e-32	8.10977e-31	-0.637828	0.0537438	6.76339	0.122356	0.00212215	-0.00171002	0.00134392	0.00134392	ENSG00000143815
31526	TICRR	2.11153e-32	9.84376e-31	-0.608326	0.0513286	6.71729	0.11208	0.00177849	-0.000362889	0.00138306	0.00138306	ENSG00000140534
15518	MGST3	2.14174e-32	9.96974e-31	0.529161	0.0446534	7.59346	0.0857979	0.000712505	0.00168021	0.000909774	0.00168021	ENSG00000143198
31978	TNFAIP3	2.158e-32	1.00306e-30	1.25441	0.105859	4.93733	0.482146	0.00633044	0.00711695	0.00602321	0.00711695	ENSG00000118503
30620	SSB	2.16321e-32	1.00399e-30	-0.441074	0.0372228	6.97935	0.0584759	0.000477225	-0.000327771	0.00118542	0.00118542	ENSG00000138385
11868	HDDC2	2.20861e-32	1.02354e-30	-0.579306	0.0488955	6.57034	0.101482	0.001347	-0.000275354	0.00152193	0.00152193	ENSG00000111906
14664	LMNB1	2.45995e-32	1.13834e-30	-0.815557	0.0688886	6.71836	0.203811	0.00282129	0.00287347	0.00138213	0.00287347	ENSG00000113368
31481	THBD	2.54787e-32	1.17728e-30	-0.499253	0.0421815	6.95155	0.0755631	0.000931452	0.000117864	0.00120368	0.00120368	ENSG00000178726
28068	RPS13	3.18531e-32	1.46965e-30	-0.351112	0.0297122	8.92444	0.0375148	0.000157625	0.000550291	0.000901753	0.000901753	ENSG00000110700
33589	WDR44	3.58947e-32	1.65369e-30	0.696042	0.0589514	6.68221	0.148038	0.00275611	0.000838566	0.0014142	0.0014142	ENSG00000131725
11119	GNAI2	3.63232e-32	1.67098e-30	0.504358	0.0427203	8.74957	0.0779557	0.000216071	0.00197396	0.000861876	0.00197396	ENSG00000114353
11120	GNAI2	3.63232e-32	1.67098e-30	0.504358	0.0427203	8.74957	0.0779557	0.000216071	0.00197396	0.000861876	0.00197396	ENSG00000263156
5877	CEBPD	3.86112e-32	1.77363e-30	-1.05407	0.0893215	5.4323	0.334959	0.0058217	-0.00363921	0.00375229	0.00375229	ENSG00000221869
15214	MAT2A	4.03128e-32	1.84908e-30	-0.346528	0.0293736	7.87917	0.0362145	0.000187282	6.59701e-05	0.000848086	0.000848086	ENSG00000168906
27747	RPL13A	4.40116e-32	2.01578e-30	-0.408422	0.0346417	9.80795	0.0503758	6.73313e-05	0.000376936	0.00137273	0.00137273	ENSG00000142541
11926	HES1	4.66232e-32	2.13228e-30	0.436875	0.0370703	7.20821	0.058071	0.000592983	0.000491167	0.00105607	0.00105607	ENSG00000114315
3190	AOX1	5.28598e-32	2.41398e-30	0.986533	0.0837859	5.37227	0.2953	0.00446065	-2.60112e-05	0.00396344	0.00396344	ENSG00000138356
15097	MAP1B	5.51446e-32	2.51466e-30	2.23569	0.189934	3.94415	1.50781	0.0253459	-0.0142579	0.0179441	0.0179441	ENSG00000131711
18595	PLD3	5.88936e-32	2.68171e-30	0.577701	0.049102	6.58833	0.100227	0.0013895	-0.00124923	0.00150371	0.00150371	ENSG00000105223
16053	MRPL3	6.639e-32	3.01867e-30	-0.40094	0.0341074	7.2908	0.0490505	0.000378212	0.000721423	0.00101777	0.00101777	ENSG00000114686
28213	RPS7	7.41935e-32	3.3686e-30	-0.36788	0.0313201	9.39249	0.0406303	9.17707e-05	-5.23656e-05	0.00108537	0.00108537	ENSG00000171863
18311	PGM1	7.72486e-32	3.50223e-30	0.372532	0.0317254	7.93238	0.0424654	0.000367363	0.000740995	0.000840436	0.000840436	ENSG00000079739
27723	RPL10A	7.97103e-32	3.60862e-30	-0.395069	0.0336522	9.68731	0.0469532	8.46272e-05	8.78236e-05	0.00127434	0.00127434	ENSG00000198755
30202	SNRPB	8.29998e-32	3.75212e-30	-0.354591	0.0302131	8.51571	0.0385421	0.000232274	0.000863125	0.000829034	0.000863125	ENSG00000125835
33367	VEGFC	9.896e-32	4.46718e-30	1.00015	0.0853267	5.21704	0.304006	0.00415651	0.00106196	0.00458027	0.00458027	ENSG00000150630
2431	AHCY	1.11771e-31	5.03824e-30	-0.335143	0.0286175	8.46898	0.0339863	0.00015764	0.000228979	0.000825113	0.000825113	ENSG00000101444
13093	IPO4	1.2703e-31	5.71782e-30	-0.588754	0.0503196	6.16268	0.104268	0.000998291	-0.000626675	0.00204019	0.00204019	ENSG00000196497
30787	STMN1	1.30048e-31	5.84524e-30	-0.395404	0.0338001	8.39556	0.0479314	0.000350531	0.00102041	0.000820672	0.00102041	ENSG00000117632
27957	RPL7	1.33561e-31	5.99454e-30	-0.371036	0.0317232	9.43653	0.0416793	9.81742e-05	0.000407119	0.00110946	0.00110946	ENSG00000147604
33026	UBE2J1	1.90173e-31	8.52323e-30	0.406479	0.034843	7.67922	0.0495698	0.000569384	-0.000566268	0.00088746	0.00088746	ENSG00000198833
31704	TMEM132A	2.12072e-31	9.49115e-30	0.911714	0.0782137	5.76719	0.251468	0.00454052	-0.00173892	0.00280034	0.00280034	ENSG00000006118
16046	MRPL20	3.32356e-31	1.48531e-29	-0.488385	0.0420355	6.94083	0.0728811	0.000909497	0.000857351	0.00121089	0.00121089	ENSG00000242485
18494	PIR	3.76361e-31	1.67958e-29	-1.05123	0.0905625	5.28968	0.338905	0.0034473	0.00639457	0.00427816	0.00639457	ENSG00000087842
13301	KANK4	4.39381e-31	1.95803e-29	3.6964	0.318806	5.07569	4.19049	0.0229073	0.0990575	0.00524519	0.0990575	ENSG00000132854
30214	SNRPG	4.55503e-31	2.02699e-29	-0.57839	0.0498981	7.1081	0.102601	0.000833278	0.00215451	0.00110823	0.00215451	ENSG00000143977
18610	PLEKHA6	4.83884e-31	2.15023e-29	-0.850588	0.0734136	5.78712	0.221901	0.00172866	0.00473881	0.0027539	0.00473881	ENSG00000143850
8566	DHDDS	4.88522e-31	2.16777e-29	0.873425	0.0753899	5.46913	0.229137	0.00319079	-0.00282302	0.00362959	0.00362959	ENSG00000117682
15475	MFGE8	5.45996e-31	2.41937e-29	0.962945	0.0831854	6.23122	0.284407	0.00208969	0.00621407	0.00193746	0.00621407	ENSG00000140545
18353	PHF10	5.8237e-31	2.5769e-29	-0.650124	0.0561888	6.33363	0.129449	0.00199191	0.00154216	0.00179671	0.00179671	ENSG00000130024
32270	TRIB3	6.75833e-31	2.98625e-29	-0.507447	0.0439059	6.70084	0.0773051	0.000915763	-0.000843104	0.00139751	0.00139751	ENSG00000101255
31835	TMEM256-PLSCR3	7.49365e-31	3.30649e-29	0.691124	0.0598443	7.29328	0.146519	0.00185387	0.00244374	0.00101668	0.00244374	ENSG00000187838
25909	RP11-673C5.1	7.54922e-31	3.32633e-29	-0.541415	0.0468836	7.46374	0.0898559	0.00168748	0.000868091	0.000950209	0.000950209	ENSG00000259781
9692	EXOC8	7.60432e-31	3.3459e-29	0.514483	0.0445538	6.77131	0.0811165	0.00104466	0.00123341	0.0013374	0.0013374	ENSG00000116903
8654	DKFZP761J1410	7.92432e-31	3.48181e-29	0.901134	0.0780615	5.08935	0.244232	0.00213647	-0.00131147	0.00517584	0.00517584	ENSG00000105520
17868	PARP1	8.10656e-31	3.55689e-29	-0.374395	0.0324377	7.36042	0.0422497	0.000274059	-9.70156e-06	0.000988588	0.000988588	ENSG00000143799
30607	SRSF3	8.16662e-31	3.57824e-29	-0.354974	0.0307568	8.37439	0.0382939	0.000315398	0.000340545	0.000819779	0.000819779	ENSG00000112081
10041	FAM47E-STBD1	8.46486e-31	3.70373e-29	0.825843	0.0715745	5.93749	0.208669	0.00371364	0.00170445	0.00243386	0.00243386	ENSG00000272414
10042	FAM47E-STBD1	8.46486e-31	3.70373e-29	0.825843	0.0715745	5.93749	0.208669	0.00371364	0.00170445	0.00243386	0.00243386	ENSG00000118804
19379	PSMA3	8.68893e-31	3.79647e-29	-0.431213	0.0373798	7.09996	0.0562276	0.000563931	2.84633e-05	0.00111277	0.00111277	ENSG00000100567
2260	ADIRF	9.46162e-31	4.12832e-29	-1.73304	0.150324	5.21853	0.916564	0.0225431	-0.00182562	0.00457383	0.00457383	ENSG00000148671
28552	SCD	1.15686e-30	5.04061e-29	-0.546106	0.0474408	9.71004	0.0914952	5.72711e-05	0.00264348	0.00129185	0.00264348	ENSG00000099194
30199	SNRNP70	1.39909e-30	6.08758e-29	-0.355985	0.0309689	8.34061	0.0384842	0.000332176	0.000289987	0.000818709	0.000818709	ENSG00000104852
17755	P4HB	1.86507e-30	8.10388e-29	0.578058	0.050397	8.70939	0.102531	0.000189209	0.00285863	0.00085462	0.00285863	ENSG00000185624
16013	MRC2	2.12486e-30	9.21991e-29	1.33541	0.11654	6.70634	0.547216	0.00271718	0.0135807	0.00139265	0.0135807	ENSG00000011028
14016	LAPTM4B	2.21524e-30	9.59878e-29	-0.470983	0.0411153	7.242	0.0680688	0.000712857	0.0013157	0.0010399	0.0013157	ENSG00000104341
6410	CNTNAP2	2.71051e-30	1.17286e-28	-1.59044	0.139053	4.37569	0.769032	0.012155	0.00141768	0.0110479	0.0110479	ENSG00000174469
31490	THEM6	2.73251e-30	1.18075e-28	-1.3624	0.119122	5.9762	0.569608	0.00843361	0.00859447	0.00235942	0.00859447	ENSG00000130193
31491	THEM6	2.73251e-30	1.18075e-28	-1.3624	0.119122	5.9762	0.569608	0.00843361	0.00859447	0.00235942	0.00859447	ENSG00000263194
8238	CYTH1	2.93681e-30	1.26728e-28	0.599144	0.0524152	6.82004	0.110165	0.00198915	0.00130768	0.00129851	0.00130768	ENSG00000108669
27871	RPL32	3.4718e-30	1.49608e-28	-0.350901	0.0307372	9.22685	0.0375485	0.000127638	0.000684446	0.00100609	0.00100609	ENSG00000144713
13613	KIF13A	3.56842e-30	1.5356e-28	0.588048	0.0515208	6.87295	0.105039	0.00192664	-0.000194548	0.00125864	0.00125864	ENSG00000137177
28916	SH3BGRL	4.05897e-30	1.7443e-28	0.621931	0.054543	6.01454	0.117111	0.00128131	0.000147661	0.00228862	0.00228862	ENSG00000131171
19982	RBM8A	4.19324e-30	1.79953e-28	-0.385765	0.0338397	7.63338	0.0452779	0.00047519	0.000369644	0.000898963	0.000898963	ENSG00000131795
19983	RBM8A	4.19324e-30	1.79953e-28	-0.385765	0.0338397	7.63338	0.0452779	0.00047519	0.000369644	0.000898963	0.000898963	ENSG00000265241
13624	KIF20A	4.76049e-30	2.04017e-28	-0.462138	0.0405786	6.72619	0.0655534	0.000556589	0.00141936	0.00137535	0.00141936	ENSG00000112984
11355	GPR56	5.36996e-30	2.29823e-28	1.13171	0.0994626	4.91968	0.388391	0.00573826	-0.000186261	0.00613312	0.00613312	ENSG00000205336
10094	FAM83A	5.45101e-30	2.32973e-28	0.714092	0.0627669	7.93444	0.156524	0.000405972	0.00432165	0.000840162	0.00432165	ENSG00000147689
9452	ENOPH1	5.48579e-30	2.3414e-28	-0.473815	0.0416492	7.03263	0.0688431	0.000929562	0.00106077	0.00115203	0.00115203	ENSG00000145293
11524	GSR	5.5643e-30	2.37168e-28	-0.721934	0.0634662	6.32608	0.157195	0.00302695	-0.00190975	0.0018066	0.0018066	ENSG00000104687
11464	GRN	5.67872e-30	2.41716e-28	0.583159	0.0512743	6.6735	0.104389	0.000442159	0.00271271	0.00142213	0.00271271	ENSG00000030582
8756	DNAJB4	5.96784e-30	2.53678e-28	0.952589	0.0837884	5.91822	0.278546	0.00419904	0.00422555	0.00247206	0.00422555	ENSG00000162616
9203	EFHD2	7.11286e-30	3.0194e-28	-0.60808	0.0535581	7.12638	0.11351	0.000677261	0.00276491	0.00109822	0.00276491	ENSG00000142634
8558	DGKI	7.34503e-30	3.11374e-28	5.10449	0.449701	4.00988	7.99876	0.097747	0.144931	0.0166668	0.144931	ENSG00000157680
8762	DNAJC10	7.869e-30	3.33135e-28	0.506008	0.0446026	7.26831	0.0786038	0.000729511	0.00165776	0.00102779	0.00165776	ENSG00000077232
33172	UNG	7.94556e-30	3.35922e-28	-0.46124	0.0406595	7.21555	0.0640352	0.000931339	-0.000647887	0.00105249	0.00105249	ENSG00000076248
28784	SERPINA1	8.27627e-30	3.49432e-28	-0.683393	0.0602618	6.05837	0.143272	0.00214668	0.00207269	0.0022111	0.0022111	ENSG00000197249
35747	ZWINT	8.34359e-30	3.51801e-28	-0.500726	0.0441569	7.53946	0.0764765	0.0014142	0.000263976	0.000925598	0.000925598	ENSG00000122952
6346	CNBP	9.43911e-30	3.97457e-28	-0.335699	0.0296321	8.68994	0.0345885	0.000202319	0.00083826	0.000851354	0.000851354	ENSG00000169714
3535	ARHGAP1	9.87715e-30	4.15344e-28	0.487291	0.0430282	6.49365	0.0726629	0.000618012	0.00128494	0.0016037	0.0016037	ENSG00000175220
4404	BTG1	1.05966e-29	4.45001e-28	0.605177	0.0534667	6.2923	0.110881	0.00157865	-0.000233053	0.00185177	0.00185177	ENSG00000133639
19662	QSOX1	1.0958e-29	4.59562e-28	0.550595	0.0486571	8.03102	0.0930772	0.000407494	0.00243352	0.000829259	0.00243352	ENSG00000116260
13189	ITGA6	1.25832e-29	5.27016e-28	0.378971	0.0335264	9.56397	0.0434033	0.000161765	0.000261543	0.00118706	0.00118706	ENSG00000091409
3841	ATHL1	1.31407e-29	5.49628e-28	1.19109	0.105408	5.62172	0.434841	0.0101616	0.00214457	0.00317133	0.00317133	ENSG00000142102
28953	SHANK3	1.31891e-29	5.50919e-28	0.770468	0.0681858	5.85995	0.179362	0.00298667	-0.00128612	0.00259248	0.00259248	ENSG00000251322
2291	ADSL	1.46951e-29	6.13008e-28	-0.462379	0.0409545	6.9913	0.0656478	0.00075008	0.00126265	0.00117775	0.00126265	ENSG00000239900
17099	NOP14	1.60711e-29	6.69517e-28	-0.388088	0.0343984	7.59407	0.0452383	0.000510294	-0.000437589	0.000909603	0.000909603	ENSG00000087269
13483	KDELR1	1.65402e-29	6.88143e-28	0.409114	0.0362701	7.66542	0.0513963	0.00046383	0.0011148	0.000890824	0.0011148	ENSG00000105438
13226	ITM2C	1.67235e-29	6.94847e-28	0.541102	0.0479757	6.22228	0.0880031	0.000811531	-0.000590805	0.00195047	0.00195047	ENSG00000135916
6324	CMBL	1.72781e-29	7.1694e-28	-0.658646	0.0584123	5.82732	0.131038	0.00143113	-0.000239033	0.00266326	0.00266326	ENSG00000164237
5727	CDC42BPA	2.44966e-29	1.01512e-27	0.452387	0.0402299	7.62044	0.0628529	0.00100139	0.00094074	0.000902385	0.00094074	ENSG00000143776
12749	IDH1	2.47475e-29	1.02416e-27	-0.442763	0.0393772	6.81418	0.0596811	0.000557606	0.00060149	0.00130307	0.00130307	ENSG00000138413
31966	TNC	2.49888e-29	1.03278e-27	1.24473	0.110709	7.50325	0.475839	0.00323941	0.0114684	0.000937009	0.0114684	ENSG00000041982
5562	CCNB2	2.58484e-29	1.0669e-27	-0.452336	0.0402423	6.82762	0.0616713	0.000650685	-0.000265517	0.00129265	0.00129265	ENSG00000157456
10951	GFPT1	2.61796e-29	1.07915e-27	0.879792	0.078279	7.80149	0.235303	0.00649177	-0.00236787	0.000861353	0.000861353	ENSG00000198380
28589	SCNN1G	2.66675e-29	1.09782e-27	-2.04545	0.182019	4.59532	1.28498	0.0142314	0.0255258	0.00866199	0.0255258	ENSG00000166828
30197	SNRNP40	2.68801e-29	1.10512e-27	-0.602991	0.0536619	6.37945	0.110138	0.00171725	-0.000305747	0.00173827	0.00173827	ENSG00000060688
15222	MATR3	2.96791e-29	1.21859e-27	-0.39038	0.0347681	7.6653	0.0458262	0.000559735	-0.000416803	0.000890853	0.000890853	ENSG00000015479
28299	RSL1D1	3.1093e-29	1.27498e-27	-0.382124	0.0340453	7.61934	0.0443392	0.00048822	0.00022316	0.000902679	0.000902679	ENSG00000171490
13673	KLC3	3.13492e-29	1.2838e-27	0.856917	0.0763518	5.656	0.221128	0.00391698	-0.00280243	0.00307855	0.00307855	ENSG00000104892
33874	YBX1	3.35456e-29	1.37195e-27	-0.36894	0.0328903	9.65962	0.0410612	4.45047e-05	0.000257107	0.00125362	0.00125362	ENSG00000065978
5549	CCL20	3.90147e-29	1.59355e-27	0.78541	0.0701014	5.82052	0.18815	0.00321873	0.000900504	0.00267832	0.00267832	ENSG00000115009
2909	ALDH1A3	4.08027e-29	1.66441e-27	-0.952553	0.0850499	5.43773	0.276287	0.00494628	0.000493715	0.0037339	0.0037339	ENSG00000184254
13869	KRT8	6.01283e-29	2.44954e-27	0.58182	0.0521086	7.90762	0.103998	0.000186079	0.00307229	0.000843852	0.00307229	ENSG00000170421
29053	SKP2	6.39492e-29	2.60182e-27	-0.911783	0.0817006	6.02649	0.255412	0.0028072	0.00520278	0.00226713	0.00520278	ENSG00000145604
8440	DDX39A	7.47269e-29	3.03637e-27	-0.420886	0.0377605	7.04574	0.054256	0.000566889	0.000916602	0.00114413	0.00114413	ENSG00000123136
16063	MRPL37	7.60866e-29	3.08762e-27	-0.375985	0.033737	7.38162	0.0425526	0.000385574	-0.00019464	0.000980244	0.000980244	ENSG00000116221
30284	SOAT1	7.65003e-29	3.10039e-27	0.446626	0.0400773	7.58048	0.0611372	0.00101398	0.000712471	0.00091345	0.00091345	ENSG00000057252
35678	ZNFX1	9.34575e-29	3.78273e-27	0.567131	0.0509722	6.42436	0.0988298	0.00115969	0.00195812	0.00168351	0.00195812	ENSG00000124201
19594	PTTG1	9.52583e-29	3.85065e-27	-0.414307	0.0372425	7.95197	0.0527434	0.000346116	0.00131829	0.000837907	0.00131829	ENSG00000164611
16972	NIPAL3	9.80815e-29	3.95966e-27	0.495391	0.0445416	6.95002	0.0737895	0.00117604	-0.00095494	0.00120471	0.00120471	ENSG00000001461
28670	SEC23A	1.09525e-28	4.41596e-27	0.846354	0.076165	6.7336	0.220116	0.00116022	0.0058011	0.00136898	0.0058011	ENSG00000100934
31173	TAX1BP1	1.10681e-28	4.45682e-27	0.380523	0.0342468	7.65563	0.0441149	0.000514152	0.000386662	0.000893261	0.000893261	ENSG00000106052
28183	RPS4X	1.12472e-28	4.52315e-27	-0.326029	0.0293462	8.89859	0.0325354	0.000138459	0.00072415	0.00089498	0.00089498	ENSG00000198034
19176	PRKCDBP	1.44348e-28	5.79759e-27	0.494506	0.0446005	6.81116	0.0751512	0.000963842	0.00142321	0.00130544	0.00142321	ENSG00000170955
11625	H19	1.46329e-28	5.86966e-27	-2.63175	0.237389	4.40566	2.08546	0.05694	-0.0467736	0.0106843	0.0106843	ENSG00000130600
27764	RPL17	1.77768e-28	7.12161e-27	-0.350025	0.0316226	9.48235	0.0372006	6.40137e-05	0.000529915	0.00113598	0.00113598	ENSG00000265681
9276	EIF2AK3	1.81793e-28	7.27359e-27	0.911802	0.0823909	5.72679	0.251682	0.00524835	-0.00222568	0.00289756	0.00289756	ENSG00000172071
31782	TMEM2	1.87139e-28	7.47793e-27	1.03096	0.0931797	5.42922	0.320525	0.00665617	-0.0044398	0.00376278	0.00376278	ENSG00000135048
18464	PIK3CD	1.88344e-28	7.51649e-27	1.19568	0.108073	4.95542	0.433965	0.00810253	-0.00134372	0.00591326	0.00591326	ENSG00000171608
27893	RPL36	1.89705e-28	7.56116e-27	-0.341528	0.0308713	8.60873	0.0356746	0.000304226	0.000605342	0.000839416	0.000839416	ENSG00000130255
18997	PPP1R14B	1.95237e-28	7.77178e-27	-0.358046	0.0323719	7.99851	0.0394023	0.000341129	0.000916401	0.000832515	0.000916401	ENSG00000173457
13526	KIAA0101	1.97727e-28	7.85806e-27	-0.588667	0.0532284	6.82975	0.106508	0.00145913	0.00194079	0.00129101	0.00194079	ENSG00000166803
28021	RPL9P8	1.98157e-28	7.85806e-27	-0.320298	0.0289625	8.49705	0.0313847	0.000179224	0.000630844	0.000827365	0.000827365	ENSG00000230903
33042	UBE2Q2P6	1.98157e-28	7.85806e-27	-0.320298	0.0289625	8.49705	0.0313847	0.000179224	0.000630844	0.000827365	0.000827365	ENSG00000237550
18755	POFUT2	2.18712e-28	8.66219e-27	1.20707	0.109235	5.14528	0.446086	0.00941456	0.00256034	0.00490419	0.00490419	ENSG00000186866
5575	CCNF	2.20472e-28	8.7209e-27	-0.534643	0.0483862	6.38857	0.08786	0.000815976	0.00199349	0.00172695	0.00199349	ENSG00000162063
15288	MCF2	2.40219e-28	9.49e-27	1.09784	0.0994255	5.54401	0.363652	0.00846747	-0.005695	0.00339505	0.00339505	ENSG00000101977
31413	TFAP4	2.54032e-28	1.00231e-26	-1.20017	0.108743	5.46428	0.442766	0.00924936	0.00494073	0.00364545	0.00494073	ENSG00000090447
19148	PRICKLE2	2.70393e-28	1.06552e-26	1.69225	0.153407	5.39481	0.880296	0.0119346	0.0163058	0.00388247	0.0163058	ENSG00000163637
21345	RP1-140K8.5	2.89743e-28	1.14034e-26	2.31033	0.209555	4.04319	1.61421	0.0366419	-0.019404	0.0160539	0.0160539	ENSG00000260604
19251	PRPF38B	3.18562e-28	1.25218e-26	-0.453259	0.0411441	6.8509	0.0624083	0.000756436	0.000277019	0.00127497	0.00127497	ENSG00000134186
3945	ATP6V1D	3.26339e-28	1.28115e-26	0.548862	0.0498321	6.73689	0.0920204	0.00161371	0.000580245	0.00136618	0.00136618	ENSG00000100554
19091	PRAF2	3.30634e-28	1.29638e-26	1.06215	0.0964443	5.01287	0.346074	0.00558103	0.0045887	0.00558079	0.00558079	ENSG00000243279
3636	ARL2	3.40222e-28	1.33231e-26	-0.611927	0.0555768	6.25152	0.114615	0.00179814	0.00123975	0.0019084	0.0019084	ENSG00000213465
17042	NME1	3.54991e-28	1.38841e-26	-0.447708	0.0406762	8.1496	0.0616219	0.000354915	0.00163055	0.00082087	0.00163055	ENSG00000239672
32030	TNNT1	3.69758e-28	1.44436e-26	0.892727	0.0811351	5.47821	0.240126	0.0042994	-0.00291607	0.0036001	0.0036001	ENSG00000105048
11305	GPR115	3.76444e-28	1.46865e-26	1.0397	0.0945065	5.30135	0.328062	0.0064859	-0.00145883	0.00423187	0.00423187	ENSG00000153294
16124	MRPS34	3.9316e-28	1.53196e-26	-0.416384	0.0378619	7.59256	0.0521353	0.000810205	-0.000646702	0.000910025	0.000910025	ENSG00000074071
15433	METAP2	4.39345e-28	1.70979e-26	-0.445021	0.0405028	7.9706	0.0597355	0.00113293	-0.000702909	0.000835645	0.000835645	ENSG00000111142
14001	LAMP2	4.41458e-28	1.71588e-26	0.376848	0.0342995	7.7897	0.0434643	0.00054816	0.000598431	0.000863588	0.000863588	ENSG00000005893
27816	RPL23	4.44975e-28	1.72741e-26	-0.331535	0.0301772	9.20596	0.0335098	9.55168e-05	0.000618031	0.000997281	0.000997281	ENSG00000125691
28654	SEC13	4.80096e-28	1.86144e-26	0.593915	0.0540935	7.40518	0.108454	0.000351167	0.00316017	0.000971261	0.00316017	ENSG00000157020
17253	NR2F6	4.86768e-28	1.88498e-26	-0.467357	0.0425716	6.70355	0.066597	0.000779691	0.00064719	0.00139512	0.00139512	ENSG00000160113
17091	NOLC1	4.88928e-28	1.89101e-26	-0.31603	0.0287882	8.66703	0.0304061	0.000146803	0.00044464	0.00084771	0.00084771	ENSG00000166197
4241	BLMH	5.14172e-28	1.98375e-26	-0.658876	0.0600441	5.89086	0.13348	0.0011396	0.00318675	0.00252768	0.00318675	ENSG00000108578
28169	RPS3A	5.14175e-28	1.98375e-26	-0.406722	0.037065	9.38901	0.0508632	5.9518e-05	0.00158906	0.00108352	0.00158906	ENSG00000145425
30190	SNPH	5.89277e-28	2.27071e-26	0.824627	0.0752337	5.64531	0.204743	0.00368503	-0.00269862	0.00310709	0.00310709	ENSG00000101298
18651	PLK1	5.95218e-28	2.29079e-26	-0.441857	0.0403155	6.99998	0.059846	0.000778172	0.000921515	0.00117224	0.00117224	ENSG00000166851
16092	MRPS15	6.05914e-28	2.32909e-26	-0.377683	0.0344653	7.77311	0.0432223	0.000558593	1.33948e-05	0.000866834	0.000866834	ENSG00000116898
9718	EZH2	6.29825e-28	2.41804e-26	-0.531161	0.0484864	6.8806	0.0848146	0.00156805	-0.00133492	0.00125307	0.00125307	ENSG00000106462
32111	TP53INP2	6.50782e-28	2.49543e-26	1.31212	0.119808	4.78094	0.518762	0.0101351	-0.00711926	0.00708959	0.00708959	ENSG00000078804
6730	CRIM1	6.61947e-28	2.53514e-26	0.58973	0.053855	5.7866	0.105054	0.000725318	0.000233348	0.00275511	0.00275511	ENSG00000261899
6731	CRIM1	6.61947e-28	2.53514e-26	0.58973	0.053855	5.7866	0.105054	0.000725318	0.000233348	0.00275511	0.00275511	ENSG00000150938
9708	EXT2	6.98848e-28	2.6732e-26	0.456146	0.0416745	6.52407	0.0626613	0.000513665	-0.000192812	0.00157045	0.00157045	ENSG00000151348
19688	RAB18	7.61114e-28	2.90783e-26	0.548811	0.0501761	7.35197	0.0926238	0.000704537	0.00231663	0.000991985	0.00231663	ENSG00000099246
29232	SLC29A2	7.7371e-28	2.95235e-26	-1.12897	0.103232	5.10008	0.385551	0.00766596	-0.00342612	0.00512231	0.00512231	ENSG00000174669
3429	APIP	8.38412e-28	3.19535e-26	-0.710415	0.0650032	5.95525	0.152756	0.00267118	-0.000872113	0.00239932	0.00239932	ENSG00000149089
5616	CCT7	9.0729e-28	3.45365e-26	-0.322513	0.0295294	7.69651	0.0317711	0.000163016	0.000592627	0.000883369	0.000883369	ENSG00000135624
27731	RPL12	9.3486e-28	3.55428e-26	-0.361836	0.0331381	9.6576	0.039467	6.56217e-05	0.000186917	0.00125214	0.00125214	ENSG00000197958
11278	GPC4	9.69681e-28	3.67775e-26	0.921223	0.0843942	5.89944	0.256195	0.0060368	-0.00390458	0.00251006	0.00251006	ENSG00000076716
28288	RRS1	9.69335e-28	3.67775e-26	-0.454305	0.0416193	7.01527	0.0623097	0.000915917	-0.000393674	0.00116268	0.00116268	ENSG00000179041
27906	RPL37	1.06063e-27	4.01784e-26	-0.328002	0.030071	9.14126	0.032768	0.000113524	0.000543105	0.000971597	0.000971597	ENSG00000145592
17907	PAXIP1	1.22626e-27	4.63963e-26	-0.590145	0.0541698	6.51918	0.104926	0.00194551	-0.00135302	0.00157573	0.00157573	ENSG00000157212
14765	LRR1	1.23238e-27	4.65717e-26	-0.673989	0.0618684	6.77627	0.139723	0.0017507	0.00284254	0.00133335	0.00284254	ENSG00000165501
31624	TM9SF2	1.25229e-27	4.7267e-26	0.388317	0.0356501	6.79802	0.0456979	0.000209295	0.000405201	0.00131582	0.00131582	ENSG00000125304
8568	DHFR	1.30269e-27	4.91104e-26	-0.714804	0.0656455	6.97263	0.157162	0.00192304	0.00324816	0.00118978	0.00324816	ENSG00000228716
10373	FHL2	1.4266e-27	5.37169e-26	0.58295	0.0535772	7.26487	0.104533	0.000756178	0.00268844	0.00102935	0.00268844	ENSG00000115641
17690	OST4	1.44974e-27	5.45228e-26	0.385418	0.0354273	7.51391	0.045477	0.000572535	0.000644694	0.000933581	0.000933581	ENSG00000228474
174	ABLIM1	1.58829e-27	5.96617e-26	-0.704328	0.0647909	6.95961	0.152601	0.00259175	0.00244568	0.00119833	0.00244568	ENSG00000099204
16133	MRRF	1.86601e-27	7.00099e-26	-0.636293	0.0586117	6.4606	0.122979	0.00248133	-0.000456589	0.00164107	0.00164107	ENSG00000148187
14650	LMAN1	1.9028e-27	7.13048e-26	0.435317	0.0401055	6.44985	0.0575557	0.000276636	0.000663974	0.00165351	0.00165351	ENSG00000074695
28663	SEC16A	2.15287e-27	8.05795e-26	0.74936	0.06911	7.81171	0.172761	0.000443366	0.00528807	0.000859463	0.00528807	ENSG00000148396
27958	RPL7A	2.17617e-27	8.13545e-26	-0.392259	0.0361795	9.95417	0.0467628	5.92076e-05	0.000744396	0.00151154	0.00151154	ENSG00000260501
27959	RPL7A	2.17617e-27	8.13545e-26	-0.392259	0.0361795	9.95417	0.0467628	5.92076e-05	0.000744396	0.00151154	0.00151154	ENSG00000148303
27852	RPL29	2.55891e-27	9.55491e-26	-0.332649	0.0307234	9.31649	0.0337729	8.58741e-05	0.000682603	0.00104684	0.00104684	ENSG00000162244
14576	LINC01133	2.57688e-27	9.61054e-26	3.26451	0.301528	3.79649	3.20153	0.0879373	-0.0820408	0.0211659	0.0211659	ENSG00000224259
29041	SKIL	3.07735e-27	1.14634e-25	0.883127	0.0816933	5.20195	0.235312	0.00336234	-0.00157861	0.00464621	0.00464621	ENSG00000136603
9002	DUT	3.08735e-27	1.1487e-25	-0.434876	0.0402292	7.32342	0.0578988	0.000938313	0.000613087	0.00100375	0.00100375	ENSG00000128951
33342	VAV2	3.11862e-27	1.15896e-25	0.371184	0.0343401	7.74141	0.0422647	0.000541722	0.000700341	0.000873366	0.000873366	ENSG00000160293
8018	CTSC	3.59577e-27	1.33469e-25	0.362094	0.0335397	7.79825	0.0399271	0.000487931	0.00030342	0.00086196	0.00086196	ENSG00000109861
3386	AP1S3	3.95223e-27	1.46527e-25	-0.934285	0.0866097	5.47916	0.263618	0.00540445	-0.00306956	0.00359704	0.00359704	ENSG00000152056
6800	CSF3	4.00349e-27	1.48252e-25	1.32431	0.122779	6.01813	0.539708	0.00298547	0.0151042	0.00228214	0.0151042	ENSG00000108342
15130	MAP4	4.60999e-27	1.7051e-25	0.321964	0.0298858	8.49292	0.0315756	0.000244781	0.000391618	0.000827015	0.000827015	ENSG00000047849
2915	ALDH3A2	5.11231e-27	1.88866e-25	-0.975203	0.0906017	5.89424	0.292694	0.00237655	0.00747386	0.00252072	0.00747386	ENSG00000072210
13612	KIF11	5.70121e-27	2.10374e-25	-0.321902	0.0299344	8.1814	0.031546	0.00025574	0.000357283	0.000819543	0.000819543	ENSG00000138160
8350	DCPS	5.74674e-27	2.11805e-25	-0.596718	0.055494	6.2655	0.109593	0.00177077	0.00192473	0.00188872	0.00192473	ENSG00000110063
30536	SQLE	5.83012e-27	2.14625e-25	-0.365153	0.0339629	7.24304	0.040092	0.000344766	-0.000223355	0.00103941	0.00103941	ENSG00000104549
12103	HLA-C	6.09927e-27	2.2427e-25	0.309429	0.0287912	8.76279	0.0288324	0.000130307	1.43346e-05	0.000864414	0.000864414	ENSG00000233841
12104	HLA-C	6.09927e-27	2.2427e-25	0.309429	0.0287912	8.76279	0.0288324	0.000130307	1.43346e-05	0.000864414	0.000864414	ENSG00000228299
12105	HLA-C	6.09927e-27	2.2427e-25	0.309429	0.0287912	8.76279	0.0288324	0.000130307	1.43346e-05	0.000864414	0.000864414	ENSG00000206452
12106	HLA-C	6.09927e-27	2.2427e-25	0.309429	0.0287912	8.76279	0.0288324	0.000130307	1.43346e-05	0.000864414	0.000864414	ENSG00000237022
12107	HLA-C	6.09927e-27	2.2427e-25	0.309429	0.0287912	8.76279	0.0288324	0.000130307	1.43346e-05	0.000864414	0.000864414	ENSG00000206435
12108	HLA-C	6.09927e-27	2.2427e-25	0.309429	0.0287912	8.76279	0.0288324	0.000130307	1.43346e-05	0.000864414	0.000864414	ENSG00000225691
12109	HLA-C	6.09927e-27	2.2427e-25	0.309429	0.0287912	8.76279	0.0288324	0.000130307	1.43346e-05	0.000864414	0.000864414	ENSG00000204525
33088	UBTF	6.29678e-27	2.31261e-25	-0.396162	0.0368715	7.5827	0.0477484	0.000718596	0.000168046	0.000912814	0.000912814	ENSG00000108312
17936	PCBP1	6.31041e-27	2.3149e-25	-0.312095	0.0290478	8.62422	0.0294438	0.000171043	0.000125925	0.000841485	0.000841485	ENSG00000169564
19721	RAB3GAP1	6.82114e-27	2.49933e-25	0.379569	0.0353514	7.61283	0.0438401	0.000595234	0.000229137	0.000904435	0.000904435	ENSG00000115839
27812	RPL22	7.00001e-27	2.56187e-25	-0.385497	0.0359116	8.11886	0.0449245	0.000725048	-0.000269013	0.000822522	0.000822522	ENSG00000116251
9087	EBPL	7.30095e-27	2.66889e-25	-0.516644	0.0481462	6.66222	0.0810367	0.00134916	-6.87526e-05	0.0014325	0.0014325	ENSG00000123179
18333	PHB	7.99363e-27	2.9187e-25	-0.438609	0.040906	7.51729	0.0585827	0.00107545	8.38049e-05	0.000932508	0.000932508	ENSG00000167085
28103	RPS2	8.01828e-27	2.92429e-25	-0.447132	0.041702	10.3567	0.0601875	5.4246e-05	0.000225055	0.00203262	0.00203262	ENSG00000140988
10354	FGFBP1	8.65482e-27	3.15277e-25	-5.5881	0.521521	3.36022	9.40144	0.292265	-0.247784	0.0341165	0.0341165	ENSG00000137440
28736	SEPHS1	9.12857e-27	3.32148e-25	-0.451333	0.042141	7.89545	0.0627087	0.000883656	0.00124738	0.000845622	0.00124738	ENSG00000086475
33145	ULBP2	9.27917e-27	3.37236e-25	0.845286	0.0789355	5.55916	0.217143	0.00412706	-0.000405933	0.00334992	0.00334992	ENSG00000131015
20100	RFC3	9.55199e-27	3.4675e-25	-0.499522	0.0466587	6.73578	0.0759709	0.00124531	0.000240214	0.00136712	0.00136712	ENSG00000133119
4187	BDKRB2	1.02734e-26	3.72506e-25	-1.27533	0.119199	5.00682	0.49085	0.0114355	-0.007555	0.00561466	0.00561466	ENSG00000168398
19824	RAN	1.08336e-26	3.92366e-25	-0.386399	0.0361316	9.52412	0.0459663	8.43735e-05	0.00148222	0.00116148	0.00148222	ENSG00000132341
30791	STOM	1.13199e-26	4.09505e-25	-0.491937	0.0460178	7.71485	0.0745065	0.000628526	0.00191264	0.000879174	0.00191264	ENSG00000148175
33871	YARS	1.17238e-26	4.23627e-25	-0.452588	0.0423499	7.24678	0.0630469	0.00111455	0.0010135	0.00103767	0.00103767	ENSG00000134684
9746	FABP5	1.37053e-26	4.94655e-25	-0.493956	0.0462835	7.01951	0.0749375	0.00141054	0.000909069	0.00116005	0.00116005	ENSG00000164687
3061	ANKRD1	1.89684e-26	6.83823e-25	4.29442	0.40353	2.41995	5.67832	0.107717	0.0865428	0.0876859	0.0876859	ENSG00000148677
27844	RPL26	1.92251e-26	6.9228e-25	-0.331741	0.031176	9.38943	0.0331814	8.25885e-05	0.000138571	0.00108374	0.00108374	ENSG00000161970
27848	RPL27A	2.14638e-26	7.72008e-25	-0.342173	0.0321874	9.49213	0.0351603	0.000101406	-5.40297e-05	0.00114183	0.00114183	ENSG00000166441
8928	DSC2	2.16005e-26	7.76034e-25	0.487744	0.0458835	7.04506	0.073263	0.000992305	0.00153405	0.00114454	0.00153405	ENSG00000134755
9872	FAM162A	2.28624e-26	8.20426e-25	-0.616512	0.058026	6.54929	0.117057	0.00192615	0.00211428	0.00154371	0.00211428	ENSG00000114023
4360	BRIX1	2.47566e-26	8.87384e-25	-0.537275	0.0506036	7.4735	0.0877335	0.00212599	-0.000613514	0.000946875	0.000946875	ENSG00000113460
17962	PCDHA12	2.67362e-26	9.57247e-25	0.906838	0.085469	5.65981	0.251199	0.0056975	0.000293066	0.00306844	0.00306844	ENSG00000251664
17963	PCDHA12	2.67362e-26	9.57247e-25	0.906838	0.085469	5.65981	0.251199	0.0056975	0.000293066	0.00306844	0.00306844	ENSG00000273317
17264	NRBF2	3.08302e-26	1.10257e-24	0.628814	0.0593399	6.17732	0.119234	0.00220784	-0.00139256	0.00201763	0.00201763	ENSG00000148572
9498	EPB41L4B	3.1021e-26	1.10813e-24	-0.610293	0.0575952	6.37476	0.11302	0.00223652	-0.000526072	0.00174413	0.00174413	ENSG00000095203
31264	TCEAL3	3.20678e-26	1.14421e-24	0.723113	0.0682624	5.87873	0.158902	0.00303885	-0.000326794	0.00255285	0.00255285	ENSG00000196507
11038	GLDC	3.21878e-26	1.14719e-24	-2.43542	0.229913	3.18344	1.78708	0.0222943	-0.0120198	0.0411376	0.0411376	ENSG00000178445
8074	CUTC	3.27989e-26	1.16764e-24	-0.75812	0.0715813	5.59805	0.176872	0.0029112	0.0030203	0.00323747	0.00323747	ENSG00000119929
11106	GMNN	3.64574e-26	1.29641e-24	-0.49437	0.0467219	6.42932	0.0748251	0.000941903	0.00106414	0.00167762	0.00167762	ENSG00000112312
29309	SLC38A10	3.68733e-26	1.30971e-24	0.585235	0.0553149	5.93985	0.103174	0.00124246	-0.000677505	0.00242923	0.00242923	ENSG00000157637
13257	JAK1	3.84179e-26	1.36303e-24	0.588727	0.0556652	5.88251	0.10476	0.00117336	-0.000133301	0.00254498	0.00254498	ENSG00000162434
17751	P4HA1	4.10042e-26	1.45315e-24	0.416209	0.039376	7.3466	0.0527323	0.000866405	0.000151508	0.000994161	0.000994161	ENSG00000122884
15192	MARK1	4.11665e-26	1.45725e-24	0.810477	0.076679	6.37538	0.200235	0.00531225	-0.00108089	0.00174335	0.00174335	ENSG00000116141
12824	IFRD2	4.41995e-26	1.56285e-24	-0.442198	0.0418626	7.02669	0.0593685	0.000947326	-4.85984e-06	0.00115565	0.00115565	ENSG00000214706
12825	IFRD2	4.41995e-26	1.56285e-24	-0.442198	0.0418626	7.02669	0.0593685	0.000947326	-4.85984e-06	0.00115565	0.00115565	ENSG00000263093
12826	IFRD2	4.41995e-26	1.56285e-24	-0.442198	0.0418626	7.02669	0.0593685	0.000947326	-4.85984e-06	0.00115565	0.00115565	ENSG00000273028
28934	SH3GLB1	4.81772e-26	1.70157e-24	0.453592	0.0429742	7.28366	0.0633858	0.000791157	0.00142498	0.00102092	0.00142498	ENSG00000097033
16441	MYO1C	5.21712e-26	1.84056e-24	0.418944	0.0397198	6.64182	0.0530712	0.000441602	0.000114376	0.00145159	0.00145159	ENSG00000197879
10367	FH	6.15322e-26	2.16837e-24	-0.396451	0.0376426	6.7245	0.0477816	0.000323554	0.000515918	0.0013768	0.0013768	ENSG00000091483
3686	ARPC3	6.35628e-26	2.23741e-24	0.373494	0.0354731	7.8022	0.0421559	0.000648792	-0.00023988	0.00086122	0.00086122	ENSG00000111229
34905	ZBTB47	6.55121e-26	2.30344e-24	0.87059	0.0827079	5.77117	0.227587	0.00541775	-0.00513883	0.00279097	0.00279097	ENSG00000114853
31799	TMEM219	7.95973e-26	2.79554e-24	0.546946	0.0520518	6.5481	0.0906571	0.00170633	-0.00049017	0.00154495	0.00154495	ENSG00000149932
3968	ATP8B2	7.97782e-26	2.79876e-24	1.08487	0.103247	5.29679	0.353669	0.00854208	-0.00776014	0.00424987	0.00424987	ENSG00000143515
16100	MRPS18B	8.26025e-26	2.8946e-24	-0.478208	0.0455253	6.96188	0.0695114	0.00129023	-8.14286e-05	0.00119683	0.00119683	ENSG00000233813
16101	MRPS18B	8.26025e-26	2.8946e-24	-0.478208	0.0455253	6.96188	0.0695114	0.00129023	-8.14286e-05	0.00119683	0.00119683	ENSG00000203624
16102	MRPS18B	8.26025e-26	2.8946e-24	-0.478208	0.0455253	6.96188	0.0695114	0.00129023	-8.14286e-05	0.00119683	0.00119683	ENSG00000226111
16103	MRPS18B	8.26025e-26	2.8946e-24	-0.478208	0.0455253	6.96188	0.0695114	0.00129023	-8.14286e-05	0.00119683	0.00119683	ENSG00000223775
16104	MRPS18B	8.26025e-26	2.8946e-24	-0.478208	0.0455253	6.96188	0.0695114	0.00129023	-8.14286e-05	0.00119683	0.00119683	ENSG00000229861
16105	MRPS18B	8.26025e-26	2.8946e-24	-0.478208	0.0455253	6.96188	0.0695114	0.00129023	-8.14286e-05	0.00119683	0.00119683	ENSG00000204568
16106	MRPS18B	8.26025e-26	2.8946e-24	-0.478208	0.0455253	6.96188	0.0695114	0.00129023	-8.14286e-05	0.00119683	0.00119683	ENSG00000227420
177	ABR	8.31102e-26	2.90914e-24	0.599322	0.0570585	5.79725	0.10951	0.00117612	0.00116241	0.00273069	0.00273069	ENSG00000159842
18741	PNPT1	8.52184e-26	2.9796e-24	-0.538471	0.0512767	7.07211	0.0880128	0.00202654	-0.000656409	0.00112862	0.00112862	ENSG00000138035
10126	FAM8A1	8.61239e-26	3.0079e-24	0.433341	0.0412695	6.96129	0.0569856	0.000846587	2.03622e-05	0.00119722	0.00119722	ENSG00000137414
17661	OSBPL2	8.94752e-26	3.12147e-24	0.555567	0.0529279	6.68546	0.0934067	0.00195036	-0.00086981	0.00141127	0.00141127	ENSG00000130703
28057	RPS11	9.51942e-26	3.31729e-24	-0.327046	0.0311745	9.39177	0.0326711	8.1235e-05	0.000696621	0.00108498	0.00108498	ENSG00000142534
6526	COQ10B	9.83237e-26	3.42254e-24	0.611923	0.0583464	5.99522	0.11363	0.00176123	-3.51638e-05	0.00232393	0.00232393	ENSG00000115520
16774	NDUFAB1	1.12362e-25	3.90685e-24	-0.382516	0.0365166	7.3675	0.0449956	0.000614378	0.000852248	0.000985774	0.000985774	ENSG00000004779
27773	RPL18	1.25028e-25	4.34242e-24	-0.383736	0.0366684	9.45254	0.0453861	0.000136435	0.00147705	0.00111856	0.00147705	ENSG00000063177
18478	PIM3	1.48778e-25	5.16158e-24	-0.632975	0.0605802	5.94336	0.120945	0.00198158	-0.000984708	0.00242237	0.00242237	ENSG00000198355
13431	KCNK6	1.58173e-25	5.48145e-24	1.279	0.122478	4.96967	0.492599	0.0121724	-0.00971126	0.00582845	0.00582845	ENSG00000099337
31666	TMED7-TICAM2	1.70983e-25	5.91885e-24	0.786098	0.0753303	6.45083	0.188565	0.00515722	-0.000917621	0.00165237	0.00165237	ENSG00000251201
33375	VGLL3	1.75501e-25	6.06855e-24	1.52955	0.146609	5.41669	0.718897	0.0219871	0.000733788	0.00380582	0.00380582	ENSG00000206538
33548	WBP5	1.79835e-25	6.21155e-24	0.481305	0.0461438	6.74784	0.0705988	0.0011982	0.000271556	0.0013569	0.0013569	ENSG00000185222
18500	PITPNC1	1.80105e-25	6.21403e-24	-0.738845	0.0708356	5.89149	0.164318	0.00349483	-0.00276119	0.00252639	0.00252639	ENSG00000154217
28937	SH3PXD2A	1.83729e-25	6.33206e-24	0.634501	0.0608429	6.64577	0.124109	0.00137815	0.00306407	0.00144787	0.00306407	ENSG00000107957
28969	SHISA4	2.10831e-25	7.25813e-24	1.31006	0.12578	4.69214	0.517636	0.0111883	-0.00750761	0.00779654	0.00779654	ENSG00000198892
3602	ARHGEF4	2.21775e-25	7.62653e-24	-1.563	0.150135	5.2097	0.753176	0.0141431	0.0129055	0.0046122	0.0129055	ENSG00000136002
11627	H1FX	2.34305e-25	8.04859e-24	-0.414576	0.0398424	7.12582	0.0518352	0.000806383	-0.000441978	0.00109852	0.00109852	ENSG00000184897
29400	SLC5A6	2.449e-25	8.40333e-24	-0.769698	0.0740011	5.51506	0.177799	0.00308796	-0.00299732	0.00348344	0.00348344	ENSG00000138074
19833	RANGAP1	2.45185e-25	8.40389e-24	-0.327184	0.0314568	7.66194	0.0325227	0.000295751	0.000248042	0.000891684	0.000891684	ENSG00000100401
33598	WDR47	2.6754e-25	9.16011e-24	0.729658	0.0702084	6.47462	0.159899	0.00429002	-0.00405193	0.00162505	0.00162505	ENSG00000085433
3696	ARRB2	3.16804e-25	1.0835e-23	-0.749392	0.0722193	5.54304	0.171829	0.00286076	0.001609	0.00339798	0.00339798	ENSG00000141480
14924	LTV1	3.31751e-25	1.13338e-23	-0.417024	0.0402059	7.18968	0.0536031	0.000874584	0.00103241	0.00106524	0.00106524	ENSG00000135521
32514	TSPO	3.47045e-25	1.18434e-23	0.321356	0.0309952	7.84185	0.0318455	0.000282998	0.000869847	0.000854146	0.000869847	ENSG00000100300
4585	C12orf75	3.49668e-25	1.19199e-23	0.504926	0.0487042	7.20797	0.0780106	0.00179034	0.000243659	0.00105618	0.00105618	ENSG00000235162
32068	TOM1	4.20191e-25	1.43084e-23	0.865181	0.0835956	5.40601	0.229233	0.00454283	0.00168606	0.00384303	0.00384303	ENSG00000100284
19924	RBBP7	4.46945e-25	1.52029e-23	-0.373531	0.0361119	7.45372	0.0422353	0.000611202	-0.000107631	0.000953684	0.000953684	ENSG00000102054
31053	TAF5	4.61172e-25	1.56698e-23	-0.733915	0.0709735	5.72684	0.163803	0.00314725	-0.000195668	0.00289743	0.00289743	ENSG00000148835
18742	PNRC1	4.64069e-25	1.57512e-23	0.518277	0.0501231	6.78137	0.081158	0.00168559	-0.000919471	0.0013292	0.0013292	ENSG00000146278
30524	SPTBN1	6.02228e-25	2.04184e-23	0.294718	0.0285716	7.94113	0.0263944	0.000140314	0.000308624	0.000839287	0.000839287	ENSG00000115306
10441	FLNC	6.26402e-25	2.1215e-23	1.80264	0.174822	4.36461	0.975639	0.0254894	-0.0244414	0.0111857	0.0111857	ENSG00000128591
11638	H2AFY	6.40628e-25	2.16734e-23	-0.310392	0.0301084	8.4186	0.0292252	0.000265975	0.000163737	0.000821841	0.000821841	ENSG00000113648
31408	TFAM	7.10984e-25	2.40277e-23	-0.794259	0.077119	6.66008	0.194607	0.00221849	0.00491831	0.00143448	0.00491831	ENSG00000108064
8289	DAW1	7.30947e-25	2.46757e-23	0.870917	0.084584	5.47764	0.230185	0.00498342	-0.00146868	0.00360193	0.00360193	ENSG00000123977
3508	ARAP3	7.6349e-25	2.57466e-23	-0.453481	0.0440604	6.93146	0.062559	0.00111232	4.153e-05	0.00121726	0.00121726	ENSG00000120318
27910	RPL38	8.64757e-25	2.91302e-23	-0.314334	0.0305764	8.80727	0.0301133	0.000248383	0.000380286	0.000873517	0.000873517	ENSG00000172809
[truncated: 35,266 more rows]

## Sheet: MCF10A vs MCF10CA1a
	target_id	pval	qval	b	se_b	mean_obs	var_obs	tech_var	sigma_sq	smooth_sigma_sq	final_sigma_sq	gene_id	ensembl_gene_id
[truncated: 15,823 more rows]
