# Supplementary material for: Multiple roles of H2A.Z in regulating promoter chromatin architecture in human cells
Source: Nat Commun. 2021 May 5;12:2524. doi: 10.1038/s41467-021-22688-x (PMC8100287; doi:10.1038/s41467-021-22688-x)
Supplement: Supplementary file 5 — Supplementary Data 2 [file 41467_2021_22688_MOESM5_ESM.xlsx]

## Sheet: MCF10A-TOTAL 
Cluster 7					Cluster 6					Cluster 5					Cluster 4					Cluster 3					Cluster 2					Cluster 1
GO term	Description	P-value	FDR q-value		GO term	Description	P-value	FDR q-value		GO term	Description	P-value	FDR q-value		GO term	Description	P-value	FDR q-value		GO term	Description	P-value	FDR q-value		GO term	Description	P-value	FDR q-value		GO term	Description	P-value	FDR q-value
GO:0032501	multicellular organismal process	4.73e-28	7.29e-24		GO:0016071	mRNA metabolic process	4.63e-11	7.13e-07		GO:0071840	cellular component organization or biogenesis	8.61e-06	0.133		GO:0050911	detection of chemical stimulus involved in sensory perception of smell	3.59e-13	5.53e-09		GO:0044237	cellular metabolic process	9e-17	1.39e-12		GO:0090304	nucleic acid metabolic process	2.53e-20	3.9e-16		GO:0044237	cellular metabolic process	1.77e-12	2.73e-08
GO:0032502	developmental process	1.38e-22	1.06e-18		GO:0044237	cellular metabolic process	1.88e-10	1.45e-06		GO:0016043	cellular component organization	8.8e-06	0.0678		GO:0050907	detection of chemical stimulus involved in sensory perception	8.02e-13	6.18e-09		GO:0044260	cellular macromolecule metabolic process	4.78e-15	3.68e-11		GO:0016070	RNA metabolic process	1.32e-16	1.02e-12		GO:0034641	cellular nitrogen compound metabolic process	4.41e-11	3.4e-07
GO:0048856	anatomical structure development	2.48e-22	1.27e-18		GO:0034641	cellular nitrogen compound metabolic process	4.59e-10	2.36e-06		GO:0008152	metabolic process	4.57e-05	0.235		GO:0009593	detection of chemical stimulus	1.13e-11	5.82e-08		GO:0008152	metabolic process	1.98e-14	1.02e-10		GO:0006139	nucleobase-containing compound metabolic process	2.36e-16	1.21e-12		GO:0008152	metabolic process	1.94e-10	9.99e-07
GO:0050877	nervous system process	2.11e-21	8.12e-18		GO:0006807	nitrogen compound metabolic process	5.86e-10	2.26e-06		GO:0043632	modification-dependent macromolecule catabolic process	6.73e-05	0.259		GO:0050906	detection of stimulus involved in sensory perception	1.83e-10	7.04e-07		GO:0044238	primary metabolic process	7.02e-13	2.7e-09		GO:0034641	cellular nitrogen compound metabolic process	3.15e-16	1.21e-12		GO:0046483	heterocycle metabolic process	2e-09	7.69e-06
GO:0003008	system process	2.77e-21	8.53e-18		GO:0008152	metabolic process	1.03e-09	3.17e-06		GO:0044248	cellular catabolic process	7.11e-05	0.219		GO:0051606	detection of stimulus	9.56e-10	2.95e-06		GO:0071704	organic substance metabolic process	7.47e-13	2.3e-09		GO:0046483	heterocycle metabolic process	4.21e-15	1.3e-11		GO:0006139	nucleobase-containing compound metabolic process	2.03e-09	6.25e-06
GO:0048869	cellular developmental process	9.46e-19	2.43e-15		GO:0051641	cellular localization	1.61e-09	4.12e-06		GO:0006511	ubiquitin-dependent protein catabolic process	0.00011	0.283		GO:0006955	immune response	9.76e-08	0.000251		GO:0006807	nitrogen compound metabolic process	1.39e-11	3.57e-08		GO:0006725	cellular aromatic compound metabolic process	3.23e-14	8.3e-11		GO:0006725	cellular aromatic compound metabolic process	3.56e-09	9.15e-06
GO:0043269	regulation of ion transport	2.08e-18	4.58e-15		GO:0000377	RNA splicing, via transesterification reactions with bulged adenosine as nucleophile	1.8e-09	3.95e-06		GO:0044265	cellular macromolecule catabolic process	0.000118	0.261		GO:0006952	defense response	1.63e-06	0.0036		GO:0051641	cellular localization	5.49e-10	1.21e-06		GO:0034470	ncRNA processing	9.5e-13	2.09e-09		GO:1901360	organic cyclic compound metabolic process	3.66e-09	8.06e-06
GO:0007186	G protein-coupled receptor signaling pathway	7.42e-18	1.43e-14		GO:0000398	mRNA splicing, via spliceosome	1.8e-09	3.46e-06		GO:0051603	proteolysis involved in cellular protein catabolic process	0.000119	0.23		GO:0006396	RNA processing	3.75e-06	0.00722		GO:0006996	organelle organization	2.41e-09	4.65e-06		GO:1901360	organic cyclic compound metabolic process	1.36e-12	2.62e-09		GO:0006807	nitrogen compound metabolic process	7.27e-09	1.4e-05
GO:0051239	regulation of multicellular organismal process	7.45e-17	1.28e-13		GO:0000375	RNA splicing, via transesterification reactions	3.11e-09	5.32e-06		GO:0019941	modification-dependent protein catabolic process	0.000134	0.229		GO:0007186	G protein-coupled receptor signaling pathway	3.9e-06	0.00667		GO:0070647	protein modification by small protein conjugation or removal	2.59e-09	4.44e-06		GO:0034660	ncRNA metabolic process	2.4e-12	4.1e-09		GO:0044238	primary metabolic process	1.37e-08	2.35e-05
GO:0010646	regulation of cell communication	5.5e-16	8.47e-13		GO:0046483	heterocycle metabolic process	4.64e-09	7.14e-06		GO:0009056	catabolic process	0.000159	0.246		GO:0051290	protein heterotetramerization	7.48e-06	0.0115		GO:0043170	macromolecule metabolic process	2.83e-09	4.36e-06		GO:0009059	macromolecule biosynthetic process	5.61e-12	8.64e-09		GO:0071704	organic substance metabolic process	1.96e-08	3.02e-05
GO:0023051	regulation of signaling	7.92e-16	1.11e-12		GO:0006139	nucleobase-containing compound metabolic process	6.86e-09	9.61e-06		GO:0044237	cellular metabolic process	0.000173	0.242		GO:0045087	innate immune response	8.1e-06	0.0113		GO:0044267	cellular protein metabolic process	4.33e-09	6.07e-06		GO:0044237	cellular metabolic process	1.32e-11	1.84e-08		GO:0043170	macromolecule metabolic process	3.49e-08	4.89e-05
GO:0050793	regulation of developmental process	9.72e-16	1.25e-12		GO:0006397	mRNA processing	1.37e-08	1.76e-05		GO:0034975	protein folding in endoplasmic reticulum	0.000245	0.314		GO:0031424	keratinization	2.29e-05	0.0294		GO:0051649	establishment of localization in cell	7.73e-09	9.92e-06		GO:0008152	metabolic process	1.09e-10	1.4e-07		GO:0090304	nucleic acid metabolic process	5.19e-08	6.66e-05
GO:0007165	signal transduction	3.08e-15	3.65e-12		GO:0006725	cellular aromatic compound metabolic process	1.39e-08	1.64e-05		GO:0046833	positive regulation of RNA export from nucleus	0.000268	0.318		GO:0016070	RNA metabolic process	2.43e-05	0.0288		GO:0043412	macromolecule modification	9.78e-09	1.16e-05		GO:0043170	macromolecule metabolic process	1.32e-10	1.57e-07		GO:0044260	cellular macromolecule metabolic process	5.58e-08	6.61e-05
GO:0009653	anatomical structure morphogenesis	1.72e-14	1.9e-11		GO:0043170	macromolecule metabolic process	1.4e-08	1.54e-05		GO:1901575	organic substance catabolic process	0.000286	0.315		GO:0018149	peptide cross-linking	2.6e-05	0.0286		GO:1901564	organonitrogen compound metabolic process	1.42e-08	1.56e-05		GO:0006396	RNA processing	1.72e-10	1.89e-07		GO:0034660	ncRNA metabolic process	4.37e-07	0.000481
GO:0044057	regulation of system process	4.01e-14	4.12e-11		GO:0044238	primary metabolic process	3.13e-08	3.22e-05		GO:1901564	organonitrogen compound metabolic process	0.000399	0.41		GO:0002697	regulation of immune effector process	2.67e-05	0.0275		GO:0034641	cellular nitrogen compound metabolic process	3.18e-08	3.27e-05		GO:0006974	cellular response to DNA damage stimulus	3.83e-10	3.94e-07		GO:0043933	protein-containing complex subunit organization	4.65e-07	0.000478
GO:0099177	regulation of trans-synaptic signaling	6.92e-14	6.66e-11		GO:0090304	nucleic acid metabolic process	3.46e-08	3.33e-05		GO:0001552	ovarian follicle atresia	0.000406	0.391		GO:0090304	nucleic acid metabolic process	4.32e-05	0.0417		GO:0006464	cellular protein modification process	3.75e-08	3.61e-05		GO:0008033	tRNA processing	2.53e-09	2.44e-06		GO:1903047	mitotic cell cycle process	6.96e-07	0.00067
GO:0034765	regulation of ion transmembrane transport	7.38e-14	6.69e-11		GO:0071704	organic substance metabolic process	3.81e-08	3.45e-05		GO:0032241	positive regulation of nucleobase-containing compound transport	0.000423	0.383		GO:0070268	cornification	8.18e-05	0.0742		GO:0036211	protein modification process	3.75e-08	3.4e-05		GO:0070125	mitochondrial translational elongation	3.53e-09	3.2e-06		GO:0016070	RNA metabolic process	8.82e-07	0.0008
GO:0045595	regulation of cell differentiation	8.07e-14	6.91e-11		GO:0022607	cellular component assembly	4.07e-08	3.48e-05		GO:0090435	protein localization to nuclear envelope	0.000423	0.362		GO:0002684	positive regulation of immune system process	8.61e-05	0.0737		GO:0006725	cellular aromatic compound metabolic process	7.31e-08	6.26e-05		GO:0006281	DNA repair	4.68e-09	4.01e-06		GO:0010389	regulation of G2/M transition of mitotic cell cycle	1.2e-06	0.00102
GO:0050804	modulation of chemical synaptic transmission	9.45e-14	7.66e-11		GO:0046907	intracellular transport	7.14e-08	5.79e-05		GO:0043161	proteasome-mediated ubiquitin-dependent protein catabolic process	0.000596	0.483		GO:0002720	positive regulation of cytokine production involved in immune response	0.000142	0.116		GO:1903047	mitotic cell cycle process	1.21e-07	9.83e-05		GO:0016071	mRNA metabolic process	5.83e-09	4.73e-06		GO:1902749	regulation of cell cycle G2/M phase transition	1.98e-06	0.0016
GO:0030154	cell differentiation	2.02e-13	1.56e-10		GO:1901360	organic cyclic compound metabolic process	1.11e-07	8.54e-05		GO:0006508	proteolysis	0.000705	0.543		GO:0002718	regulation of cytokine production involved in immune response	0.000153	0.118		GO:0022607	cellular component assembly	1.46e-07	0.000112		GO:0034645	cellular macromolecule biosynthetic process	9.35e-09	7.2e-06		GO:0009059	macromolecule biosynthetic process	2.26e-06	0.00174
GO:0048731	system development	2.39e-13	1.76e-10		GO:0044260	cellular macromolecule metabolic process	1.3e-07	9.5e-05		GO:0044238	primary metabolic process	0.000708	0.519		GO:0035456	response to interferon-beta	0.000166	0.122		GO:0046483	heterocycle metabolic process	1.47e-07	0.000108		GO:0034622	cellular protein-containing complex assembly	2.08e-08	1.52e-05		GO:0000075	cell cycle checkpoint	2.4e-06	0.00176
GO:0007610	behavior	2.41e-13	1.69e-10		GO:0008380	RNA splicing	1.95e-07	0.000137		GO:0009057	macromolecule catabolic process	0.000729	0.51		GO:0043207	response to external biotic stimulus	0.00017	0.119		GO:0071840	cellular component organization or biogenesis	1.99e-07	0.000139		GO:0070126	mitochondrial translational termination	3.01e-08	2.11e-05		GO:0034622	cellular protein-containing complex assembly	2.63e-06	0.00184
GO:0034762	regulation of transmembrane transport	3.76e-13	2.52e-10		GO:0015031	protein transport	2.32e-07	0.000156		GO:0032516	positive regulation of phosphoprotein phosphatase activity	0.000743	0.498		GO:0046483	heterocycle metabolic process	0.000219	0.147		GO:0046907	intracellular transport	2.05e-07	0.000138		GO:0006399	tRNA metabolic process	3.56e-08	2.38e-05		GO:0009058	biosynthetic process	3.14e-06	0.0021
GO:0007600	sensory perception	1.09e-12	6.99e-10		GO:0042886	amide transport	2.36e-07	0.000152		GO:0006446	regulation of translational initiation	0.000785	0.504		GO:0050778	positive regulation of immune response	0.000252	0.162		GO:0032446	protein modification by small protein conjugation	2.47e-07	0.000159		GO:0006414	translational elongation	5.71e-08	3.67e-05		GO:0044271	cellular nitrogen compound biosynthetic process	4.59e-06	0.00295
GO:0060284	regulation of cell development	1.27e-12	7.81e-10		GO:0033036	macromolecule localization	2.83e-07	0.000174		GO:0006996	organelle organization	0.000815	0.502		GO:1901360	organic cyclic compound metabolic process	0.000292	0.18		GO:0016043	cellular component organization	2.81e-07	0.000173		GO:0006807	nitrogen compound metabolic process	5.9e-08	3.64e-05		GO:0007093	mitotic cell cycle checkpoint	5e-06	0.00308
GO:0051093	negative regulation of developmental process	5.31e-12	3.15e-09		GO:0045184	establishment of protein localization	5.26e-07	0.000312		GO:0050658	RNA transport	0.000959	0.568		GO:0009607	response to biotic stimulus	0.000292	0.173		GO:0022402	cell cycle process	2.96e-07	0.000176		GO:0032774	RNA biosynthetic process	7.74e-08	4.58e-05		GO:1901576	organic substance biosynthetic process	5.37e-06	0.00318
GO:0009887	animal organ morphogenesis	6.13e-12	3.5e-09		GO:0015833	peptide transport	5.45e-07	0.000311		GO:0050657	nucleic acid transport	0.000959	0.547		GO:0019883	antigen processing and presentation of endogenous antigen	0.000302	0.172		GO:0006139	nucleobase-containing compound metabolic process	3.01e-07	0.000172		GO:0006415	translational termination	8.02e-08	4.58e-05		GO:0022402	cell cycle process	6.21e-06	0.00354
GO:0022603	regulation of anatomical structure morphogenesis	7.66e-12	4.22e-09		GO:0034622	cellular protein-containing complex assembly	5.66e-07	0.000311		GO:0046907	intracellular transport	0.001	0.55		GO:0002703	regulation of leukocyte mediated immunity	0.000317	0.174		GO:0016032	viral process	4.69e-07	0.000258		GO:0006397	mRNA processing	1.17e-07	6.42e-05		GO:0034470	ncRNA processing	7.55e-06	0.00415
GO:0050789	regulation of biological process	8.34e-12	4.43e-09		GO:0043933	protein-containing complex subunit organization	6.99e-07	0.000371							GO:0050776	regulation of immune response	0.00033	0.175		GO:0044403	symbiont process	4.69e-07	0.000249		GO:0071704	organic substance metabolic process	1.4e-07	7.43e-05		GO:0006396	RNA processing	1.37e-05	0.00728
GO:0032879	regulation of localization	2.8e-11	1.44e-08		GO:0008104	protein localization	8.52e-07	0.000438							GO:0006725	cellular aromatic compound metabolic process	0.000331	0.17		GO:1901360	organic cyclic compound metabolic process	4.92e-07	0.000253		GO:1901576	organic substance biosynthetic process	1.7e-07	8.74e-05		GO:0007346	regulation of mitotic cell cycle	1.46e-05	0.0075
GO:0023052	signaling	2.8e-11	1.39e-08		GO:0051649	establishment of localization in cell	1.1e-06	0.000547							GO:0006139	nucleobase-containing compound metabolic process	0.000337	0.167		GO:1901576	organic substance biosynthetic process	5.7e-07	0.000283		GO:0009058	biosynthetic process	2.05e-07	0.000102		GO:0016072	rRNA metabolic process	2.36e-05	0.0117
GO:0065007	biological regulation	4.13e-11	1.99e-08		GO:0016070	RNA metabolic process	1.48e-06	0.000711							GO:0002699	positive regulation of immune effector process	0.00034	0.164		GO:0016567	protein ubiquitination	6.87e-07	0.000331		GO:0044238	primary metabolic process	2.65e-07	0.000128		GO:0051784	negative regulation of nuclear division	2.37e-05	0.0114
GO:0035194	posttranscriptional gene silencing by RNA	4.85e-11	2.27e-08		GO:0033365	protein localization to organelle	1.85e-06	0.000863							GO:0060100	positive regulation of phagocytosis, engulfment	0.000389	0.181		GO:0033036	macromolecule localization	7.04e-07	0.000329		GO:0044260	cellular macromolecule metabolic process	3.01e-07	0.00014		GO:0071173	spindle assembly checkpoint	2.47e-05	0.0115
GO:0016441	posttranscriptional gene silencing	5.51e-11	2.5e-08		GO:0006886	intracellular protein transport	2.46e-06	0.00111							GO:1905155	positive regulation of membrane invagination	0.000389	0.176		GO:0009058	biosynthetic process	7.49e-07	0.000339		GO:0043933	protein-containing complex subunit organization	3.48e-07	0.000158		GO:0071174	mitotic spindle checkpoint	2.47e-05	0.0112
GO:2000026	regulation of multicellular organismal development	6.61e-11	2.91e-08		GO:0065003	protein-containing complex assembly	3.01e-06	0.00133							GO:0051707	response to other organism	0.000511	0.225		GO:0008104	protein localization	8.29e-07	0.000365		GO:0043624	cellular protein complex disassembly	3.84e-07	0.000169		GO:0007094	mitotic spindle assembly checkpoint	2.47e-05	0.0109
GO:0051960	regulation of nervous system development	6.71e-11	2.87e-08		GO:0034660	ncRNA metabolic process	3.14e-06	0.00134							GO:0098542	defense response to other organism	0.000563	0.241		GO:0044249	cellular biosynthetic process	8.86e-07	0.000379		GO:0006364	rRNA processing	6.45e-07	0.000276		GO:0031577	spindle checkpoint	2.47e-05	0.0106
GO:0009966	regulation of signal transduction	1.29e-10	5.36e-08		GO:0071705	nitrogen compound transport	3.17e-06	0.00132							GO:1905153	regulation of membrane invagination	0.000655	0.273		GO:0072594	establishment of protein localization to organelle	1.09e-06	0.000453		GO:0044249	cellular biosynthetic process	1.14e-06	0.000474		GO:0006397	mRNA processing	2.6e-05	0.0108
GO:0035195	gene silencing by miRNA	1.62e-10	6.59e-08		GO:0044265	cellular macromolecule catabolic process	3.21e-06	0.0013							GO:0002682	regulation of immune system process	0.000685	0.278		GO:0006886	intracellular protein transport	1.11e-06	0.00045		GO:0044271	cellular nitrogen compound biosynthetic process	1.42e-06	0.000578		GO:0045839	negative regulation of mitotic nuclear division	3.04e-05	0.0123
GO:0031047	gene silencing by RNA	1.8e-10	7.13e-08		GO:0009057	macromolecule catabolic process	3.98e-06	0.00157							GO:0002698	negative regulation of immune effector process	0.000685	0.271		GO:0019538	protein metabolic process	1.3e-06	0.000514		GO:0006259	DNA metabolic process	1.43e-06	0.000566		GO:0000377	RNA splicing, via transesterification reactions with bulged adenosine as nucleophile	3.3e-05	0.013
GO:0007187	G protein-coupled receptor signaling pathway, coupled to cyclic nucleotide second messenger	1.84e-10	7.09e-08		GO:0010257	NADH dehydrogenase complex assembly	4.18e-06	0.00161							GO:0006959	humoral immune response	0.000845	0.325		GO:0033043	regulation of organelle organization	2.49e-06	0.00096		GO:0016072	rRNA metabolic process	1.53e-06	0.000589		GO:0000398	mRNA splicing, via spliceosome	3.3e-05	0.0127
GO:0030182	neuron differentiation	3.66e-10	1.38e-07		GO:0032981	mitochondrial respiratory chain complex I assembly	4.18e-06	0.00157							GO:0043039	tRNA aminoacylation	0.0009	0.338		GO:0045184	establishment of protein localization	3.16e-06	0.00119		GO:0008380	RNA splicing	1.83e-06	0.000686		GO:0044249	cellular biosynthetic process	3.77e-05	0.0142
GO:0045596	negative regulation of cell differentiation	4.58e-10	1.68e-07		GO:0033108	mitochondrial respiratory chain complex assembly	4.58e-06	0.00168							GO:0006418	tRNA aminoacylation for protein translation	0.000969	0.356		GO:0061024	membrane organization	4.21e-06	0.00154		GO:0006996	organelle organization	2.36e-06	0.000864		GO:0045841	negative regulation of mitotic metaphase/anaphase transition	4.65e-05	0.017
GO:0097485	neuron projection guidance	5.14e-10	1.84e-07		GO:0006396	RNA processing	5.38e-06	0.00193												GO:0051128	regulation of cellular component organization	4.31e-06	0.00155		GO:0006400	tRNA modification	3.43e-06	0.00123		GO:0000375	RNA splicing, via transesterification reactions	4.66e-05	0.0167
GO:0050767	regulation of neurogenesis	5.17e-10	1.81e-07		GO:1901564	organonitrogen compound metabolic process	6.17e-06	0.00216												GO:0051301	cell division	4.4e-06	0.00154		GO:0032984	protein-containing complex disassembly	3.66e-06	0.00128		GO:1901990	regulation of mitotic cell cycle phase transition	5.44e-05	0.019
GO:0071805	potassium ion transmembrane transport	7.12e-10	2.44e-07		GO:0072594	establishment of protein localization to organelle	1.15e-05	0.00393												GO:0044419	interspecies interaction between organisms	4.74e-06	0.00162		GO:0006352	DNA-templated transcription, initiation	9.64e-06	0.0033		GO:0018130	heterocycle biosynthetic process	5.53e-05	0.0189
GO:0071804	cellular potassium ion transport	7.12e-10	2.39e-07		GO:0007051	spindle organization	1.46e-05	0.00488												GO:0034613	cellular protein localization	6.37e-06	0.00213		GO:0022904	respiratory electron transport chain	1.12e-05	0.00375		GO:0071840	cellular component organization or biogenesis	6.19e-05	0.0208
GO:0007411	axon guidance	7.27e-10	2.38e-07		GO:0006605	protein targeting	1.75e-05	0.00573												GO:0070727	cellular macromolecule localization	6.45e-06	0.00211		GO:0033554	cellular response to stress	1.29e-05	0.00424		GO:1902100	negative regulation of metaphase/anaphase transition of cell cycle	6.22e-05	0.0204
GO:0007188	adenylate cyclase-modulating G protein-coupled receptor signaling pathway	8.9e-10	2.86e-07		GO:0070727	cellular macromolecule localization	2.22e-05	0.00712												GO:0006793	phosphorus metabolic process	6.61e-06	0.00212		GO:0045333	cellular respiration	1.57e-05	0.00504		GO:1901362	organic cyclic compound biosynthetic process	6.43e-05	0.0206
GO:0051241	negative regulation of multicellular organismal process	1.11e-09	3.48e-07		GO:0071826	ribonucleoprotein complex subunit organization	2.88e-05	0.00906												GO:0044248	cellular catabolic process	8.26e-06	0.0026		GO:0071840	cellular component organization or biogenesis	1.78e-05	0.00561		GO:1901987	regulation of cell cycle phase transition	6.68e-05	0.021
GO:0007267	cell-cell signaling	1.33e-09	4.1e-07		GO:0006974	cellular response to DNA damage stimulus	4.13e-05	0.0127												GO:0051338	regulation of transferase activity	8.63e-06	0.00266		GO:0006412	translation	2.46e-05	0.00759		GO:0044770	cell cycle phase transition	6.9e-05	0.0213
GO:0051049	regulation of transport	2.13e-09	6.45e-07		GO:0034655	nucleobase-containing compound catabolic process	4.5e-05	0.0136												GO:0051179	localization	1.01e-05	0.00305		GO:0043043	peptide biosynthetic process	2.51e-05	0.00757		GO:0034654	nucleobase-containing compound biosynthetic process	7.65e-05	0.0231
GO:0048513	animal organ development	2.68e-09	7.95e-07		GO:0006399	tRNA metabolic process	4.51e-05	0.0134												GO:0015031	protein transport	1.02e-05	0.00301		GO:0006363	termination of RNA polymerase I transcription	3.95e-05	0.0117		GO:0009451	RNA modification	8.16e-05	0.0242
GO:0048468	cell development	3.14e-09	9.12e-07		GO:0044248	cellular catabolic process	5.64e-05	0.0164												GO:0071705	nitrogen compound transport	1.07e-05	0.0031		GO:0034654	nucleobase-containing compound biosynthetic process	4.21e-05	0.0122		GO:0006364	rRNA processing	8.31e-05	0.0242
GO:0006813	potassium ion transport	4.67e-09	1.33e-06		GO:0034613	cellular protein localization	5.73e-05	0.0163												GO:0009057	macromolecule catabolic process	1.27e-05	0.00362		GO:0009451	RNA modification	5.29e-05	0.0151		GO:0033047	regulation of mitotic sister chromatid segregation	0.000102	0.029
GO:0098916	anterograde trans-synaptic signaling	4.89e-09	1.37e-06		GO:0051726	regulation of cell cycle	5.86e-05	0.0164												GO:0033365	protein localization to organelle	1.28e-05	0.00359		GO:0006361	transcription initiation from RNA polymerase I promoter	6.27e-05	0.0176		GO:2000816	negative regulation of mitotic sister chromatid separation	0.000107	0.0299
GO:0007268	chemical synaptic transmission	4.89e-09	1.35e-06		GO:0022402	cell cycle process	7.47e-05	0.0206												GO:0044265	cellular macromolecule catabolic process	1.83e-05	0.00504		GO:0016043	cellular component organization	6.44e-05	0.0177		GO:0010564	regulation of cell cycle process	0.000107	0.0295
GO:0048583	regulation of response to stimulus	5.05e-09	1.37e-06		GO:0022618	ribonucleoprotein complex assembly	8.05e-05	0.0218												GO:0009893	positive regulation of metabolic process	1.86e-05	0.00504		GO:0080090	regulation of primary metabolic process	6.54e-05	0.0177		GO:0006996	organelle organization	0.000111	0.0299
GO:0098660	inorganic ion transmembrane transport	7.5e-09	1.99e-06		GO:0006402	mRNA catabolic process	8.68e-05	0.0231												GO:0006796	phosphate-containing compound metabolic process	1.88e-05	0.00501		GO:0018130	heterocycle biosynthetic process	6.73e-05	0.0179		GO:0033045	regulation of sister chromatid segregation	0.000111	0.0295
GO:0051240	positive regulation of multicellular organismal process	8.46e-09	2.21e-06		GO:0006401	RNA catabolic process	9.77e-05	0.0255												GO:0010604	positive regulation of macromolecule metabolic process	2.07e-05	0.0054		GO:0051171	regulation of nitrogen compound metabolic process	8.07e-05	0.0211		GO:0019438	aromatic compound biosynthetic process	0.000115	0.0302
GO:0050890	cognition	1.09e-08	2.81e-06		GO:1901575	organic substance catabolic process	0.00011	0.0282												GO:1901575	organic substance catabolic process	2.34e-05	0.00601		GO:0065004	protein-DNA complex assembly	9.66e-05	0.0248		GO:0016043	cellular component organization	0.000119	0.0305
GO:0099536	synaptic signaling	1.16e-08	2.94e-06		GO:0006412	translation	0.000116	0.0294												GO:0015833	peptide transport	2.42e-05	0.0061		GO:0019219	regulation of nucleobase-containing compound metabolic process	0.000101	0.0255		GO:1905819	negative regulation of chromosome separation	0.000137	0.0346
GO:0099537	trans-synaptic signaling	1.16e-08	2.89e-06		GO:0071702	organic substance transport	0.000151	0.0375												GO:0051347	positive regulation of transferase activity	2.84e-05	0.00705		GO:0006353	DNA-templated transcription, termination	0.000101	0.0251		GO:0006353	DNA-templated transcription, termination	0.000154	0.0382
GO:0042391	regulation of membrane potential	1.31e-08	3.22e-06		GO:0044271	cellular nitrogen compound biosynthetic process	0.000166	0.0407												GO:0051276	chromosome organization	2.86e-05	0.00699		GO:0022607	cellular component assembly	0.000109	0.0267		GO:0006363	termination of RNA polymerase I transcription	0.000174	0.0425
GO:0051094	positive regulation of developmental process	1.38e-08	3.32e-06		GO:0043412	macromolecule modification	0.000172	0.0415												GO:0071702	organic substance transport	3.13e-05	0.00753		GO:0065003	protein-containing complex assembly	0.000113	0.0272		GO:0033048	negative regulation of mitotic sister chromatid segregation	0.000218	0.0526
GO:0034220	ion transmembrane transport	1.85e-08	4.4e-06		GO:0044267	cellular protein metabolic process	0.00019	0.0451												GO:0042886	amide transport	3.54e-05	0.00838		GO:0030490	maturation of SSU-rRNA	0.000117	0.0279		GO:0045930	negative regulation of mitotic cell cycle	0.00023	0.0545
GO:0009952	anterior/posterior pattern specification	1.86e-08	4.34e-06		GO:0000956	nuclear-transcribed mRNA catabolic process	0.00021	0.0491												GO:1903311	regulation of mRNA metabolic process	3.7e-05	0.00863		GO:0033108	mitochondrial respiratory chain complex assembly	0.000131	0.0307		GO:0034645	cellular macromolecule biosynthetic process	0.000235	0.0548
GO:0006811	ion transport	2.09e-08	4.8e-06		GO:0007017	microtubule-based process	0.000262	0.0603												GO:0044271	cellular nitrogen compound biosynthetic process	3.89e-05	0.00894		GO:0010389	regulation of G2/M transition of mitotic cell cycle	0.000138	0.0317		GO:0016071	mRNA metabolic process	0.000245	0.0563
GO:0022604	regulation of cell morphogenesis	2.49e-08	5.64e-06		GO:0019538	protein metabolic process	0.000306	0.0693												GO:0051234	establishment of localization	3.96e-05	0.00897		GO:1902749	regulation of cell cycle G2/M phase transition	0.000142	0.0321		GO:1901991	negative regulation of mitotic cell cycle phase transition	0.000253	0.0573
GO:0065008	regulation of biological quality	3.14e-08	7.01e-06		GO:0070925	organelle assembly	0.000336	0.075												GO:0031323	regulation of cellular metabolic process	4.05e-05	0.00905		GO:0019438	aromatic compound biosynthetic process	0.000144	0.0322		GO:0033044	regulation of chromosome organization	0.000267	0.0596
GO:0007218	neuropeptide signaling pathway	4.63e-08	1.02e-05		GO:0006567	threonine catabolic process	0.00034	0.0748												GO:0006635	fatty acid beta-oxidation	4.46e-05	0.00982		GO:1903047	mitotic cell cycle process	0.000172	0.0378		GO:0065003	protein-containing complex assembly	0.000268	0.059
GO:0030001	metal ion transport	7.22e-08	1.57e-05		GO:0019518	L-threonine catabolic process to glycine	0.00034	0.0737												GO:0009056	catabolic process	4.64e-05	0.0101		GO:0022900	electron transport chain	0.000186	0.0403		GO:0006361	transcription initiation from RNA polymerase I promoter	0.000272	0.059
GO:0007606	sensory perception of chemical stimulus	7.95e-08	1.7e-05		GO:0019439	aromatic compound catabolic process	0.000353	0.0756												GO:0033554	cellular response to stress	4.99e-05	0.0107		GO:0030488	tRNA methylation	0.000206	0.0441		GO:0044772	mitotic cell cycle phase transition	0.000288	0.0616
GO:0045664	regulation of neuron differentiation	8.87e-08	1.87e-05		GO:0006281	DNA repair	0.00036	0.0759												GO:1901362	organic cyclic compound biosynthetic process	5.4e-05	0.0114		GO:0031326	regulation of cellular biosynthetic process	0.000207	0.0437		GO:0070925	organelle assembly	0.00031	0.0655
GO:0045597	positive regulation of cell differentiation	8.93e-08	1.86e-05		GO:0046700	heterocycle catabolic process	0.000361	0.0752												GO:0019395	fatty acid oxidation	5.45e-05	0.0113		GO:0051726	regulation of cell cycle	0.000213	0.0444		GO:0031167	rRNA methylation	0.000324	0.0674
GO:0022610	biological adhesion	1.06e-07	2.17e-05		GO:0043043	peptide biosynthetic process	0.000382	0.0785												GO:0031325	positive regulation of cellular metabolic process	5.88e-05	0.0121		GO:0010556	regulation of macromolecule biosynthetic process	0.000217	0.0445		GO:0032200	telomere organization	0.000329	0.0676
GO:0007611	learning or memory	1.18e-07	2.39e-05		GO:0043632	modification-dependent macromolecule catabolic process	0.000407	0.0826												GO:0016482	cytosolic transport	6.42e-05	0.013		GO:0071824	protein-DNA complex subunit organization	0.000219	0.0445		GO:0033046	negative regulation of sister chromatid segregation	0.000335	0.068
GO:0021953	central nervous system neuron differentiation	1.23e-07	2.45e-05		GO:0044270	cellular nitrogen compound catabolic process	0.000411	0.0823												GO:0006511	ubiquitin-dependent protein catabolic process	6.82e-05	0.0136		GO:0051252	regulation of RNA metabolic process	0.000233	0.0466		GO:0043412	macromolecule modification	0.000345	0.069
GO:0045944	positive regulation of transcription by RNA polymerase II	1.25e-07	2.46e-05		GO:0009056	catabolic process	0.000471	0.0931												GO:0034440	lipid oxidation	6.85e-05	0.0135		GO:0031323	regulation of cellular metabolic process	0.000242	0.0478		GO:0008380	RNA splicing	0.000354	0.07
GO:0007155	cell adhesion	1.35e-07	2.63e-05		GO:0016567	protein ubiquitination	0.000475	0.0926												GO:0048522	positive regulation of cellular process	6.86e-05	0.0134		GO:2000112	regulation of cellular macromolecule biosynthetic process	0.000283	0.0552		GO:1901988	negative regulation of cell cycle phase transition	0.000374	0.073
GO:2001257	regulation of cation channel activity	1.41e-07	2.72e-05		GO:0034470	ncRNA processing	0.000482	0.0929												GO:0051603	proteolysis involved in cellular protein catabolic process	7.13e-05	0.0137		GO:0009889	regulation of biosynthetic process	0.000364	0.07		GO:0032774	RNA biosynthetic process	0.000375	0.0722
GO:0055085	transmembrane transport	1.61e-07	3.06e-05		GO:0050684	regulation of mRNA processing	0.000483	0.092												GO:0009894	regulation of catabolic process	7.14e-05	0.0136		GO:0034080	CENP-A containing nucleosome assembly	0.0004	0.0761		GO:0007088	regulation of mitotic nuclear division	0.000393	0.0747
GO:0019932	second-messenger-mediated signaling	1.62e-07	3.05e-05		GO:0051225	spindle assembly	0.000494	0.0927												GO:0051726	regulation of cell cycle	7.74e-05	0.0145		GO:0022402	cell cycle process	0.000417	0.0784		GO:0051985	negative regulation of chromosome segregation	0.00041	0.077
GO:0048878	chemical homeostasis	1.75e-07	3.25e-05		GO:0006259	DNA metabolic process	0.000537	0.0997												GO:0051173	positive regulation of nitrogen compound metabolic process	8.29e-05	0.0154		GO:0022411	cellular component disassembly	0.000483	0.0897		GO:0022607	cellular component assembly	0.000448	0.0831
GO:0010721	negative regulation of cell development	1.82e-07	3.35e-05		GO:0007346	regulation of mitotic cell cycle	0.000574	0.105												GO:0016071	mRNA metabolic process	8.74e-05	0.016		GO:0043486	histone exchange	0.000484	0.0889		GO:0044267	cellular protein metabolic process	0.000483	0.0887
GO:0003002	regionalization	1.86e-07	3.37e-05		GO:0051179	localization	0.000653	0.118												GO:0018130	heterocycle biosynthetic process	8.94e-05	0.0162		GO:0051301	cell division	0.000488	0.0885		GO:0010965	regulation of mitotic sister chromatid separation	0.000495	0.0898
GO:0007389	pattern specification process	2.14e-07	3.83e-05		GO:0006413	translational initiation	0.000674	0.121												GO:0031399	regulation of protein modification process	9.5e-05	0.017		GO:0006351	transcription, DNA-templated	0.000515	0.0923		GO:0031570	DNA integrity checkpoint	0.000517	0.0927
GO:0010769	regulation of cell morphogenesis involved in differentiation	2.34e-07	4.14e-05		GO:0071840	cellular component organization or biogenesis	0.000731	0.129												GO:0007049	cell cycle	9.78e-05	0.0173		GO:1901362	organic cyclic compound biosynthetic process	0.000547	0.0968		GO:0070129	regulation of mitochondrial translation	0.000528	0.0935
GO:0016458	gene silencing	2.5e-07	4.38e-05		GO:0043414	macromolecule methylation	0.00075	0.131												GO:0022406	membrane docking	9.82e-05	0.0172		GO:0097659	nucleic acid-templated transcription	0.000554	0.097		GO:0051641	cellular localization	0.000593	0.104
GO:0050794	regulation of cellular process	2.61e-07	4.52e-05		GO:0051603	proteolysis involved in cellular protein catabolic process	0.000766	0.133												GO:0009062	fatty acid catabolic process	9.99e-05	0.0173		GO:0044085	cellular component biogenesis	0.000557	0.0965		GO:0006352	DNA-templated transcription, initiation	0.000676	0.117
GO:0048167	regulation of synaptic plasticity	2.69e-07	4.6e-05		GO:0051301	cell division	0.000785	0.134												GO:0044281	small molecule metabolic process	0.000108	0.0185		GO:0000375	RNA splicing, via transesterification reactions	0.000621	0.106		GO:0051783	regulation of nuclear division	0.000676	0.116
GO:0048729	tissue morphogenesis	2.74e-07	4.64e-05		GO:0043603	cellular amide metabolic process	0.000809	0.137												GO:0006259	DNA metabolic process	0.000108	0.0184		GO:0060255	regulation of macromolecule metabolic process	0.00066	0.112		GO:0071824	protein-DNA complex subunit organization	0.000734	0.124
GO:0010959	regulation of metal ion transport	2.82e-07	4.73e-05		GO:0006566	threonine metabolic process	0.000821	0.138												GO:0019941	modification-dependent protein catabolic process	0.00011	0.0184		GO:0031055	chromatin remodeling at centromere	0.000719	0.12		GO:0071826	ribonucleoprotein complex subunit organization	0.000767	0.128
GO:0048598	embryonic morphogenesis	4.3e-07	7.13e-05		GO:0007034	vacuolar transport	0.000829	0.137												GO:0090304	nucleic acid metabolic process	0.000111	0.0183		GO:0099116	tRNA 5'-end processing	0.000721	0.12		GO:0051170	import into nucleus	0.000793	0.131
GO:0006812	cation transport	4.37e-07	7.17e-05		GO:0006120	mitochondrial electron transport, NADH to ubiquinone	0.000908	0.149												GO:0051130	positive regulation of cellular component organization	0.000113	0.0185		GO:0071826	ribonucleoprotein complex subunit organization	0.000726	0.119		GO:2001251	negative regulation of chromosome organization	0.000847	0.139
GO:0003006	developmental process involved in reproduction	6.04e-07	9.8e-05																	GO:0034654	nucleobase-containing compound biosynthetic process	0.000123	0.0199		GO:0070925	organelle assembly	0.000749	0.122		GO:0010948	negative regulation of cell cycle process	0.000854	0.139
GO:1904062	regulation of cation transmembrane transport	6.11e-07	9.8e-05																	GO:0019438	aromatic compound biosynthetic process	0.000126	0.0202		GO:0007005	mitochondrion organization	0.00075	0.12		GO:1905818	regulation of chromosome separation	0.000952	0.153
GO:0010469	regulation of signaling receptor activity	6.25e-07	9.93e-05																	GO:0055086	nucleobase-containing small molecule metabolic process	0.000131	0.0209		GO:0006302	double-strand break repair	0.000844	0.134
GO:0030534	adult behavior	6.31e-07	9.92e-05																	GO:0010638	positive regulation of organelle organization	0.000137	0.0216		GO:1901990	regulation of mitotic cell cycle phase transition	0.000966	0.152
GO:0098655	cation transmembrane transport	7.45e-07	0.000116																	GO:0043632	modification-dependent macromolecule catabolic process	0.000143	0.0222
GO:0040011	locomotion	7.76e-07	0.00012																	GO:0044772	mitotic cell cycle phase transition	0.000149	0.023
GO:0050770	regulation of axonogenesis	8.03e-07	0.000123																	GO:0031329	regulation of cellular catabolic process	0.000151	0.023
GO:0001708	cell fate specification	1.07e-06	0.000161																	GO:0010906	regulation of glucose metabolic process	0.000173	0.0262
GO:0007193	adenylate cyclase-inhibiting G protein-coupled receptor signaling pathway	1.08e-06	0.000162																	GO:0044087	regulation of cellular component biogenesis	0.000176	0.0264
GO:0048646	anatomical structure formation involved in morphogenesis	1.1e-06	0.000163																	GO:0044770	cell cycle phase transition	0.000184	0.0272
GO:0022898	regulation of transmembrane transporter activity	1.15e-06	0.000169																	GO:0000086	G2/M transition of mitotic cell cycle	0.000185	0.0272
GO:0021515	cell differentiation in spinal cord	1.16e-06	0.000169																	GO:0006605	protein targeting	0.000203	0.0296
GO:0098662	inorganic cation transmembrane transport	1.27e-06	0.000183																	GO:0071786	endoplasmic reticulum tubular network organization	0.000213	0.0307
GO:0051056	regulation of small GTPase mediated signal transduction	1.47e-06	0.00021																	GO:0043603	cellular amide metabolic process	0.000222	0.0317
GO:0048638	regulation of developmental growth	1.56e-06	0.000221																	GO:0016192	vesicle-mediated transport	0.000222	0.0314
GO:0001709	cell fate determination	1.72e-06	0.00024																	GO:0006091	generation of precursor metabolites and energy	0.000224	0.0314
GO:0032409	regulation of transporter activity	1.92e-06	0.000267																	GO:0006730	one-carbon metabolic process	0.000225	0.0312
GO:0007399	nervous system development	2.04e-06	0.00028																	GO:0009117	nucleotide metabolic process	0.00024	0.033
GO:0001505	regulation of neurotransmitter levels	2.24e-06	0.000306																	GO:0048193	Golgi vesicle transport	0.000244	0.0333
GO:0032412	regulation of ion transmembrane transporter activity	2.29e-06	0.00031																	GO:0019693	ribose phosphate metabolic process	0.000246	0.0333
GO:0010648	negative regulation of cell communication	2.36e-06	0.000316																	GO:0044839	cell cycle G2/M phase transition	0.000251	0.0337
GO:0045844	positive regulation of striated muscle tissue development	2.42e-06	0.000321																	GO:0046390	ribose phosphate biosynthetic process	0.000275	0.0365
GO:0048636	positive regulation of muscle organ development	2.42e-06	0.000318																	GO:0009260	ribonucleotide biosynthetic process	0.000275	0.0362
GO:0050801	ion homeostasis	2.47e-06	0.000323																	GO:0032270	positive regulation of cellular protein metabolic process	0.000287	0.0375
GO:0023057	negative regulation of signaling	2.49e-06	0.000322																	GO:0051704	multi-organism process	0.00029	0.0375
GO:0120035	regulation of plasma membrane bounded cell projection organization	2.84e-06	0.000365																	GO:0046794	transport of virus	0.000302	0.0387
GO:0010720	positive regulation of cell development	2.93e-06	0.000373																	GO:0080090	regulation of primary metabolic process	0.000307	0.0391
GO:0040029	regulation of gene expression, epigenetic	3.4e-06	0.00043																	GO:0006732	coenzyme metabolic process	0.000314	0.0396
GO:0006928	movement of cell or subcellular component	3.45e-06	0.000433																	GO:0050000	chromosome localization	0.000338	0.0424
GO:0031175	neuron projection development	3.66e-06	0.000455																	GO:0032268	regulation of cellular protein metabolic process	0.000345	0.0429
GO:0007626	locomotory behavior	3.9e-06	0.000481																	GO:0010564	regulation of cell cycle process	0.00036	0.0444
GO:0050806	positive regulation of synaptic transmission	4.04e-06	0.000494																	GO:0031401	positive regulation of protein modification process	0.000361	0.0442
GO:0031344	regulation of cell projection organization	4.33e-06	0.000525																	GO:0006753	nucleoside phosphate metabolic process	0.000367	0.0445
GO:0031644	regulation of neurological system process	4.99e-06	0.000601																	GO:0051247	positive regulation of protein metabolic process	0.000373	0.0449
GO:1901863	positive regulation of muscle tissue development	5.16e-06	0.000616																	GO:0090407	organophosphate biosynthetic process	0.000381	0.0455
GO:0016477	cell migration	5.22e-06	0.000618																	GO:0044283	small molecule biosynthetic process	0.000393	0.0466
GO:0070848	response to growth factor	5.48e-06	0.000644																	GO:1902579	multi-organism localization	0.00046	0.0541
GO:0071363	cellular response to growth factor stimulus	5.6e-06	0.000654																	GO:0044766	multi-organism transport	0.00046	0.0537
GO:0007608	sensory perception of smell	5.93e-06	0.000687																	GO:0051640	organelle localization	0.000463	0.0536
GO:0010975	regulation of neuron projection development	6.03e-06	0.000693																	GO:0006611	protein export from nucleus	0.000464	0.0534
GO:0045893	positive regulation of transcription, DNA-templated	6.03e-06	0.000689																	GO:0006810	transport	0.000472	0.0539
GO:0022412	cellular process involved in reproduction in multicellular organism	6.23e-06	0.000706																	GO:0009152	purine ribonucleotide biosynthetic process	0.000498	0.0564
GO:0033555	multicellular organismal response to stress	6.52e-06	0.000733																	GO:0098813	nuclear chromosome segregation	0.000529	0.0595
GO:0007275	multicellular organism development	6.81e-06	0.000761																	GO:0072332	intrinsic apoptotic signaling pathway by p53 class mediator	0.000529	0.059
GO:0023056	positive regulation of signaling	6.88e-06	0.000763																	GO:0005977	glycogen metabolic process	0.000529	0.0586
GO:0009888	tissue development	7.2e-06	0.000792																	GO:0051303	establishment of chromosome localization	0.000534	0.0588
GO:0007281	germ cell development	8.04e-06	0.000879																	GO:0010498	proteasomal protein catabolic process	0.000548	0.0598
GO:0072507	divalent inorganic cation homeostasis	1e-05	0.00109																	GO:0009987	cellular process	0.00055	0.0597
GO:0010647	positive regulation of cell communication	1.03e-05	0.00111																	GO:0006164	purine nucleotide biosynthetic process	0.000557	0.0601
GO:0007166	cell surface receptor signaling pathway	1.08e-05	0.00115																	GO:0070646	protein modification by small protein removal	0.000581	0.0622
GO:0043087	regulation of GTPase activity	1.08e-05	0.00114																	GO:0072329	monocarboxylic acid catabolic process	0.000587	0.0623
GO:0042596	fear response	1.1e-05	0.00116																	GO:0051246	regulation of protein metabolic process	0.00062	0.0655
GO:0072503	cellular divalent inorganic cation homeostasis	1.23e-05	0.00129																	GO:0051168	nuclear export	0.000624	0.0654
GO:0006874	cellular calcium ion homeostasis	1.24e-05	0.00129																	GO:0043648	dicarboxylic acid metabolic process	0.000646	0.0673
GO:0035239	tube morphogenesis	1.25e-05	0.00129																	GO:0007017	microtubule-based process	0.000674	0.0697
GO:0090092	regulation of transmembrane receptor protein serine/threonine kinase signaling pathway	1.34e-05	0.00138																	GO:0006073	cellular glucan metabolic process	0.000675	0.0693
GO:0051480	regulation of cytosolic calcium ion concentration	1.35e-05	0.00137																	GO:0044042	glucan metabolic process	0.000675	0.0689
GO:0050768	negative regulation of neurogenesis	1.39e-05	0.00141																	GO:0001510	RNA methylation	0.0007	0.071
GO:0007219	Notch signaling pathway	1.41e-05	0.00142																	GO:0090501	RNA phosphodiester bond hydrolysis	0.000701	0.0706
GO:0046578	regulation of Ras protein signal transduction	1.46e-05	0.00146																	GO:0140056	organelle localization by membrane tethering	0.000711	0.0711
GO:0009968	negative regulation of signal transduction	1.51e-05	0.0015																	GO:0009259	ribonucleotide metabolic process	0.000735	0.073
GO:0048812	neuron projection morphogenesis	1.56e-05	0.00154																	GO:1901135	carbohydrate derivative metabolic process	0.00074	0.0731
GO:0051961	negative regulation of nervous system development	1.8e-05	0.00177																	GO:0007031	peroxisome organization	0.000745	0.0731
GO:0048562	embryonic organ morphogenesis	1.89e-05	0.00185																	GO:0007029	endoplasmic reticulum organization	0.000745	0.0727
GO:0055065	metal ion homeostasis	1.94e-05	0.00188																	GO:0051171	regulation of nitrogen compound metabolic process	0.000797	0.0772
GO:0051962	positive regulation of nervous system development	2.06e-05	0.00198																	GO:0072331	signal transduction by p53 class mediator	0.000822	0.0792
GO:0021700	developmental maturation	2.13e-05	0.00204																	GO:0034033	purine nucleoside bisphosphate biosynthetic process	0.000844	0.0808
GO:0048639	positive regulation of developmental growth	2.16e-05	0.00206																	GO:0034030	ribonucleoside bisphosphate biosynthetic process	0.000844	0.0803
GO:0043408	regulation of MAPK cascade	2.46e-05	0.00233																	GO:0033866	nucleoside bisphosphate biosynthetic process	0.000844	0.0798
GO:0010817	regulation of hormone levels	2.54e-05	0.00239																	GO:1902531	regulation of intracellular signal transduction	0.000891	0.0838
GO:0120039	plasma membrane bounded cell projection morphogenesis	2.89e-05	0.00269																	GO:0080135	regulation of cellular response to stress	0.000894	0.0835
GO:0048858	cell projection morphogenesis	2.89e-05	0.00268																	GO:0019318	hexose metabolic process	0.0009	0.0836
GO:0055074	calcium ion homeostasis	2.97e-05	0.00274																	GO:1903827	regulation of cellular protein localization	0.000915	0.0845
GO:0006875	cellular metal ion homeostasis	3.19e-05	0.00293																	GO:1901137	carbohydrate derivative biosynthetic process	0.000927	0.085
GO:0045165	cell fate commitment	3.2e-05	0.00292																	GO:0034976	response to endoplasmic reticulum stress	0.000946	0.0862
GO:0007154	cell communication	3.22e-05	0.00292
GO:0010810	regulation of cell-substrate adhesion	3.23e-05	0.00291
GO:0001501	skeletal system development	3.3e-05	0.00295
GO:0002209	behavioral defense response	3.31e-05	0.00295
GO:0001662	behavioral fear response	3.31e-05	0.00293
GO:0044058	regulation of digestive system process	3.44e-05	0.00303
GO:0032231	regulation of actin filament bundle assembly	3.62e-05	0.00317
GO:0007612	learning	3.67e-05	0.0032
GO:0048665	neuron fate specification	3.99e-05	0.00346
GO:0048870	cell motility	4.01e-05	0.00345
GO:0070374	positive regulation of ERK1 and ERK2 cascade	4.2e-05	0.0036
GO:0051492	regulation of stress fiber assembly	4.39e-05	0.00374
GO:0071495	cellular response to endogenous stimulus	4.7e-05	0.00398
GO:0060429	epithelium development	4.93e-05	0.00415
GO:0043410	positive regulation of MAPK cascade	4.97e-05	0.00416
GO:0050769	positive regulation of neurogenesis	5.01e-05	0.00417
GO:0032956	regulation of actin cytoskeleton organization	5.02e-05	0.00416
GO:0051270	regulation of cellular component movement	5.35e-05	0.00441
GO:0008344	adult locomotory behavior	5.36e-05	0.00439
GO:0050433	regulation of catecholamine secretion	5.39e-05	0.00439
GO:0042127	regulation of cell proliferation	5.75e-05	0.00466
GO:0007613	memory	6.09e-05	0.00491
GO:0015672	monovalent inorganic cation transport	6.19e-05	0.00497
GO:0007189	adenylate cyclase-activating G protein-coupled receptor signaling pathway	6.19e-05	0.00495
GO:0090287	regulation of cellular response to growth factor stimulus	6.37e-05	0.00506
GO:0099643	signal release from synapse	6.43e-05	0.00508
GO:0051046	regulation of secretion	6.84e-05	0.00538
GO:0051952	regulation of amine transport	7.21e-05	0.00564
GO:0110053	regulation of actin filament organization	7.26e-05	0.00565
GO:0051588	regulation of neurotransmitter transport	7.65e-05	0.00593
GO:0051924	regulation of calcium ion transport	7.7e-05	0.00593
GO:0043270	positive regulation of ion transport	8.6e-05	0.00659
GO:0050954	sensory perception of mechanical stimulus	8.73e-05	0.00666
GO:0040012	regulation of locomotion	9.18e-05	0.00697
GO:0050679	positive regulation of epithelial cell proliferation	9.36e-05	0.00707
GO:0043266	regulation of potassium ion transport	9.6e-05	0.00722
GO:0006357	regulation of transcription by RNA polymerase II	9.68e-05	0.00724
GO:0030029	actin filament-based process	9.71e-05	0.00723
GO:0048643	positive regulation of skeletal muscle tissue development	9.81e-05	0.00727
GO:0051271	negative regulation of cellular component movement	9.85e-05	0.00726
GO:0032870	cellular response to hormone stimulus	9.87e-05	0.00724
GO:0009719	response to endogenous stimulus	9.91e-05	0.00724
GO:0016525	negative regulation of angiogenesis	9.97e-05	0.00725
GO:0007605	sensory perception of sound	0.0001	0.00726
GO:0001508	action potential	0.000102	0.00733
GO:0048518	positive regulation of biological process	0.000107	0.00765
GO:0048519	negative regulation of biological process	0.000108	0.00768
GO:1901343	negative regulation of vasculature development	0.000109	0.00772
GO:2000181	negative regulation of blood vessel morphogenesis	0.000113	0.00801
GO:0098771	inorganic ion homeostasis	0.000115	0.00812
GO:0030168	platelet activation	0.000116	0.00815
GO:0019933	cAMP-mediated signaling	0.000117	0.00816
GO:0030334	regulation of cell migration	0.000117	0.00814
GO:1903508	positive regulation of nucleic acid-templated transcription	0.000121	0.00836
GO:0043547	positive regulation of GTPase activity	0.000121	0.00834
GO:0015698	inorganic anion transport	0.000128	0.00878
GO:0002009	morphogenesis of an epithelium	0.000133	0.00903
GO:0050807	regulation of synapse organization	0.000134	0.00912
GO:1902680	positive regulation of RNA biosynthetic process	0.000136	0.00916
GO:1902903	regulation of supramolecular fiber organization	0.000136	0.00917
GO:0050771	negative regulation of axonogenesis	0.000139	0.00928
GO:0046928	regulation of neurotransmitter secretion	0.00014	0.00932
GO:2000145	regulation of cell motility	0.000141	0.00936
GO:0055082	cellular chemical homeostasis	0.000147	0.00973
GO:0042592	homeostatic process	0.000165	0.0108
GO:0006873	cellular ion homeostasis	0.000165	0.0108
GO:0072347	response to anesthetic	0.000167	0.0109
GO:0098656	anion transmembrane transport	0.000171	0.0111
GO:0098693	regulation of synaptic vesicle cycle	0.000172	0.0111
GO:0045667	regulation of osteoblast differentiation	0.000176	0.0113
GO:0070372	regulation of ERK1 and ERK2 cascade	0.000177	0.0114
GO:0045665	negative regulation of neuron differentiation	0.000177	0.0113
GO:0009967	positive regulation of signal transduction	0.000177	0.0113
GO:0030098	lymphocyte differentiation	0.000178	0.0113
GO:0023061	signal release	0.000178	0.0112
GO:1901342	regulation of vasculature development	0.000181	0.0114
GO:0042472	inner ear morphogenesis	0.000181	0.0114
GO:0035556	intracellular signal transduction	0.000185	0.0116
GO:0110020	regulation of actomyosin structure organization	0.000197	0.0122
GO:2001023	regulation of response to drug	0.000209	0.0129
GO:0055080	cation homeostasis	0.000209	0.0129
GO:0051496	positive regulation of stress fiber assembly	0.00021	0.0129
GO:0006816	calcium ion transport	0.000212	0.013
GO:0032989	cellular component morphogenesis	0.000213	0.013
GO:1903522	regulation of blood circulation	0.000217	0.0131
GO:0098661	inorganic anion transmembrane transport	0.000219	0.0132
GO:0048168	regulation of neuronal synaptic plasticity	0.000222	0.0134
GO:0032233	positive regulation of actin filament bundle assembly	0.000223	0.0134
GO:0048634	regulation of muscle organ development	0.000227	0.0135
GO:0032970	regulation of actin filament-based process	0.00023	0.0137
GO:0009582	detection of abiotic stimulus	0.000236	0.014
GO:0051147	regulation of muscle cell differentiation	0.000252	0.0149
GO:0010717	regulation of epithelial to mesenchymal transition	0.000255	0.015
GO:0010770	positive regulation of cell morphogenesis involved in differentiation	0.000262	0.0153
GO:0043271	negative regulation of ion transport	0.000262	0.0153
GO:0051897	positive regulation of protein kinase B signaling	0.000262	0.0152
GO:0043537	negative regulation of blood vessel endothelial cell migration	0.000263	0.0152
GO:0009581	detection of external stimulus	0.000271	0.0157
GO:0070887	cellular response to chemical stimulus	0.000273	0.0157
GO:0032925	regulation of activin receptor signaling pathway	0.000286	0.0164
GO:0048585	negative regulation of response to stimulus	0.000291	0.0166
GO:0042476	odontogenesis	0.000299	0.017
GO:1901379	regulation of potassium ion transmembrane transport	0.000311	0.0176
GO:0048705	skeletal system morphogenesis	0.000312	0.0176
GO:0045666	positive regulation of neuron differentiation	0.000316	0.0178
GO:0060043	regulation of cardiac muscle cell proliferation	0.000316	0.0177
GO:0050906	detection of stimulus involved in sensory perception	0.000316	0.0176
GO:0055024	regulation of cardiac muscle tissue development	0.000329	0.0183
GO:0098657	import into cell	0.000334	0.0185
GO:0060536	cartilage morphogenesis	0.000334	0.0185
GO:1900449	regulation of glutamate receptor signaling pathway	0.000338	0.0186
GO:0016202	regulation of striated muscle tissue development	0.00034	0.0187
GO:0010628	positive regulation of gene expression	0.000346	0.0189
GO:0030003	cellular cation homeostasis	0.00035	0.0191
GO:0048640	negative regulation of developmental growth	0.000353	0.0191
GO:0010596	negative regulation of endothelial cell migration	0.000355	0.0192
GO:0009410	response to xenobiotic stimulus	0.00036	0.0194
GO:0019935	cyclic-nucleotide-mediated signaling	0.000386	0.0207
GO:0048522	positive regulation of cellular process	0.000387	0.0207
GO:0040013	negative regulation of locomotion	0.000391	0.0208
GO:0021527	spinal cord association neuron differentiation	0.000395	0.021
GO:0030155	regulation of cell adhesion	0.000395	0.0209
GO:0071310	cellular response to organic substance	0.000422	0.0223
GO:0007200	phospholipase C-activating G protein-coupled receptor signaling pathway	0.000423	0.0222
GO:0042330	taxis	0.000462	0.0242
GO:0048469	cell maturation	0.000464	0.0242
GO:0035023	regulation of Rho protein signal transduction	0.000464	0.0242
GO:0006820	anion transport	0.000468	0.0243
GO:0045974	regulation of translation, ncRNA-mediated	0.000478	0.0247
GO:0040033	negative regulation of translation, ncRNA-mediated	0.000478	0.0246
GO:0055021	regulation of cardiac muscle tissue growth	0.000478	0.0245
GO:0035278	miRNA mediated inhibition of translation	0.000478	0.0245
GO:0030206	chondroitin sulfate biosynthetic process	0.000485	0.0247
GO:2000311	regulation of AMPA receptor activity	0.000485	0.0246
GO:1903530	regulation of secretion by cell	0.000497	0.0252
GO:0009725	response to hormone	0.000528	0.0267
GO:0043062	extracellular structure organization	0.000541	0.0272
GO:0050918	positive chemotaxis	0.000545	0.0273
GO:0090630	activation of GTPase activity	0.000563	0.0282
GO:0065009	regulation of molecular function	0.000568	0.0283
GO:0070588	calcium ion transmembrane transport	0.000569	0.0283
GO:0007204	positive regulation of cytosolic calcium ion concentration	0.000573	0.0284
GO:0098815	modulation of excitatory postsynaptic potential	0.000574	0.0283
GO:0099601	regulation of neurotransmitter receptor activity	0.000583	0.0287
GO:0010453	regulation of cell fate commitment	0.000588	0.0289
GO:0007628	adult walking behavior	0.000588	0.0288
GO:0042475	odontogenesis of dentin-containing tooth	0.000596	0.0291
GO:0010562	positive regulation of phosphorus metabolic process	0.000597	0.029
GO:0045937	positive regulation of phosphate metabolic process	0.000597	0.0289
GO:0048663	neuron fate commitment	0.0006	0.029
GO:0035637	multicellular organismal signaling	0.000607	0.0292
GO:0023014	signal transduction by protein phosphorylation	0.000629	0.0302
GO:0030036	actin cytoskeleton organization	0.00064	0.0306
GO:0002521	leukocyte differentiation	0.000644	0.0307
GO:0017158	regulation of calcium ion-dependent exocytosis	0.000645	0.0307
GO:0036065	fucosylation	0.000667	0.0316
GO:0006935	chemotaxis	0.000669	0.0316
GO:0045995	regulation of embryonic development	0.000698	0.0329
GO:0010718	positive regulation of epithelial to mesenchymal transition	0.000705	0.0331
GO:0051339	regulation of lyase activity	0.000705	0.033
GO:0010977	negative regulation of neuron projection development	0.00071	0.0332
GO:1901861	regulation of muscle tissue development	0.00071	0.0331
GO:0060359	response to ammonium ion	0.000727	0.0338
GO:0032536	regulation of cell projection size	0.000758	0.0351
GO:0072073	kidney epithelium development	0.000764	0.0352
GO:0031646	positive regulation of neurological system process	0.000764	0.0351
GO:0050772	positive regulation of axonogenesis	0.000779	0.0357
GO:0045765	regulation of angiogenesis	0.000813	0.0372
GO:2000146	negative regulation of cell motility	0.000819	0.0373
GO:0035019	somatic stem cell population maintenance	0.000852	0.0387
GO:0010771	negative regulation of cell morphogenesis involved in differentiation	0.000852	0.0386
GO:0008593	regulation of Notch signaling pathway	0.000859	0.0388
GO:0090257	regulation of muscle system process	0.000906	0.0408
GO:0008284	positive regulation of cell proliferation	0.000918	0.0412
GO:2000300	regulation of synaptic vesicle exocytosis	0.000935	0.0419
GO:0060045	positive regulation of cardiac muscle cell proliferation	0.000948	0.0423
GO:0000165	MAPK cascade	0.00096	0.0427
GO:1902803	regulation of synaptic vesicle transport	0.000964	0.0428
GO:0048666	neuron development	0.000981	0.0435
GO:0048584	positive regulation of response to stimulus	0.000986	0.0435

## Sheet: MCF10A-TOTAL_H2AZ
Cluster 7					Cluster 6					Cluster 5					Cluster 4					Cluster 3					Cluster 2					Cluster 1
GO term	Description	P-value	FDR q-value		GO term	Description	P-value	FDR q-value		GO term	Description	P-value	FDR q-value		GO term	Description	P-value	FDR q-value		GO term	Description	P-value	FDR q-value		GO term	Description	P-value	FDR q-value		GO term	Description	P-value	FDR q-value
GO:0008152	metabolic process	4.89e-06	0.0754		GO:0044237	cellular metabolic process	8.7e-14	1.34e-09		GO:0044260	cellular macromolecule metabolic process	7.91e-26	1.22e-21		GO:0034470	ncRNA processing	1.29e-18	1.99e-14		GO:0090304	nucleic acid metabolic process	5.46e-11	8.41e-07		GO:0007186	G protein-coupled receptor signaling pathway	5.78e-98	8.9e-94		GO:0046483	heterocycle metabolic process	3.19e-22	4.92e-18
GO:0044237	cellular metabolic process	8.22e-06	0.0633		GO:0008152	metabolic process	7.72e-12	5.95e-08		GO:0044237	cellular metabolic process	4.11e-24	3.17e-20		GO:0034660	ncRNA metabolic process	5.22e-16	4.02e-12		GO:0006139	nucleobase-containing compound metabolic process	1.33e-09	1.02e-05		GO:0050907	detection of chemical stimulus involved in sensory perception	2.92e-57	2.25e-53		GO:0006725	cellular aromatic compound metabolic process	9.61e-22	7.41e-18
GO:0046831	regulation of RNA export from nucleus	6.14e-05	0.315		GO:0006807	nitrogen compound metabolic process	1.72e-11	8.85e-08		GO:0051641	cellular localization	4.28e-23	2.2e-19		GO:0090304	nucleic acid metabolic process	1.75e-13	8.97e-10		GO:0016070	RNA metabolic process	1.37e-09	7.04e-06		GO:0050906	detection of stimulus involved in sensory perception	8.66e-55	4.45e-51		GO:0034641	cellular nitrogen compound metabolic process	1.15e-21	5.91e-18
GO:0051603	proteolysis involved in cellular protein catabolic process	0.000108	0.416		GO:0071704	organic substance metabolic process	2.11e-11	8.12e-08		GO:0008152	metabolic process	1.61e-20	6.2e-17		GO:0034641	cellular nitrogen compound metabolic process	2.59e-13	9.99e-10		GO:0034641	cellular nitrogen compound metabolic process	1.47e-09	5.67e-06		GO:0032501	multicellular organismal process	1.05e-53	4.03e-50		GO:1901360	organic cyclic compound metabolic process	2.97e-21	1.14e-17
GO:0032239	regulation of nucleobase-containing compound transport	0.000109	0.335		GO:0016071	mRNA metabolic process	1.83e-10	5.63e-07		GO:0006807	nitrogen compound metabolic process	1.22e-19	3.77e-16		GO:0016070	RNA metabolic process	1.51e-12	4.65e-09		GO:0046483	heterocycle metabolic process	2.48e-09	7.63e-06		GO:0009593	detection of chemical stimulus	1.31e-51	4.03e-48		GO:0006139	nucleobase-containing compound metabolic process	7.48e-21	2.31e-17
GO:0046833	positive regulation of RNA export from nucleus	0.000144	0.369		GO:0043170	macromolecule metabolic process	2.58e-10	6.63e-07		GO:0044267	cellular protein metabolic process	5.58e-19	1.43e-15		GO:0006139	nucleobase-containing compound metabolic process	1.75e-12	4.49e-09		GO:0016071	mRNA metabolic process	3.93e-09	1.01e-05		GO:0050911	detection of chemical stimulus involved in sensory perception of smell	6.67e-50	1.71e-46		GO:0044237	cellular metabolic process	2.13e-18	5.46e-15
GO:0006508	proteolysis	0.000175	0.384		GO:0044238	primary metabolic process	2.66e-10	5.87e-07		GO:0043170	macromolecule metabolic process	1.48e-18	3.26e-15		GO:0046483	heterocycle metabolic process	7.68e-11	1.69e-07		GO:0006725	cellular aromatic compound metabolic process	5.78e-09	1.27e-05		GO:0007165	signal transduction	2.86e-47	6.29e-44		GO:0008152	metabolic process	4.98e-18	1.1e-14
GO:0043632	modification-dependent macromolecule catabolic process	0.000221	0.426		GO:0034641	cellular nitrogen compound metabolic process	9.03e-10	1.74e-06		GO:0006996	organelle organization	1.57e-18	3.03e-15		GO:0008033	tRNA processing	1.32e-10	2.54e-07		GO:1901360	organic cyclic compound metabolic process	1.21e-08	2.33e-05		GO:0016441	posttranscriptional gene silencing	3.21e-45	6.18e-42		GO:0090304	nucleic acid metabolic process	5.49e-17	1.06e-13
GO:0032241	positive regulation of nucleobase-containing compound transport	0.000227	0.389		GO:0006397	mRNA processing	1.6e-09	2.73e-06		GO:0051649	establishment of localization in cell	1.7e-18	2.9e-15		GO:0006364	rRNA processing	1.33e-10	2.28e-07		GO:0000375	RNA splicing, via transesterification reactions	1.43e-08	2.45e-05		GO:0003008	system process	4.67e-45	7.99e-42		GO:0034660	ncRNA metabolic process	4.21e-16	7.22e-13
GO:0006511	ubiquitin-dependent protein catabolic process	0.000404	0.622		GO:0046483	heterocycle metabolic process	1.71e-09	2.64e-06		GO:0044238	primary metabolic process	2.72e-18	4.19e-15		GO:0006725	cellular aromatic compound metabolic process	1.95e-10	3e-07		GO:0000377	RNA splicing, via transesterification reactions with bulged adenosine as nucleophile	4.31e-08	6.65e-05		GO:0035195	gene silencing by miRNA	4.87e-45	7.51e-42		GO:0071704	organic substance metabolic process	4.16e-14	6.41e-11
GO:0035735	intraciliary transport involved in cilium assembly	0.000463	0.649		GO:0044260	cellular macromolecule metabolic process	2.27e-09	3.17e-06		GO:0071704	organic substance metabolic process	8.8e-18	1.23e-14		GO:0006396	RNA processing	5.37e-10	7.53e-07		GO:0000398	mRNA splicing, via spliceosome	4.31e-08	6.04e-05		GO:0035194	posttranscriptional gene silencing by RNA	6.09e-45	8.54e-42		GO:0044238	primary metabolic process	7.45e-14	1.04e-10
GO:0019941	modification-dependent protein catabolic process	0.000473	0.607		GO:0000377	RNA splicing, via transesterification reactions with bulged adenosine as nucleophile	3.07e-09	3.95e-06		GO:0046907	intracellular transport	3.94e-17	5.06e-14		GO:0009059	macromolecule biosynthetic process	8.7e-10	1.12e-06		GO:0044237	cellular metabolic process	4.8e-08	6.17e-05		GO:0051606	detection of stimulus	5.41e-40	6.95e-37		GO:0006807	nitrogen compound metabolic process	8.01e-14	1.03e-10
GO:0046907	intracellular transport	0.000582	0.69		GO:0000398	mRNA splicing, via spliceosome	3.07e-09	3.64e-06		GO:0016043	cellular component organization	5.43e-17	6.44e-14		GO:0043170	macromolecule metabolic process	9.13e-10	1.08e-06		GO:0033036	macromolecule localization	6.66e-08	7.9e-05		GO:0031047	gene silencing by RNA	6.73e-40	7.97e-37		GO:0006399	tRNA metabolic process	1.64e-13	1.94e-10
GO:0071704	organic substance metabolic process	0.000607	0.668		GO:0006725	cellular aromatic compound metabolic process	3.82e-09	4.2e-06		GO:0071840	cellular component organization or biogenesis	2.09e-16	2.3e-13		GO:0016072	rRNA metabolic process	1.81e-09	1.99e-06		GO:0015031	protein transport	6.67e-08	7.34e-05		GO:0050877	nervous system process	1.42e-31	1.56e-28		GO:0034470	ncRNA processing	1.68e-12	1.85e-09
GO:0032367	intracellular cholesterol transport	0.000646	0.664		GO:0000375	RNA splicing, via transesterification reactions	4.59e-09	4.71e-06		GO:0022402	cell cycle process	2.53e-16	2.6e-13		GO:0044237	cellular metabolic process	3.19e-09	3.28e-06		GO:0034660	ncRNA metabolic process	7.19e-08	7.39e-05		GO:0016458	gene silencing	3.19e-26	3.28e-23		GO:0006259	DNA metabolic process	3.66e-11	3.76e-08
GO:0048193	Golgi vesicle transport	0.00065	0.626		GO:0006139	nucleobase-containing compound metabolic process	1.15e-08	1.11e-05		GO:0006464	cellular protein modification process	4.55e-16	4.38e-13		GO:1901360	organic cyclic compound metabolic process	3.38e-09	3.26e-06		GO:0051641	cellular localization	8.03e-08	7.73e-05		GO:0051239	regulation of multicellular organismal process	8.35e-26	8.05e-23		GO:0006281	DNA repair	7.09e-11	6.83e-08
GO:1905515	non-motile cilium assembly	0.000651	0.59		GO:1901360	organic cyclic compound metabolic process	3.75e-08	3.4e-05		GO:0036211	protein modification process	4.55e-16	4.12e-13		GO:0006400	tRNA modification	1.67e-08	1.52e-05		GO:0045184	establishment of protein localization	1.15e-07	0.000104		GO:0010469	regulation of signaling receptor activity	6.12e-25	5.55e-22		GO:0044260	cellular macromolecule metabolic process	3.83e-10	3.47e-07
GO:0051640	organelle localization	0.000658	0.564		GO:0008380	RNA splicing	4.12e-08	3.52e-05		GO:0006139	nucleobase-containing compound metabolic process	4.7e-16	4.02e-13		GO:0006399	tRNA metabolic process	2.7e-08	2.31e-05		GO:0015833	peptide transport	1.33e-07	0.000114		GO:0023052	signaling	7.72e-24	6.61e-21		GO:0044271	cellular nitrogen compound biosynthetic process	1.24e-09	1.06e-06
GO:0007032	endosome organization	0.000665	0.539		GO:0090304	nucleic acid metabolic process	9e-08	7.3e-05		GO:0043412	macromolecule modification	5.33e-16	4.33e-13		GO:0070126	mitochondrial translational termination	3.67e-08	2.97e-05		GO:0042886	amide transport	1.34e-07	0.000109		GO:0048856	anatomical structure development	3.8e-23	3.09e-20		GO:0043170	macromolecule metabolic process	2.17e-09	1.76e-06
GO:0071840	cellular component organization or biogenesis	0.000725	0.558		GO:0051641	cellular localization	1.64e-07	0.000127		GO:0046483	heterocycle metabolic process	1.21e-15	9.35e-13		GO:0034645	cellular macromolecule biosynthetic process	4.96e-08	3.82e-05		GO:0006397	mRNA processing	1.5e-07	0.000115		GO:0007267	cell-cell signaling	7.77e-23	5.99e-20		GO:1901576	organic substance biosynthetic process	3.65e-09	2.81e-06
GO:0016189	synaptic vesicle to endosome fusion	0.000789	0.579		GO:0044265	cellular macromolecule catabolic process	1.88e-07	0.000138		GO:0034641	cellular nitrogen compound metabolic process	1.74e-15	1.28e-12		GO:0008152	metabolic process	6.72e-08	4.93e-05		GO:0008104	protein localization	1.83e-07	0.000135		GO:0022610	biological adhesion	1.11e-22	8.12e-20		GO:0044249	cellular biosynthetic process	3.75e-09	2.75e-06
GO:0070647	protein modification by small protein conjugation or removal	0.00083	0.581		GO:0016070	RNA metabolic process	2.04e-07	0.000143		GO:1903047	mitotic cell cycle process	2.49e-15	1.74e-12		GO:0006415	translational termination	8.75e-08	6.13e-05		GO:0008380	RNA splicing	1.86e-07	0.000131		GO:0043269	regulation of ion transport	1.19e-22	8.33e-20		GO:0008033	tRNA processing	5.26e-09	3.69e-06
GO:0032366	intracellular sterol transport	0.000851	0.57		GO:0034622	cellular protein-containing complex assembly	3e-07	0.000201		GO:0006725	cellular aromatic compound metabolic process	3.28e-15	2.2e-12		GO:0044249	cellular biosynthetic process	1.01e-07	6.78e-05		GO:0034645	cellular macromolecule biosynthetic process	2.93e-07	0.000196		GO:0007155	cell adhesion	1.46e-22	9.81e-20		GO:0016070	RNA metabolic process	6e-09	4.02e-06
					GO:1901564	organonitrogen compound metabolic process	3.24e-07	0.000208		GO:0090304	nucleic acid metabolic process	2.04e-14	1.31e-11		GO:0070125	mitochondrial translational elongation	2.41e-07	0.000155		GO:0046907	intracellular transport	4.25e-07	0.000273		GO:0032502	developmental process	2.13e-20	1.37e-17		GO:0009058	biosynthetic process	7.62e-09	4.89e-06
					GO:0006396	RNA processing	5.51e-07	0.000339		GO:0033036	macromolecule localization	3.15e-14	1.94e-11		GO:0009058	biosynthetic process	2.47e-07	0.000152		GO:0072594	establishment of protein localization to organelle	4.9e-07	0.000302		GO:0007600	sensory perception	1.04e-19	6.4e-17		GO:0009451	RNA modification	1.4e-08	8.65e-06
					GO:0009057	macromolecule catabolic process	6.37e-07	0.000377		GO:0008104	protein localization	3.61e-14	2.14e-11		GO:0009451	RNA modification	2.91e-07	0.000173		GO:0022618	ribonucleoprotein complex assembly	5.23e-07	0.00031		GO:0007606	sensory perception of chemical stimulus	1.89e-19	1.12e-16		GO:0018130	heterocycle biosynthetic process	1.54e-08	9.15e-06
					GO:0043632	modification-dependent macromolecule catabolic process	1.35e-06	0.000768		GO:1901360	organic cyclic compound metabolic process	9.02e-14	5.15e-11		GO:0044271	cellular nitrogen compound biosynthetic process	4.36e-07	0.000249		GO:0009059	macromolecule biosynthetic process	7.65e-07	0.000436		GO:0019932	second-messenger-mediated signaling	3.06e-19	1.74e-16		GO:0016072	rRNA metabolic process	1.59e-08	9.08e-06
					GO:0071705	nitrogen compound transport	1.6e-06	0.000881		GO:0044265	cellular macromolecule catabolic process	1.88e-13	1.04e-10		GO:0044260	cellular macromolecule metabolic process	4.61e-07	0.000254		GO:0034622	cellular protein-containing complex assembly	8.02e-07	0.000442		GO:0051480	regulation of cytosolic calcium ion concentration	8.77e-19	4.82e-16		GO:0071840	cellular component organization or biogenesis	1.69e-08	9.27e-06
					GO:0015031	protein transport	1.71e-06	0.00091		GO:1901564	organonitrogen compound metabolic process	9.4e-13	4.99e-10		GO:1901576	organic substance biosynthetic process	5.33e-07	0.000283		GO:0051649	establishment of localization in cell	8.77e-07	0.000466		GO:0048869	cellular developmental process	8.98e-19	4.77e-16		GO:0032200	telomere organization	1.71e-08	9.09e-06
					GO:0033036	macromolecule localization	2.29e-06	0.00117		GO:0009057	macromolecule catabolic process	1.18e-12	6.06e-10		GO:0006807	nitrogen compound metabolic process	7.29e-07	0.000374		GO:0043170	macromolecule metabolic process	9.62e-07	0.000494		GO:0050793	regulation of developmental process	1.37e-18	7.02e-16		GO:0006400	tRNA modification	2.2e-08	1.13e-05
					GO:0015833	peptide transport	3.01e-06	0.0015		GO:0016071	mRNA metabolic process	1.32e-12	6.58e-10		GO:0043624	cellular protein complex disassembly	1.06e-06	0.000527		GO:0033365	protein localization to organelle	1e-06	0.000497		GO:0051241	negative regulation of multicellular organismal process	1.94e-18	9.66e-16		GO:0000723	telomere maintenance	2.22e-08	1.11e-05
					GO:0043412	macromolecule modification	3.04e-06	0.00146		GO:0006259	DNA metabolic process	2.44e-12	1.17e-09		GO:0006414	translational elongation	1.26e-06	0.000609		GO:0070727	cellular macromolecule localization	1.06e-06	0.000511		GO:0023051	regulation of signaling	6.02e-18	2.9e-15		GO:0032259	methylation	2.23e-08	1.07e-05
					GO:0042886	amide transport	5.79e-06	0.0027		GO:0071705	nitrogen compound transport	2.99e-12	1.4e-09		GO:0071704	organic substance metabolic process	6.91e-06	0.00323		GO:0008152	metabolic process	1.26e-06	0.000589		GO:0044057	regulation of system process	1.23e-17	5.74e-15		GO:0006974	cellular response to DNA damage stimulus	2.82e-08	1.32e-05
					GO:0008104	protein localization	6.3e-06	0.00286		GO:0019538	protein metabolic process	4e-12	1.81e-09		GO:0032774	RNA biosynthetic process	8.58e-06	0.00389		GO:0044260	cellular macromolecule metabolic process	1.28e-06	0.000582		GO:0010646	regulation of cell communication	1.28e-17	5.78e-15		GO:0034622	cellular protein-containing complex assembly	3.99e-08	1.81e-05
					GO:0046907	intracellular transport	6.33e-06	0.00279		GO:0070647	protein modification by small protein conjugation or removal	4.65e-12	2.05e-09		GO:0032984	protein-containing complex disassembly	9.13e-06	0.00402		GO:0071826	ribonucleoprotein complex subunit organization	1.43e-06	0.000629		GO:0034765	regulation of ion transmembrane transport	1.29e-17	5.66e-15		GO:0016043	cellular component organization	5.54e-08	2.44e-05
					GO:0043933	protein-containing complex subunit organization	7.46e-06	0.00319		GO:0033554	cellular response to stress	6.89e-11	2.95e-08		GO:0006974	cellular response to DNA damage stimulus	1.12e-05	0.00478		GO:0034613	cellular protein localization	1.98e-06	0.000849		GO:0032879	regulation of localization	4.48e-17	1.92e-14		GO:0019438	aromatic compound biosynthetic process	6.54e-08	2.8e-05
					GO:0044248	cellular catabolic process	7.51e-06	0.00313		GO:0006974	cellular response to DNA damage stimulus	2.12e-10	8.84e-08		GO:0034654	nucleobase-containing compound biosynthetic process	1.21e-05	0.00503		GO:0071705	nitrogen compound transport	3.88e-06	0.00162		GO:0007166	cell surface receptor signaling pathway	5.85e-17	2.43e-14		GO:0006302	double-strand break repair	6.95e-08	2.89e-05
					GO:0019941	modification-dependent protein catabolic process	8.23e-06	0.00334		GO:0071702	organic substance transport	3.41e-10	1.38e-07		GO:0044238	primary metabolic process	1.37e-05	0.00555		GO:0071704	organic substance metabolic process	4.48e-06	0.00182		GO:0007187	G protein-coupled receptor signaling pathway, coupled to cyclic nucleotide second messenger	7.53e-17	3.05e-14		GO:0006996	organelle organization	7.96e-08	3.23e-05
					GO:0045184	establishment of protein localization	9.53e-06	0.00377		GO:0022607	cellular component assembly	4.19e-10	1.65e-07		GO:0018130	heterocycle biosynthetic process	2.83e-05	0.0112		GO:0044238	primary metabolic process	5.84e-06	0.00231		GO:0040029	regulation of gene expression, epigenetic	1.05e-16	4.16e-14		GO:0043933	protein-containing complex subunit organization	1.1e-07	4.36e-05
					GO:0051603	proteolysis involved in cellular protein catabolic process	9.55e-06	0.00368		GO:0045184	establishment of protein localization	6.15e-10	2.37e-07		GO:0030488	tRNA methylation	3.4e-05	0.0131		GO:0006886	intracellular protein transport	6.64e-06	0.00256		GO:2000026	regulation of multicellular organismal development	1.3e-16	5e-14		GO:0000375	RNA splicing, via transesterification reactions	1.4e-07	5.38e-05
					GO:0019538	protein metabolic process	1.07e-05	0.00403		GO:0051179	localization	6.5e-10	2.44e-07		GO:0001682	tRNA 5'-leader removal	4.62e-05	0.0174		GO:0022607	cellular component assembly	8.5e-06	0.0032		GO:0007204	positive regulation of cytosolic calcium ion concentration	2.36e-16	8.86e-14		GO:0000377	RNA splicing, via transesterification reactions with bulged adenosine as nucleophile	1.53e-07	5.74e-05
					GO:0044271	cellular nitrogen compound biosynthetic process	1.33e-05	0.00486		GO:0070727	cellular macromolecule localization	1.52e-09	5.58e-07		GO:0006353	DNA-templated transcription, termination	5.84e-05	0.0214		GO:0006807	nitrogen compound metabolic process	1.09e-05	0.00399		GO:0051093	negative regulation of developmental process	3.09e-16	1.13e-13		GO:0000398	mRNA splicing, via spliceosome	1.53e-07	5.6e-05
					GO:0006511	ubiquitin-dependent protein catabolic process	1.9e-05	0.00681		GO:0043632	modification-dependent macromolecule catabolic process	1.63e-09	5.84e-07		GO:0019438	aromatic compound biosynthetic process	6.6e-05	0.0237		GO:0006974	cellular response to DNA damage stimulus	1.12e-05	0.004		GO:0034762	regulation of transmembrane transport	4.77e-16	1.71e-13		GO:0001510	RNA methylation	1.62e-07	5.8e-05
					GO:0009059	macromolecule biosynthetic process	1.93e-05	0.00676		GO:0034613	cellular protein localization	1.82e-09	6.38e-07		GO:0043933	protein-containing complex subunit organization	0.000108	0.0379		GO:0071840	cellular component organization or biogenesis	1.41e-05	0.00495		GO:0045595	regulation of cell differentiation	5.32e-16	1.86e-13		GO:1901362	organic cyclic compound biosynthetic process	1.84e-07	6.46e-05
					GO:0065003	protein-containing complex assembly	4.15e-05	0.0142		GO:0006397	mRNA processing	2.04e-09	6.99e-07		GO:0034622	cellular protein-containing complex assembly	0.000115	0.0394		GO:0006396	RNA processing	1.47e-05	0.00504		GO:0007154	cell communication	1.3e-15	4.45e-13		GO:0006364	rRNA processing	3.18e-07	0.000109
					GO:0043161	proteasome-mediated ubiquitin-dependent protein catabolic process	5.12e-05	0.0171		GO:0051276	chromosome organization	2.48e-09	8.31e-07		GO:0022904	respiratory electron transport chain	0.000154	0.0515		GO:0043933	protein-containing complex subunit organization	1.87e-05	0.00627		GO:0030334	regulation of cell migration	1.56e-15	5.23e-13		GO:0009059	macromolecule biosynthetic process	5.02e-07	0.000168
					GO:0009056	catabolic process	5.12e-05	0.0168		GO:0015031	protein transport	2.57e-09	8.44e-07		GO:0030490	maturation of SSU-rRNA	0.000188	0.0616		GO:0006451	translational readthrough	2.62e-05	0.00859		GO:0006874	cellular calcium ion homeostasis	2.6e-15	8.51e-13		GO:0006303	double-strand break repair via nonhomologous end joining	6.3e-07	0.000206
					GO:0044267	cellular protein metabolic process	5.27e-05	0.0169		GO:0051603	proteolysis involved in cellular protein catabolic process	2.89e-09	9.29e-07		GO:0099116	tRNA 5'-end processing	0.000242	0.0777		GO:0001514	selenocysteine incorporation	2.62e-05	0.00841		GO:0051240	positive regulation of multicellular organismal process	3.72e-15	1.19e-12		GO:0008380	RNA splicing	6.4e-07	0.000205
					GO:0030433	ubiquitin-dependent ERAD pathway	5.4e-05	0.017		GO:0019941	modification-dependent protein catabolic process	3.38e-09	1.06e-06		GO:0043043	peptide biosynthetic process	0.000266	0.0836		GO:0006413	translational initiation	2.64e-05	0.0083		GO:0050896	response to stimulus	4.3e-15	1.35e-12		GO:0006397	mRNA processing	7.67e-07	0.000241
					GO:0018130	heterocycle biosynthetic process	5.56e-05	0.0171		GO:0033365	protein localization to organelle	4.1e-09	1.26e-06		GO:1901362	organic cyclic compound biosynthetic process	0.000279	0.086		GO:0065003	protein-containing complex assembly	2.71e-05	0.00834		GO:0051270	regulation of cellular component movement	4.39e-15	1.35e-12		GO:0034654	nucleobase-containing compound biosynthetic process	7.78e-07	0.00024
					GO:0034654	nucleobase-containing compound biosynthetic process	6e-05	0.0181		GO:0006511	ubiquitin-dependent protein catabolic process	4.4e-09	1.33e-06		GO:0006412	translation	0.000356	0.108		GO:0070647	protein modification by small protein conjugation or removal	3.19e-05	0.00964		GO:0031424	keratinization	4.55e-15	1.38e-12		GO:0000726	non-recombinational repair	8.65e-07	0.000261
					GO:1901575	organic substance catabolic process	6.45e-05	0.0191		GO:0051301	cell division	4.77e-09	1.41e-06		GO:0016071	mRNA metabolic process	0.000401	0.119		GO:0006414	translational elongation	3.51e-05	0.0104		GO:0007188	adenylate cyclase-modulating G protein-coupled receptor signaling pathway	6.02e-15	1.78e-12		GO:0016071	mRNA metabolic process	1.02e-06	0.000302
					GO:0051649	establishment of localization in cell	8.85e-05	0.0257		GO:0042886	amide transport	5.09e-09	1.48e-06		GO:0010257	NADH dehydrogenase complex assembly	0.000453	0.132		GO:0044085	cellular component biogenesis	6.55e-05	0.019		GO:0007610	behavior	6.38e-15	1.85e-12		GO:0071826	ribonucleoprotein complex subunit organization	1.99e-06	0.000578
					GO:0006886	intracellular protein transport	9.91e-05	0.0283		GO:0015833	peptide transport	5.55e-09	1.58e-06		GO:0032981	mitochondrial respiratory chain complex I assembly	0.000453	0.129		GO:0016043	cellular component organization	7.23e-05	0.0206		GO:0055074	calcium ion homeostasis	8.19e-15	2.34e-12		GO:0043414	macromolecule methylation	2.07e-06	0.000591
					GO:0006301	postreplication repair	0.000104	0.0291		GO:0051052	regulation of DNA metabolic process	1.28e-08	3.58e-06		GO:0022900	electron transport chain	0.000471	0.132		GO:0017038	protein import	7.4e-05	0.0207		GO:0072503	cellular divalent inorganic cation homeostasis	8.83e-15	2.47e-12		GO:0051052	regulation of DNA metabolic process	2.31e-06	0.000648
					GO:0072665	protein localization to vacuole	0.000118	0.0325		GO:0051726	regulation of cell cycle	1.48e-08	4.07e-06		GO:0045333	cellular respiration	0.000507	0.139		GO:0050684	regulation of mRNA processing	8.64e-05	0.0238		GO:0007608	sensory perception of smell	1.1e-14	3.03e-12		GO:0034645	cellular macromolecule biosynthetic process	2.99e-06	0.000823
					GO:0006120	mitochondrial electron transport, NADH to ubiquinone	0.000121	0.0327		GO:0006281	DNA repair	1.52e-08	4.1e-06		GO:0006518	peptide metabolic process	0.000531	0.143		GO:0006913	nucleocytoplasmic transport	0.000103	0.0277		GO:0072507	divalent inorganic cation homeostasis	1.24e-14	3.37e-12		GO:0022607	cellular component assembly	3.06e-06	0.000827
					GO:0033554	cellular response to stress	0.000127	0.0336		GO:0044248	cellular catabolic process	2.53e-08	6.72e-06		GO:0034471	ncRNA 5'-end processing	0.00058	0.154		GO:0006412	translation	0.000104	0.0275		GO:0030154	cell differentiation	1.55e-14	4.13e-12		GO:0030488	tRNA methylation	3.37e-06	0.000896
					GO:0019438	aromatic compound biosynthetic process	0.00013	0.0339		GO:0015931	nucleobase-containing compound transport	4.52e-08	1.18e-05		GO:0001510	RNA methylation	0.000608	0.159		GO:0051169	nuclear transport	0.000114	0.0297		GO:0022603	regulation of anatomical structure morphogenesis	1.69e-14	4.42e-12		GO:0051262	protein tetramerization	3.89e-06	0.00102
					GO:0010498	proteasomal protein catabolic process	0.000134	0.0344		GO:0051236	establishment of RNA localization	5.49e-08	1.41e-05		GO:0006281	DNA repair	0.000672	0.173		GO:0044249	cellular biosynthetic process	0.000118	0.0304		GO:0006811	ion transport	1.83e-14	4.7e-12		GO:0006396	RNA processing	5e-06	0.00129
					GO:0071702	organic substance transport	0.000151	0.0381		GO:0051234	establishment of localization	5.86e-08	1.48e-05		GO:0071826	ribonucleoprotein complex subunit organization	0.000703	0.178		GO:0022613	ribonucleoprotein complex biogenesis	0.000144	0.0365		GO:2000145	regulation of cell motility	2.53e-14	6.39e-12		GO:0090305	nucleic acid phosphodiester bond hydrolysis	6.57e-06	0.00166
					GO:1901576	organic substance biosynthetic process	0.00018	0.0447		GO:0070646	protein modification by small protein removal	6e-08	1.49e-05		GO:0006363	termination of RNA polymerase I transcription	0.000732	0.182		GO:0016072	rRNA metabolic process	0.000153	0.0379		GO:0040011	locomotion	2.86e-14	7.11e-12		GO:0044281	small molecule metabolic process	7e-06	0.00174
					GO:0044249	cellular biosynthetic process	0.000184	0.045		GO:0080135	regulation of cellular response to stress	7.3e-08	1.79e-05		GO:0002098	tRNA wobble uridine modification	0.000743	0.182		GO:0051170	import into nucleus	0.000159	0.0388		GO:0048878	chemical homeostasis	3.89e-14	9.52e-12		GO:0033108	mitochondrial respiratory chain complex assembly	9.04e-06	0.00221
					GO:0006732	coenzyme metabolic process	0.000187	0.0449		GO:0031323	regulation of cellular metabolic process	7.6e-08	1.83e-05		GO:0017182	peptidyl-diphthamide metabolic process	0.000822	0.198		GO:0006605	protein targeting	0.000168	0.0404		GO:0048583	regulation of response to stimulus	4.36e-14	1.05e-11		GO:1903047	mitotic cell cycle process	1.17e-05	0.00283
					GO:0070727	cellular macromolecule localization	0.00019	0.0449		GO:0010564	regulation of cell cycle process	7.77e-08	1.84e-05		GO:0017183	peptidyl-diphthamide biosynthetic process from peptidyl-histidine	0.000822	0.195		GO:0043038	amino acid activation	0.000191	0.0454		GO:0006954	inflammatory response	4.79e-14	1.13e-11		GO:1901566	organonitrogen compound biosynthetic process	1.2e-05	0.00286
					GO:0022607	cellular component assembly	0.000194	0.0454		GO:0016032	viral process	9.68e-08	2.26e-05		GO:0006351	transcription, DNA-templated	0.00092	0.215		GO:0009057	macromolecule catabolic process	0.000219	0.0512		GO:0098916	anterograde trans-synaptic signaling	7.34e-14	1.71e-11		GO:0032984	protein-containing complex disassembly	1.75e-05	0.00409
					GO:0031123	RNA 3'-end processing	0.000195	0.0449		GO:0044403	symbiont process	9.68e-08	2.23e-05		GO:0000966	RNA 5'-end processing	0.000937	0.215		GO:0030163	protein catabolic process	0.000221	0.0509		GO:0007268	chemical synaptic transmission	7.34e-14	1.69e-11		GO:0065003	protein-containing complex assembly	2.29e-05	0.00528
					GO:1901362	organic cyclic compound biosynthetic process	0.000215	0.0488		GO:0007346	regulation of mitotic cell cycle	1.04e-07	2.35e-05		GO:0097659	nucleic acid-templated transcription	0.000977	0.221		GO:1903047	mitotic cell cycle process	0.000226	0.0513		GO:0006952	defense response	7.73e-14	1.75e-11		GO:0043039	tRNA aminoacylation	2.91e-05	0.00659
					GO:0036503	ERAD pathway	0.000216	0.0482		GO:0050000	chromosome localization	1.28e-07	2.86e-05							GO:1901576	organic substance biosynthetic process	0.000232	0.0519		GO:0070374	positive regulation of ERK1 and ERK2 cascade	7.89e-14	1.76e-11		GO:0051053	negative regulation of DNA metabolic process	3.13e-05	0.007
					GO:0019985	translesion synthesis	0.000221	0.0488		GO:0051168	nuclear export	1.45e-07	3.19e-05							GO:0001732	formation of cytoplasmic translation initiation complex	0.000242	0.0533		GO:0040012	regulation of locomotion	9.34e-14	2.06e-11		GO:0022618	ribonucleoprotein complex assembly	3.28e-05	0.00723
					GO:0009058	biosynthetic process	0.00023	0.0499		GO:0033043	regulation of organelle organization	1.48e-07	3.22e-05							GO:0034470	ncRNA processing	0.000249	0.0541		GO:0099536	synaptic signaling	1.62e-13	3.51e-11		GO:0032204	regulation of telomere maintenance	3.53e-05	0.00766
					GO:0001510	RNA methylation	0.000237	0.0507		GO:0006886	intracellular protein transport	1.87e-07	4e-05							GO:0006405	RNA export from nucleus	0.000255	0.0546		GO:0099537	trans-synaptic signaling	1.62e-13	3.46e-11		GO:0031167	rRNA methylation	3.73e-05	0.00798
					GO:0065004	protein-DNA complex assembly	0.000237	0.0501		GO:0006405	RNA export from nucleus	1.94e-07	4.1e-05							GO:0032774	RNA biosynthetic process	0.000257	0.0542		GO:0051094	positive regulation of developmental process	2.17e-13	4.57e-11		GO:0022411	cellular component disassembly	3.84e-05	0.00811
					GO:0016567	protein ubiquitination	0.000242	0.0505		GO:0034645	cellular macromolecule biosynthetic process	2.12e-07	4.42e-05							GO:0043043	peptide biosynthetic process	0.000266	0.0554		GO:0009966	regulation of signal transduction	3.5e-13	7.28e-11		GO:0043038	amino acid activation	3.98e-05	0.00829
					GO:0033365	protein localization to organelle	0.000263	0.054		GO:0006325	chromatin organization	2.45e-07	5.03e-05							GO:0071702	organic substance transport	0.000268	0.0551		GO:0016477	cell migration	4.56e-13	9.37e-11		GO:0065004	protein-DNA complex assembly	4.73e-05	0.00972
					GO:0007034	vacuolar transport	0.000298	0.0604		GO:1901576	organic substance biosynthetic process	2.87e-07	5.83e-05							GO:0010498	proteasomal protein catabolic process	0.000269	0.0546		GO:0042330	taxis	1.22e-12	2.48e-10		GO:0006625	protein targeting to peroxisome	5.28e-05	0.0107
					GO:0070647	protein modification by small protein conjugation or removal	0.00031	0.062		GO:1904356	regulation of telomere maintenance via telomere lengthening	2.91e-07	5.82e-05							GO:0033554	cellular response to stress	0.000269	0.0539		GO:0050789	regulation of biological process	1.57e-12	3.15e-10		GO:0072663	establishment of protein localization to peroxisome	5.28e-05	0.0106
					GO:0071824	protein-DNA complex subunit organization	0.000316	0.0624		GO:0051303	establishment of chromosome localization	2.91e-07	5.74e-05							GO:0006281	DNA repair	0.000286	0.0565		GO:0006935	chemotaxis	1.92e-12	3.8e-10		GO:0072662	protein localization to peroxisome	5.28e-05	0.0104
					GO:0006464	cellular protein modification process	0.000329	0.0642		GO:0000184	nuclear-transcribed mRNA catabolic process, nonsense-mediated decay	3.38e-07	6.59e-05							GO:0009058	biosynthetic process	0.000321	0.0626		GO:0006955	immune response	2.45e-12	4.77e-10		GO:0051276	chromosome organization	5.35e-05	0.0104
					GO:0036211	protein modification process	0.000329	0.0634		GO:0000956	nuclear-transcribed mRNA catabolic process	3.47e-07	6.69e-05							GO:0044271	cellular nitrogen compound biosynthetic process	0.00033	0.0636		GO:0065007	biological regulation	2.62e-12	5.05e-10		GO:0045184	establishment of protein localization	5.81e-05	0.0112
					GO:0034660	ncRNA metabolic process	0.000339	0.0645		GO:0006402	mRNA catabolic process	3.62e-07	6.89e-05							GO:0006364	rRNA processing	0.000418	0.0795		GO:1901342	regulation of vasculature development	4.33e-12	8.23e-10		GO:0033365	protein localization to organelle	5.83e-05	0.0111
					GO:0032446	protein modification by small protein conjugation	0.000353	0.0663		GO:0050658	RNA transport	3.86e-07	7.25e-05							GO:0000075	cell cycle checkpoint	0.000444	0.0833		GO:0009888	tissue development	4.68e-12	8.79e-10		GO:0051641	cellular localization	5.87e-05	0.011
					GO:0034976	response to endoplasmic reticulum stress	0.000364	0.0676		GO:0050657	nucleic acid transport	3.86e-07	7.16e-05							GO:0000387	spliceosomal snRNP assembly	0.000472	0.0876		GO:0045596	negative regulation of cell differentiation	5.44e-12	1.01e-09		GO:0000154	rRNA modification	6.23e-05	0.0116
					GO:0034645	cellular macromolecule biosynthetic process	0.00044	0.0807		GO:0044249	cellular biosynthetic process	3.95e-07	7.25e-05							GO:0006366	transcription by RNA polymerase II	0.000473	0.0867		GO:0034220	ion transmembrane transport	6e-12	1.1e-09		GO:0022402	cell cycle process	6.33e-05	0.0116
					GO:0006434	seryl-tRNA aminoacylation	0.000482	0.0874		GO:0032446	protein modification by small protein conjugation	4.41e-07	8e-05							GO:0050658	RNA transport	0.000591	0.107		GO:0048870	cell motility	7.61e-12	1.38e-09		GO:0015031	protein transport	6.4e-05	0.0116
					GO:0006402	mRNA catabolic process	0.0005	0.0895		GO:0016579	protein deubiquitination	4.42e-07	7.92e-05							GO:0050657	nucleic acid transport	0.000591	0.106		GO:0050900	leukocyte migration	1.16e-11	2.07e-09		GO:0043574	peroxisomal transport	6.78e-05	0.0122
					GO:0006281	DNA repair	0.000543	0.0962		GO:0033044	regulation of chromosome organization	4.87e-07	8.62e-05							GO:0006399	tRNA metabolic process	0.000623	0.11		GO:0006875	cellular metal ion homeostasis	1.36e-11	2.41e-09		GO:0006886	intracellular protein transport	7.03e-05	0.0125
					GO:0006367	transcription initiation from RNA polymerase II promoter	0.000548	0.0959		GO:0009058	biosynthetic process	6.52e-07	0.000114							GO:0097359	UDP-glucosylation	0.00064	0.112		GO:0045765	regulation of angiogenesis	1.39e-11	2.43e-09		GO:0070131	positive regulation of mitochondrial translation	7.09e-05	0.0124
					GO:0030163	protein catabolic process	0.000549	0.0951		GO:0016070	RNA metabolic process	6.72e-07	0.000116							GO:0051236	establishment of RNA localization	0.000657	0.114		GO:0051924	regulation of calcium ion transport	1.49e-11	2.58e-09		GO:0046907	intracellular transport	7.73e-05	0.0134
					GO:0033108	mitochondrial respiratory chain complex assembly	0.000559	0.0957		GO:0009056	catabolic process	6.79e-07	0.000116							GO:0006606	protein import into nucleus	0.000665	0.114		GO:0009653	anatomical structure morphogenesis	1.87e-11	3.21e-09		GO:0070925	organelle assembly	8.31e-05	0.0142
					GO:0050658	RNA transport	0.00056	0.0949		GO:0006406	mRNA export from nucleus	7.03e-07	0.000119							GO:0006259	DNA metabolic process	0.00072	0.122		GO:0007189	adenylate cyclase-activating G protein-coupled receptor signaling pathway	2.11e-11	3.57e-09		GO:0070129	regulation of mitochondrial translation	9.67e-05	0.0164
					GO:0050657	nucleic acid transport	0.00056	0.0939		GO:0061024	membrane organization	7.3e-07	0.000122							GO:0006839	mitochondrial transport	0.000733	0.123		GO:0099177	regulation of trans-synaptic signaling	3.21e-11	5.38e-09		GO:0015833	peptide transport	0.000101	0.0169
					GO:0016241	regulation of macroautophagy	0.000579	0.0959		GO:0080090	regulation of primary metabolic process	8.05e-07	0.000133							GO:0051028	mRNA transport	0.000783	0.13		GO:0050804	modulation of chemical synaptic transmission	3.88e-11	6.43e-09		GO:0070125	mitochondrial translational elongation	0.000102	0.0169
					GO:0006401	RNA catabolic process	0.000594	0.0974		GO:1901990	regulation of mitotic cell cycle phase transition	1.01e-06	0.000165							GO:0045047	protein targeting to ER	0.00085	0.139		GO:0055065	metal ion homeostasis	4.16e-11	6.82e-09		GO:0051054	positive regulation of DNA metabolic process	0.000124	0.0203
					GO:0051236	establishment of RNA localization	0.000619	0.1		GO:0016569	covalent chromatin modification	1.21e-06	0.000197							GO:0034504	protein localization to nucleus	0.000894	0.145		GO:0060284	regulation of cell development	4.85e-11	7.87e-09		GO:0070126	mitochondrial translational termination	0.000124	0.0202
					GO:0034613	cellular protein localization	0.000663	0.106		GO:0051171	regulation of nitrogen compound metabolic process	1.22e-06	0.000196							GO:0032968	positive regulation of transcription elongation from RNA polymerase II promoter	0.000937	0.15		GO:0050801	ion homeostasis	4.92e-11	7.89e-09		GO:0009124	nucleoside monophosphate biosynthetic process	0.000128	0.0205
					GO:0070987	error-free translesion synthesis	0.000686	0.109		GO:0032204	regulation of telomere maintenance	1.25e-06	0.000198							GO:0042254	ribosome biogenesis	0.000937	0.149		GO:0098609	cell-cell adhesion	5.23e-11	8.3e-09		GO:0019219	regulation of nucleobase-containing compound metabolic process	0.00013	0.0206
					GO:0006913	nucleocytoplasmic transport	0.000704	0.111		GO:0044419	interspecies interaction between organisms	1.32e-06	0.000207							GO:0006406	mRNA export from nucleus	0.000983	0.155		GO:0010959	regulation of metal ion transport	6.48e-11	1.02e-08		GO:0007005	mitochondrion organization	0.00013	0.0204
					GO:0000731	DNA synthesis involved in DNA repair	0.000762	0.119		GO:0044271	cellular nitrogen compound biosynthetic process	1.33e-06	0.000206							GO:0016567	protein ubiquitination	0.000989	0.154		GO:0051049	regulation of transport	6.56e-11	1.02e-08		GO:0006415	translational termination	0.000143	0.0222
					GO:0051169	nuclear transport	0.000765	0.118		GO:0010638	positive regulation of organelle organization	1.34e-06	0.000207												GO:0045597	positive regulation of cell differentiation	6.9e-11	1.06e-08		GO:0016233	telomere capping	0.000149	0.0229
					GO:0006353	DNA-templated transcription, termination	0.000786	0.12		GO:0051169	nuclear transport	1.49e-06	0.000227												GO:0048584	positive regulation of response to stimulus	6.9e-11	1.05e-08		GO:0051188	cofactor biosynthetic process	0.000156	0.0238
					GO:0034470	ncRNA processing	0.000787	0.119		GO:1901575	organic substance catabolic process	1.52e-06	0.00023												GO:2000181	negative regulation of blood vessel morphogenesis	7.12e-11	1.08e-08		GO:0006635	fatty acid beta-oxidation	0.000164	0.0248
					GO:0000956	nuclear-transcribed mRNA catabolic process	0.00079	0.118		GO:0051716	cellular response to stimulus	1.73e-06	0.000259												GO:0007218	neuropeptide signaling pathway	7.38e-11	1.1e-08		GO:2001252	positive regulation of chromosome organization	0.000164	0.0246
					GO:0019439	aromatic compound catabolic process	0.000806	0.119		GO:0016567	protein ubiquitination	1.86e-06	0.000276												GO:0019935	cyclic-nucleotide-mediated signaling	8.77e-11	1.3e-08		GO:0006418	tRNA aminoacylation for protein translation	0.000184	0.0272
					GO:0034655	nucleobase-containing compound catabolic process	0.000848	0.124		GO:0019219	regulation of nucleobase-containing compound metabolic process	1.91e-06	0.000281												GO:0048513	animal organ development	9.12e-11	1.34e-08		GO:0000959	mitochondrial RNA metabolic process	0.000184	0.027
					GO:0032984	protein-containing complex disassembly	0.00094	0.137		GO:0031124	mRNA 3'-end processing	2.18e-06	0.000317												GO:0032103	positive regulation of response to external stimulus	1.16e-10	1.69e-08		GO:0007093	mitotic cell cycle checkpoint	0.000191	0.0278
					GO:0033120	positive regulation of RNA splicing	0.000943	0.136		GO:0090501	RNA phosphodiester bond hydrolysis	2.2e-06	0.000317												GO:0016525	negative regulation of angiogenesis	1.22e-10	1.75e-08		GO:0042886	amide transport	0.000194	0.028
					GO:0051028	mRNA transport	0.000959	0.137		GO:0016570	histone modification	2.23e-06	0.000319												GO:0043410	positive regulation of MAPK cascade	2.08e-10	2.97e-08		GO:0006643	membrane lipid metabolic process	0.000196	0.028
					GO:0006974	cellular response to DNA damage stimulus	0.000997	0.141		GO:0051640	organelle localization	2.39e-06	0.000338												GO:0032101	regulation of response to external stimulus	2.59e-10	3.65e-08		GO:0044782	cilium organization	0.000197	0.0279
										GO:0006913	nucleocytoplasmic transport	3.01e-06	0.000422												GO:0071805	potassium ion transmembrane transport	3.75e-10	5.25e-08		GO:0017004	cytochrome complex assembly	0.000206	0.0289
										GO:0051028	mRNA transport	3.24e-06	0.00045												GO:0071804	cellular potassium ion transport	3.75e-10	5.21e-08		GO:0006605	protein targeting	0.000211	0.0292
										GO:0051054	positive regulation of DNA metabolic process	4.25e-06	0.000585												GO:0070372	regulation of ERK1 and ERK2 cascade	3.85e-10	5.3e-08		GO:0055086	nucleobase-containing small molecule metabolic process	0.000217	0.0299
										GO:1901987	regulation of cell cycle phase transition	4.63e-06	0.000632												GO:1901343	negative regulation of vasculature development	4.45e-10	6.06e-08		GO:0006310	DNA recombination	0.000222	0.0302
										GO:0006401	RNA catabolic process	4.87e-06	0.000658												GO:0055082	cellular chemical homeostasis	4.58e-10	6.19e-08		GO:0071824	protein-DNA complex subunit organization	0.00023	0.0311
										GO:0006310	DNA recombination	5.3e-06	0.00071												GO:0051960	regulation of nervous system development	5.23e-10	7.01e-08		GO:0032202	telomere assembly	0.000246	0.033
										GO:0048284	organelle fusion	5.46e-06	0.000726												GO:0023056	positive regulation of signaling	6.07e-10	8.07e-08		GO:0032206	positive regulation of telomere maintenance	0.000261	0.0347
										GO:0006810	transport	5.69e-06	0.00075												GO:0006959	humoral immune response	6.22e-10	8.19e-08		GO:0007031	peroxisome organization	0.000266	0.0351
										GO:0031329	regulation of cellular catabolic process	5.95e-06	0.000777												GO:0030001	metal ion transport	7.13e-10	9.31e-08		GO:0051301	cell division	0.000268	0.035
										GO:0032210	regulation of telomere maintenance via telomerase	5.96e-06	0.000771												GO:0010647	positive regulation of cell communication	7.52e-10	9.74e-08		GO:0009156	ribonucleoside monophosphate biosynthetic process	0.000269	0.0349
										GO:0031334	positive regulation of protein complex assembly	6.32e-06	0.000812												GO:0042742	defense response to bacterium	8.12e-10	1.04e-07		GO:0043624	cellular protein complex disassembly	0.00027	0.0346
										GO:1903311	regulation of mRNA metabolic process	6.59e-06	0.000839												GO:0019933	cAMP-mediated signaling	8.4e-10	1.07e-07		GO:0010257	NADH dehydrogenase complex assembly	0.000271	0.0345
										GO:0031123	RNA 3'-end processing	7.04e-06	0.00089												GO:0042391	regulation of membrane potential	9.25e-10	1.17e-07		GO:0032981	mitochondrial respiratory chain complex I assembly	0.000271	0.0342
										GO:0007005	mitochondrion organization	7.31e-06	0.000916												GO:0051272	positive regulation of cellular component movement	9.75e-10	1.22e-07		GO:0033036	macromolecule localization	0.000281	0.0353
										GO:0008380	RNA splicing	8.13e-06	0.00101												GO:0033993	response to lipid	1.18e-09	1.47e-07		GO:0032774	RNA biosynthetic process	0.000307	0.0382
										GO:0000075	cell cycle checkpoint	8.15e-06	0.001												GO:0051271	negative regulation of cellular component movement	1.25e-09	1.54e-07		GO:0006664	glycolipid metabolic process	0.000314	0.0388
										GO:0016050	vesicle organization	1.01e-05	0.00123												GO:0006813	potassium ion transport	1.39e-09	1.71e-07		GO:0060271	cilium assembly	0.000356	0.0436
										GO:0010498	proteasomal protein catabolic process	1.38e-05	0.00168												GO:1903670	regulation of sprouting angiogenesis	1.54e-09	1.86e-07		GO:1903509	liposaccharide metabolic process	0.000374	0.0454
										GO:0072594	establishment of protein localization to organelle	1.53e-05	0.00184												GO:0006873	cellular ion homeostasis	1.55e-09	1.87e-07		GO:0008104	protein localization	0.000422	0.0508
										GO:0043604	amide biosynthetic process	1.63e-05	0.00195												GO:0098771	inorganic ion homeostasis	1.69e-09	2.02e-07		GO:1901564	organonitrogen compound metabolic process	0.000429	0.0512
										GO:2001020	regulation of response to DNA damage stimulus	1.64e-05	0.00194												GO:0042127	regulation of cell proliferation	1.76e-09	2.09e-07		GO:1901293	nucleoside phosphate biosynthetic process	0.000439	0.0521
										GO:0009059	macromolecule biosynthetic process	1.65e-05	0.00194												GO:0048468	cell development	2.23e-09	2.62e-07		GO:0070647	protein modification by small protein conjugation or removal	0.000449	0.0528
										GO:0010556	regulation of macromolecule biosynthetic process	1.76e-05	0.00206												GO:0065008	regulation of biological quality	2.42e-09	2.83e-07		GO:0006282	regulation of DNA repair	0.000466	0.0544
										GO:0044770	cell cycle phase transition	1.78e-05	0.00206												GO:0097485	neuron projection guidance	2.51e-09	2.91e-07		GO:0009123	nucleoside monophosphate metabolic process	0.000509	0.059
										GO:0051310	metaphase plate congression	1.78e-05	0.00205												GO:0007411	axon guidance	3.14e-09	3.61e-07		GO:0048194	Golgi vesicle budding	0.000516	0.0593
										GO:0044772	mitotic cell cycle phase transition	1.9e-05	0.00217												GO:0009967	positive regulation of signal transduction	3.22e-09	3.68e-07		GO:1900864	mitochondrial RNA modification	0.00052	0.0593
										GO:0051128	regulation of cellular component organization	2.08e-05	0.00236												GO:0030155	regulation of cell adhesion	3.37e-09	3.81e-07		GO:0070900	mitochondrial tRNA modification	0.00052	0.0589
										GO:0090305	nucleic acid phosphodiester bond hydrolysis	2.11e-05	0.00238												GO:2000147	positive regulation of cell motility	3.8e-09	4.27e-07		GO:0000075	cell cycle checkpoint	0.000528	0.0594
										GO:0043161	proteasome-mediated ubiquitin-dependent protein catabolic process	2.13e-05	0.00237												GO:0050767	regulation of neurogenesis	3.84e-09	4.29e-07		GO:0008535	respiratory chain complex IV assembly	0.000535	0.0598
										GO:0072657	protein localization to membrane	2.18e-05	0.00242												GO:0048731	system development	4.45e-09	4.93e-07		GO:0033554	cellular response to stress	0.00058	0.0643
										GO:0006413	translational initiation	2.8e-05	0.00309												GO:1904062	regulation of cation transmembrane transport	4.66e-09	5.13e-07		GO:0009165	nucleotide biosynthetic process	0.000599	0.066
										GO:0007093	mitotic cell cycle checkpoint	3.09e-05	0.00338												GO:0010596	negative regulation of endothelial cell migration	5.36e-09	5.86e-07		GO:0051726	regulation of cell cycle	0.000609	0.0665
										GO:0010389	regulation of G2/M transition of mitotic cell cycle	3.22e-05	0.00349												GO:0098660	inorganic ion transmembrane transport	5.61e-09	6.09e-07		GO:0046148	pigment biosynthetic process	0.000665	0.0722
										GO:1902749	regulation of cell cycle G2/M phase transition	3.49e-05	0.00376												GO:0009617	response to bacterium	6.51e-09	7.01e-07		GO:0071705	nitrogen compound transport	0.000715	0.077
										GO:0006508	proteolysis	3.64e-05	0.00389												GO:0060326	cell chemotaxis	7.36e-09	7.88e-07		GO:0031573	intra-S DNA damage checkpoint	0.00074	0.0792
										GO:0030163	protein catabolic process	3.7e-05	0.00393												GO:0055080	cation homeostasis	7.84e-09	8.33e-07		GO:0044380	protein localization to cytoskeleton	0.000754	0.0802
										GO:0035871	protein K11-linked deubiquitination	3.91e-05	0.00413												GO:0030003	cellular cation homeostasis	8.98e-09	9.48e-07		GO:0006520	cellular amino acid metabolic process	0.000757	0.0799
										GO:0090150	establishment of protein localization to membrane	4.04e-05	0.00424												GO:0050727	regulation of inflammatory response	9.46e-09	9.92e-07		GO:0033044	regulation of chromosome organization	0.000794	0.0832
										GO:0007017	microtubule-based process	4.07e-05	0.00424												GO:0043408	regulation of MAPK cascade	9.47e-09	9.86e-07		GO:0007006	mitochondrial membrane organization	0.000839	0.0873
										GO:0043933	protein-containing complex subunit organization	4.17e-05	0.00432												GO:0030335	positive regulation of cell migration	1e-08	1.04e-06		GO:0055114	oxidation-reduction process	0.000855	0.0884
										GO:0072599	establishment of protein localization to endoplasmic reticulum	4.22e-05	0.00434												GO:0040013	negative regulation of locomotion	1.03e-08	1.05e-06		GO:0044774	mitotic DNA integrity checkpoint	0.000866	0.0889
										GO:0090068	positive regulation of cell cycle process	4.27e-05	0.00435												GO:0009719	response to endogenous stimulus	1.09e-08	1.11e-06		GO:0051290	protein heterotetramerization	0.000866	0.0884
										GO:1903432	regulation of TORC1 signaling	4.71e-05	0.00477												GO:2000146	negative regulation of cell motility	1.14e-08	1.16e-06		GO:0032446	protein modification by small protein conjugation	0.000874	0.0886
										GO:0006793	phosphorus metabolic process	5.52e-05	0.00556												GO:0040017	positive regulation of locomotion	1.4e-08	1.41e-06		GO:0072698	protein localization to microtubule cytoskeleton	0.000897	0.0904
										GO:0016192	vesicle-mediated transport	5.64e-05	0.00564												GO:0003012	muscle system process	1.79e-08	1.79e-06		GO:0010212	response to ionizing radiation	0.00092	0.0921
										GO:0006275	regulation of DNA replication	5.7e-05	0.00567												GO:0072676	lymphocyte migration	2.27e-08	2.25e-06		GO:0006753	nucleoside phosphate metabolic process	0.000938	0.0932
										GO:2001252	positive regulation of chromosome organization	6.41e-05	0.00633												GO:0050679	positive regulation of epithelial cell proliferation	2.35e-08	2.32e-06		GO:0043412	macromolecule modification	0.000974	0.0962
										GO:0051656	establishment of organelle localization	6.58e-05	0.00646												GO:0030182	neuron differentiation	2.47e-08	2.42e-06
										GO:0006796	phosphate-containing compound metabolic process	6.97e-05	0.0068												GO:0006812	cation transport	2.61e-08	2.55e-06
										GO:0045047	protein targeting to ER	7.26e-05	0.00704												GO:0010721	negative regulation of cell development	3.13e-08	3.03e-06
										GO:2000112	regulation of cellular macromolecule biosynthetic process	7.39e-05	0.00712												GO:0060078	regulation of postsynaptic membrane potential	3.16e-08	3.04e-06
										GO:0120031	plasma membrane bounded cell projection assembly	7.69e-05	0.00736												GO:0043535	regulation of blood vessel endothelial cell migration	3.31e-08	3.17e-06
										GO:0045786	negative regulation of cell cycle	8.43e-05	0.00802												GO:0010594	regulation of endothelial cell migration	3.59e-08	3.42e-06
										GO:0006260	DNA replication	8.64e-05	0.00817												GO:0050865	regulation of cell activation	3.62e-08	3.42e-06
										GO:0034655	nucleobase-containing compound catabolic process	8.86e-05	0.00832												GO:0002685	regulation of leukocyte migration	3.68e-08	3.46e-06
										GO:0051172	negative regulation of nitrogen compound metabolic process	8.87e-05	0.00829												GO:0055085	transmembrane transport	3.7e-08	3.45e-06
										GO:0031326	regulation of cellular biosynthetic process	9.3e-05	0.00863												GO:0019722	calcium-mediated signaling	4.25e-08	3.95e-06
										GO:1904358	positive regulation of telomere maintenance via telomere lengthening	9.32e-05	0.0086												GO:0043062	extracellular structure organization	4.27e-08	3.94e-06
										GO:0045930	negative regulation of mitotic cell cycle	0.000101	0.00929												GO:0045974	regulation of translation, ncRNA-mediated	4.33e-08	3.97e-06
										GO:0070925	organelle assembly	0.00011	0.01												GO:0040033	negative regulation of translation, ncRNA-mediated	4.33e-08	3.94e-06
										GO:0030031	cell projection assembly	0.000113	0.0102												GO:0035278	miRNA mediated inhibition of translation	4.33e-08	3.92e-06
										GO:0000724	double-strand break repair via homologous recombination	0.000117	0.0105												GO:0030595	leukocyte chemotaxis	4.92e-08	4.43e-06
										GO:0009889	regulation of biosynthetic process	0.000119	0.0107												GO:0030336	negative regulation of cell migration	5.45e-08	4.88e-06
										GO:0045022	early endosome to late endosome transport	0.000122	0.0109												GO:0043537	negative regulation of blood vessel endothelial cell migration	5.95e-08	5.3e-06
										GO:0019222	regulation of metabolic process	0.000127	0.0112												GO:0006928	movement of cell or subcellular component	6.59e-08	5.84e-06
										GO:0000725	recombinational repair	0.000136	0.012												GO:0070268	cornification	6.84e-08	6.03e-06
										GO:0060255	regulation of macromolecule metabolic process	0.000142	0.0124												GO:0009887	animal organ morphogenesis	7.27e-08	6.37e-06
										GO:0018193	peptidyl-amino acid modification	0.000149	0.013												GO:0006936	muscle contraction	7.64e-08	6.65e-06
										GO:0022406	membrane docking	0.000152	0.0132												GO:0048729	tissue morphogenesis	9.81e-08	8.49e-06
										GO:0007080	mitotic metaphase plate congression	0.000162	0.014												GO:0002684	positive regulation of immune system process	1.14e-07	9.78e-06
										GO:0070972	protein localization to endoplasmic reticulum	0.000173	0.0148												GO:0050912	detection of chemical stimulus involved in sensory perception of taste	1.14e-07	9.78e-06
										GO:0016482	cytosolic transport	0.000195	0.0166												GO:1903522	regulation of blood circulation	1.27e-07	1.08e-05
										GO:0034660	ncRNA metabolic process	0.000197	0.0166												GO:1902533	positive regulation of intracellular signal transduction	1.31e-07	1.11e-05
										GO:0042149	cellular response to glucose starvation	0.000202	0.017												GO:0042592	homeostatic process	1.58e-07	1.33e-05
										GO:0070979	protein K11-linked ubiquitination	0.000209	0.0175												GO:0001936	regulation of endothelial cell proliferation	1.78e-07	1.49e-05
										GO:0009894	regulation of catabolic process	0.00021	0.0175												GO:0051046	regulation of secretion	1.81e-07	1.5e-05
										GO:0051252	regulation of RNA metabolic process	0.000213	0.0176												GO:0001934	positive regulation of protein phosphorylation	2.06e-07	1.71e-05
										GO:0006613	cotranslational protein targeting to membrane	0.000214	0.0176												GO:0007200	phospholipase C-activating G protein-coupled receptor signaling pathway	2.12e-07	1.75e-05
										GO:2001021	negative regulation of response to DNA damage stimulus	0.000218	0.0178												GO:0050768	negative regulation of neurogenesis	2.14e-07	1.76e-05
										GO:0051130	positive regulation of cellular component organization	0.000221	0.018												GO:0050890	cognition	2.14e-07	1.75e-05
										GO:0016236	macroautophagy	0.000235	0.0191												GO:0050920	regulation of chemotaxis	2.26e-07	1.83e-05
										GO:1901991	negative regulation of mitotic cell cycle phase transition	0.000244	0.0197												GO:0008284	positive regulation of cell proliferation	2.82e-07	2.27e-05
										GO:0006302	double-strand break repair	0.000252	0.0202												GO:1903671	negative regulation of sprouting angiogenesis	2.91e-07	2.33e-05
										GO:0072331	signal transduction by p53 class mediator	0.000254	0.0203												GO:0009581	detection of external stimulus	2.95e-07	2.35e-05
										GO:0045787	positive regulation of cell cycle	0.000254	0.0202												GO:0010562	positive regulation of phosphorus metabolic process	2.99e-07	2.38e-05
										GO:0098927	vesicle-mediated transport between endosomal compartments	0.000255	0.0202												GO:0045937	positive regulation of phosphate metabolic process	2.99e-07	2.36e-05
										GO:1905897	regulation of response to endoplasmic reticulum stress	0.000256	0.0201												GO:0009605	response to external stimulus	3.33e-07	2.62e-05
										GO:0043201	response to leucine	0.00026	0.0203												GO:1903169	regulation of calcium ion transmembrane transport	3.35e-07	2.62e-05
										GO:0030705	cytoskeleton-dependent intracellular transport	0.00026	0.0202												GO:0002682	regulation of immune system process	3.43e-07	2.67e-05
										GO:0048193	Golgi vesicle transport	0.000266	0.0206												GO:0070098	chemokine-mediated signaling pathway	3.56e-07	2.76e-05
										GO:0006473	protein acetylation	0.000271	0.0209												GO:0071674	mononuclear cell migration	4.59e-07	3.54e-05
										GO:0007029	endoplasmic reticulum organization	0.000278	0.0213												GO:0042327	positive regulation of phosphorylation	4.74e-07	3.64e-05
										GO:0098813	nuclear chromosome segregation	0.00028	0.0214												GO:0022407	regulation of cell-cell adhesion	4.77e-07	3.64e-05
										GO:0018130	heterocycle biosynthetic process	0.00028	0.0213												GO:0090049	regulation of cell migration involved in sprouting angiogenesis	4.78e-07	3.63e-05
										GO:1902579	multi-organism localization	0.000282	0.0213												GO:0007611	learning or memory	4.82e-07	3.64e-05
										GO:0044766	multi-organism transport	0.000282	0.0212												GO:0010817	regulation of hormone levels	4.96e-07	3.73e-05
										GO:0065003	protein-containing complex assembly	0.000287	0.0215												GO:0009582	detection of abiotic stimulus	5.45e-07	4.08e-05
										GO:2000278	regulation of DNA biosynthetic process	0.00029	0.0216												GO:2001257	regulation of cation channel activity	5.49e-07	4.09e-05
										GO:0031324	negative regulation of cellular metabolic process	0.000307	0.0227												GO:0098655	cation transmembrane transport	5.68e-07	4.21e-05
										GO:0006614	SRP-dependent cotranslational protein targeting to membrane	0.000317	0.0234												GO:0045785	positive regulation of cell adhesion	5.92e-07	4.37e-05
										GO:0031952	regulation of protein autophosphorylation	0.000323	0.0237												GO:0097529	myeloid leukocyte migration	6.99e-07	5.13e-05
										GO:0045934	negative regulation of nucleobase-containing compound metabolic process	0.000333	0.0244												GO:1904018	positive regulation of vasculature development	7.17e-07	5.24e-05
										GO:1901362	organic cyclic compound biosynthetic process	0.000351	0.0255												GO:0019730	antimicrobial humoral response	7.22e-07	5.25e-05
										GO:0007059	chromosome segregation	0.000378	0.0273												GO:0030098	lymphocyte differentiation	8.28e-07	5.99e-05
										GO:0046700	heterocycle catabolic process	0.000385	0.0277												GO:0071310	cellular response to organic substance	8.31e-07	5.99e-05
										GO:0031570	DNA integrity checkpoint	0.000406	0.0291												GO:0001580	detection of chemical stimulus involved in sensory perception of bitter taste	9.21e-07	6.6e-05
										GO:0043254	regulation of protein complex assembly	0.000408	0.0291												GO:0051961	negative regulation of nervous system development	9.45e-07	6.74e-05
										GO:0034622	cellular protein-containing complex assembly	0.00042	0.0298												GO:0002768	immune response-regulating cell surface receptor signaling pathway	1.14e-06	8.09e-05
										GO:0000375	RNA splicing, via transesterification reactions	0.00042	0.0297												GO:0030198	extracellular matrix organization	1.24e-06	8.75e-05
										GO:0032206	positive regulation of telomere maintenance	0.000421	0.0297												GO:0002548	monocyte chemotaxis	1.3e-06	9.18e-05
										GO:0061013	regulation of mRNA catabolic process	0.000422	0.0296												GO:0098657	import into cell	1.47e-06	0.000103
										GO:0034315	regulation of Arp2/3 complex-mediated actin nucleation	0.000424	0.0296												GO:0043270	positive regulation of ion transport	1.55e-06	0.000108
										GO:0034654	nucleobase-containing compound biosynthetic process	0.000434	0.0301												GO:0009725	response to hormone	1.65e-06	0.000115
										GO:0006605	protein targeting	0.000451	0.0312												GO:0045766	positive regulation of angiogenesis	1.72e-06	0.000119
										GO:0016574	histone ubiquitination	0.000456	0.0314												GO:0071495	cellular response to endogenous stimulus	1.75e-06	0.000121
										GO:0044270	cellular nitrogen compound catabolic process	0.000457	0.0313												GO:0098742	cell-cell adhesion via plasma-membrane adhesion molecules	1.91e-06	0.000131
										GO:0031647	regulation of protein stability	0.000478	0.0326												GO:0030278	regulation of ossification	2.09e-06	0.000143
										GO:0043543	protein acylation	0.000482	0.0327												GO:0022898	regulation of transmembrane transporter activity	2.11e-06	0.000143
										GO:1903542	negative regulation of exosomal secretion	0.000498	0.0337												GO:0098662	inorganic cation transmembrane transport	2.23e-06	0.000151
										GO:0016575	histone deacetylation	0.000502	0.0338												GO:0071396	cellular response to lipid	2.24e-06	0.000151
										GO:0006342	chromatin silencing	0.000519	0.0348												GO:0032409	regulation of transporter activity	2.25e-06	0.000151
										GO:0007030	Golgi organization	0.000537	0.0358												GO:0010632	regulation of epithelial cell migration	2.35e-06	0.000157
										GO:0071233	cellular response to leucine	0.00056	0.0372												GO:0010633	negative regulation of epithelial cell migration	2.59e-06	0.000172
										GO:1990253	cellular response to leucine starvation	0.00056	0.037												GO:0070848	response to growth factor	2.69e-06	0.000178
										GO:0033047	regulation of mitotic sister chromatid segregation	0.000563	0.0371												GO:0045664	regulation of neuron differentiation	2.76e-06	0.000182
										GO:0000086	G2/M transition of mitotic cell cycle	0.00058	0.038												GO:0010033	response to organic substance	2.78e-06	0.000182
										GO:0000377	RNA splicing, via transesterification reactions with bulged adenosine as nucleophile	0.000586	0.0382												GO:0030855	epithelial cell differentiation	2.87e-06	0.000188
										GO:0000398	mRNA splicing, via spliceosome	0.000586	0.0381												GO:0014070	response to organic cyclic compound	3.08e-06	0.0002
										GO:0033522	histone H2A ubiquitination	0.0006	0.0388												GO:0048247	lymphocyte chemotaxis	3.19e-06	0.000207
										GO:0010948	negative regulation of cell cycle process	0.000643	0.0414												GO:0050921	positive regulation of chemotaxis	3.35e-06	0.000216
										GO:0008053	mitochondrial fusion	0.000659	0.0423												GO:0006820	anion transport	3.67e-06	0.000235
										GO:0043603	cellular amide metabolic process	0.000667	0.0427												GO:0008217	regulation of blood pressure	3.8e-06	0.000243
										GO:0035304	regulation of protein dephosphorylation	0.000684	0.0435												GO:0002694	regulation of leukocyte activation	4e-06	0.000255
										GO:0031503	protein-containing complex localization	0.000684	0.0434												GO:0048545	response to steroid hormone	4.38e-06	0.000278
										GO:0006476	protein deacetylation	0.000709	0.0448												GO:0071363	cellular response to growth factor stimulus	4.95e-06	0.000313
										GO:0044089	positive regulation of cellular component biogenesis	0.000714	0.0449												GO:0030534	adult behavior	5.04e-06	0.000317
										GO:2001251	negative regulation of chromosome organization	0.000723	0.0453												GO:0032412	regulation of ion transmembrane transporter activity	5.17e-06	0.000324
										GO:0044839	cell cycle G2/M phase transition	0.000723	0.0451												GO:0045667	regulation of osteoblast differentiation	5.23e-06	0.000326
										GO:0045814	negative regulation of gene expression, epigenetic	0.000726	0.0451												GO:0007399	nervous system development	5.24e-06	0.000326
										GO:0000209	protein polyubiquitination	0.000755	0.0467												GO:0002687	positive regulation of leukocyte migration	5.27e-06	0.000326
										GO:0019438	aromatic compound biosynthetic process	0.000757	0.0467												GO:0006816	calcium ion transport	5.4e-06	0.000333
										GO:0044087	regulation of cellular component biogenesis	0.000786	0.0483												GO:0010720	positive regulation of cell development	6.03e-06	0.00037
										GO:0006612	protein targeting to membrane	0.000787	0.0481												GO:0002376	immune system process	6.17e-06	0.000377
										GO:0006457	protein folding	0.000817	0.0498												GO:0001938	positive regulation of endothelial cell proliferation	6.26e-06	0.000381
										GO:0048523	negative regulation of cellular process	0.000836	0.0507												GO:0050729	positive regulation of inflammatory response	6.55e-06	0.000398
										GO:0072528	pyrimidine-containing compound biosynthetic process	0.000886	0.0536												GO:0071621	granulocyte chemotaxis	7.29e-06	0.00044
										GO:0043666	regulation of phosphoprotein phosphatase activity	0.000886	0.0533												GO:0008544	epidermis development	7.29e-06	0.000439
										GO:0050684	regulation of mRNA processing	0.000895	0.0537												GO:0060402	calcium ion transport into cytosol	8.64e-06	0.000518
										GO:0140056	organelle localization by membrane tethering	0.0009	0.0537												GO:0070588	calcium ion transmembrane transport	9.07e-06	0.000542
										GO:0019439	aromatic compound catabolic process	0.000929	0.0553												GO:0050794	regulation of cellular process	1e-05	0.000596
										GO:0072527	pyrimidine-containing compound metabolic process	0.000938	0.0556												GO:0046425	regulation of JAK-STAT cascade	1.02e-05	0.000604
										GO:0010243	response to organonitrogen compound	0.00094	0.0555												GO:0051928	positive regulation of calcium ion transport	1.04e-05	0.000614
										GO:0007064	mitotic sister chromatid cohesion	0.000959	0.0564												GO:0050878	regulation of body fluid levels	1.06e-05	0.000626
																									GO:0051962	positive regulation of nervous system development	1.11e-05	0.000652
																									GO:0097530	granulocyte migration	1.16e-05	0.000676
																									GO:0048167	regulation of synaptic plasticity	1.16e-05	0.000674
																									GO:0032870	cellular response to hormone stimulus	1.19e-05	0.000691
																									GO:0023057	negative regulation of signaling	1.23e-05	0.000711
																									GO:0010648	negative regulation of cell communication	1.26e-05	0.000724
																									GO:0030168	platelet activation	1.28e-05	0.00073
																									GO:0032675	regulation of interleukin-6 production	1.29e-05	0.000739
																									GO:0008016	regulation of heart contraction	1.31e-05	0.000744
																									GO:0050731	positive regulation of peptidyl-tyrosine phosphorylation	1.32e-05	0.000748
																									GO:0031589	cell-substrate adhesion	1.33e-05	0.000752
																									GO:0007631	feeding behavior	1.37e-05	0.00077
																									GO:0019725	cellular homeostasis	1.37e-05	0.000768
																									GO:0050829	defense response to Gram-negative bacterium	1.37e-05	0.000767
																									GO:0045665	negative regulation of neuron differentiation	1.38e-05	0.000765
																									GO:0006968	cellular defense response	1.45e-05	0.000806
																									GO:1904892	regulation of STAT cascade	1.53e-05	0.000845
																									GO:0007626	locomotory behavior	1.59e-05	0.000875
																									GO:0051282	regulation of sequestering of calcium ion	1.62e-05	0.000886
																									GO:1903530	regulation of secretion by cell	1.7e-05	0.000931
																									GO:0003002	regionalization	1.76e-05	0.000958
																									GO:0035023	regulation of Rho protein signal transduction	1.82e-05	0.000985
																									GO:0048646	anatomical structure formation involved in morphogenesis	1.83e-05	0.000987
																									GO:0070887	cellular response to chemical stimulus	1.84e-05	0.000991
																									GO:0007160	cell-matrix adhesion	1.98e-05	0.00107
																									GO:0007193	adenylate cyclase-inhibiting G protein-coupled receptor signaling pathway	2.05e-05	0.0011
																									GO:0002764	immune response-regulating signaling pathway	2.08e-05	0.00111
																									GO:0002521	leukocyte differentiation	2.08e-05	0.00111
																									GO:0042221	response to chemical	2.22e-05	0.00117
																									GO:0006814	sodium ion transport	2.3e-05	0.00121
																									GO:0001503	ossification	2.56e-05	0.00135
																									GO:0050867	positive regulation of cell activation	2.59e-05	0.00136
																									GO:0030593	neutrophil chemotaxis	2.65e-05	0.00138
																									GO:0097553	calcium ion transmembrane import into cytosol	2.68e-05	0.00139
																									GO:0090257	regulation of muscle system process	2.76e-05	0.00143
																									GO:0050776	regulation of immune response	2.95e-05	0.00153
																									GO:0065009	regulation of molecular function	3.08e-05	0.00159
																									GO:0045124	regulation of bone resorption	3.1e-05	0.00159
																									GO:0044058	regulation of digestive system process	3.1e-05	0.00159
																									GO:0048519	negative regulation of biological process	3.18e-05	0.00162
																									GO:0051952	regulation of amine transport	3.19e-05	0.00162
																									GO:0051897	positive regulation of protein kinase B signaling	3.32e-05	0.00169
																									GO:1901700	response to oxygen-containing compound	3.6e-05	0.00182
																									GO:0009952	anterior/posterior pattern specification	3.97e-05	0.002
																									GO:0051056	regulation of small GTPase mediated signal transduction	4.05e-05	0.00203
																									GO:0046850	regulation of bone remodeling	4.19e-05	0.0021
																									GO:0030049	muscle filament sliding	4.29e-05	0.00214
																									GO:0033275	actin-myosin filament sliding	4.29e-05	0.00213
																									GO:1903587	regulation of blood vessel endothelial cell proliferation involved in sprouting angiogenesis	4.29e-05	0.00212
																									GO:0090051	negative regulation of cell migration involved in sprouting angiogenesis	4.29e-05	0.00212
																									GO:0001508	action potential	4.4e-05	0.00217
																									GO:0090287	regulation of cellular response to growth factor stimulus	4.42e-05	0.00217
																									GO:0048585	negative regulation of response to stimulus	4.47e-05	0.00219
																									GO:0050678	regulation of epithelial cell proliferation	4.52e-05	0.0022
																									GO:0010830	regulation of myotube differentiation	4.69e-05	0.00228
																									GO:0010975	regulation of neuron projection development	4.71e-05	0.00228
																									GO:1990266	neutrophil migration	4.97e-05	0.0024
																									GO:1902531	regulation of intracellular signal transduction	5.08e-05	0.00245
																									GO:0015698	inorganic anion transport	5.28e-05	0.00253
																									GO:0002429	immune response-activating cell surface receptor signaling pathway	5.58e-05	0.00267
																									GO:0001708	cell fate specification	5.74e-05	0.00274
																									GO:0019221	cytokine-mediated signaling pathway	5.81e-05	0.00276
																									GO:0086010	membrane depolarization during action potential	5.98e-05	0.00284
																									GO:0009583	detection of light stimulus	6.18e-05	0.00292
																									GO:0051899	membrane depolarization	6.25e-05	0.00294
																									GO:2001023	regulation of response to drug	6.43e-05	0.00302
																									GO:0050730	regulation of peptidyl-tyrosine phosphorylation	6.51e-05	0.00305
																									GO:0060079	excitatory postsynaptic potential	6.61e-05	0.00309
																									GO:0050728	negative regulation of inflammatory response	6.66e-05	0.0031
																									GO:0010810	regulation of cell-substrate adhesion	6.67e-05	0.00309
																									GO:0003013	circulatory system process	6.69e-05	0.0031
																									GO:0051147	regulation of muscle cell differentiation	6.79e-05	0.00313
																									GO:0006897	endocytosis	7.04e-05	0.00324
																									GO:0001819	positive regulation of cytokine production	7.06e-05	0.00324
																									GO:0032102	negative regulation of response to external stimulus	7.07e-05	0.00323
																									GO:0008285	negative regulation of cell proliferation	7.22e-05	0.00329
																									GO:0046578	regulation of Ras protein signal transduction	7.32e-05	0.00333
																									GO:0035239	tube morphogenesis	7.58e-05	0.00344
																									GO:0045944	positive regulation of transcription by RNA polymerase II	7.78e-05	0.00352
																									GO:0042476	odontogenesis	7.92e-05	0.00357
																									GO:0007229	integrin-mediated signaling pathway	7.99e-05	0.00359
																									GO:0044364	disruption of cells of other organism	8.33e-05	0.00373
																									GO:0031640	killing of cells of other organism	8.33e-05	0.00372
																									GO:0050909	sensory perception of taste	8.47e-05	0.00377
																									GO:0048598	embryonic morphogenesis	8.99e-05	0.00399
																									GO:0015672	monovalent inorganic cation transport	9.02e-05	0.004
																									GO:0006898	receptor-mediated endocytosis	9.65e-05	0.00426
																									GO:0050769	positive regulation of neurogenesis	9.76e-05	0.0043
																									GO:0018149	peptide cross-linking	9.77e-05	0.00429
																									GO:0007275	multicellular organism development	9.79e-05	0.00428
																									GO:0030183	B cell differentiation	9.87e-05	0.00431
																									GO:0070838	divalent metal ion transport	9.93e-05	0.00432
																									GO:0090092	regulation of transmembrane receptor protein serine/threonine kinase signaling pathway	9.98e-05	0.00433
																									GO:0060191	regulation of lipase activity	0.000101	0.00437
																									GO:0010863	positive regulation of phospholipase C activity	0.000104	0.00449
																									GO:1905562	regulation of vascular endothelial cell proliferation	0.000104	0.00448
																									GO:0007602	phototransduction	0.000104	0.00447
																									GO:0051896	regulation of protein kinase B signaling	0.000105	0.00448
																									GO:0070252	actin-mediated cell contraction	0.000111	0.00474
																									GO:0051209	release of sequestered calcium ion into cytosol	0.000111	0.00473
																									GO:0022409	positive regulation of cell-cell adhesion	0.000112	0.00476
																									GO:0010107	potassium ion import	0.000112	0.00476
																									GO:1990573	potassium ion import across plasma membrane	0.000112	0.00475
																									GO:0051153	regulation of striated muscle cell differentiation	0.000113	0.00475
																									GO:0007178	transmembrane receptor protein serine/threonine kinase signaling pathway	0.000115	0.00483
																									GO:0072511	divalent inorganic cation transport	0.000116	0.00485
																									GO:0007167	enzyme linked receptor protein signaling pathway	0.000119	0.00496
																									GO:0060142	regulation of syncytium formation by plasma membrane fusion	0.00012	0.00499
																									GO:0002696	positive regulation of leukocyte activation	0.00012	0.005
																									GO:0015849	organic acid transport	0.000123	0.00508
																									GO:0046942	carboxylic acid transport	0.000123	0.00506
																									GO:0001775	cell activation	0.000125	0.00514
																									GO:0009968	negative regulation of signal transduction	0.000126	0.00516
																									GO:0007162	negative regulation of cell adhesion	0.000127	0.00521
																									GO:0050433	regulation of catecholamine secretion	0.000127	0.0052
																									GO:1903672	positive regulation of sprouting angiogenesis	0.000127	0.00519
																									GO:0001505	regulation of neurotransmitter levels	0.000139	0.00566
																									GO:0003073	regulation of systemic arterial blood pressure	0.000141	0.0057
																									GO:0051149	positive regulation of muscle cell differentiation	0.000146	0.00592
																									GO:0051339	regulation of lyase activity	0.000148	0.00596
																									GO:0031960	response to corticosteroid	0.000152	0.00612
																									GO:0045165	cell fate commitment	0.00016	0.00642
																									GO:0042445	hormone metabolic process	0.000163	0.00653
																									GO:0035025	positive regulation of Rho protein signal transduction	0.00017	0.00677
																									GO:0002688	regulation of leukocyte chemotaxis	0.000171	0.00682
																									GO:0001525	angiogenesis	0.000187	0.00744
																									GO:0050806	positive regulation of synaptic transmission	0.000192	0.00761
																									GO:0060193	positive regulation of lipase activity	0.000195	0.00771
																									GO:0031279	regulation of cyclase activity	0.000196	0.00774
																									GO:0042110	T cell activation	0.000196	0.00772
																									GO:0002009	morphogenesis of an epithelium	0.000198	0.00776
																									GO:0030279	negative regulation of ossification	0.000202	0.00788
																									GO:0050866	negative regulation of cell activation	0.000202	0.00789
																									GO:0043087	regulation of GTPase activity	0.000206	0.00802
																									GO:0010811	positive regulation of cell-substrate adhesion	0.000207	0.00805
																									GO:0048562	embryonic organ morphogenesis	0.000207	0.00803
																									GO:0007613	memory	0.000211	0.00813
																									GO:0090279	regulation of calcium ion import	0.000213	0.0082
																									GO:0002250	adaptive immune response	0.000226	0.00869
																									GO:0051249	regulation of lymphocyte activation	0.000228	0.00875
																									GO:0001932	regulation of protein phosphorylation	0.000236	0.00902
																									GO:0001667	ameboidal-type cell migration	0.00024	0.00914
																									GO:0060143	positive regulation of syncytium formation by plasma membrane fusion	0.00024	0.00914
																									GO:0007519	skeletal muscle tissue development	0.000243	0.00922
																									GO:0035556	intracellular signal transduction	0.000244	0.00925
																									GO:0050830	defense response to Gram-positive bacterium	0.000245	0.00924
																									GO:1901654	response to ketone	0.000249	0.00937
																									GO:0043207	response to external biotic stimulus	0.000251	0.00944
																									GO:0042116	macrophage activation	0.000256	0.00959
																									GO:0010769	regulation of cell morphogenesis involved in differentiation	0.000266	0.00994
																									GO:0003018	vascular process in circulatory system	0.000267	0.00995
																									GO:0010466	negative regulation of peptidase activity	0.000267	0.00994
																									GO:0007601	visual perception	0.000269	0.00999
																									GO:0051057	positive regulation of small GTPase mediated signal transduction	0.000278	0.0103
																									GO:0050953	sensory perception of light stimulus	0.000279	0.0103
																									GO:0090288	negative regulation of cellular response to growth factor stimulus	0.000285	0.0105
																									GO:0034694	response to prostaglandin	0.000293	0.0108
																									GO:0003006	developmental process involved in reproduction	0.000296	0.0109
																									GO:0034767	positive regulation of ion transmembrane transport	0.000297	0.0109
																									GO:0010977	negative regulation of neuron projection development	0.000297	0.0108
																									GO:0030858	positive regulation of epithelial cell differentiation	0.000303	0.011
																									GO:0008037	cell recognition	0.000305	0.0111
																									GO:1903426	regulation of reactive oxygen species biosynthetic process	0.000315	0.0114
																									GO:0120035	regulation of plasma membrane bounded cell projection organization	0.000315	0.0114
																									GO:0090303	positive regulation of wound healing	0.000318	0.0115
																									GO:0006941	striated muscle contraction	0.000323	0.0116
																									GO:0072376	protein activation cascade	0.000323	0.0116
																									GO:0043547	positive regulation of GTPase activity	0.000333	0.0119
																									GO:0034695	response to prostaglandin E	0.00034	0.0122
																									GO:0002323	natural killer cell activation involved in immune response	0.00034	0.0121
																									GO:0002691	regulation of cellular extravasation	0.00034	0.0121
																									GO:0072678	T cell migration	0.00034	0.0121
																									GO:0007588	excretion	0.000344	0.0122
																									GO:0007586	digestion	0.000344	0.0122
																									GO:1900274	regulation of phospholipase C activity	0.000345	0.0122
																									GO:0015711	organic anion transport	0.000352	0.0124
																									GO:0043271	negative regulation of ion transport	0.000353	0.0124
																									GO:0033555	multicellular organismal response to stress	0.00036	0.0126
																									GO:0050770	regulation of axonogenesis	0.000369	0.0129
																									GO:0022604	regulation of cell morphogenesis	0.000373	0.013
																									GO:0035725	sodium ion transmembrane transport	0.000377	0.0131
																									GO:0048812	neuron projection morphogenesis	0.00039	0.0135
																									GO:0031344	regulation of cell projection organization	0.000392	0.0136
																									GO:0048638	regulation of developmental growth	0.000397	0.0137
																									GO:0051482	positive regulation of cytosolic calcium ion concentration involved in phospholipase C-activating G protein-coupled signaling pathway	0.000402	0.0139
																									GO:0014910	regulation of smooth muscle cell migration	0.000403	0.0139
																									GO:0006641	triglyceride metabolic process	0.000407	0.014
																									GO:0030048	actin filament-based movement	0.000407	0.0139
																									GO:1902105	regulation of leukocyte differentiation	0.000431	0.0147
																									GO:0032715	negative regulation of interleukin-6 production	0.000463	0.0158
																									GO:0071379	cellular response to prostaglandin stimulus	0.000481	0.0164
																									GO:1903831	signal transduction involved in cellular response to ammonium ion	0.000481	0.0163
																									GO:0007214	gamma-aminobutyric acid signaling pathway	0.000481	0.0163
																									GO:1905563	negative regulation of vascular endothelial cell proliferation	0.000481	0.0163
																									GO:0095500	acetylcholine receptor signaling pathway	0.000481	0.0162
																									GO:0042493	response to drug	0.000488	0.0164
																									GO:0021953	central nervous system neuron differentiation	0.000489	0.0164
																									GO:0002757	immune response-activating signal transduction	0.000499	0.0167
																									GO:0051279	regulation of release of sequestered calcium ion into cytosol	0.000504	0.0169
																									GO:0031345	negative regulation of cell projection organization	0.000508	0.0169
																									GO:1903037	regulation of leukocyte cell-cell adhesion	0.000509	0.0169
																									GO:0010522	regulation of calcium ion transport into cytosol	0.00051	0.0169
																									GO:1902106	negative regulation of leukocyte differentiation	0.00051	0.0169
																									GO:0051050	positive regulation of transport	0.000526	0.0174
																									GO:0030856	regulation of epithelial cell differentiation	0.000531	0.0175
																									GO:0031644	regulation of neurological system process	0.000536	0.0176
																									GO:0016101	diterpenoid metabolic process	0.000578	0.019
																									GO:0030203	glycosaminoglycan metabolic process	0.000589	0.0193
																									GO:1905953	negative regulation of lipid localization	0.0006	0.0196
																									GO:0099024	plasma membrane invagination	0.000603	0.0197
																									GO:0050918	positive chemotaxis	0.000603	0.0197
																									GO:0010951	negative regulation of endopeptidase activity	0.000608	0.0198
																									GO:0051707	response to other organism	0.000628	0.0204
																									GO:0046649	lymphocyte activation	0.000632	0.0205
																									GO:0120039	plasma membrane bounded cell projection morphogenesis	0.000636	0.0206
																									GO:0048858	cell projection morphogenesis	0.000636	0.0205
																									GO:1903524	positive regulation of blood circulation	0.000645	0.0208
																									GO:0001937	negative regulation of endothelial cell proliferation	0.000648	0.0208
																									GO:0045639	positive regulation of myeloid cell differentiation	0.00067	0.0215
																									GO:0031347	regulation of defense response	0.000678	0.0217
																									GO:0098743	cell aggregation	0.000681	0.0217
																									GO:0045603	positive regulation of endothelial cell differentiation	0.000681	0.0217
																									GO:0042953	lipoprotein transport	0.000681	0.0216
																									GO:0072677	eosinophil migration	0.000681	0.0216
																									GO:0044872	lipoprotein localization	0.000681	0.0216
																									GO:0002253	activation of immune response	0.000685	0.0216
																									GO:0060429	epithelium development	0.000704	0.0222
																									GO:0031401	positive regulation of protein modification process	0.000704	0.0221
																									GO:0043030	regulation of macrophage activation	0.000706	0.0222
																									GO:0045668	negative regulation of osteoblast differentiation	0.000706	0.0221
																									GO:0050715	positive regulation of cytokine secretion	0.000711	0.0222
																									GO:0002690	positive regulation of leukocyte chemotaxis	0.000714	0.0223
																									GO:0032496	response to lipopolysaccharide	0.000739	0.023
																									GO:0015718	monocarboxylic acid transport	0.000741	0.023
																									GO:0007156	homophilic cell adhesion via plasma membrane adhesion molecules	0.000741	0.023
																									GO:0002027	regulation of heart rate	0.000764	0.0236
																									GO:0006638	neutral lipid metabolic process	0.000764	0.0236
																									GO:0006639	acylglycerol metabolic process	0.000764	0.0235
																									GO:0042035	regulation of cytokine biosynthetic process	0.000764	0.0235
																									GO:0043627	response to estrogen	0.000787	0.0242
																									GO:0010518	positive regulation of phospholipase activity	0.000809	0.0248
																									GO:0032652	regulation of interleukin-1 production	0.00081	0.0248
																									GO:0048871	multicellular organismal homeostasis	0.000826	0.0252
																									GO:0010831	positive regulation of myotube differentiation	0.000833	0.0254
																									GO:1901385	regulation of voltage-gated calcium channel activity	0.000833	0.0253
																									GO:0051047	positive regulation of secretion	0.000848	0.0257
																									GO:0006836	neurotransmitter transport	0.000853	0.0258
																									GO:0006721	terpenoid metabolic process	0.000858	0.0259
																									GO:0009611	response to wounding	0.000861	0.026
																									GO:0006022	aminoglycan metabolic process	0.000916	0.0276
																									GO:0002791	regulation of peptide secretion	0.000916	0.0275
																									GO:1900449	regulation of glutamate receptor signaling pathway	0.000918	0.0275
																									GO:0071356	cellular response to tumor necrosis factor	0.000919	0.0275
																									GO:0045834	positive regulation of lipid metabolic process	0.000934	0.0279
																									GO:0048639	positive regulation of developmental growth	0.000945	0.0282
																									GO:0001502	cartilage condensation	0.000964	0.0287
																									GO:0033141	positive regulation of peptidyl-serine phosphorylation of STAT protein	0.000964	0.0286
																									GO:1901739	regulation of myoblast fusion	0.000964	0.0286
																									GO:0035584	calcium-mediated signaling using intracellular calcium source	0.000964	0.0285
																									GO:0048245	eosinophil chemotaxis	0.000964	0.0285
																									GO:0045666	positive regulation of neuron differentiation	0.000968	0.0285
																									GO:0008366	axon ensheathment	0.00098	0.0288
																									GO:0007272	ensheathment of neurons	0.00098	0.0288
																									GO:0023061	signal release	0.000985	0.0289

## Sheet: MCF10A-log2ratio
Cluster 7					Cluster 6					Cluster 5					Cluster 4					Cluster 3					Cluster 2					Cluster 1
GO term	Description	P-value	FDR q-value		GO term	Description	P-value	FDR q-value		GO term	Description	P-value	FDR q-value		GO term	Description	P-value	FDR q-value		GO term	Description	P-value	FDR q-value		GO term	Description	P-value	FDR q-value		GO term	Description	P-value	FDR q-value
GO:0048522	positive regulation of cellular process	3.02e-09	4.7e-05		GO:0051641	cellular localization	1.96e-11	3.05e-07		GO:0032502	developmental process	1.43e-12	2.21e-08		GO:0044237	cellular metabolic process	2.14e-13	3.33e-09		GO:0050911	detection of chemical stimulus involved in sensory perception of smell	1.98e-18	3.08e-14		GO:0050907	detection of chemical stimulus involved in sensory perception	1.9e-145	2.94e-141		GO:0044237	cellular metabolic process	3.06e-16	4.76e-12
GO:0016043	cellular component organization	1.36e-08	0.000106		GO:0044237	cellular metabolic process	2.98e-09	2.32e-05		GO:0048856	anatomical structure development	1.77e-12	1.36e-08		GO:0044260	cellular macromolecule metabolic process	4.33e-13	3.37e-09		GO:0050907	detection of chemical stimulus involved in sensory perception	4.86e-17	3.79e-13		GO:0009593	detection of chemical stimulus	2.03e-138	1.56e-134		GO:0008152	metabolic process	1.03e-14	8.02e-11
GO:0051254	positive regulation of RNA metabolic process	2.22e-08	0.000115		GO:0046907	intracellular transport	1.71e-08	8.87e-05		GO:0099177	regulation of trans-synaptic signaling	1.94e-11	9.95e-08		GO:0008152	metabolic process	2.21e-12	1.15e-08		GO:0031424	keratinization	6.07e-16	3.15e-12		GO:0050906	detection of stimulus involved in sensory perception	4.94e-138	2.54e-134		GO:0071704	organic substance metabolic process	6.55e-13	3.4e-09
GO:1903508	positive regulation of nucleic acid-templated transcription	2.44e-08	9.52e-05		GO:0051649	establishment of localization in cell	2.04e-08	7.92e-05		GO:0050804	modulation of chemical synaptic transmission	3.14e-11	1.21e-07		GO:0006259	DNA metabolic process	4.61e-12	1.79e-08		GO:0009593	detection of chemical stimulus	2.22e-15	8.65e-12		GO:0050911	detection of chemical stimulus involved in sensory perception of smell	2.48e-137	9.55e-134		GO:0044238	primary metabolic process	5.66e-12	2.2e-08
GO:1902680	positive regulation of RNA biosynthetic process	2.59e-08	8.06e-05		GO:0008152	metabolic process	2.99e-08	9.3e-05		GO:0048869	cellular developmental process	3.72e-10	1.15e-06		GO:0006281	DNA repair	2.09e-11	6.5e-08		GO:0050906	detection of stimulus involved in sensory perception	4.77e-15	1.48e-11		GO:0051606	detection of stimulus	1.94e-119	5.98e-116		GO:1901576	organic substance biosynthetic process	2.1e-11	6.54e-08
GO:0071840	cellular component organization or biogenesis	3.6e-08	9.34e-05		GO:0006996	organelle organization	5.55e-08	0.000144		GO:0034762	regulation of transmembrane transport	1.97e-09	5.06e-06		GO:0034641	cellular nitrogen compound metabolic process	3.17e-11	8.23e-08		GO:0051606	detection of stimulus	2.77e-12	7.19e-09		GO:0007186	G protein-coupled receptor signaling pathway	1.62e-100	4.16e-97		GO:0046907	intracellular transport	2.46e-11	6.37e-08
GO:0032502	developmental process	6.84e-08	0.000152		GO:0033036	macromolecule localization	1.97e-07	0.000437		GO:0043269	regulation of ion transport	2.33e-09	5.12e-06		GO:0006139	nucleobase-containing compound metabolic process	4.29e-11	9.54e-08		GO:0006334	nucleosome assembly	9.31e-08	0.000207		GO:0007608	sensory perception of smell	1.75e-46	3.84e-43		GO:0009058	biosynthetic process	3.11e-11	6.91e-08
GO:0048518	positive regulation of biological process	9.01e-08	0.000175		GO:0071705	nitrogen compound transport	1.97e-07	0.000384		GO:0042391	regulation of membrane potential	5.3e-09	1.02e-05		GO:0090304	nucleic acid metabolic process	4.95e-11	9.64e-08		GO:0006959	humoral immune response	1.32e-07	0.000256		GO:0035195	gene silencing by miRNA	5.15e-44	9.92e-41		GO:0044260	cellular macromolecule metabolic process	5e-11	9.73e-08
GO:0045935	positive regulation of nucleobase-containing compound metabolic process	1.03e-07	0.000178		GO:0008104	protein localization	2.25e-07	0.00039		GO:0098660	inorganic ion transmembrane transport	9.96e-09	1.71e-05		GO:0006974	cellular response to DNA damage stimulus	7.47e-11	1.29e-07		GO:0002323	natural killer cell activation involved in immune response	1.31e-06	0.00227		GO:0007606	sensory perception of chemical stimulus	4.49e-43	7.69e-40		GO:0006807	nitrogen compound metabolic process	6.63e-11	1.15e-07
GO:0010628	positive regulation of gene expression	1.06e-07	0.000165		GO:0033365	protein localization to organelle	3.66e-07	0.000569		GO:0032501	multicellular organismal process	2.22e-08	3.41e-05		GO:0006725	cellular aromatic compound metabolic process	1.8e-10	2.81e-07		GO:0033141	positive regulation of peptidyl-serine phosphorylation of STAT protein	1.85e-06	0.00287		GO:0035194	posttranscriptional gene silencing by RNA	5.02e-43	7.74e-40		GO:0051641	cellular localization	8.19e-11	1.28e-07
GO:0080090	regulation of primary metabolic process	1.08e-07	0.000153		GO:0034613	cellular protein localization	4.17e-07	0.00059		GO:0006813	potassium ion transport	2.28e-08	3.19e-05		GO:0043170	macromolecule metabolic process	2.1e-10	2.98e-07		GO:0051707	response to other organism	7.62e-06	0.0108		GO:0016441	posttranscriptional gene silencing	9.52e-43	1.33e-39		GO:0044249	cellular biosynthetic process	1.62e-10	2.29e-07
GO:0010604	positive regulation of macromolecule metabolic process	1.13e-07	0.000146		GO:0070727	cellular macromolecule localization	4.3e-07	0.000558		GO:0071805	potassium ion transmembrane transport	4.51e-08	5.79e-05		GO:0006807	nitrogen compound metabolic process	2.16e-10	2.81e-07		GO:0034723	DNA replication-dependent nucleosome organization	1.03e-05	0.0134		GO:0031047	gene silencing by RNA	9.35e-41	1.2e-37		GO:0043170	macromolecule metabolic process	1.49e-09	1.93e-06
GO:0051128	regulation of cellular component organization	1.38e-07	0.000165		GO:0071702	organic substance transport	6.09e-07	0.00073		GO:0071804	cellular potassium ion transport	4.51e-08	5.35e-05		GO:0046483	heterocycle metabolic process	3.72e-10	4.46e-07		GO:0006335	DNA replication-dependent nucleosome assembly	1.03e-05	0.0124		GO:0016458	gene silencing	1.23e-33	1.46e-30		GO:0034641	cellular nitrogen compound metabolic process	1.81e-09	2.17e-06
GO:0051173	positive regulation of nitrogen compound metabolic process	1.55e-07	0.000172		GO:0051179	localization	7.32e-07	0.000815		GO:0034765	regulation of ion transmembrane transport	8.27e-08	9.1e-05		GO:0071704	organic substance metabolic process	5.54e-10	6.16e-07		GO:0033139	regulation of peptidyl-serine phosphorylation of STAT protein	1.08e-05	0.0121		GO:0040029	regulation of gene expression, epigenetic	4.1e-27	4.52e-24		GO:0071705	nitrogen compound transport	4.23e-09	4.7e-06
GO:0045893	positive regulation of transcription, DNA-templated	1.55e-07	0.000161		GO:0044248	cellular catabolic process	1.03e-06	0.00107		GO:0007610	behavior	1.15e-07	0.000119		GO:1901360	organic cyclic compound metabolic process	2.38e-09	2.48e-06		GO:0006342	chromatin silencing	1.11e-05	0.0115		GO:0007600	sensory perception	6.17e-24	6.34e-21		GO:0051649	establishment of localization in cell	1.58e-08	1.64e-05
GO:0050794	regulation of cellular process	1.72e-07	0.000167		GO:0044249	cellular biosynthetic process	1.28e-06	0.00124		GO:0098662	inorganic cation transmembrane transport	1.59e-07	0.000153		GO:0071826	ribonucleoprotein complex subunit organization	4.33e-09	4.22e-06		GO:0098542	defense response to other organism	1.34e-05	0.0131		GO:0007165	signal transduction	5.16e-19	4.97e-16		GO:0034645	cellular macromolecule biosynthetic process	2.79e-08	2.71e-05
GO:0051171	regulation of nitrogen compound metabolic process	2.03e-07	0.000186		GO:0044238	primary metabolic process	1.28e-06	0.00117		GO:0030154	cell differentiation	2.74e-07	0.000249		GO:0044238	primary metabolic process	5.01e-09	4.59e-06		GO:0061844	antimicrobial humoral immune response mediated by antimicrobial peptide	2.99e-05	0.0274		GO:0050896	response to stimulus	3.99e-16	3.62e-13		GO:0006886	intracellular protein transport	2.8e-08	2.57e-05
GO:0009893	positive regulation of metabolic process	2.08e-07	0.00018		GO:0071840	cellular component organization or biogenesis	1.31e-06	0.00113		GO:0023052	signaling	4.79e-07	0.00041		GO:0033554	cellular response to stress	1.33e-08	1.15e-05		GO:0034728	nucleosome organization	3.85e-05	0.0333		GO:0010608	posttranscriptional regulation of gene expression	1.51e-14	1.29e-11		GO:0051234	establishment of localization	2.99e-08	2.58e-05
GO:0031325	positive regulation of cellular metabolic process	3.73e-07	0.000306		GO:0006886	intracellular protein transport	1.53e-06	0.00125		GO:0051239	regulation of multicellular organismal process	4.8e-07	0.000389		GO:0034660	ncRNA metabolic process	1.72e-08	1.41e-05		GO:0019730	antimicrobial humoral response	3.94e-05	0.0323		GO:0050877	nervous system process	5.03e-13	4.08e-10		GO:0006810	transport	3.21e-08	2.63e-05
GO:0009719	response to endogenous stimulus	3.95e-07	0.000308		GO:0009058	biosynthetic process	1.83e-06	0.00142		GO:0098655	cation transmembrane transport	4.9e-07	0.000377		GO:0043933	protein-containing complex subunit organization	5.23e-08	4.07e-05		GO:0000183	chromatin silencing at rDNA	4.83e-05	0.0376		GO:0003008	system process	1.23e-12	9.45e-10		GO:0051179	localization	3.67e-08	2.86e-05
GO:0006357	regulation of transcription by RNA polymerase II	4.48e-07	0.000332		GO:0071704	organic substance metabolic process	1.88e-06	0.00139		GO:0003002	regionalization	6.78e-07	0.000497		GO:0006996	organelle organization	7.7e-08	5.71e-05		GO:0065004	protein-DNA complex assembly	4.89e-05	0.0363		GO:0001580	detection of chemical stimulus involved in sensory perception of bitter taste	3.19e-11	2.34e-08		GO:0044271	cellular nitrogen compound biosynthetic process	3.98e-08	2.95e-05
GO:0050770	regulation of axonogenesis	4.85e-07	0.000343		GO:0045184	establishment of protein localization	2.77e-06	0.00196		GO:0030001	metal ion transport	6.86e-07	0.000481		GO:0006399	tRNA metabolic process	1.48e-07	0.000105		GO:0006955	immune response	5.27e-05	0.0373		GO:0050912	detection of chemical stimulus involved in sensory perception of taste	1.17e-10	8.2e-08		GO:0090304	nucleic acid metabolic process	7.09e-08	5.02e-05
GO:0051338	regulation of transferase activity	4.88e-07	0.000331		GO:0018130	heterocycle biosynthetic process	3.07e-06	0.00208		GO:0003008	system process	7.37e-07	0.000494		GO:0046907	intracellular transport	3.01e-07	0.000204		GO:0042100	B cell proliferation	7.33e-05	0.0496		GO:0006955	immune response	1.66e-10	1.11e-07		GO:1901564	organonitrogen compound metabolic process	9.83e-08	6.66e-05
GO:0031323	regulation of cellular metabolic process	5e-07	0.000324		GO:0009056	catabolic process	3.2e-06	0.00208		GO:0048731	system development	8.09e-07	0.000519		GO:0006400	tRNA modification	3.53e-07	0.000229		GO:0002250	adaptive immune response	0.000109	0.0708		GO:0042742	defense response to bacterium	6.42e-10	4.12e-07		GO:0009059	macromolecule biosynthetic process	1.21e-07	7.85e-05
GO:0050790	regulation of catalytic activity	5.49e-07	0.000342		GO:0090407	organophosphate biosynthetic process	3.27e-06	0.00204		GO:0044057	regulation of system process	1.14e-06	0.000704		GO:0034622	cellular protein-containing complex assembly	3.67e-07	0.000229		GO:0002286	T cell activation involved in immune response	0.000123	0.0768		GO:0009617	response to bacterium	9.52e-10	5.87e-07		GO:0046483	heterocycle metabolic process	2.04e-07	0.000127
GO:0050793	regulation of developmental process	6.33e-07	0.000379		GO:0016043	cellular component organization	3.37e-06	0.00202		GO:0006812	cation transport	1.61e-06	0.000953		GO:0006302	double-strand break repair	5.33e-07	0.000319		GO:0045814	negative regulation of gene expression, epigenetic	0.000124	0.0744		GO:0006952	defense response	8.27e-09	4.9e-06		GO:0044248	cellular catabolic process	2.11e-07	0.000126
GO:0010557	positive regulation of macromolecule biosynthetic process	8.12e-07	0.000469		GO:0006090	pyruvate metabolic process	4.3e-06	0.00248		GO:0050793	regulation of developmental process	1.63e-06	0.000931		GO:0022618	ribonucleoprotein complex assembly	1.07e-06	0.000617		GO:0002385	mucosal immune response	0.000148	0.0854		GO:0098542	defense response to other organism	1.45e-08	8.26e-06		GO:0034660	ncRNA metabolic process	4.29e-07	0.000247
GO:0071495	cellular response to endogenous stimulus	1.04e-06	0.000576		GO:1901575	organic substance catabolic process	4.46e-06	0.00248		GO:0022898	regulation of transmembrane transporter activity	1.82e-06	0.001		GO:0016043	cellular component organization	1.7e-06	0.000945		GO:0050776	regulation of immune response	0.00025	0.139		GO:0045974	regulation of translation, ncRNA-mediated	1.51e-08	8.32e-06		GO:0006139	nucleobase-containing compound metabolic process	4.71e-07	0.000262
GO:0031328	positive regulation of cellular biosynthetic process	1.04e-06	0.000561		GO:1901576	organic substance biosynthetic process	4.74e-06	0.00254		GO:0050890	cognition	2.07e-06	0.0011		GO:0071840	cellular component organization or biogenesis	1.81e-06	0.00097		GO:0006952	defense response	0.00026	0.139		GO:0040033	negative regulation of translation, ncRNA-mediated	1.51e-08	8.03e-06		GO:0006725	cellular aromatic compound metabolic process	6.4e-07	0.000344
GO:0045595	regulation of cell differentiation	1.16e-06	0.0006		GO:0019637	organophosphate metabolic process	5.84e-06	0.00303		GO:0032412	regulation of ion transmembrane transporter activity	2.34e-06	0.0012		GO:0016071	mRNA metabolic process	1.98e-06	0.00103		GO:0002765	immune response-inhibiting signal transduction	0.000281	0.146		GO:0035278	miRNA mediated inhibition of translation	1.51e-08	7.77e-06		GO:0045184	establishment of protein localization	7.64e-07	0.000397
GO:0009889	regulation of biosynthetic process	1.5e-06	0.000751		GO:0015833	peptide transport	5.9e-06	0.00296		GO:0048468	cell development	2.76e-06	0.00137		GO:0045184	establishment of protein localization	2.04e-06	0.00102		GO:0043330	response to exogenous dsRNA	0.000294	0.148		GO:0006959	humoral immune response	2.77e-08	1.38e-05		GO:0015031	protein transport	8.41e-07	0.000423
GO:0019219	regulation of nucleobase-containing compound metabolic process	2.5e-06	0.00122		GO:0042886	amide transport	6.24e-06	0.00304		GO:2001257	regulation of cation channel activity	3.15e-06	0.00152		GO:0006310	DNA recombination	2.18e-06	0.00106		GO:0002227	innate immune response in mucosa	0.000307	0.149		GO:0070170	regulation of tooth mineralization	1.03e-07	4.94e-05		GO:0033036	macromolecule localization	8.5e-07	0.000414
GO:0009891	positive regulation of biosynthetic process	2.56e-06	0.00121		GO:0015031	protein transport	7.7e-06	0.00364		GO:0007267	cell-cell signaling	3.63e-06	0.0017		GO:0043412	macromolecule modification	2.91e-06	0.00137		GO:0043331	response to dsRNA	0.000347	0.164		GO:0051707	response to other organism	4.71e-07	0.00022		GO:0042886	amide transport	1.06e-06	0.000498
GO:0043549	regulation of kinase activity	3.01e-06	0.00138		GO:0006732	coenzyme metabolic process	8.17e-06	0.00374		GO:0032409	regulation of transporter activity	4.08e-06	0.00185		GO:0008033	tRNA processing	3.31e-06	0.00152		GO:0030101	natural killer cell activation	0.000347	0.159		GO:0016339	calcium-dependent cell-cell adhesion via plasma membrane cell adhesion molecules	4.74e-07	0.000215		GO:0015833	peptide transport	1.14e-06	0.000524
GO:0051252	regulation of RNA metabolic process	3.03e-06	0.00135		GO:0051301	cell division	8.6e-06	0.00383		GO:0034220	ion transmembrane transport	4.46e-06	0.00196		GO:0034645	cellular macromolecule biosynthetic process	5.43e-06	0.00241		GO:0045087	innate immune response	0.000364	0.162		GO:0006954	inflammatory response	9.63e-07	0.000424		GO:0016071	mRNA metabolic process	1.2e-06	0.000533
GO:0048523	negative regulation of cellular process	3.72e-06	0.00161		GO:0019438	aromatic compound biosynthetic process	9.67e-06	0.00418		GO:0030182	neuron differentiation	4.62e-06	0.00198		GO:0051716	cellular response to stimulus	6.19e-06	0.00268		GO:0002251	organ or tissue specific immune response	0.000404	0.175		GO:0072376	protein activation cascade	1.1e-06	0.000473		GO:0009056	catabolic process	1.29e-06	0.000559
GO:0060284	regulation of cell development	3.73e-06	0.00157		GO:1903047	mitotic cell cycle process	1.22e-05	0.00512		GO:0007611	learning or memory	5.26e-06	0.00219		GO:0051649	establishment of localization in cell	6.29e-06	0.00265		GO:0009617	response to bacterium	0.000454	0.191		GO:0070173	regulation of enamel mineralization	1.19e-06	0.000495		GO:0072594	establishment of protein localization to organelle	3.49e-06	0.00147
GO:0031326	regulation of cellular biosynthetic process	5.76e-06	0.00236		GO:0044260	cellular macromolecule metabolic process	1.28e-05	0.00523		GO:0006811	ion transport	6.4e-06	0.00259		GO:0030488	tRNA methylation	7.45e-06	0.00305		GO:0019731	antibacterial humoral response	0.000515	0.211		GO:0043207	response to external biotic stimulus	2.1e-06	0.000851		GO:0071702	organic substance transport	4.17e-06	0.00171
GO:0023051	regulation of signaling	5.82e-06	0.00232		GO:0006091	generation of precursor metabolites and energy	1.48e-05	0.00592		GO:0045595	regulation of cell differentiation	6.93e-06	0.00274		GO:0006950	response to stress	1.08e-05	0.00433		GO:0002720	positive regulation of cytokine production involved in immune response	0.000541	0.216		GO:0009607	response to biotic stimulus	9.32e-06	0.00368		GO:0008104	protein localization	4.31e-06	0.00172
GO:0043085	positive regulation of catalytic activity	5.94e-06	0.00231		GO:0051234	establishment of localization	1.53e-05	0.00596		GO:0031644	regulation of neurological system process	7.66e-06	0.00295		GO:0015031	protein transport	1.29e-05	0.00504		GO:0051607	defense response to virus	0.000663	0.258		GO:0006957	complement activation, alternative pathway	1e-05	0.00386		GO:0016072	rRNA metabolic process	4.71e-06	0.00184
GO:2000112	regulation of cellular macromolecule biosynthetic process	6.67e-06	0.00253		GO:0044271	cellular nitrogen compound biosynthetic process	1.57e-05	0.00597		GO:0009653	anatomical structure morphogenesis	1.13e-05	0.00425		GO:0019219	regulation of nucleobase-containing compound metabolic process	1.35e-05	0.00512		GO:0003357	noradrenergic neuron differentiation	0.000671	0.255		GO:0002253	activation of immune response	1.82e-05	0.00684		GO:1901360	organic cyclic compound metabolic process	4.88e-06	0.00186
GO:1903506	regulation of nucleic acid-templated transcription	7.04e-06	0.00261		GO:1901362	organic cyclic compound biosynthetic process	1.61e-05	0.00597		GO:0048513	animal organ development	1.14e-05	0.00417												GO:0098742	cell-cell adhesion via plasma-membrane adhesion molecules	3.43e-05	0.0126		GO:0071840	cellular component organization or biogenesis	4.92e-06	0.00183
GO:0010646	regulation of cell communication	7.07e-06	0.00256		GO:0007017	microtubule-based process	1.84e-05	0.00666		GO:0007389	pattern specification process	1.21e-05	0.00435												GO:0007187	G protein-coupled receptor signaling pathway, coupled to cyclic nucleotide second messenger	5.37e-05	0.0193		GO:0044267	cellular protein metabolic process	4.95e-06	0.00179
GO:1901362	organic cyclic compound biosynthetic process	7.35e-06	0.0026		GO:0006605	protein targeting	2.03e-05	0.00719		GO:0009952	anterior/posterior pattern specification	1.51e-05	0.00529												GO:0070172	positive regulation of tooth mineralization	6.34e-05	0.0222		GO:0022607	cellular component assembly	5.7e-06	0.00202
GO:0071310	cellular response to organic substance	7.95e-06	0.00275		GO:0034654	nucleobase-containing compound biosynthetic process	2.61e-05	0.00903		GO:0015672	monovalent inorganic cation transport	1.77e-05	0.00606												GO:0042100	B cell proliferation	6.45e-05	0.0221		GO:0009894	regulation of catabolic process	5.92e-06	0.00205
GO:0045596	negative regulation of cell differentiation	8.51e-06	0.00288		GO:0006810	transport	3.41e-05	0.0115		GO:0006357	regulation of transcription by RNA polymerase II	2.3e-05	0.00772												GO:0002684	positive regulation of immune system process	9.73e-05	0.0326		GO:0019538	protein metabolic process	8.06e-06	0.00273
GO:0050789	regulation of biological process	9e-06	0.00298		GO:0006644	phospholipid metabolic process	4.78e-05	0.0158		GO:0050877	nervous system process	2.33e-05	0.00762												GO:0070175	positive regulation of enamel mineralization	0.000112	0.0369		GO:0043603	cellular amide metabolic process	1e-05	0.00332
GO:0010556	regulation of macromolecule biosynthetic process	9.36e-06	0.00304		GO:0008654	phospholipid biosynthetic process	4.84e-05	0.0157		GO:2000026	regulation of multicellular organismal development	3.21e-05	0.0103												GO:1900118	negative regulation of execution phase of apoptosis	0.000129	0.0416		GO:0016070	RNA metabolic process	1.03e-05	0.00334
GO:2001141	regulation of RNA biosynthetic process	9.44e-06	0.003		GO:0018026	peptidyl-lysine monomethylation	5.03e-05	0.016		GO:0065008	regulation of biological quality	3.46e-05	0.0109												GO:0019730	antimicrobial humoral response	0.00017	0.0536		GO:1901575	organic substance catabolic process	1.08e-05	0.00344
GO:2000026	regulation of multicellular organismal development	9.66e-06	0.00301		GO:0033554	cellular response to stress	6.61e-05	0.0206		GO:0030111	regulation of Wnt signaling pathway	3.6e-05	0.0111												GO:0007156	homophilic cell adhesion via plasma membrane adhesion molecules	0.000173	0.0533		GO:0009987	cellular process	1.09e-05	0.00339
GO:0045944	positive regulation of transcription by RNA polymerase II	1.3e-05	0.00397		GO:0051188	cofactor biosynthetic process	8.13e-05	0.0248		GO:0007154	cell communication	3.61e-05	0.0109												GO:0042487	regulation of odontogenesis of dentin-containing tooth	0.000218	0.0657		GO:0006605	protein targeting	1.94e-05	0.00593
GO:0033043	regulation of organelle organization	1.36e-05	0.00406		GO:0051186	cofactor metabolic process	9.04e-05	0.0271		GO:0051094	positive regulation of developmental process	4.2e-05	0.0125												GO:0032649	regulation of interferon-gamma production	0.00022	0.0653		GO:0031329	regulation of cellular catabolic process	2.14e-05	0.00642
GO:0045859	regulation of protein kinase activity	1.41e-05	0.00413		GO:0032886	regulation of microtubule-based process	9.18e-05	0.027		GO:0046320	regulation of fatty acid oxidation	4.26e-05	0.0124												GO:0044364	disruption of cells of other organism	0.000238	0.0692		GO:0034470	ncRNA processing	2.16e-05	0.00633
GO:0048705	skeletal system morphogenesis	1.46e-05	0.00422		GO:0044419	interspecies interaction between organisms	9.25e-05	0.0267		GO:0099536	synaptic signaling	4.75e-05	0.0136												GO:0031640	killing of cells of other organism	0.000238	0.068		GO:0009057	macromolecule catabolic process	2.16e-05	0.00622
GO:0070887	cellular response to chemical stimulus	1.55e-05	0.00439		GO:0072594	establishment of protein localization to organelle	9.5e-05	0.0269		GO:0099537	trans-synaptic signaling	4.75e-05	0.0133												GO:0042481	regulation of odontogenesis	0.000274	0.0767		GO:0000154	rRNA modification	2.24e-05	0.00635
GO:0010769	regulation of cell morphogenesis involved in differentiation	1.75e-05	0.00487		GO:0010564	regulation of cell cycle process	9.66e-05	0.0269		GO:0098693	regulation of synaptic vesicle cycle	5.03e-05	0.0138												GO:0045087	innate immune response	0.000348	0.0958		GO:0016043	cellular component organization	2.26e-05	0.00628
GO:0009653	anatomical structure morphogenesis	1.82e-05	0.00497		GO:0006796	phosphate-containing compound metabolic process	0.000121	0.033		GO:0098962	regulation of postsynaptic neurotransmitter receptor activity	5.17e-05	0.014												GO:0050778	positive regulation of immune response	0.000468	0.126		GO:0007034	vacuolar transport	2.45e-05	0.00669
GO:0009987	cellular process	1.82e-05	0.0049		GO:0044265	cellular macromolecule catabolic process	0.000128	0.0343		GO:0071495	cellular response to endogenous stimulus	5.48e-05	0.0146												GO:0010469	regulation of signaling receptor activity	0.000489	0.13		GO:0043604	amide biosynthetic process	2.48e-05	0.00666
GO:0010975	regulation of neuron projection development	1.97e-05	0.00521		GO:0007062	sister chromatid cohesion	0.000144	0.0379		GO:0051049	regulation of transport	5.65e-05	0.0148												GO:0042488	positive regulation of odontogenesis of dentin-containing tooth	0.000516	0.135		GO:0031123	RNA 3'-end processing	2.57e-05	0.00678
GO:0006355	regulation of transcription, DNA-templated	2.15e-05	0.00559		GO:0006793	phosphorus metabolic process	0.000144	0.0373		GO:1904062	regulation of cation transmembrane transport	5.83e-05	0.015												GO:0050777	negative regulation of immune response	0.000544	0.14		GO:0016032	viral process	2.63e-05	0.00682
GO:0071363	cellular response to growth factor stimulus	2.29e-05	0.00584		GO:0045017	glycerolipid biosynthetic process	0.000145	0.037		GO:0022603	regulation of anatomical structure morphogenesis	5.89e-05	0.0149												GO:0006956	complement activation	0.000553	0.14		GO:0044403	symbiont process	2.63e-05	0.0067
GO:0048704	embryonic skeletal system morphogenesis	2.31e-05	0.00579		GO:0016032	viral process	0.000152	0.0383		GO:0032879	regulation of localization	6.67e-05	0.0166												GO:0002250	adaptive immune response	0.000556	0.138		GO:0044265	cellular macromolecule catabolic process	2.69e-05	0.00675
GO:0050767	regulation of neurogenesis	2.81e-05	0.00694		GO:0044403	symbiont process	0.000152	0.0377		GO:0006936	muscle contraction	6.74e-05	0.0165												GO:0031349	positive regulation of defense response	0.000585	0.143		GO:0043412	macromolecule modification	3.4e-05	0.00842
GO:0035556	intracellular signal transduction	3.34e-05	0.00812		GO:0033043	regulation of organelle organization	0.000158	0.0384		GO:0051960	regulation of nervous system development	6.99e-05	0.0168												GO:0002764	immune response-regulating signaling pathway	0.000618	0.149		GO:0031323	regulation of cellular metabolic process	3.44e-05	0.00837
GO:0065009	regulation of molecular function	3.46e-05	0.00828		GO:0022402	cell cycle process	0.000162	0.0387		GO:0098916	anterograde trans-synaptic signaling	7.11e-05	0.0169												GO:0071222	cellular response to lipopolysaccharide	0.000631	0.15		GO:0006914	autophagy	3.83e-05	0.00917
GO:0010033	response to organic substance	4.14e-05	0.00978		GO:0005975	carbohydrate metabolic process	0.000167	0.0395		GO:0007268	chemical synaptic transmission	7.11e-05	0.0166												GO:0006069	ethanol oxidation	0.000634	0.148		GO:0061919	process utilizing autophagic mechanism	3.83e-05	0.00904
GO:0070848	response to growth factor	4.93e-05	0.0115		GO:0006807	nitrogen compound metabolic process	0.000168	0.0391		GO:0051093	negative regulation of developmental process	7.39e-05	0.017												GO:0035589	G protein-coupled purinergic nucleotide receptor signaling pathway	0.000634	0.146		GO:0043933	protein-containing complex subunit organization	3.97e-05	0.00924
GO:0019222	regulation of metabolic process	5.05e-05	0.0116		GO:0046474	glycerophospholipid biosynthetic process	0.000174	0.0399		GO:0055085	transmembrane transport	7.7e-05	0.0175												GO:0007210	serotonin receptor signaling pathway	0.000707	0.16		GO:0006364	rRNA processing	4.8e-05	0.011
GO:0098810	neurotransmitter reuptake	5.41e-05	0.0122		GO:0006650	glycerophospholipid metabolic process	0.000177	0.04		GO:0002883	regulation of hypersensitivity	7.74e-05	0.0173												GO:0006396	RNA processing	0.000757	0.169		GO:0090501	RNA phosphodiester bond hydrolysis	4.96e-05	0.0112
GO:0051960	regulation of nervous system development	5.43e-05	0.0121		GO:0015748	organophosphate ester transport	0.000186	0.0415		GO:0030155	regulation of cell adhesion	7.86e-05	0.0173												GO:0032689	negative regulation of interferon-gamma production	0.000765	0.168		GO:0033554	cellular response to stress	6.58e-05	0.0146
GO:0065007	biological regulation	5.48e-05	0.012		GO:0045719	negative regulation of glycogen biosynthetic process	0.000193	0.0423		GO:0048523	negative regulation of cellular process	0.000109	0.0237												GO:0031347	regulation of defense response	0.000768	0.167		GO:0006635	fatty acid beta-oxidation	6.73e-05	0.0148
GO:0050810	regulation of steroid biosynthetic process	5.59e-05	0.0121		GO:0070874	negative regulation of glycogen metabolic process	0.000193	0.0417		GO:0045597	positive regulation of cell differentiation	0.000114	0.0245												GO:0071219	cellular response to molecule of bacterial origin	0.00079	0.169		GO:0000956	nuclear-transcribed mRNA catabolic process	7.22e-05	0.0156
GO:0007049	cell cycle	5.82e-05	0.0124		GO:0009057	macromolecule catabolic process	0.000223	0.0477		GO:0097485	neuron projection guidance	0.000115	0.0242												GO:0050829	defense response to Gram-negative bacterium	0.000841	0.178		GO:0034654	nucleobase-containing compound biosynthetic process	7.75e-05	0.0165
GO:0051093	negative regulation of developmental process	6.04e-05	0.0127		GO:0046486	glycerolipid metabolic process	0.00025	0.0526		GO:0048168	regulation of neuronal synaptic plasticity	0.000123	0.0256												GO:0050707	regulation of cytokine secretion	0.000858	0.179		GO:0072599	establishment of protein localization to endoplasmic reticulum	7.96e-05	0.0168
GO:0018130	heterocycle biosynthetic process	6.1e-05	0.0127		GO:0072521	purine-containing compound metabolic process	0.000252	0.0523		GO:0003012	muscle system process	0.000125	0.0256																	GO:0006412	translation	8.31e-05	0.0173
GO:0042221	response to chemical	6.11e-05	0.0125		GO:0007064	mitotic sister chromatid cohesion	0.000262	0.0536		GO:0048598	embryonic morphogenesis	0.000126	0.0255																	GO:0045047	protein targeting to ER	9.22e-05	0.0189
GO:0071695	anatomical structure maturation	6.51e-05	0.0132		GO:0061620	glycolytic process through glucose-6-phosphate	0.000294	0.0594		GO:0007612	learning	0.000139	0.0277																	GO:0043043	peptide biosynthetic process	9.96e-05	0.0201
GO:0048856	anatomical structure development	6.65e-05	0.0133		GO:0061615	glycolytic process through fructose-6-phosphate	0.000294	0.0587		GO:0046322	negative regulation of fatty acid oxidation	0.000139	0.0274																	GO:0009628	response to abiotic stimulus	0.000104	0.0207
GO:0045664	regulation of neuron differentiation	7.06e-05	0.0139		GO:0034655	nucleobase-containing compound catabolic process	0.000312	0.0614		GO:0071363	cellular response to growth factor stimulus	0.000147	0.0286																	GO:0006518	peptide metabolic process	0.00011	0.0216
GO:0022604	regulation of cell morphogenesis	7.14e-05	0.0139		GO:0070507	regulation of microtubule cytoskeleton organization	0.000338	0.0658		GO:0045596	negative regulation of cell differentiation	0.000161	0.0311																	GO:0065003	protein-containing complex assembly	0.00011	0.0214
GO:1901576	organic substance biosynthetic process	7.17e-05	0.0138		GO:0046700	heterocycle catabolic process	0.000353	0.0679		GO:0010648	negative regulation of cell communication	0.000164	0.0311																	GO:0006613	cotranslational protein targeting to membrane	0.000123	0.0236
GO:0009725	response to hormone	7.22e-05	0.0137		GO:0045787	positive regulation of cell cycle	0.000367	0.0697		GO:0006600	creatine metabolic process	0.000168	0.0315																	GO:0018130	heterocycle biosynthetic process	0.000126	0.0239
GO:0060255	regulation of macromolecule metabolic process	8.23e-05	0.0154		GO:0000956	nuclear-transcribed mRNA catabolic process	0.000381	0.0714		GO:0023057	negative regulation of signaling	0.000168	0.0313																	GO:0019438	aromatic compound biosynthetic process	0.000172	0.0323
GO:0048562	embryonic organ morphogenesis	8.45e-05	0.0157		GO:0016051	carbohydrate biosynthetic process	0.000411	0.0762		GO:0007411	axon guidance	0.000171	0.0313																	GO:0000184	nuclear-transcribed mRNA catabolic process, nonsense-mediated decay	0.000175	0.0325
GO:0009966	regulation of signal transduction	8.81e-05	0.0161		GO:1901987	regulation of cell cycle phase transition	0.000414	0.0759		GO:0070848	response to growth factor	0.000181	0.0329																	GO:0006793	phosphorus metabolic process	0.000181	0.0332
GO:0009058	biosynthetic process	9.26e-05	0.0168		GO:1901990	regulation of mitotic cell cycle phase transition	0.00047	0.0852		GO:0042472	inner ear morphogenesis	0.000182	0.0325																	GO:0006091	generation of precursor metabolites and energy	0.000193	0.035
GO:0044093	positive regulation of molecular function	9.5e-05	0.017		GO:0009108	coenzyme biosynthetic process	0.000507	0.0907		GO:0050807	regulation of synapse organization	0.000183	0.0324																	GO:1904796	regulation of core promoter binding	0.000198	0.0355
GO:0051239	regulation of multicellular organismal process	9.5e-05	0.0168		GO:0090150	establishment of protein localization to membrane	0.000529	0.0936		GO:0007613	memory	0.000188	0.0329																	GO:0033539	fatty acid beta-oxidation using acyl-CoA dehydrogenase	0.000198	0.0351
GO:0010771	negative regulation of cell morphogenesis involved in differentiation	0.000109	0.019		GO:1901564	organonitrogen compound metabolic process	0.000534	0.0935		GO:0017158	regulation of calcium ion-dependent exocytosis	0.000188	0.0325																	GO:0006399	tRNA metabolic process	0.00022	0.0384
GO:0044260	cellular macromolecule metabolic process	0.000116	0.02		GO:0044242	cellular lipid catabolic process	0.000538	0.0931		GO:0007166	cell surface receptor signaling pathway	0.000189	0.0323																	GO:0070727	cellular macromolecule localization	0.000221	0.0382
GO:0044271	cellular nitrogen compound biosynthetic process	0.000123	0.021		GO:0017196	N-terminal peptidyl-methionine acetylation	0.000603	0.103		GO:0060284	regulation of cell development	0.000196	0.0331																	GO:0006796	phosphate-containing compound metabolic process	0.000228	0.0391
GO:0006807	nitrogen compound metabolic process	0.000127	0.0215		GO:0043471	regulation of cellular carbohydrate catabolic process	0.000612	0.104		GO:0050766	positive regulation of phagocytosis	0.000216	0.0362																	GO:0033365	protein localization to organelle	0.000239	0.0404
GO:0044249	cellular biosynthetic process	0.000135	0.0227		GO:0055086	nucleobase-containing small molecule metabolic process	0.000629	0.105		GO:0009887	animal organ morphogenesis	0.000223	0.037																	GO:0044772	mitotic cell cycle phase transition	0.000244	0.0409
GO:0120035	regulation of plasma membrane bounded cell projection organization	0.000148	0.0245		GO:0006163	purine nucleotide metabolic process	0.000629	0.104		GO:0071310	cellular response to organic substance	0.000233	0.0382																	GO:0022904	respiratory electron transport chain	0.000248	0.041
GO:0010648	negative regulation of cell communication	0.000155	0.0254		GO:0016071	mRNA metabolic process	0.000635	0.104		GO:0023051	regulation of signaling	0.000252	0.0409																	GO:0051603	proteolysis involved in cellular protein catabolic process	0.000251	0.0411
GO:1901700	response to oxygen-containing compound	0.000161	0.0261		GO:0007010	cytoskeleton organization	0.000683	0.111		GO:0030178	negative regulation of Wnt signaling pathway	0.000286	0.0459																	GO:0006402	mRNA catabolic process	0.000251	0.0407
GO:0019438	aromatic compound biosynthetic process	0.000166	0.0266		GO:0009117	nucleotide metabolic process	0.000695	0.112		GO:1902803	regulation of synaptic vesicle transport	0.000296	0.0471																	GO:0044419	interspecies interaction between organisms	0.000258	0.0414
GO:1901888	regulation of cell junction assembly	0.000174	0.0277		GO:0006094	gluconeogenesis	0.000703	0.112		GO:0070372	regulation of ERK1 and ERK2 cascade	0.000313	0.0492																	GO:0016192	vesicle-mediated transport	0.000299	0.0474
GO:0023057	negative regulation of signaling	0.000175	0.0276		GO:1901361	organic cyclic compound catabolic process	0.000817	0.129		GO:0060078	regulation of postsynaptic membrane potential	0.000314	0.0488																	GO:0006614	SRP-dependent cotranslational protein targeting to membrane	0.000303	0.0477
GO:0051347	positive regulation of transferase activity	0.000177	0.0276		GO:0051726	regulation of cell cycle	0.000843	0.131		GO:0065007	biological regulation	0.000314	0.0484																	GO:0044770	cell cycle phase transition	0.000321	0.0499
GO:0033674	positive regulation of kinase activity	0.000191	0.0295		GO:0006007	glucose catabolic process	0.00085	0.131		GO:0060828	regulation of canonical Wnt signaling pathway	0.000316	0.0482																	GO:0031397	negative regulation of protein ubiquitination	0.00033	0.0509
GO:0009968	negative regulation of signal transduction	0.000193	0.0294		GO:0034645	cellular macromolecule biosynthetic process	0.000862	0.132		GO:0031998	regulation of fatty acid beta-oxidation	0.000326	0.0493																	GO:0032268	regulation of cellular protein metabolic process	0.000333	0.0509
GO:0034654	nucleobase-containing compound biosynthetic process	0.000212	0.032		GO:0015936	coenzyme A metabolic process	0.000895	0.135		GO:0009968	negative regulation of signal transduction	0.000343	0.0512																	GO:0009314	response to radiation	0.000344	0.052
GO:0031344	regulation of cell projection organization	0.000252	0.0377		GO:0090161	Golgi ribbon formation	0.000895	0.134		GO:0030855	epithelial cell differentiation	0.000344	0.0509																	GO:0006520	cellular amino acid metabolic process	0.000346	0.0518
GO:0022603	regulation of anatomical structure morphogenesis	0.000254	0.0376		GO:0032787	monocarboxylic acid metabolic process	0.000906	0.134		GO:0010646	regulation of cell communication	0.000349	0.0512																	GO:0031167	rRNA methylation	0.000362	0.0536
GO:0010001	glial cell differentiation	0.000259	0.038		GO:0031023	microtubule organizing center organization	0.000915	0.134		GO:0010959	regulation of metal ion transport	0.000351	0.051																	GO:0080090	regulation of primary metabolic process	0.000395	0.058
GO:0050772	positive regulation of axonogenesis	0.00026	0.0379		GO:0046483	heterocycle metabolic process	0.000938	0.137		GO:2000300	regulation of synaptic vesicle exocytosis	0.000379	0.0545																	GO:0000082	G1/S transition of mitotic cell cycle	0.000395	0.0575
GO:0010721	negative regulation of cell development	0.000276	0.0398		GO:0007569	cell aging	0.000944	0.136		GO:0015669	gas transport	0.000393	0.0561																	GO:0070646	protein modification by small protein removal	0.000415	0.0598
GO:0048869	cellular developmental process	0.000286	0.0409		GO:0006735	NADH regeneration	0.000948	0.135		GO:0016331	morphogenesis of embryonic epithelium	0.000414	0.0585																	GO:1901362	organic cyclic compound biosynthetic process	0.000437	0.0624
GO:0045860	positive regulation of protein kinase activity	0.000292	0.0413		GO:0061718	glucose catabolic process to pyruvate	0.000948	0.134		GO:2000311	regulation of AMPA receptor activity	0.000414	0.0579																	GO:0016240	autophagosome membrane docking	0.000441	0.0624
GO:1902895	positive regulation of pri-miRNA transcription by RNA polymerase II	0.000317	0.0445		GO:0061621	canonical glycolysis	0.000948	0.133		GO:0051899	membrane depolarization	0.000427	0.0592																	GO:0006464	cellular protein modification process	0.00045	0.0631
GO:1902893	regulation of pri-miRNA transcription by RNA polymerase II	0.000324	0.0451		GO:0034032	purine nucleoside bisphosphate metabolic process	0.000971	0.135		GO:0045944	positive regulation of transcription by RNA polymerase II	0.000478	0.0658																	GO:0036211	protein modification process	0.00045	0.0625
GO:1903391	regulation of adherens junction organization	0.000345	0.0475		GO:0033865	nucleoside bisphosphate metabolic process	0.000971	0.134		GO:0050789	regulation of biological process	0.000484	0.0661																	GO:0031124	mRNA 3'-end processing	0.000499	0.0688
GO:0070570	regulation of neuron projection regeneration	0.000357	0.0488		GO:0033875	ribonucleoside bisphosphate metabolic process	0.000971	0.133		GO:0030278	regulation of ossification	0.000497	0.0672																	GO:0030705	cytoskeleton-dependent intracellular transport	0.000506	0.0691
GO:0032355	response to estradiol	0.000369	0.05							GO:0009719	response to endogenous stimulus	0.000501	0.0671																	GO:0070475	rRNA base methylation	0.000522	0.0707
GO:0030155	regulation of cell adhesion	0.000411	0.0552							GO:1903305	regulation of regulated secretory pathway	0.000504	0.067																	GO:0034622	cellular protein-containing complex assembly	0.00053	0.0712
GO:0061387	regulation of extent of cell growth	0.000425	0.0565							GO:0002864	regulation of acute inflammatory response to antigenic stimulus	0.000516	0.0679																	GO:1901096	regulation of autophagosome maturation	0.00054	0.0718
GO:0030154	cell differentiation	0.000471	0.0622							GO:0070374	positive regulation of ERK1 and ERK2 cascade	0.000528	0.069																	GO:0048548	regulation of pinocytosis	0.00054	0.0712
GO:0032012	regulation of ARF protein signal transduction	0.000512	0.067							GO:0070887	cellular response to chemical stimulus	0.000532	0.0689																	GO:0034613	cellular protein localization	0.000542	0.071
GO:0051130	positive regulation of cellular component organization	0.000524	0.0679							GO:0009888	tissue development	0.000594	0.0763																	GO:0044843	cell cycle G1/S phase transition	0.000564	0.0731
GO:0006793	phosphorus metabolic process	0.000524	0.0674							GO:0048167	regulation of synaptic plasticity	0.000615	0.0783																	GO:0070972	protein localization to endoplasmic reticulum	0.000569	0.0733
GO:1905475	regulation of protein localization to membrane	0.000533	0.068							GO:0021700	developmental maturation	0.000615	0.0777																	GO:1901566	organonitrogen compound biosynthetic process	0.000646	0.0825
GO:0006836	neurotransmitter transport	0.000559	0.0708							GO:0045893	positive regulation of transcription, DNA-templated	0.000616	0.0772																	GO:0016241	regulation of macroautophagy	0.000649	0.0821
GO:0044238	primary metabolic process	0.000561	0.0705							GO:0048519	negative regulation of biological process	0.000631	0.0784																	GO:0055114	oxidation-reduction process	0.000679	0.0853
GO:0031399	regulation of protein modification process	0.000583	0.0726							GO:0006941	striated muscle contraction	0.000633	0.0781																	GO:0044281	small molecule metabolic process	0.000701	0.0873
GO:0097659	nucleic acid-templated transcription	0.000583	0.0721							GO:0001508	action potential	0.000648	0.0793																	GO:0031400	negative regulation of protein modification process	0.000754	0.0932
GO:0006796	phosphate-containing compound metabolic process	0.000625	0.0767							GO:0050764	regulation of phagocytosis	0.000648	0.0787																	GO:0006260	DNA replication	0.000754	0.0925
GO:0010977	negative regulation of neuron projection development	0.000681	0.0829							GO:0043113	receptor clustering	0.00068	0.0819																	GO:0007041	lysosomal transport	0.000793	0.0964
GO:0030208	dermatan sulfate biosynthetic process	0.000696	0.0841							GO:0090090	negative regulation of canonical Wnt signaling pathway	0.000707	0.0845																	GO:0051726	regulation of cell cycle	0.000828	0.0999
GO:0034330	cell junction organization	0.000707	0.0847							GO:0051241	negative regulation of multicellular organismal process	0.000728	0.0863																	GO:0051171	regulation of nitrogen compound metabolic process	0.000858	0.103
GO:0060967	negative regulation of gene silencing by RNA	0.000709	0.0843							GO:0007178	transmembrane receptor protein serine/threonine kinase signaling pathway	0.000738	0.0868																	GO:1903321	negative regulation of protein modification by small protein conjugation or removal	0.000914	0.109
GO:0060149	negative regulation of posttranscriptional gene silencing	0.000709	0.0836							GO:0050767	regulation of neurogenesis	0.000739	0.0862																	GO:0010506	regulation of autophagy	0.000918	0.108
GO:0045597	positive regulation of cell differentiation	0.000757	0.0886							GO:1900449	regulation of glutamate receptor signaling pathway	0.000756	0.0876																	GO:0048522	positive regulation of cellular process	0.000957	0.112
GO:0051893	regulation of focal adhesion assembly	0.000757	0.088							GO:0034763	negative regulation of transmembrane transport	0.000792	0.0911																	GO:0006351	transcription, DNA-templated	0.000982	0.114
GO:0090109	regulation of cell-substrate junction assembly	0.000757	0.0873							GO:0045667	regulation of osteoblast differentiation	0.000792	0.0905
GO:0009887	animal organ morphogenesis	0.000793	0.0908							GO:0120035	regulation of plasma membrane bounded cell projection organization	0.000827	0.0937
GO:0009059	macromolecule biosynthetic process	0.000807	0.0918							GO:0007167	enzyme linked receptor protein signaling pathway	0.000861	0.0969
GO:0006351	transcription, DNA-templated	0.000825	0.0931							GO:0098739	import across plasma membrane	0.000882	0.0985
GO:0048519	negative regulation of biological process	0.000857	0.0961							GO:0070588	calcium ion transmembrane transport	0.000901	0.0999
GO:0010821	regulation of mitochondrion organization	0.00086	0.0957							GO:0010975	regulation of neuron projection development	0.000922	0.101
GO:0018193	peptidyl-amino acid modification	0.000897	0.0991							GO:0043271	negative regulation of ion transport	0.000967	0.106
GO:1903829	positive regulation of cellular protein localization	0.000901	0.0988							GO:0031344	regulation of cell projection organization	0.000984	0.107
GO:0032774	RNA biosynthetic process	0.000905	0.0986							GO:0051588	regulation of neurotransmitter transport	0.000998	0.108
GO:0034329	cell junction assembly	0.000905	0.0979
GO:0051172	negative regulation of nitrogen compound metabolic process	0.000972	0.104
GO:1901564	organonitrogen compound metabolic process	0.000987	0.105
