# Supplementary material for: Multiple roles of H2A.Z in regulating promoter chromatin architecture in human cells
Source: Nat Commun. 2021 May 5;12:2524. doi: 10.1038/s41467-021-22688-x (PMC8100287; doi:10.1038/s41467-021-22688-x)
Supplement: Supplementary file 6 — Supplementary Data 3 [file 41467_2021_22688_MOESM6_ESM.xlsx]

## Sheet: Fig2_wt_shz_upregulated
	extGene	wt.group	shZ.group	GENENAME	WT	shZ	b	qval
1	A2ML1	2	4	alpha-2-macroglobulin like 1	0.178612	5.6494	3.38453	5.15949e-52
2	ABCA6	5	1	ATP binding cassette subfamily A member 6	2.01374	3.65104	0.57784	0.000281053
3	ABHD17A	5	3	abhydrolase domain containing 17A	50.8774	61.8519	0.203087	0.0419393
4	ABL2	2	1	ABL proto-oncogene 2, non-receptor tyrosine kinase	9.48288	10.9836	0.146265	0.05981
5	ACAP1	5	3	ArfGAP with coiled-coil, ankyrin repeat and PH domains 1	0.442255	0.880658	0.678622	0.031387
6	ADAMTS6	5	2	ADAM metallopeptidase with thrombospondin type 1 motif 6	0.596481	1.14539	0.648497	8.81778e-05
7	AGPAT2	5	1	1-acylglycerol-3-phosphate O-acyltransferase 2	34.6173	42.7256	0.211026	0.000765088
8	ALOX12B	5	1	arachidonate 12-lipoxygenase, 12R type	0.327471	0.662416	0.66886	0.0586112
9	ALOX5AP	5	7	arachidonate 5-lipoxygenase activating protein	5.89897	9.33321	0.448622	0.00724096
10	AMZ1	5	7	archaelysin family metallopeptidase 1	0.0570531	0.213734	1.17354	0.0426098
11	ANGPT1	2	4	angiopoietin 1	1.43702	1.87458	0.264298	0.0978042
12	ANKRD29	5	3	ankyrin repeat domain 29	1.51591	2.2189	0.367695	0.0928566
13	ANXA1	2	7	annexin A1	558.106	638.339	0.135807	0.00162919
14	ANXA2	5	3	annexin A2	2230.85	2756.93	0.213539	1.82848e-05
15	AP1M1	5	2	adaptor related protein complex 1 subunit mu 1	47.7476	56.6394	0.171922	0.000454808
16	AP5B1	5	1	adaptor related protein complex 5 subunit beta 1	7.38264	11.0347	0.403045	1.22156e-11
17	APC2	5	7	APC regulator of WNT signaling pathway 2	0.440504	0.64084	0.374909	0.0122348
18	APOD	5	1	apolipoprotein D	0.899391	4.4052	1.64277	5.28979e-05
19	APRT	5	1	adenine phosphoribosyltransferase	376.472	418.779	0.106961	0.0194433
20	ARF4	5	2	ADP ribosylation factor 4	185.002	237.178	0.252875	0.005595
21	ARHGAP17	5	3	Rho GTPase activating protein 17	20.6692	25.7296	0.219544	0.00171683
22	ARHGAP23	5	3	Rho GTPase activating protein 23	19.5344	29.6358	0.422147	2.70781e-12
23	ARHGAP39	2	7	Rho GTPase activating protein 39	6.09044	8.50657	0.337875	8.06491e-06
24	ARHGEF11	5	3	Rho guanine nucleotide exchange factor 11	22.2096	24.4874	0.10034	0.0467447
25	ARHGEF18	5	2	Rho/Rac guanine nucleotide exchange factor 18	13.9991	17.3319	0.216336	0.000173897
26	ATP6V0C	5	3	ATPase H+ transporting V0 subunit c	233.994	258.875	0.102318	0.0317532
27	B4GALT5	5	3	beta-1,4-galactosyltransferase 5	27.155	30.7808	0.129704	0.0172733
28	BACH1	5	7	BTB domain and CNC homolog 1	11.9985	13.6438	0.130829	0.036769
29	BAIAP2	5	3	BAR/IMD domain containing adaptor protein 2	28.2817	33.5577	0.173669	0.00112176
30	BDP1	5	3	B double prime 1, subunit of RNA polymerase III transcription initiation factor IIIB	10.6043	12.4308	0.160984	0.0171167
31	BLZF1	5	4	basic leucine zipper nuclear factor 1	35.3718	41.7955	0.16881	0.00963506
32	BOP1	5	4	BOP1 ribosomal biogenesis factor	98.0951	114.091	0.154806	0.00706059
33	BRI3BP	5	3	BRI3 binding protein	31.1201	38.9527	0.228853	0.00448905
34	BTBD3	2	7	BTB domain containing 3	8.75261	10.3736	0.170834	0.0173066
35	BTG3	5	7	BTG anti-proliferation factor 3	45.9937	61.3081	0.289716	3.75192e-08
36	C12orf75	5	3	chromosome 12 open reading frame 75	67.4526	91.413	0.310998	0.000460228
37	C16orf74	5	7	chromosome 16 open reading frame 74	45.7805	56.8275	0.216665	0.00164411
38	C2orf91	5	7	chromosome 2 open reading frame 91	0.149866	0.419347	0.972585	0.0125215
39	CA2	5	7	carbonic anhydrase 2	9.55449	18.1054	0.633067	1.57355e-07
40	CARD10	5	4	caspase recruitment domain family member 10	19.9142	31.6811	0.466345	8.39074e-23
41	CDC34	5	1	cell division cycle 34	42.5414	50.2288	0.167275	0.00503781
42	CDK10	5	3	cyclin dependent kinase 10	45.6393	54.7024	0.182915	0.00207403
43	CDR2L	5	4	cerebellar degeneration related protein 2 like	8.57806	10.8849	0.239645	0.000895709
44	CERS3	5	3	ceramide synthase 3	0	0.228604	3.26647	3.46478e-11
45	CHAF1A	5	1	chromatin assembly factor 1 subunit A	31.2724	37.7072	0.196752	0.0839175
46	CHRNB1	5	7	cholinergic receptor nicotinic beta 1 subunit	4.60368	6.16855	0.280407	0.059112
47	CLUH	5	3	clustered mitochondria homolog	69.5843	81.754	0.164849	0.00142691
48	CMTM3	5	7	CKLF like MARVEL transmembrane domain containing 3	5.22963	6.77188	0.263371	0.0288722
49	COL6A3	5	7	collagen type VI alpha 3 chain	1.61762	6.85688	1.44187	3.04133e-14
50	CRNN	2	1	cornulin	0	1.32268	4.12259	1.03801e-26
51	CST6	5	1	cystatin E/M	4.15418	16.3926	1.35236	4.43418e-15
52	CTXN1	5	7	cortexin 1	3.4489	7.42418	0.794881	0.000771193
53	CUL4B	2	1	cullin 4B	74.5638	85.6756	0.142994	0.0230953
54	CUX2	5	7	cut like homeobox 2	0.0123087	0.187204	2.35219	3.78281e-05
55	DEXI	5	3	Dexi homolog	26.5373	33.1373	0.22099	0.00105432
56	DGCR11	5	7	DiGeorge syndrome critical region gene 11	1.44884	2.06228	0.350461	0.0781407
57	DGKI	5	4	diacylglycerol kinase iota	0.00946546	0.520552	3.51819	3.42256e-13
58	DLGAP4	5	3	DLG associated protein 4	26.7503	33.1464	0.217402	1.19032e-05
59	DMWD	5	3	DM1 locus, WD repeat containing	12.876	17.7507	0.32293	6.53769e-07
60	DNAJB4	2	7	DnaJ heat shock protein family (Hsp40) member B4	18.9239	23.6667	0.223563	0.0206397
61	DNER	5	3	delta/notch like EGF repeat containing	36.5013	42.5276	0.154039	0.0140821
62	DPP7	5	7	dipeptidyl peptidase 7	80.8078	93.0485	0.139815	0.0327958
63	DUSP6	5	1	dual specificity phosphatase 6	36.8951	45.9806	0.222187	5.59582e-06
64	DYNC1LI2	5	7	dynein cytoplasmic 1 light intermediate chain 2	51.3828	56.2375	0.0934835	0.0730044
65	DYRK1A	2	7	dual specificity tyrosine phosphorylation regulated kinase 1A	30.2301	40.0646	0.283101	0.000816483
66	DYRK2	5	4	dual specificity tyrosine phosphorylation regulated kinase 2	4.89724	5.98936	0.206294	0.0292872
67	ECM1	5	1	extracellular matrix protein 1	5.97195	8.20998	0.319846	0.00375248
68	EDN1	5	4	endothelin 1	4.17815	10.7981	0.951574	8.14294e-24
69	EIF4G1	5	3	eukaryotic translation initiation factor 4 gamma 1	285.49	322.56	0.127171	0.0677734
70	EMP1	5	1	epithelial membrane protein 1	168.747	197.166	0.157681	0.000158238
71	EPB41L1	5	4	erythrocyte membrane protein band 4.1 like 1	5.43503	8.33248	0.432702	2.52403e-07
72	F3	5	3	coagulation factor III, tissue factor	83.4661	258.832	1.16583	9.58107e-08
73	FADD	5	3	Fas associated via death domain	33.5731	40.8726	0.2018	0.0121335
74	FAM124A	5	7	family with sequence similarity 124 member A	0.914825	1.53601	0.519359	0.00219823
75	FAM207A	5	4	family with sequence similarity 207 member A	47.6652	57.7806	0.19684	0.0144293
76	FAM3C	5	3	family with sequence similarity 3 member C	63.1509	80.0096	0.244132	0.029006
77	FAP	2	7	fibroblast activation protein alpha	13.2285	29.4943	0.802617	1.0782e-39
78	FAT1	5	7	FAT atypical cadherin 1	25.846	32.946	0.248613	0.0150763
79	FBLIM1	5	7	filamin binding LIM protein 1	41.6024	57.2688	0.322323	6.98564e-13
80	FBXL3	5	7	F-box and leucine rich repeat protein 3	20.9596	25.638	0.20271	0.0116503
81	FBXW5	5	7	F-box and WD repeat domain containing 5	57.5354	73.7015	0.251693	1.54956e-05
82	FEM1A	5	1	fem-1 homolog A	23.5077	27.0949	0.144708	0.00699001
83	FGD4	2	4	FYVE, RhoGEF and PH domain containing 4	8.35107	13.1444	0.45392	3.29597e-12
84	FGFRL1	5	4	fibroblast growth factor receptor like 1	14.2995	22.4292	0.455888	3.58696e-10
85	FHL3	5	4	four and a half LIM domains 3	16.3847	20.751	0.238153	0.0056538
86	FLRT3	2	2	fibronectin leucine rich transmembrane protein 3	4.09078	5.20348	0.242835	0.0257469
87	FNDC4	5	7	fibronectin type III domain containing 4	2.29671	3.31124	0.365851	0.0436621
88	FURIN	5	7	furin, paired basic amino acid cleaving enzyme	76.6519	100.612	0.274559	2.78953e-12
89	FXR2	5	3	FMR1 autosomal homolog 2	33.4354	37.2481	0.109991	0.0429342
90	GEMIN4	5	7	gem nuclear organelle associated protein 4	38.9431	44.7612	0.144964	0.0950565
91	GFOD1	5	3	glucose-fructose oxidoreductase domain containing 1	3.37908	4.62026	0.30815	0.0181091
92	GGT5	5	7	gamma-glutamyltransferase 5	12.9721	17.9054	0.32463	7.7307e-06
93	GJC1	5	1	gap junction protein gamma 1	6.54997	8.37679	0.25751	0.0543141
94	GLIS1	2	1	GLIS family zinc finger 1	0.111644	0.386196	1.2818	0.0118133
95	GLP2R	5	3	glucagon like peptide 2 receptor	0.235709	0.643666	0.966352	0.0738762
96	GNA11	5	7	G protein subunit alpha 11	47.0464	53.0291	0.120149	0.038097
97	GNB4	5	3	G protein subunit beta 4	31.3172	45.2078	0.379634	0.0180046
98	GPATCH4	5	4	G-patch domain containing 4	54.5551	63.1603	0.146119	0.0636483
99	GPR75	5	7	G protein-coupled receptor 75	0.770046	1.47116	0.606897	0.0989126
100	GSN	5	4	gelsolin	15.8634	20.8294	0.280097	0.0167345
101	HES4	5	7	hes family bHLH transcription factor 4	11.6339	31.8628	1.06012	0.0030767
102	HNRNPA1P33	5	7	heterogeneous nuclear ribonucleoprotein A1 pseudogene 33	48.3948	82.3417	0.523791	2.1195e-07
103	HOOK3	5	7	hook microtubule tethering protein 3	7.00268	8.51904	0.198942	0.0149726
104	HTR1D	5	4	5-hydroxytryptamine receptor 1D	0.432287	0.736999	0.53681	0.0910856
105	IFRD2	5	7	interferon related developmental regulator 2	96.0911	107.688	0.118754	0.0937957
106	IGF2BP2	5	2	insulin like growth factor 2 mRNA binding protein 2	46.1256	57.8042	0.228313	4.28571e-07
107	IGFBP3	5	7	insulin like growth factor binding protein 3	0.195541	0.508596	0.910548	0.0204452
108	IGFBP7	5	7	insulin like growth factor binding protein 7	128.876	160.869	0.223617	1.36267e-06
109	IKZF2	5	3	IKAROS family zinc finger 2	1.43751	2.6886	0.626605	3.61637e-12
110	IL34	5	3	interleukin 34	0.324491	1.021	1.1363	0.00347654
111	INO80C	5	2	INO80 complex subunit C	43.0889	48.897	0.128828	0.0865679
112	INPP5E	5	3	inositol polyphosphate-5-phosphatase E	10.1391	13.2065	0.267382	0.000108081
113	ITGB3	5	7	integrin subunit beta 3	0.109845	0.694547	1.86614	0.000159501
114	ITM2B	5	3	integral membrane protein 2B	198.843	214.845	0.0789965	0.092703
115	ITPRIPL2	5	3	ITPRIP like 2	13.7404	16.2573	0.170728	0.000810556
116	JUN	5	4	Jun proto-oncogene, AP-1 transcription factor subunit	12.9273	29.5008	0.829093	2.10308e-18
117	KATNAL1	5	4	katanin catalytic subunit A1 like 1	5.24509	8.25185	0.456809	4.90561e-09
118	KLC3	5	3	kinesin light chain 3	9.7861	13.6461	0.332016	0.000220419
119	KMT2D	2	3	lysine methyltransferase 2D	5.39203	7.4575	0.31803	0.0181236
120	KRT4	5	7	keratin 4	0	2.84541	5.089	3.92071e-64
121	KRT80	5	4	keratin 80	6.41079	8.52361	0.294179	0.0346326
122	KRTDAP	5	4	keratinocyte differentiation associated protein	0.193415	13.7254	4.01191	2.43554e-16
123	LAMA1	5	7	laminin subunit alpha 1	1.72394	3.11684	0.59386	4.85348e-08
124	LAMA3	5	7	laminin subunit alpha 3	207.306	281.12	0.310368	0.00148561
125	LCAT	5	3	lecithin-cholesterol acyltransferase	4.87479	6.5587	0.280137	0.0957271
126	LGALS7B	5	3	galectin 7B	8.56814	20.2428	0.849587	1.00231e-06
127	LIF	5	7	LIF interleukin 6 family cytokine	1.7635	2.63924	0.403289	0.00368303
128	LINC00670	2	1	long intergenic non-protein coding RNA 670	0.519775	0.904723	0.571357	0.0455325
129	LLGL2	5	1	LLGL scribble cell polarity complex component 2	23.7622	30.8431	0.26605	0.016025
130	LOC100288637	5	7	OTU deubiquitinase 7A pseudogene	4.40194	5.12514	0.154792	0.0748122
131	LPAR5	5	3	lysophosphatidic acid receptor 5	3.49588	5.84235	0.514532	2.33207e-06
132	LRP10	5	3	LDL receptor related protein 10	105.262	126.959	0.193534	0.0190203
133	LRRK1	5	3	leucine rich repeat kinase 1	11.2075	12.672	0.125057	0.0460736
134	MARK1	5	3	microtubule affinity regulating kinase 1	4.85537	5.84017	0.188721	0.037828
135	MB21D2	5	4	Mab-21 domain containing 2	1.65431	2.58817	0.445867	0.00167665
136	MCL1	5	1	MCL1 apoptosis regulator, BCL2 family member	315.346	384	0.200763	6.33225e-06
137	MFSD10	5	3	major facilitator superfamily domain containing 10	83.1165	100.946	0.195847	3.9547e-05
138	MGP	5	2	matrix Gla protein	0.179209	0.563648	1.10152	0.0766489
139	MGRN1	5	7	mahogunin ring finger 1	17.9662	21.6744	0.189527	0.00074175
140	MICALCL	5	4	MICAL C-terminal like	0.427246	1.85709	1.46299	9.28056e-13
141	MICALL1	5	7	MICAL like 1	37.1307	49.777	0.295455	4.79623e-12
142	MIER2	5	3	MIER family member 2	12.5264	14.7636	0.165446	0.0267174
143	MIR4292	5	4	microRNA 4292	23.8645	68.4737	1.07697	0.0768525
144	MRAS	5	1	muscle RAS oncogene homolog	5.83896	7.16997	0.211002	0.02367
145	MRPS6	5	2	mitochondrial ribosomal protein S6	83.5071	95.6137	0.136414	0.0262625
146	MT1L	5	7	metallothionein 1L, pseudogene	48.7301	78.2389	0.471596	2.22142e-07
147	MTMR12	5	3	myotubularin related protein 12	17.7113	20.1801	0.132292	0.0137388
148	MUC21	5	3	mucin 21, cell surface associated	0.0498086	2.19482	3.55896	2.02968e-14
149	MXD1	5	3	MAX dimerization protein 1	5.49022	7.14116	0.26972	0.0351936
150	MYL12B	5	2	myosin light chain 12B	688.5	779.416	0.125747	0.00357036
151	MYL9	5	7	myosin light chain 9	14.6963	47.3343	1.16368	1.07012e-50
152	MYO5B	5	7	myosin VB	5.53296	6.65242	0.184591	0.0571149
153	NAV3	2	7	neuron navigator 3	0.607578	1.00303	0.498768	0.0848747
154	NCLN	5	3	nicalin	81.0567	93.4476	0.146915	0.0171351
155	NCOA3	5	3	nuclear receptor coactivator 3	30.2711	37.0987	0.20838	0.000293508
156	NCOA5	5	3	nuclear receptor coactivator 5	24.3269	29.4489	0.193613	0.000357202
157	NEB	2	7	nebulin	0.345936	0.598832	0.587564	0.0580567
158	NFATC2IP	5	3	nuclear factor of activated T cells 2 interacting protein	26.2969	35.412	0.298078	6.13813e-09
159	NFE2L3	5	3	nuclear factor, erythroid 2 like 3	3.25755	4.0054	0.208451	0.0837148
160	NIPAL2	5	3	NIPA like domain containing 2	16.0597	23.3795	0.378657	2.18297e-09
161	NR2F6	5	4	nuclear receptor subfamily 2 group F member 6	69.3407	84.6783	0.203896	0.0509483
162	NUTM2G	5	2	NUT family member 2G	0.189852	0.456464	0.832254	0.031272
163	OVOL1	5	1	ovo like transcriptional repressor 1	0.0290372	0.43159	2.59156	2.95823e-05
164	P4HA3	5	3	prolyl 4-hydroxylase subunit alpha 3	0.865369	2.3718	0.975137	1.83062e-06
165	PANK3	5	4	pantothenate kinase 3	57.0992	63.7121	0.112513	0.0902472
166	PAPPA	5	1	pappalysin 1	0.644385	0.890841	0.329186	0.0696722
167	PEAK1	5	3	pseudopodium enriched atypical kinase 1	5.10846	6.60348	0.265189	0.0113198
168	PHACTR3	2	7	phosphatase and actin regulator 3	0.739317	1.64933	0.777025	0.0141746
169	PHLDA2	5	7	pleckstrin homology like domain family A member 2	38.6933	67.836	0.587936	0.00567041
170	PLS3	2	3	plastin 3	171.397	195.191	0.132036	0.00200853
171	PLXNA1	5	3	plexin A1	33.8529	44.6186	0.279741	6.03871e-09
172	PLXNA3	5	1	plexin A3	7.06609	10.2316	0.370371	6.14069e-11
173	PNMA1	5	3	PNMA family member 1	25.6813	34.0475	0.284874	3.94237e-06
174	POLRMT	5	2	RNA polymerase mitochondrial	28.3136	32.2035	0.133523	0.0752251
175	POSTN	2	1	periostin	0.0937152	2.42095	3.22685	2.17648e-13
176	PPIF	5	3	peptidylprolyl isomerase F	122.249	148.569	0.198533	0.000195505
177	PPP1R12C	5	7	protein phosphatase 1 regulatory subunit 12C	23.2233	31.7365	0.313674	5.03959e-09
178	PRKAG2	5	1	protein kinase AMP-activated non-catalytic subunit gamma 2	60.2372	67.6166	0.117009	0.0511392
179	PRKCZ	5	7	protein kinase C zeta	14.9267	17.4654	0.164416	0.0785336
180	PROM2	5	1	prominin 2	1.47699	2.25465	0.433306	0.00481016
181	PROSER2	5	3	proline and serine rich 2	33.3011	47.1311	0.365374	0.0198567
182	PRRG4	5	7	proline rich and Gla domain 4	6.25954	7.72529	0.215412	0.0571187
183	PTHLH	2	2	parathyroid hormone like hormone	0.731415	4.98288	1.89956	8.31295e-19
184	PTPN21	5	4	protein tyrosine phosphatase non-receptor type 21	5.09205	8.39196	0.501918	7.99241e-14
185	PTPRE	5	7	protein tyrosine phosphatase receptor type E	9.69582	15.3094	0.455776	5.78526e-06
186	PTPRF	5	3	protein tyrosine phosphatase receptor type F	56.325	66.5224	0.168921	4.11445e-05
187	PUS7	5	3	pseudouridine synthase 7	22.3209	30.1006	0.3022	5.86071e-09
188	RAB11FIP1	5	7	RAB11 family interacting protein 1	8.60496	11.1226	0.258596	8.76439e-06
189	RAB25	5	3	RAB25, member RAS oncogene family	0.281046	2.43906	2.10061	3.91995e-06
190	RABL2A	5	1	RAB, member of RAS oncogene family like 2A	3.87401	5.52238	0.345927	0.072286
191	RAET1E	5	7	retinoic acid early transcript 1E	41.6646	52.1132	0.226045	0.00185467
192	RASSF8	5	1	Ras association domain family member 8	10.8273	14.6428	0.307434	0.00103377
193	RDX	5	7	radixin	71.0048	88.8489	0.226182	6.35642e-08
194	RELT	5	3	RELT TNF receptor	4.6435	7.96614	0.523966	0.00163785
195	RGCC	5	3	regulator of cell cycle	1.62405	6.63442	1.51673	0.000576556
196	RHOT2	5	3	ras homolog family member T2	60.4717	66.5031	0.0978202	0.0838553
197	RHPN2	5	3	rhophilin Rho GTPase binding protein 2	4.56933	6.20803	0.30746	0.00102037
198	RND3	2	2	Rho family GTPase 3	23.6978	41.1284	0.559844	1.36949e-09
199	RNF11	5	7	ring finger protein 11	37.2923	49.9448	0.297643	0.0335816
200	RNF19B	5	7	ring finger protein 19B	15.7357	19.9042	0.237891	0.000326581
201	RPUSD1	5	4	RNA pseudouridine synthase domain containing 1	32.8663	40.7624	0.219977	0.000506072
202	RSC1A1	2	1	regulator of solute carriers 1	13.1682	16.554	0.231198	0.00650546
203	RTN4RL1	5	1	reticulon 4 receptor like 1	1.38074	2.96714	0.768301	4.83771e-08
204	SAA1	5	7	serum amyloid A1	83.1899	154.269	0.631419	0.000171536
205	SCEL	2	4	sciellin	0.561223	2.73475	1.60405	6.27746e-10
206	SDC4	5	7	syndecan 4	85.841	106.408	0.224684	0.0479407
207	SH2B3	5	3	SH2B adaptor protein 3	10.6723	12.5718	0.16352	0.0119106
208	SIRPA	5	4	signal regulatory protein alpha	15.9424	19.5246	0.208287	0.00350305
209	SKIL	5	2	SKI like proto-oncogene	7.01168	11.2996	0.488503	0.000480007
210	SLC25A24	5	3	solute carrier family 25 member 24	32.9997	48.9575	0.40682	0.00316109
211	SLC25A43	5	7	solute carrier family 25 member 43	20.9225	26.1953	0.226947	0.000261297
212	SLC2A5	5	3	solute carrier family 2 member 5	1.00282	1.76018	0.566786	0.0967927
213	SLC5A3	5	2	solute carrier family 5 member 3	4.4417	5.32831	0.189889	0.0812449
214	SLC7A2	2	7	solute carrier family 7 member 2	20.4862	35.0511	0.539541	1.45217e-41
215	SLITRK6	2	7	SLIT and NTRK like family member 6	0.956796	1.73484	0.630697	0.00741157
216	SLK	5	2	STE20 like kinase	57.4237	69.6712	0.196477	0.00108273
217	SMAD7	5	3	SMAD family member 7	5.27232	7.00536	0.285351	0.0085627
218	SMIM13	5	3	small integral membrane protein 13	8.63984	11.1424	0.269229	0.0795205
219	SNRK	5	3	SNF related kinase	8.24196	10.0329	0.198654	0.00254031
220	SPATA13	5	2	spermatogenesis associated 13	3.06852	4.14071	0.303845	0.00230696
221	SPEG	5	7	striated muscle enriched protein kinase	10.3601	12.6284	0.198426	0.0136804
222	SPRR1A	5	3	small proline rich protein 1A	0.126749	27.8002	5.12399	4.84079e-26
223	SRPK1	5	3	SRSF protein kinase 1	80.2912	89.0915	0.106625	0.0176622
224	STK3	5	7	serine/threonine kinase 3	11.1649	13.28	0.176331	0.0250888
225	SURF4	5	7	surfeit 4	156.527	172.183	0.0973509	0.0310625
226	SYNGR2	5	7	synaptogyrin 2	54.4167	60.9274	0.114577	0.0701389
227	TAB2	5	1	TGF-beta activated kinase 1 (MAP3K7) binding protein 2	41.9912	46.3932	0.102713	0.0351167
228	TACSTD2	5	2	tumor associated calcium signal transducer 2	36.154	73.5015	0.71005	4.04675e-11
229	TADA2B	5	1	transcriptional adaptor 2B	8.77131	10.5141	0.184387	0.0118914
230	TES	5	3	testin LIM domain protein	63.9636	72.5738	0.127377	0.0300168
231	TFRC	5	4	transferrin receptor	154.768	207.389	0.308415	0.037515
232	TOPORS	5	2	TOP1 binding arginine/serine rich protein	12.9771	15.0976	0.154266	0.0197805
233	TP53I11	5	7	tumor protein p53 inducible protein 11	4.04084	5.69989	0.36282	0.0484997
234	TPST2	5	7	tyrosylprotein sulfotransferase 2	7.14148	9.12597	0.247416	0.02765
235	TRAF4	5	3	TNF receptor associated factor 4	32.8157	42.9464	0.274821	0.000242096
236	TRIM35	5	2	tripartite motif containing 35	18.6663	23.6049	0.238435	0.000600439
237	TRIM36	5	7	tripartite motif containing 36	1.6691	2.85967	0.542021	1.71345e-05
238	TRIM65	5	2	tripartite motif containing 65	18.1914	22.2301	0.201664	0.000649505
239	TRMT1	5	4	tRNA methyltransferase 1	42.124	48.8716	0.150845	0.0104523
240	TTLL3	5	3	tubulin tyrosine ligase like 3	3.76688	5.325	0.335327	0.0144532
241	TTPAL	5	4	alpha tocopherol transfer protein like	12.433	14.7077	0.169893	0.00232445
242	TXLNA	5	4	taxilin alpha	37.542	42.3839	0.123752	0.00958132
243	UBE2D2	5	3	ubiquitin conjugating enzyme E2 D2	97.3322	106.632	0.0940033	0.0430538
244	UBE2G2	5	3	ubiquitin conjugating enzyme E2 G2	33.2925	50.9874	0.433487	7.20806e-07
245	ULK2	5	3	unc-51 like autophagy activating kinase 2	9.48143	12.7904	0.302615	1.94253e-06
246	USP12	5	7	ubiquitin specific peptidase 12	17.2077	22.0141	0.248657	8.67921e-06
247	UXS1	5	3	UDP-glucuronate decarboxylase 1	41.0292	52.1759	0.241811	2.0042e-06
248	VSTM2L	5	3	V-set and transmembrane domain containing 2 like	4.34481	9.96701	0.835504	3.76158e-14
249	WDR5	5	7	WD repeat domain 5	50.2369	56.9783	0.128411	0.00708727
250	WIPF1	5	1	WAS/WASL interacting protein family member 1	5.95443	13.4308	0.813189	3.62743e-18
251	ZADH2	5	7	zinc binding alcohol dehydrogenase domain containing 2	17.5747	19.8351	0.123463	0.022109
252	ZBED2	5	1	zinc finger BED-type containing 2	12.6043	15.1324	0.183731	0.0255215
253	ZBED4	5	3	zinc finger BED-type containing 4	9.54432	12.7043	0.289113	1.60367e-06
254	ZC3H7B	5	7	zinc finger CCCH-type containing 7B	36.7571	41.5699	0.12524	0.00659155
255	ZCCHC3	5	7	zinc finger CCHC-type containing 3	12.944	14.9402	0.143254	0.0568808
256	ZDHHC8	5	7	zinc finger DHHC-type containing 8	14.6937	19.8675	0.304386	2.14024e-05
257	ZEB2	5	4	zinc finger E-box binding homeobox 2	1.54811	3.09879	0.715908	0.000268836
258	ZG16B	5	4	zymogen granule protein 16B	1.74221	2.90419	0.552071	0.083984
259	ZNF185	5	7	zinc finger protein 185 with LIM domain	10.4183	17.1087	0.497712	1.01047e-18
260	ZNF236	5	4	zinc finger protein 236	4.09964	5.02384	0.208496	0.0120421
261	ZNF354A	5	7	zinc finger protein 354A	18.0197	20.3006	0.121841	0.0873042
262	ZNF567	5	1	zinc finger protein 567	2.30565	3.4104	0.392983	0.0122719
263	ZNF696	5	1	zinc finger protein 696	4.46333	5.77217	0.265076	0.00966866
264	ZNFX1	5	3	zinc finger NFX1-type containing 1	8.13665	10.186	0.230374	0.00637161
265	ZNRF2	5	2	zinc and ring finger 2	7.32495	9.71599	0.289556	0.00237092

## Sheet: Fig2_wt_shz_downregulated
	extGene	wt.group	shZ.group	GENENAME	WT	shZ	b	qval
1	ACACB	7	6	acetyl-CoA carboxylase beta	2.25636	1.653	-0.306859	0.0145071
2	ACBD4	1	6	acyl-CoA binding domain containing 4	8.01703	4.94679	-0.477004	7.49002e-06
3	ADD2	7	6	adducin 2	12.0427	9.73602	-0.209432	0.00275004
4	AGER	1	6	advanced glycosylation end-product specific receptor	6.21844	4.64431	-0.301191	0.0525458
5	AK2	4	6	adenylate kinase 2	138.765	121.9	-0.127256	0.00353908
6	ARNT	1	6	aryl hydrocarbon receptor nuclear translocator	25.3145	20.4533	-0.207398	0.03564
7	C1orf210	4	6	chromosome 1 open reading frame 210	5.00678	2.18931	-0.859671	0.0131692
8	C7orf50	7	6	chromosome 7 open reading frame 50	115.394	95.8448	-0.180746	0.0179519
9	CCDC51	7	6	coiled-coil domain containing 51	52.1731	39.0632	-0.283323	0.000186554
10	CCDC88B	7	6	coiled-coil domain containing 88B	6.26863	3.27851	-0.691781	0.0117931
11	CCNG1	1	6	cyclin G1	220.737	181.708	-0.191773	5.91435e-06
12	CHAD	1	6	chondroadherin	1.21427	0.398213	-1.06929	0.00208238
13	CLGN	4	6	calmegin	4.26182	2.90958	-0.39008	0.00659047
14	CNIH4	4	6	cornichon family AMPA receptor auxiliary protein 4	151.003	131.517	-0.136584	0.00422083
15	DBT	4	6	dihydrolipoamide branched chain transacylase E2	12.9085	7.16765	-0.587136	2.05057e-05
16	DCAF4L1	1	6	DDB1 and CUL4 associated factor 4 like 1	0.454091	0.207471	-0.768991	0.0359279
17	DDX18	1	6	DEAD-box helicase 18	72.6079	64.5187	-0.115516	0.0118656
18	DNMT3B	7	6	DNA methyltransferase 3 beta	4.10791	2.41587	-0.543317	0.00203437
19	ECSIT	1	6	ECSIT signaling integrator	37.0109	32.0021	-0.140993	0.0432065
20	EIF2S3	4	6	eukaryotic translation initiation factor 2 subunit gamma	289.951	224.7	-0.251929	3.26845e-10
21	EIF3I	6	6	eukaryotic translation initiation factor 3 subunit I	386.099	352.831	-0.0870054	0.0575457
22	EIF4EBP3	1	6	eukaryotic translation initiation factor 4E binding protein 3	27.0621	16.9197	-0.453598	0.00793934
23	ENPP5	4	6	ectonucleotide pyrophosphatase/phosphodiesterase family member 5	1.46742	0.910241	-0.469713	0.0255522
24	ENSA	1	6	endosulfine alpha	305.731	276.216	-0.0983514	0.0566387
25	ERLIN2	1	6	ER lipid raft associated 2	26.7837	23.3651	-0.133611	0.0222101
26	ERMP1	4	6	endoplasmic reticulum metallopeptidase 1	25.4728	21.6517	-0.158598	0.00155637
27	F5	4	6	coagulation factor V	0.529404	0.263009	-0.660283	0.011158
28	FAF1	4	6	Fas associated factor 1	44.9263	37.783	-0.171966	0.00507259
29	FAM20B	7	6	FAM20B glycosaminoglycan xylosylkinase	46.9073	42.5144	-0.0959017	0.0373688
30	FECH	6	6	ferrochelatase	14.5403	12.7129	-0.133506	0.0511834
31	FKBP5	6	6	FKBP prolyl isomerase 5	372.768	292.507	-0.239598	1.36267e-06
32	FOXO3	7	6	forkhead box O3	21.5103	18.8489	-0.129776	0.0255215
33	FREM2	6	6	FRAS1 related extracellular matrix 2	0.927868	0.486649	-0.642689	0.00028554
34	FUCA1	4	6	alpha-L-fucosidase 1	15.0704	9.03774	-0.502245	2.20282e-06
35	GATA3	4	6	GATA binding protein 3	10.6569	8.28521	-0.249984	0.00109166
36	GLB1L	6	6	galactosidase beta 1 like	2.85594	1.91663	-0.393881	0.0219965
37	GNPAT	4	6	glyceronephosphate O-acyltransferase	94.351	80.2885	-0.159778	0.000340872
38	GTF3C5	1	6	general transcription factor IIIC subunit 5	51.1357	46.4323	-0.0947873	0.0861459
39	HID1	7	6	HID1 domain containing	0.679292	0.181968	-1.25364	0.00559386
40	HIGD2A	7	6	HIG1 hypoxia inducible domain family member 2A	356.304	301.203	-0.163404	0.053261
41	HMBS	4	6	hydroxymethylbilane synthase	50.4256	40.9687	-0.205727	0.000327353
42	HSPD1	6	6	heat shock protein family D (Hsp60) member 1	974.714	861.973	-0.121206	0.0122152
43	HYAL1	6	6	hyaluronidase 1	1.46521	0.733201	-0.674003	0.00646546
44	ID2	1	6	inhibitor of DNA binding 2	3.24805	2.20781	-0.391851	0.062803
45	IL17RC	1	6	interleukin 17 receptor C	15.9973	12.4195	-0.252806	0.0357437
46	KCNT2	7	6	potassium sodium-activated channel subfamily T member 2	0.464495	0.0860166	-1.71007	0.00633105
47	KHDRBS3	7	6	KH RNA binding domain containing, signal transduction associated 3	4.82836	3.56058	-0.305356	0.0289354
48	KIAA1217	4	6	KIAA1217	35.8405	26.6045	-0.285201	0.0225942
49	KLHDC10	4	6	kelch domain containing 10	16.4084	12.8168	-0.24453	1.09872e-06
50	KLLN	1	6	killin, p53 regulated DNA replication inhibitor	0.660547	0.315743	-0.748808	0.00477922
51	LIAS	7	6	lipoic acid synthetase	18.2053	13.5902	-0.288375	0.00101587
52	LOC100128593	6	6	uncharacterized LOC100128593	0.31545	0.125046	-1.03325	0.0970407
53	LONP2	4	6	lon peptidase 2, peroxisomal	43.0847	39.2036	-0.0911034	0.0823262
54	LRG1	4	6	leucine rich alpha-2-glycoprotein 1	2.54495	1.35287	-0.606202	0.0018798
55	LZTFL1	1	6	leucine zipper transcription factor like 1	8.33396	6.66247	-0.22316	0.00536543
56	MAFB	7	6	MAF bZIP transcription factor B	5.17886	3.17816	-0.485464	2.17699e-06
57	MAP4K2	6	6	mitogen-activated protein kinase kinase kinase kinase 2	7.86105	6.55824	-0.178984	0.0655284
58	METTL6	6	6	methyltransferase like 6	15.4757	12.3933	-0.219958	0.0129222
59	MPP1	4	6	membrane palmitoylated protein 1	20.9826	14.9176	-0.338043	2.16852e-06
60	MRPL11	1	6	mitochondrial ribosomal protein L11	63.6612	53.3555	-0.175607	0.00103253
61	MRPL28	7	6	mitochondrial ribosomal protein L28	132.53	119.118	-0.105406	0.0402059
62	NEDD4L	1	6	NEDD4 like E3 ubiquitin protein ligase	38.2178	26.7675	-0.350516	3.78225e-05
63	NFATC4	6	6	nuclear factor of activated T cells 4	0.510533	0.197579	-0.874451	0.0467652
64	NOL9	1	6	nucleolar protein 9	7.4893	6.60065	-0.125605	0.077053
65	NPR2	1	6	natriuretic peptide receptor 2	2.05682	1.24132	-0.494294	0.00270941
66	NTPCR	4	6	nucleoside-triphosphatase, cancer-related	145.919	98.5645	-0.389143	1.89747e-11
67	NUDT6	4	6	nudix hydrolase 6	14.8851	9.45147	-0.458578	3.65498e-05
68	NUP210	7	6	nucleoporin 210	31.1048	19.0549	-0.484438	1.71927e-13
69	OBSL1	6	6	obscurin like cytoskeletal adaptor 1	29.2926	25.1205	-0.152035	0.00593183
70	ORC3	1	6	origin recognition complex subunit 3	31.559	25.1109	-0.227557	0.000274111
71	OSBPL6	7	6	oxysterol binding protein like 6	10.3313	8.46392	-0.195619	0.0200364
72	OSCP1	6	6	organic solute carrier partner 1	6.84859	4.53973	-0.405927	0.0180399
73	PCYOX1L	1	6	prenylcysteine oxidase 1 like	16.6707	11.1762	-0.393517	8.54673e-08
74	PEX5	6	6	peroxisomal biogenesis factor 5	32.2751	25.3214	-0.237624	0.000215674
75	PGPEP1	6	6	pyroglutamyl-peptidase I	2.77415	1.44566	-0.627489	0.000215626
76	PHGDH	1	6	phosphoglycerate dehydrogenase	203.865	55.5319	-1.28647	1.4055e-24
77	PICK1	4	6	protein interacting with PRKCA 1	23.1177	17.7699	-0.257908	0.000171133
78	PLEKHH2	6	6	pleckstrin homology, MyTH4 and FERM domain containing H2	1.28886	0.778792	-0.494486	0.00391054
79	PLSCR4	1	6	phospholipid scramblase 4	4.47871	3.64029	-0.201851	0.0865215
80	POGZ	4	6	pogo transposable element derived with ZNF domain	25.1091	22.9502	-0.0876223	0.0902802
81	POLR2M	4	6	RNA polymerase II subunit M	29.3505	26.0399	-0.116154	0.0933903
82	PPP1CC	1	6	protein phosphatase 1 catalytic subunit gamma	206.365	175.863	-0.157577	0.00166294
83	PPT2-EGFL8	7	6	PPT2-EGFL8 readthrough (NMD candidate)	5.77037	3.17357	-0.598742	0.0161178
84	PTCD2	1	6	pentatricopeptide repeat domain 2	12.883	9.50349	-0.304093	0.000693146
85	PTGR2	4	6	prostaglandin reductase 2	8.44937	5.50045	-0.426585	5.41663e-06
86	RARS2	7	6	arginyl-tRNA synthetase 2, mitochondrial	40.6483	33.8337	-0.181841	0.00202601
87	RNF20	6	6	ring finger protein 20	27.8164	21.1706	-0.270519	3.87426e-08
88	RNF6	1	6	ring finger protein 6	42.3338	38.0549	-0.103362	0.0702262
89	RWDD2A	6	6	RWD domain containing 2A	5.35163	2.95374	-0.591821	0.000251497
90	RWDD2B	4	6	RWD domain containing 2B	31.0383	26.3713	-0.160602	0.0230953
91	SAMD12	4	6	sterile alpha motif domain containing 12	3.88772	1.75884	-0.783423	9.59623e-19
92	SEL1L3	7	6	SEL1L family member 3	28.3966	17.9775	-0.445536	0.000417953
93	SEMA3F	1	6	semaphorin 3F	34.6715	26.4173	-0.266786	1.01694e-05
94	SERPINA5	6	6	serpin family A member 5	4.39173	1.69716	-0.888125	0.00101587
95	SH3BGRL2	6	6	SH3 domain binding glutamate rich protein like 2	5.01309	3.50561	-0.355881	6.99694e-05
96	SH3YL1	6	6	SH3 and SYLF domain containing 1	35.6037	31.2815	-0.126631	0.080451
97	SLC25A1	7	6	solute carrier family 25 member 1	186.134	163.693	-0.126528	0.00501004
98	SLC25A12	1	6	solute carrier family 25 member 12	21.5119	16.8026	-0.245103	0.0013036
99	SLC27A2	6	6	solute carrier family 27 member 2	11.0723	5.78208	-0.642208	5.43269e-05
100	SLC44A2	6	6	solute carrier family 44 member 2	9.6614	6.13786	-0.433709	0.0112551
101	SMPDL3B	4	6	sphingomyelin phosphodiesterase acid like 3B	19.3916	12.1307	-0.450189	0.0201869
102	SNHG6	6	6	small nucleolar RNA host gene 6	383.909	336.69	-0.129376	0.060972
103	SNRPE	4	6	small nuclear ribonucleoprotein polypeptide E	220.484	193.719	-0.12742	0.00437581
104	SORT1	7	6	sortilin 1	19.8402	15.1714	-0.261879	0.01842
105	SSB	4	6	small RNA binding exonuclease protection factor La	223.845	199.669	-0.11294	0.0113579
106	STK16	4	6	serine/threonine kinase 16	16.9927	12.4476	-0.307487	9.50495e-05
107	SUPT7L	7	6	SPT7 like, STAGA complex gamma subunit	17.0879	15.2411	-0.1121	0.0770288
108	TBC1D8	7	6	TBC1 domain family member 8	32.8681	26.4699	-0.213001	0.0216193
109	TBCA	4	6	tubulin folding cofactor A	445.663	401.018	-0.10382	0.0393364
110	THOC3	1	6	THO complex 3	158.401	142.601	-0.10359	0.0398883
111	TMEM144	4	6	transmembrane protein 144	5.57086	4.27579	-0.25735	0.0149676
112	TNNI2	7	6	troponin I2, fast skeletal type	180.499	141.052	-0.249007	0.00312635
113	TNS1	4	6	tensin 1	5.07847	3.37558	-0.387718	0.064763
114	TOLLIP-AS1	1	6	TOLLIP antisense RNA 1 (head to head)	1.63543	0.695822	-0.805008	0.0396136
115	TOX2	1	6	TOX high mobility group box family member 2	2.39257	1.18133	-0.698703	0.000184946
116	TRPS1	7	6	transcriptional repressor GATA binding 1	7.96155	7.08562	-0.113209	0.064763
117	TTK	6	6	TTK protein kinase	54.0048	42.9454	-0.225175	0.000822577
118	UNC80	7	6	unc-80 homolog, NALCN channel complex subunit	2.03867	1.50521	-0.297485	0.0460736
119	USP11	4	6	ubiquitin specific peptidase 11	16.5866	13.9766	-0.167155	0.00935775
120	VHL	1	6	von Hippel-Lindau tumor suppressor	19.9897	16.5689	-0.186041	0.000736627
121	XPO7	6	6	exportin 7	64.9234	55.8108	-0.149781	0.000741401
122	YIPF4	1	6	Yip1 domain family member 4	38.5317	33.0101	-0.15239	0.0121363
123	ZFP90	4	6	ZFP90 zinc finger protein	13.1775	9.26708	-0.350765	1.92814e-06
124	ZNF280D	7	6	zinc finger protein 280D	13.7737	11.9342	-0.141052	0.0606209
125	ZNF322	1	6	zinc finger protein 322	9.83786	8.05822	-0.197176	0.00761067
126	ZNF768	7	6	zinc finger protein 768	23.1888	19.4641	-0.171195	0.0817675

## Sheet: Fig3_wt_tgfb_upregulated
	extGene	wt.group	tgfb.group	GENENAME	WT	tgfb	b	qval
1	AACS	7	2	acetoacetyl-CoA synthetase	28.3142	39.6408	0.292197	0.026677
2	AAK1	7	6	AP2 associated kinase 1	3.02843	8.6059	1.10419	0.00454133
3	ABCA7	5	1	ATP binding cassette subfamily A member 7	6.5901	10.9863	0.473895	0.0088453
4	ADAM19	7	2	ADAM metallopeptidase domain 19	3.54522	38.7268	2.45291	2.338e-12
5	ADAMTS1	7	6	ADAM metallopeptidase with thrombospondin type 1 motif 1	0.259498	3.62623	2.56894	8.85182e-34
6	ADAMTS7	7	6	ADAM metallopeptidase with thrombospondin type 1 motif 7	3.22028	5.48461	0.486844	0.00244632
7	AFAP1	7	6	actin filament associated protein 1	11.9405	21.9224	0.61902	0.0232503
8	AGO4	7	6	argonaute RISC component 4	2.97954	4.96994	0.529547	0.0785441
9	AHCYL2	7	6	adenosylhomocysteinase like 2	4.42392	7.7133	0.55234	0.0217605
10	AIDA	7	1	axin interactor, dorsalization associated	118.941	214.892	0.548008	1.69824e-06
11	AK5	7	1	adenylate kinase 5	0.0474613	0.385224	2.14935	0.00476856
12	ALS2	7	1	alsin Rho guanine nucleotide exchange factor ALS2	7.73138	11.4564	0.370123	0.0171134
13	AMIGO3	5	2	adhesion molecule with Ig like domain 3	4.18198	6.22446	0.358399	0.0277654
14	ANKIB1	7	1	ankyrin repeat and IBR domain containing 1	12.0423	21.9007	0.594133	0.0113958
15	ANTXR2	7	1	ANTXR cell adhesion molecule 2	10.8643	19.6246	0.558156	6.84518e-05
16	APBB2	7	6	amyloid beta precursor protein binding family B member 2	30.151	67.0585	0.821707	0.00524275
17	ARFGAP1	7	2	ADP ribosylation factor GTPase activating protein 1	31.3304	68.2697	0.743144	2.03859e-07
18	ARHGEF10L	7	1	Rho guanine nucleotide exchange factor 10 like	2.85214	5.06381	0.544333	0.00230632
19	ARHGEF28	7	1	Rho guanine nucleotide exchange factor 28	9.86594	14.0013	0.305123	0.0318887
20	ARIH1	7	2	ariadne RBR E3 ubiquitin protein ligase 1	20.0244	27.6622	0.290327	0.0246118
21	ARL8A	7	6	ADP ribosylation factor like GTPase 8A	43.1499	66.7291	0.400878	0.00941975
22	ARRDC4	7	6	arrestin domain containing 4	2.0169	3.29017	0.460972	0.00855069
23	ARSI	7	2	arylsulfatase family member I	1.73006	2.61676	0.372052	0.0592187
24	ASPHD2	7	6	aspartate beta-hydroxylase domain containing 2	2.46231	4.24444	0.490964	0.0040823
25	ATP6AP2	7	2	ATPase H+ transporting accessory protein 2	69.7516	106.997	0.382429	0.00172565
26	ATP6V0D1	7	6	ATPase H+ transporting V0 subunit d1	84.3118	112.876	0.249514	0.0529182
27	ATP6V1D	7	6	ATPase H+ transporting V1 subunit D	68.2615	107.901	0.41754	0.000566189
28	ATP7A	7	2	ATPase copper transporting alpha	2.49493	5.05073	0.778608	0.0714782
29	ATP9A	7	1	ATPase phospholipid transporting 9A (putative)	3.92087	8.36529	0.770211	0.00474961
30	B4GALNT1	7	6	beta-1,4-N-acetyl-galactosaminyltransferase 1	4.30326	6.19861	0.317008	0.0950377
31	B4GALT5	7	2	beta-1,4-galactosyltransferase 5	21.4228	32.7916	0.408621	0.0291415
32	BICD2	7	6	BICD cargo adaptor 2	29.7589	42.3229	0.321068	0.00881293
33	BLOC1S2	7	1	biogenesis of lysosomal organelles complex 1 subunit 2	37.3347	54.6476	0.338715	0.00754207
34	BRAF	7	6	B-Raf proto-oncogene, serine/threonine kinase	3.7158	5.8119	0.451889	0.0865989
35	BTBD19	7	6	BTB domain containing 19	0.828098	1.70281	0.75169	0.097463
36	BTG1	7	6	BTG anti-proliferation factor 1	11.3162	20.1236	0.530303	3.33179e-05
37	C10orf88	7	2	chromosome 10 open reading frame 88	5.10047	9.34101	0.56138	0.000148533
38	C11orf45	7	2	chromosome 11 open reading frame 45	1.57117	2.32916	0.349079	0.0954793
39	C11orf91	7	6	chromosome 11 open reading frame 91	4.97968	14.5086	1.1109	0.00646192
40	C18orf25	7	2	chromosome 18 open reading frame 25	10.3153	18.2673	0.549466	0.000350548
41	C1GALT1	5	1	core 1 synthase, glycoprotein-N-acetylgalactosamine 3-beta-galactosyltransferase 1	17.5182	30.3306	0.518858	0.000167761
42	C6orf132	7	1	chromosome 6 open reading frame 132	5.07408	9.41479	0.580036	1.18123e-05
43	C6orf89	7	6	chromosome 6 open reading frame 89	15.0474	22.0024	0.342341	0.00671687
44	C8orf58	7	1	chromosome 8 open reading frame 58	6.432	9.40247	0.335364	0.0459016
45	CABYR	7	1	calcium binding tyrosine phosphorylation regulated	6.2947	10.2459	0.437304	0.0126913
46	CAMK1G	7	1	calcium/calmodulin dependent protein kinase IG	0.180649	1.89455	2.24637	2.23158e-08
47	CAP1	7	1	cyclase associated actin cytoskeleton regulatory protein 1	297.776	517.187	0.507392	3.84919e-05
48	CAPN2	7	2	calpain 2	529.571	717.942	0.259057	0.0807729
49	CCDC9	7	2	coiled-coil domain containing 9	14.6807	22.8421	0.405456	0.00813247
50	CCSAP	7	6	centriole, cilia and spindle associated protein	13.2376	19.3507	0.359921	0.0401472
51	CDCP1	7	6	CUB domain containing protein 1	50.6209	77.9174	0.396657	0.000738708
52	CDH13	7	1	cadherin 13	22.2102	39.2907	0.537257	9.51817e-06
53	CDR2	5	6	cerebellar degeneration related protein 2	22.2692	37.4391	0.473766	0.000224099
54	CEP170	7	6	centrosomal protein 170	42.5234	66.6205	0.414296	0.00040064
55	CERS5	7	6	ceramide synthase 5	26.3216	40.5079	0.396214	0.0132206
56	CFLAR	7	1	CASP8 and FADD like apoptosis regulator	14.9533	26.9089	0.545003	2.6874e-05
57	CLIP1	7	6	CAP-Gly domain containing linker protein 1	26.8644	40.3249	0.364272	0.00506693
58	CMPK1	7	1	cytidine/uridine monophosphate kinase 1	104.109	139.227	0.247865	0.0459427
59	CNN3	7	1	calponin 3	59.7644	78.1068	0.221796	0.0970124
60	CRYAB	7	2	crystallin alpha B	0.564237	27.5962	3.74145	6.58707e-19
61	CTNS	7	6	cystinosin, lysosomal cystine transporter	6.06272	8.27759	0.260916	0.0823333
62	CTSB	7	6	cathepsin B	147.168	466.863	1.11212	1.40873e-22
63	CXCL3	7	2	C-X-C motif chemokine ligand 3	0.975103	5.8145	1.71979	1.02014e-11
64	CYB561D1	7	2	cytochrome b561 family member D1	2.61134	4.57782	0.522668	0.000683762
65	CYB5R1	7	1	cytochrome b5 reductase 1	51.6961	98.4367	0.60215	1.10938e-06
66	CYP24A1	7	2	cytochrome P450 family 24 subfamily A member 1	0.535625	1.73674	1.17862	2.64314e-05
67	CYTH1	7	6	cytohesin 1	41.8647	71.4008	0.492619	4.6788e-05
68	DCAF10	7	2	DDB1 and CUL4 associated factor 10	9.38467	14.3694	0.395816	0.00222271
69	DCUN1D3	7	6	defective in cullin neddylation 1 domain containing 3	4.31194	10.6537	0.85859	2.76996e-09
70	DGKA	7	6	diacylglycerol kinase alpha	66.7288	146.264	0.738927	2.06229e-11
71	DHRS1	7	1	dehydrogenase/reductase 1	22.0386	37.4892	0.49205	0.000390456
72	DISP2	7	6	dispatched RND transporter family member 2	2.02609	6.14091	1.06056	4.61959e-14
73	DLGAP1-AS1	7	1	DLGAP1 antisense RNA 1	1.81072	3.70307	0.707866	0.0202596
74	DNAJB6	5	2	DnaJ heat shock protein family (Hsp40) member B6	138.714	206.422	0.351469	0.00331254
75	DNAJC10	7	1	DnaJ heat shock protein family (Hsp40) member C10	49.0929	95.8315	0.648267	3.86806e-05
76	DNAJC3	7	6	DnaJ heat shock protein family (Hsp40) member C3	31.8961	52.1861	0.463993	0.000389583
77	DNASE1L1	7	2	deoxyribonuclease 1 like 1	16.8303	33.4867	0.641903	4.76452e-07
78	DNMBP	7	6	dynamin binding protein	11.202	16.4925	0.340591	0.0130728
79	DOCK7	7	2	dedicator of cytokinesis 7	17.6488	23.6584	0.256379	0.055825
80	DUSP3	7	2	dual specificity phosphatase 3	22.6784	49.0604	0.725873	2.94129e-10
81	DYNC1I2	7	1	dynein cytoplasmic 1 intermediate chain 2	73.5399	117.626	0.4505	0.00778752
82	EIF2AK3	7	6	eukaryotic translation initiation factor 2 alpha kinase 3	5.49132	17.5245	1.17049	5.10017e-06
83	ELK3	7	6	ETS transcription factor ELK3	30.1179	58.2457	0.737496	0.0950715
84	ELL2	7	6	elongation factor for RNA polymerase II 2	18.9384	45.8756	0.852612	1.71599e-14
85	EPHB2	7	6	EPH receptor B2	14.2964	56.6327	1.33413	3.20705e-33
86	EPS8L1	7	6	EPS8 like 1	6.65389	9.78826	0.347226	0.032202
87	ERAP1	7	2	endoplasmic reticulum aminopeptidase 1	7.84111	12.5042	0.453632	0.0391961
88	ERBB2	7	2	erb-b2 receptor tyrosine kinase 2	27.2249	36.7626	0.254783	0.0510243
89	ERMAP	5	6	erythroblast membrane associated protein (Scianna blood group)	5.34781	7.37807	0.276237	0.0823565
90	EXOC7	7	1	exocyst complex component 7	24.1439	34.943	0.324519	0.0107757
91	F3	7	6	coagulation factor III, tissue factor	210.622	736.951	1.20846	6.43054e-27
92	FAM124A	7	2	family with sequence similarity 124 member A	1.14163	2.27886	0.668262	0.000412872
93	FAM174A	7	2	family with sequence similarity 174 member A	10.8754	20.0584	0.565817	0.000198789
94	FAM214A	7	6	family with sequence similarity 214 member A	4.07738	7.71569	0.652756	0.0251326
95	FAM228B	7	1	family with sequence similarity 228 member B	1.83044	7.73348	1.38736	5.15339e-12
96	FAM49A	7	6	family with sequence similarity 49 member A	0.553578	0.920089	0.456825	0.0738
97	FAT1	7	6	FAT atypical cadherin 1	25.9462	47.7043	0.56193	2.947e-06
98	FBN1	7	2	fibrillin 1	0.833904	15.1489	2.85658	1.96385e-98
99	FBXO38	7	1	F-box protein 38	17.293	23.6139	0.283536	0.0378551
100	FCHSD1	7	6	FCH and double SH3 domains 1	8.71865	15.4995	0.529639	6.29942e-05
101	FCHSD2	7	1	FCH and double SH3 domains 2	6.90597	10.3174	0.384489	0.0409276
102	FLNB	7	1	filamin B	136.29	307.039	0.795926	2.84331e-06
103	FLRT2	7	1	fibronectin leucine rich transmembrane protein 2	8.81854	15.688	0.562744	0.00325651
104	FUCA2	7	1	alpha-L-fucosidase 2	81.8607	105.899	0.211837	0.0960819
105	FXR2	7	2	FMR1 autosomal homolog 2	37.5177	49.4808	0.23049	0.0817644
106	GABRA3	5	6	gamma-aminobutyric acid type A receptor alpha3 subunit	0.00945478	0.966532	3.80692	3.2069e-15
107	GALNT10	7	6	polypeptide N-acetylgalactosaminyltransferase 10	42.5806	89.4001	0.700877	2.53203e-10
108	GALNT6	7	6	polypeptide N-acetylgalactosaminyltransferase 6	26.706	71.3349	0.952128	7.32363e-17
109	GANC	7	1	glucosidase alpha, neutral C	7.67011	13.2191	0.51434	0.000404679
110	GAS6	7	2	growth arrest specific 6	58.0136	152.518	0.929459	2.5846e-13
111	GCC1	7	2	GRIP and coiled-coil domain containing 1	8.03798	13.5131	0.479539	0.000403323
112	GFPT2	7	6	glutamine-fructose-6-phosphate transaminase 2	18.258	28.0529	0.40119	0.0416771
113	GLUD1P3	7	2	glutamate dehydrogenase 1 pseudogene 3	0.355564	0.688928	0.646273	0.038398
114	GNAS	7	2	GNAS complex locus	519.614	722.777	0.293132	0.0466109
115	GPAM	7	1	glycerol-3-phosphate acyltransferase, mitochondrial	9.92015	90.4158	2.18458	1.07857e-65
116	GPATCH2L	7	2	G-patch domain containing 2 like	6.06615	12.333	0.73738	0.0232906
117	GPR137B	7	1	G protein-coupled receptor 137B	9.97536	25.7945	0.903752	9.34899e-12
118	GPR157	7	6	G protein-coupled receptor 157	3.67062	9.03479	0.948196	0.0120774
119	GSN	5	1	gelsolin	12.2179	45.1746	1.273	2.07253e-19
120	H6PD	7	6	hexose-6-phosphate dehydrogenase/glucose 1-dehydrogenase	4.88348	8.72402	0.5534	4.46204e-05
121	HBEGF	7	2	heparin binding EGF like growth factor	7.05095	10.3611	0.338973	0.0299055
122	HCG18	7	6	HLA complex group 18	3.99864	7.59717	0.606093	7.06629e-06
123	HDAC11	7	2	histone deacetylase 11	5.17425	8.01583	0.411609	0.0510936
124	HEG1	7	6	heart development protein with EGF like domains 1	3.61153	8.24886	0.812809	9.99651e-06
125	HIF1A	7	6	hypoxia inducible factor 1 subunit alpha	89.7755	296.846	1.19745	7.62016e-08
126	HIF1AN	7	1	hypoxia inducible factor 1 subunit alpha inhibitor	11.3605	18.591	0.452163	0.000334047
127	HIVEP3	7	1	HIVEP zinc finger 3	1.02971	1.87473	0.548057	0.0054526
128	HMOX1	7	1	heme oxygenase 1	4.8033	20.2196	1.38894	8.56265e-21
129	HS1BP3	7	6	HCLS1 binding protein 3	13.0702	20.9797	0.434419	0.00167616
130	HSD17B2	7	6	hydroxysteroid 17-beta dehydrogenase 2	2.35221	5.8009	0.879282	0.000208667
131	IER3	7	2	immediate early response 3	66.6817	262.161	1.32677	2.4207e-33
132	IFI27L2	7	1	interferon alpha inducible protein 27 like 2	63.9991	117.158	0.607282	0.0465094
133	IGF2R	7	6	insulin like growth factor 2 receptor	31.6588	59.7289	0.67606	0.0558596
134	IKZF2	7	2	IKAROS family zinc finger 2	0.426413	1.09581	1.02997	0.0278109
135	IQGAP1	5	6	IQ motif containing GTPase activating protein 1	101.518	167.457	0.456218	0.000124559
136	IQSEC1	7	1	IQ motif and Sec7 domain ArfGEF 1	7.33119	13.2647	0.578973	0.00180054
137	IRAK2	7	1	interleukin 1 receptor associated kinase 2	1.21509	3.80528	1.09277	6.36797e-10
138	ITPRIPL2	7	2	ITPRIP like 2	9.70518	13.8822	0.322666	0.0150822
139	JAK1	7	6	Janus kinase 1	36.9377	68.5164	0.573103	4.95558e-07
140	JAK2	7	1	Janus kinase 2	1.81601	3.24066	0.598601	0.0491961
141	KANK1	7	6	KN motif and ankyrin repeat domains 1	31.1855	40.4268	0.227692	0.0897697
142	KCTD2	7	6	potassium channel tetramerization domain containing 2	11.199	15.7709	0.295906	0.0364153
143	KHNYN	7	6	KH and NYN domain containing	13.4305	22.8012	0.485667	7.88421e-05
144	KLHL22	7	2	kelch like family member 22	12.0214	19.3159	0.432422	0.00190369
145	KLHL25	7	1	kelch like family member 25	3.56552	5.15229	0.322079	0.0510771
146	KRT16	7	6	keratin 16	5.9373	17.6528	1.09091	0.00012871
147	KRT6B	7	6	keratin 6B	6.44845	16.4222	0.8939	1.20905e-10
148	LACC1	7	6	laccase domain containing 1	6.06876	9.97571	0.48206	0.0108175
149	LAMB2	7	1	laminin subunit beta 2	32.2314	72.7393	0.768426	3.19557e-12
150	LARP6	7	2	La ribonucleoprotein 6, translational regulator	24.8144	61.0307	0.88319	0.000526108
151	LASP1	7	1	LIM and SH3 protein 1	128.613	189.862	0.344874	0.00485157
152	LIF	7	2	LIF interleukin 6 family cytokine	1.59274	3.69276	0.785746	4.41109e-06
153	LIMS1	7	2	LIM zinc finger domain containing 1	24.5738	38.6042	0.42254	0.00123131
154	LINC00607	5	6	long intergenic non-protein coding RNA 607	0.0471418	0.491662	2.07516	0.0013969
155	LMLN	7	1	leishmanolysin like peptidase	1.77039	2.90469	0.477561	0.00840305
156	LPAR1	7	1	lysophosphatidic acid receptor 1	0.539537	3.05226	1.66256	9.84918e-13
157	LPGAT1	7	2	lysophosphatidylglycerol acyltransferase 1	38.1327	55.0817	0.348932	0.0483074
158	LRRC8A	7	6	leucine rich repeat containing 8 VRAC subunit A	31.6543	42.0865	0.240672	0.0616677
159	LYRM9	5	1	LYR motif containing 9	0.414329	1.25101	1.0761	0.00734368
160	MAP3K10	7	6	mitogen-activated protein kinase kinase kinase 10	4.88059	7.2848	0.353661	0.0205678
161	MAP4	7	2	microtubule associated protein 4	116.3	165.243	0.306558	0.0121867
162	MAPK8IP1	5	6	mitogen-activated protein kinase 8 interacting protein 1	1.12956	1.89479	0.465026	0.0613221
163	MAPK8IP3	7	2	mitogen-activated protein kinase 8 interacting protein 3	11.2694	22.4856	0.649424	1.24814e-07
164	MARK1	7	1	microtubule affinity regulating kinase 1	4.84341	10.6332	0.750201	1.35882e-08
165	MAST2	7	6	microtubule associated serine/threonine kinase 2	22.6244	33.599	0.34918	0.00729108
166	MBNL1-AS1	7	1	MBNL1 antisense RNA 1	0.226123	0.44672	0.614347	0.031176
167	MFGE8	7	2	milk fat globule-EGF factor 8 protein	24.8561	74.3424	1.05286	1.21166e-18
168	MFSD6	7	6	major facilitator superfamily domain containing 6	7.10097	16.119	0.786707	1.06811e-09
169	MGST3	7	2	microsomal glutathione S-transferase 3	95.0758	139.641	0.357191	0.07316
170	MINK1	7	2	misshapen like kinase 1	35.4856	51.4615	0.331135	0.00616598
171	MN1	7	6	MN1 proto-oncogene, transcriptional regulator	0.213577	2.20997	2.27173	1.17463e-18
172	MSLN	7	2	mesothelin	32.9194	78.337	0.860154	0.000620514
173	MTMR10	7	1	myotubularin related protein 10	7.00196	11.2648	0.443373	0.00195811
174	MUC1	7	1	mucin 1, cell surface associated	37.0819	69.2252	0.581114	1.38014e-05
175	MVP	5	1	major vault protein	52.2605	116.63	0.776465	2.18988e-05
176	MYD88	7	1	MYD88 innate immune signal transduction adaptor	20.2532	28.6902	0.308324	0.0244795
177	MYH9	7	6	myosin heavy chain 9	287.595	541.316	0.589356	1.38802e-06
178	MYL2	7	6	myosin light chain 2	0.212553	2.98065	3.05851	0.00157949
179	NAGK	7	6	N-acetylglucosamine kinase	20.1981	54.5425	0.971577	1.29242e-06
180	NBEA	7	6	neurobeachin	0.927882	1.61692	0.547888	0.0794475
181	NBEAL1	7	1	neurobeachin like 1	2.81813	6.27318	0.858184	0.0359127
182	NEURL1B	7	6	neuralized E3 ubiquitin protein ligase 1B	5.60749	23.1727	1.38478	3.3962e-31
183	NIPA1	7	6	NIPA magnesium transporter 1	6.89808	13.8207	0.686583	0.000841073
184	NKX3-2	7	2	NK3 homeobox 2	0.17841	0.633714	1.19195	0.0136317
185	NLRP3	7	2	NLR family pyrin domain containing 3	0.426337	7.20664	2.76532	9.8639e-41
186	NPHP3	7	1	nephrocystin 3	3.68714	7.33948	0.655768	3.04358e-05
187	NRBF2	7	1	nuclear receptor binding factor 2	15.6771	30.1812	0.608249	6.0307e-06
188	NRIP1	7	6	nuclear receptor interacting protein 1	7.21437	11.1068	0.429542	0.0842721
189	NRIP3	7	1	nuclear receptor interacting protein 3	2.41027	6.58228	0.965691	1.28513e-09
190	NTN1	7	2	netrin 1	0.500879	1.46139	1.02032	2.35841e-07
191	OAS2	5	2	2'-5'-oligoadenylate synthetase 2	0.319465	0.618515	0.635736	0.0915857
192	OGFRL1	7	6	opioid growth factor receptor like 1	28.6449	39.9468	0.310052	0.0646878
193	OSBP	7	6	oxysterol binding protein	28.6303	52.1906	0.577135	0.000196408
194	OSBPL2	7	6	oxysterol binding protein like 2	15.297	28.5967	0.581728	3.23421e-06
195	OTUB2	7	2	OTU deubiquitinase, ubiquitin aldehyde binding 2	2.19237	5.52385	0.875699	7.85403e-07
196	P2RX4	7	1	purinergic receptor P2X 4	3.4126	4.9965	0.345268	0.0819578
197	PAFAH2	7	1	platelet activating factor acetylhydrolase 2	7.79497	11.9381	0.378541	0.008043
198	PARD6G	7	6	par-6 family cell polarity regulator gamma	11.8199	20.6204	0.513582	0.00260635
199	PAX8	5	6	paired box 8	0.348748	0.779981	0.765556	0.0100696
200	PDCD1LG2	7	2	programmed cell death 1 ligand 2	2.7587	18.447	1.86568	3.90893e-29
201	PDLIM5	7	2	PDZ and LIM domain 5	36.0145	58.4932	0.448576	0.00012444
202	PDZK1	7	6	PDZ domain containing 1	0.470586	3.45268	1.99624	1.3752e-09
203	PF4	7	2	platelet factor 4	0.209044	1.13573	1.76404	0.0231179
204	PHF1	7	2	PHD finger protein 1	12.7854	18.6389	0.344552	0.0458189
205	PIGQ	7	6	phosphatidylinositol glycan anchor biosynthesis class Q	17.0543	25.2721	0.356977	0.013793
206	PIK3IP1	7	1	phosphoinositide-3-kinase interacting protein 1	0.555957	2.47418	1.47091	1.19645e-08
207	PINK1	7	6	PTEN induced kinase 1	49.7731	105.472	0.715996	1.002e-06
208	PIP4K2C	7	1	phosphatidylinositol-5-phosphate 4-kinase type 2 gamma	26.5458	68.064	0.899456	2.95972e-15
209	PLAU	7	2	plasminogen activator, urokinase	80.7828	310.526	1.32182	4.48168e-13
210	PLEKHM1	7	1	pleckstrin homology and RUN domain containing M1	6.5616	14.2795	0.73524	1.38348e-08
211	PLSCR3	7	2	phospholipid scramblase 3	34.5195	63.3256	0.568214	4.31336e-05
212	PMAIP1	7	6	phorbol-12-myristate-13-acetate-induced protein 1	7.58798	11.537	0.388124	0.0134393
213	POLH	7	6	DNA polymerase eta	13.3246	21.5841	0.476544	0.0411119
214	PPP2R2C	7	6	protein phosphatase 2 regulatory subunit Bgamma	1.04069	1.83687	0.515469	0.008785
215	PPP2R5B	7	6	protein phosphatase 2 regulatory subunit B'beta	6.07058	19.844	1.14738	6.1213e-15
216	PRKAA2	7	2	protein kinase AMP-activated catalytic subunit alpha 2	0.630808	1.00936	0.445434	0.0195604
217	PRUNE2	7	1	prune homolog 2 with BCH domain	0.214057	4.1992	3.00017	3.02185e-11
218	PSORS1C1	7	1	psoriasis susceptibility 1 candidate 1	1.81243	6.42288	1.29252	0.00477337
219	PTK2	7	6	protein tyrosine kinase 2	59.5448	85.0696	0.31133	0.0101837
220	PTPRM	7	1	protein tyrosine phosphatase receptor type M	14.1396	25.0486	0.568832	0.0118718
221	PURB	5	6	purine rich element binding protein B	8.45777	11.872	0.314904	0.0650217
222	RAB11A	7	2	RAB11A, member RAS oncogene family	41.3368	56.676	0.269836	0.0288363
223	RAB1A	5	1	RAB1A, member RAS oncogene family	107.423	142.13	0.234173	0.0612794
224	RAB22A	7	6	RAB22A, member RAS oncogene family	8.75028	15.8136	0.548561	7.63712e-06
225	RAB5B	5	1	RAB5B, member RAS oncogene family	31.5485	61.5961	0.634187	1.64855e-08
226	RAB6B	7	1	RAB6B, member RAS oncogene family	0.676973	3.32849	1.57558	5.75062e-11
227	RALA	7	6	RAS like proto-oncogene A	38.8338	64.9205	0.46921	0.000101702
228	RALGPS1	5	6	Ral GEF with PH domain and SH3 binding motif 1	0.924742	1.94604	0.707123	0.00925939
229	RANBP17	7	2	RAN binding protein 17	4.52664	10.3995	0.790597	2.63744e-06
230	RAP1GDS1	7	6	Rap1 GTPase-GDP dissociation stimulator 1	36.1919	47.5481	0.22926	0.0793549
231	RASSF3	7	6	Ras association domain family member 3	18.3665	26.3882	0.324229	0.0172645
232	RASSF6	7	1	Ras association domain family member 6	1.09023	3.96458	1.32256	1.11314e-05
233	RBKS	7	2	ribokinase	2.92549	4.7342	0.442697	0.0550359
234	RELB	7	6	RELB proto-oncogene, NF-kB subunit	11.375	24.5906	0.757769	0.00520646
235	RGL1	7	1	ral guanine nucleotide dissociation stimulator like 1	1.8011	2.96091	0.475083	0.0278109
236	RGS11	7	1	regulator of G protein signaling 11	0.287703	2.62709	2.14896	3.22782e-10
237	RHBDF1	7	6	rhomboid 5 homolog 1	6.43274	18.8946	1.03191	5.72163e-14
238	RIT1	7	2	Ras like without CAAX 1	9.82247	14.8629	0.368626	0.0095899
239	RLIM	7	1	ring finger protein, LIM domain interacting	9.26897	14.5872	0.433204	0.00974918
240	RNASE4	7	1	ribonuclease A family member 4	3.06057	10.5631	1.20597	2.41386e-11
241	RNF103	7	2	ring finger protein 103	15.1387	21.0638	0.286509	0.0440209
242	RNF11	7	2	ring finger protein 11	39.1335	59.3404	0.377701	0.00207808
243	RNF170	7	1	ring finger protein 170	7.56112	10.429	0.289419	0.0648835
244	RNF215	7	6	ring finger protein 215	7.91616	14.0077	0.534303	0.000483964
245	ROR1	7	2	receptor tyrosine kinase like orphan receptor 1	1.48068	4.87873	1.28535	0.00492247
246	RP2	7	1	RP2 activator of ARL3 GTPase	5.67807	9.35109	0.502383	0.0578076
247	RPS6KC1	7	1	ribosomal protein S6 kinase C1	15.3009	32.52	0.727467	4.25168e-08
248	RRBP1	7	6	ribosome binding protein 1	103.538	191.177	0.579131	0.00012875
249	RYBP	7	2	RING1 and YY1 binding protein	14.3735	19.7753	0.284041	0.0368887
250	SAT1	5	6	spermidine/spermine N1-acetyltransferase 1	130.261	194.231	0.363231	0.0320927
251	SEC23A	7	6	Sec23 homolog A, coat complex II component	59.3729	171.281	1.10026	0.000963034
252	SEC24C	7	1	SEC24 homolog C, COPII coat complex component	64.7773	85.2735	0.230494	0.0717424
253	SEC61A1	7	1	SEC61 translocon alpha 1 subunit	228.973	340.674	0.355333	0.0049252
254	SEMA4F	7	1	ssemaphorin 4F	7.48876	13.91	0.581445	4.64932e-05
255	SENP2	7	1	SUMO specific peptidase 2	16.9648	22.6021	0.252226	0.0756435
256	SERAC1	7	2	serine active site containing 1	3.79994	5.36919	0.327445	0.079598
257	SGPL1	7	2	sphingosine-1-phosphate lyase 1	18.3552	36.7657	0.667173	3.0524e-07
258	SGTB	7	1	small glutamine rich tetratricopeptide repeat containing beta	3.25244	7.84704	0.843374	7.31282e-10
259	SHOC2	7	2	SHOC2 leucine rich repeat scaffold protein	20.9105	29.5647	0.306904	0.0196307
260	SIDT2	7	6	SID1 transmembrane family member 2	6.17076	13.0762	0.705839	2.87225e-07
261	SLC16A4	7	1	solute carrier family 16 member 4	3.64194	13.7604	1.28121	5.6836e-19
262	SLC1A4	7	1	solute carrier family 1 member 4	2.08076	5.23165	0.87206	1.21139e-08
263	SLC22A5	7	2	solute carrier family 22 member 5	29.0258	68.0539	0.809136	2.07419e-12
264	SLC25A42	7	2	solute carrier family 25 member 42	0.889074	2.18861	0.845413	0.0011361
265	SLC37A3	7	2	solute carrier family 37 member 3	17.6149	33.9119	0.614848	1.95601e-06
266	SLC38A2	7	6	solute carrier family 38 member 2	128.173	178.977	0.30961	0.0437929
267	SLC39A13	7	1	solute carrier family 39 member 13	41.4057	94.815	0.802954	4.90228e-05
268	SLC44A2	7	1	solute carrier family 44 member 2	3.62137	15.1554	1.38582	4.67697e-24
269	SLC46A1	7	2	solute carrier family 46 member 1	11.2773	17.2212	0.386504	0.00331454
270	SLC52A3	7	2	solute carrier family 52 member 3	0.100745	0.5632	1.60911	0.00141959
271	SLC9A7	7	1	solute carrier family 9 member A7	5.73098	8.85185	0.407768	0.0035214
272	SMARCA1	7	1	SWI/SNF related, matrix associated, actin dependent regulator of chromatin, subfamily a, member 1	1.16689	2.8088	0.839567	5.34026e-06
273	SMIM14	7	6	small integral membrane protein 14	7.24213	21.11	1.04693	9.9493e-11
274	SNX33	7	6	sorting nexin 33	10.6872	16.41	0.382106	0.00662502
275	SP110	7	1	SP110 nuclear body protein	12.6567	28.1809	0.75674	1.528e-08
276	SPATA18	7	2	spermatogenesis associated 18	4.05386	8.51653	0.723763	0.000160812
277	SPINK6	7	2	serine peptidase inhibitor, Kazal type 6	0.088831	9.66843	4.28936	8.30806e-14
278	SPOCK1	7	1	SPARC (osteonectin), cwcv and kazal like domains proteoglycan 1	4.38218	11.9176	0.964205	1.38455e-13
279	SPPL2A	7	6	signal peptide peptidase like 2A	36.9069	50.4919	0.271356	0.0472923
280	SRP54	7	1	signal recognition particle 54	56.1491	85.1509	0.371034	0.00250327
281	SSH2	7	1	slingshot protein phosphatase 2	7.6014	12.7969	0.530064	0.062583
282	STAM	7	1	signal transducing adaptor molecule	15.6192	22.5576	0.327713	0.015101
283	STAT2	7	2	signal transducer and activator of transcription 2	8.73369	21.9939	0.880329	6.68488e-12
284	STK17B	7	6	serine/threonine kinase 17b	7.8025	12.5049	0.451739	0.00831628
285	STK32A	7	2	serine/threonine kinase 32A	0.582647	2.30945	1.30975	0.000167634
286	STON2	7	6	stonin 2	5.23698	9.95407	0.600181	4.32699e-06
287	STX2	7	2	syntaxin 2	11.0066	17.4942	0.432675	0.00412988
288	STX3	7	2	syntaxin 3	5.89928	10.4376	0.551282	0.0149343
289	SUCO	7	1	SUN domain containing ossification factor	14.2776	37.5021	0.969354	5.65455e-05
290	SUMF1	7	2	sulfatase modifying factor 1	20.07	31.5218	0.405322	0.00277137
291	SYNE1	7	6	spectrin repeat containing nuclear envelope protein 1	2.74102	4.91092	0.547017	0.00120543
292	SYNE2	7	6	spectrin repeat containing nuclear envelope protein 2	16.1137	21.4539	0.256865	0.0779068
293	SYNGR2	7	2	synaptogyrin 2	50.3915	95.1262	0.597746	9.22854e-06
294	TACC1	7	2	transforming acidic coiled-coil containing protein 1	14.7854	22.644	0.418444	0.055069
295	TBC1D20	7	2	TBC1 domain family member 20	14.8904	25.7114	0.503965	8.82139e-05
296	TBC1D9	7	2	TBC1 domain family member 9	6.51322	15.0645	0.820502	6.78704e-07
297	TCF12	7	6	transcription factor 12	24.2702	39.774	0.489196	0.0290075
298	TDRD7	7	6	tudor domain containing 7	13.2365	19.3381	0.335623	0.0172552
299	TGFBR1	7	6	transforming growth factor beta receptor 1	9.63711	39.3773	1.37544	1.74928e-34
300	TIMP3	5	6	TIMP metallopeptidase inhibitor 3	25.323	48.643	0.607949	9.57724e-08
301	TJP1	7	2	tight junction protein 1	30.4569	60.0576	0.696445	0.0150179
302	TLE6	5	1	TLE family member 6, subcortical maternal complex member	0.22669	0.649166	0.950588	0.0491691
303	TMED2	7	2	transmembrane p24 trafficking protein 2	269.496	397.774	0.343394	0.00523807
304	TMED9	7	6	transmembrane p24 trafficking protein 9	326.923	524.93	0.444027	0.0156059
305	TMEM131	7	2	transmembrane protein 131	19.6563	27.8906	0.303482	0.0268881
306	TMEM139	5	1	transmembrane protein 139	6.06441	14.3099	0.823049	1.92229e-07
307	TMEM150C	7	2	transmembrane protein 150C	0.459616	1.85338	1.41476	5.36361e-05
308	TMEM187	7	2	transmembrane protein 187	6.32958	9.17694	0.331424	0.0968871
309	TMEM254	7	2	transmembrane protein 254	8.88369	16.6425	0.584242	4.31301e-05
310	TMF1	7	1	TATA element modulatory factor 1	11.2612	26.5522	0.864299	0.00055735
311	TNC	7	1	tenascin C	8.65084	36.8268	1.43563	3.40729e-16
312	TNKS1BP1	7	6	tankyrase 1 binding protein 1	53.4907	78.7626	0.360117	0.0673821
313	TP53INP2	7	6	tumor protein p53 inducible nuclear protein 2	1.0663	6.3716	1.88882	3.64369e-05
314	TPMT	7	1	thiopurine S-methyltransferase	14.1497	20.6259	0.331028	0.0214592
315	TPRG1L	7	6	tumor protein p63 regulated 1 like	22.3834	45.0585	0.656628	1.84778e-07
316	TRAM1	7	1	translocation associated membrane protein 1	92.5434	170.497	0.576242	3.26836e-07
317	TRIO	7	6	trio Rho guanine nucleotide exchange factor	11.2159	31.615	1.12852	0.0120383
318	TVP23C	7	2	trans-golgi network vesicle protein 23 homolog C	1.57761	2.65285	0.484221	0.0540725
319	TWSG1	7	6	twisted gastrulation BMP signaling modulator 1	33.0165	44.8869	0.279375	0.0524859
320	TXNDC15	7	2	thioredoxin domain containing 15	19.1709	31.1197	0.43874	0.000749473
321	UAP1	7	2	UDP-N-acetylglucosamine pyrophosphorylase 1	185.626	266.089	0.315373	0.00970767
322	UBAP1	7	1	ubiquitin associated protein 1	44.749	60.1704	0.250995	0.0537204
323	UGGT2	7	1	UDP-glucose glycoprotein glucosyltransferase 2	16.8758	23.1256	0.270301	0.0783434
324	USP31	7	6	ubiquitin specific peptidase 31	5.25073	7.21416	0.28621	0.0405826
325	VAMP3	7	6	vesicle associated membrane protein 3	82.8774	142.356	0.495145	1.70281e-05
326	VCAN	7	2	versican	7.78535	44.789	1.72396	5.97593e-41
327	VMP1	7	1	vacuole membrane protein 1	69.467	111.539	0.428385	0.000322971
328	VPS13D	7	2	vacuolar protein sorting 13 homolog D	5.53006	8.35676	0.365011	0.0068393
329	VPS9D1	7	2	VPS9 domain containing 1	4.11131	8.39654	0.665466	5.63181e-06
330	VTI1A	7	2	vesicle transport through interaction with t-SNAREs 1A	10.8243	14.8312	0.269499	0.0732196
331	WDR78	7	2	WD repeat domain 78	0.467128	0.930619	0.603438	0.0877364
332	WIPI1	7	1	WD repeat domain, phosphoinositide interacting 1	2.74929	21.5413	2.00107	1.01683e-43
333	XYLT2	5	6	xylosyltransferase 2	13.2188	18.6508	0.29986	0.0325624
334	ZBTB47	5	1	zinc finger and BTB domain containing 47	3.3303	8.5426	0.894001	3.55043e-11
335	ZC3H12A	7	2	zinc finger CCCH-type containing 12A	13.0403	19.0843	0.332384	0.0213235
336	ZFP36L2	7	6	ZFP36 ring finger protein like 2	40.0977	91.5753	0.794384	5.78886e-13
337	ZFYVE16	7	1	zinc finger FYVE-type containing 16	10.6962	15.5706	0.362757	0.0715713
338	ZNF160	7	1	zinc finger protein 160	1.87601	3.19208	0.500537	0.00527667
339	ZNF260	7	1	zinc finger protein 260	2.41098	4.49548	0.584971	0.000111818
340	ZNF274	7	6	zinc finger protein 274	4.65171	7.30039	0.406792	0.0129362
341	ZNF275	7	2	zinc finger protein 275	3.59979	7.98586	0.818407	0.00585794
342	ZNF287	5	2	zinc finger protein 287	0.874025	1.3691	0.398299	0.0686964
343	ZNF629	7	6	zinc finger protein 629	4.77776	7.56227	0.417025	0.00319636
344	ZNF738	7	1	zinc finger protein 738	1.53808	2.83051	0.556334	0.0181259
345	ZNF836	7	1	zinc finger protein 836	0.957926	1.57426	0.455763	0.0548313
346	ZNF846	7	2	zinc finger protein 846	0.462958	1.5079	1.11601	0.00100323
347	ZNF91	7	1	zinc finger protein 91	1.32068	2.53828	0.708756	0.0789243

## Sheet: Fig3_wt_tgfb_downregulated
	extGene	wt.group	tgfb.group	GENENAME	WT	tgfb	b	qval
1	AACS	7	2	acetoacetyl-CoA synthetase	28.3142	39.6408	0.292197	0.026677
2	AAK1	7	6	AP2 associated kinase 1	3.02843	8.6059	1.10419	0.00454133
3	ABCA7	5	1	ATP binding cassette subfamily A member 7	6.5901	10.9863	0.473895	0.0088453
4	ADAM19	7	2	ADAM metallopeptidase domain 19	3.54522	38.7268	2.45291	2.338e-12
5	ADAMTS1	7	6	ADAM metallopeptidase with thrombospondin type 1 motif 1	0.259498	3.62623	2.56894	8.85182e-34
6	ADAMTS7	7	6	ADAM metallopeptidase with thrombospondin type 1 motif 7	3.22028	5.48461	0.486844	0.00244632
7	AFAP1	7	6	actin filament associated protein 1	11.9405	21.9224	0.61902	0.0232503
8	AGO4	7	6	argonaute RISC component 4	2.97954	4.96994	0.529547	0.0785441
9	AHCYL2	7	6	adenosylhomocysteinase like 2	4.42392	7.7133	0.55234	0.0217605
10	AIDA	7	1	axin interactor, dorsalization associated	118.941	214.892	0.548008	1.69824e-06
11	AK5	7	1	adenylate kinase 5	0.0474613	0.385224	2.14935	0.00476856
12	ALS2	7	1	alsin Rho guanine nucleotide exchange factor ALS2	7.73138	11.4564	0.370123	0.0171134
13	AMIGO3	5	2	adhesion molecule with Ig like domain 3	4.18198	6.22446	0.358399	0.0277654
14	ANKIB1	7	1	ankyrin repeat and IBR domain containing 1	12.0423	21.9007	0.594133	0.0113958
15	ANTXR2	7	1	ANTXR cell adhesion molecule 2	10.8643	19.6246	0.558156	6.84518e-05
16	APBB2	7	6	amyloid beta precursor protein binding family B member 2	30.151	67.0585	0.821707	0.00524275
17	ARFGAP1	7	2	ADP ribosylation factor GTPase activating protein 1	31.3304	68.2697	0.743144	2.03859e-07
18	ARHGEF10L	7	1	Rho guanine nucleotide exchange factor 10 like	2.85214	5.06381	0.544333	0.00230632
19	ARHGEF28	7	1	Rho guanine nucleotide exchange factor 28	9.86594	14.0013	0.305123	0.0318887
20	ARIH1	7	2	ariadne RBR E3 ubiquitin protein ligase 1	20.0244	27.6622	0.290327	0.0246118
21	ARL8A	7	6	ADP ribosylation factor like GTPase 8A	43.1499	66.7291	0.400878	0.00941975
22	ARRDC4	7	6	arrestin domain containing 4	2.0169	3.29017	0.460972	0.00855069
23	ARSI	7	2	arylsulfatase family member I	1.73006	2.61676	0.372052	0.0592187
24	ASPHD2	7	6	aspartate beta-hydroxylase domain containing 2	2.46231	4.24444	0.490964	0.0040823
25	ATP6AP2	7	2	ATPase H+ transporting accessory protein 2	69.7516	106.997	0.382429	0.00172565
26	ATP6V0D1	7	6	ATPase H+ transporting V0 subunit d1	84.3118	112.876	0.249514	0.0529182
27	ATP6V1D	7	6	ATPase H+ transporting V1 subunit D	68.2615	107.901	0.41754	0.000566189
28	ATP7A	7	2	ATPase copper transporting alpha	2.49493	5.05073	0.778608	0.0714782
29	ATP9A	7	1	ATPase phospholipid transporting 9A (putative)	3.92087	8.36529	0.770211	0.00474961
30	B4GALNT1	7	6	beta-1,4-N-acetyl-galactosaminyltransferase 1	4.30326	6.19861	0.317008	0.0950377
31	B4GALT5	7	2	beta-1,4-galactosyltransferase 5	21.4228	32.7916	0.408621	0.0291415
32	BICD2	7	6	BICD cargo adaptor 2	29.7589	42.3229	0.321068	0.00881293
33	BLOC1S2	7	1	biogenesis of lysosomal organelles complex 1 subunit 2	37.3347	54.6476	0.338715	0.00754207
34	BRAF	7	6	B-Raf proto-oncogene, serine/threonine kinase	3.7158	5.8119	0.451889	0.0865989
35	BTBD19	7	6	BTB domain containing 19	0.828098	1.70281	0.75169	0.097463
36	BTG1	7	6	BTG anti-proliferation factor 1	11.3162	20.1236	0.530303	3.33179e-05
37	C10orf88	7	2	chromosome 10 open reading frame 88	5.10047	9.34101	0.56138	0.000148533
38	C11orf45	7	2	chromosome 11 open reading frame 45	1.57117	2.32916	0.349079	0.0954793
39	C11orf91	7	6	chromosome 11 open reading frame 91	4.97968	14.5086	1.1109	0.00646192
40	C18orf25	7	2	chromosome 18 open reading frame 25	10.3153	18.2673	0.549466	0.000350548
41	C1GALT1	5	1	core 1 synthase, glycoprotein-N-acetylgalactosamine 3-beta-galactosyltransferase 1	17.5182	30.3306	0.518858	0.000167761
42	C6orf132	7	1	chromosome 6 open reading frame 132	5.07408	9.41479	0.580036	1.18123e-05
43	C6orf89	7	6	chromosome 6 open reading frame 89	15.0474	22.0024	0.342341	0.00671687
44	C8orf58	7	1	chromosome 8 open reading frame 58	6.432	9.40247	0.335364	0.0459016
45	CABYR	7	1	calcium binding tyrosine phosphorylation regulated	6.2947	10.2459	0.437304	0.0126913
46	CAMK1G	7	1	calcium/calmodulin dependent protein kinase IG	0.180649	1.89455	2.24637	2.23158e-08
47	CAP1	7	1	cyclase associated actin cytoskeleton regulatory protein 1	297.776	517.187	0.507392	3.84919e-05
48	CAPN2	7	2	calpain 2	529.571	717.942	0.259057	0.0807729
49	CCDC9	7	2	coiled-coil domain containing 9	14.6807	22.8421	0.405456	0.00813247
50	CCSAP	7	6	centriole, cilia and spindle associated protein	13.2376	19.3507	0.359921	0.0401472
51	CDCP1	7	6	CUB domain containing protein 1	50.6209	77.9174	0.396657	0.000738708
52	CDH13	7	1	cadherin 13	22.2102	39.2907	0.537257	9.51817e-06
53	CDR2	5	6	cerebellar degeneration related protein 2	22.2692	37.4391	0.473766	0.000224099
54	CEP170	7	6	centrosomal protein 170	42.5234	66.6205	0.414296	0.00040064
55	CERS5	7	6	ceramide synthase 5	26.3216	40.5079	0.396214	0.0132206
56	CFLAR	7	1	CASP8 and FADD like apoptosis regulator	14.9533	26.9089	0.545003	2.6874e-05
57	CLIP1	7	6	CAP-Gly domain containing linker protein 1	26.8644	40.3249	0.364272	0.00506693
58	CMPK1	7	1	cytidine/uridine monophosphate kinase 1	104.109	139.227	0.247865	0.0459427
59	CNN3	7	1	calponin 3	59.7644	78.1068	0.221796	0.0970124
60	CRYAB	7	2	crystallin alpha B	0.564237	27.5962	3.74145	6.58707e-19
61	CTNS	7	6	cystinosin, lysosomal cystine transporter	6.06272	8.27759	0.260916	0.0823333
62	CTSB	7	6	cathepsin B	147.168	466.863	1.11212	1.40873e-22
63	CXCL3	7	2	C-X-C motif chemokine ligand 3	0.975103	5.8145	1.71979	1.02014e-11
64	CYB561D1	7	2	cytochrome b561 family member D1	2.61134	4.57782	0.522668	0.000683762
65	CYB5R1	7	1	cytochrome b5 reductase 1	51.6961	98.4367	0.60215	1.10938e-06
66	CYP24A1	7	2	cytochrome P450 family 24 subfamily A member 1	0.535625	1.73674	1.17862	2.64314e-05
67	CYTH1	7	6	cytohesin 1	41.8647	71.4008	0.492619	4.6788e-05
68	DCAF10	7	2	DDB1 and CUL4 associated factor 10	9.38467	14.3694	0.395816	0.00222271
69	DCUN1D3	7	6	defective in cullin neddylation 1 domain containing 3	4.31194	10.6537	0.85859	2.76996e-09
70	DGKA	7	6	diacylglycerol kinase alpha	66.7288	146.264	0.738927	2.06229e-11
71	DHRS1	7	1	dehydrogenase/reductase 1	22.0386	37.4892	0.49205	0.000390456
72	DISP2	7	6	dispatched RND transporter family member 2	2.02609	6.14091	1.06056	4.61959e-14
73	DLGAP1-AS1	7	1	DLGAP1 antisense RNA 1	1.81072	3.70307	0.707866	0.0202596
74	DNAJB6	5	2	DnaJ heat shock protein family (Hsp40) member B6	138.714	206.422	0.351469	0.00331254
75	DNAJC10	7	1	DnaJ heat shock protein family (Hsp40) member C10	49.0929	95.8315	0.648267	3.86806e-05
76	DNAJC3	7	6	DnaJ heat shock protein family (Hsp40) member C3	31.8961	52.1861	0.463993	0.000389583
77	DNASE1L1	7	2	deoxyribonuclease 1 like 1	16.8303	33.4867	0.641903	4.76452e-07
78	DNMBP	7	6	dynamin binding protein	11.202	16.4925	0.340591	0.0130728
79	DOCK7	7	2	dedicator of cytokinesis 7	17.6488	23.6584	0.256379	0.055825
80	DUSP3	7	2	dual specificity phosphatase 3	22.6784	49.0604	0.725873	2.94129e-10
81	DYNC1I2	7	1	dynein cytoplasmic 1 intermediate chain 2	73.5399	117.626	0.4505	0.00778752
82	EIF2AK3	7	6	eukaryotic translation initiation factor 2 alpha kinase 3	5.49132	17.5245	1.17049	5.10017e-06
83	ELK3	7	6	ETS transcription factor ELK3	30.1179	58.2457	0.737496	0.0950715
84	ELL2	7	6	elongation factor for RNA polymerase II 2	18.9384	45.8756	0.852612	1.71599e-14
85	EPHB2	7	6	EPH receptor B2	14.2964	56.6327	1.33413	3.20705e-33
86	EPS8L1	7	6	EPS8 like 1	6.65389	9.78826	0.347226	0.032202
87	ERAP1	7	2	endoplasmic reticulum aminopeptidase 1	7.84111	12.5042	0.453632	0.0391961
88	ERBB2	7	2	erb-b2 receptor tyrosine kinase 2	27.2249	36.7626	0.254783	0.0510243
89	ERMAP	5	6	erythroblast membrane associated protein (Scianna blood group)	5.34781	7.37807	0.276237	0.0823565
90	EXOC7	7	1	exocyst complex component 7	24.1439	34.943	0.324519	0.0107757
91	F3	7	6	coagulation factor III, tissue factor	210.622	736.951	1.20846	6.43054e-27
92	FAM124A	7	2	family with sequence similarity 124 member A	1.14163	2.27886	0.668262	0.000412872
93	FAM174A	7	2	family with sequence similarity 174 member A	10.8754	20.0584	0.565817	0.000198789
94	FAM214A	7	6	family with sequence similarity 214 member A	4.07738	7.71569	0.652756	0.0251326
95	FAM228B	7	1	family with sequence similarity 228 member B	1.83044	7.73348	1.38736	5.15339e-12
96	FAM49A	7	6	family with sequence similarity 49 member A	0.553578	0.920089	0.456825	0.0738
97	FAT1	7	6	FAT atypical cadherin 1	25.9462	47.7043	0.56193	2.947e-06
98	FBN1	7	2	fibrillin 1	0.833904	15.1489	2.85658	1.96385e-98
99	FBXO38	7	1	F-box protein 38	17.293	23.6139	0.283536	0.0378551
100	FCHSD1	7	6	FCH and double SH3 domains 1	8.71865	15.4995	0.529639	6.29942e-05
101	FCHSD2	7	1	FCH and double SH3 domains 2	6.90597	10.3174	0.384489	0.0409276
102	FLNB	7	1	filamin B	136.29	307.039	0.795926	2.84331e-06
103	FLRT2	7	1	fibronectin leucine rich transmembrane protein 2	8.81854	15.688	0.562744	0.00325651
104	FUCA2	7	1	alpha-L-fucosidase 2	81.8607	105.899	0.211837	0.0960819
105	FXR2	7	2	FMR1 autosomal homolog 2	37.5177	49.4808	0.23049	0.0817644
106	GABRA3	5	6	gamma-aminobutyric acid type A receptor alpha3 subunit	0.00945478	0.966532	3.80692	3.2069e-15
107	GALNT10	7	6	polypeptide N-acetylgalactosaminyltransferase 10	42.5806	89.4001	0.700877	2.53203e-10
108	GALNT6	7	6	polypeptide N-acetylgalactosaminyltransferase 6	26.706	71.3349	0.952128	7.32363e-17
109	GANC	7	1	glucosidase alpha, neutral C	7.67011	13.2191	0.51434	0.000404679
110	GAS6	7	2	growth arrest specific 6	58.0136	152.518	0.929459	2.5846e-13
111	GCC1	7	2	GRIP and coiled-coil domain containing 1	8.03798	13.5131	0.479539	0.000403323
112	GFPT2	7	6	glutamine-fructose-6-phosphate transaminase 2	18.258	28.0529	0.40119	0.0416771
113	GLUD1P3	7	2	glutamate dehydrogenase 1 pseudogene 3	0.355564	0.688928	0.646273	0.038398
114	GNAS	7	2	GNAS complex locus	519.614	722.777	0.293132	0.0466109
115	GPAM	7	1	glycerol-3-phosphate acyltransferase, mitochondrial	9.92015	90.4158	2.18458	1.07857e-65
116	GPATCH2L	7	2	G-patch domain containing 2 like	6.06615	12.333	0.73738	0.0232906
117	GPR137B	7	1	G protein-coupled receptor 137B	9.97536	25.7945	0.903752	9.34899e-12
118	GPR157	7	6	G protein-coupled receptor 157	3.67062	9.03479	0.948196	0.0120774
119	GSN	5	1	gelsolin	12.2179	45.1746	1.273	2.07253e-19
120	H6PD	7	6	hexose-6-phosphate dehydrogenase/glucose 1-dehydrogenase	4.88348	8.72402	0.5534	4.46204e-05
121	HBEGF	7	2	heparin binding EGF like growth factor	7.05095	10.3611	0.338973	0.0299055
122	HCG18	7	6	HLA complex group 18	3.99864	7.59717	0.606093	7.06629e-06
123	HDAC11	7	2	histone deacetylase 11	5.17425	8.01583	0.411609	0.0510936
124	HEG1	7	6	heart development protein with EGF like domains 1	3.61153	8.24886	0.812809	9.99651e-06
125	HIF1A	7	6	hypoxia inducible factor 1 subunit alpha	89.7755	296.846	1.19745	7.62016e-08
126	HIF1AN	7	1	hypoxia inducible factor 1 subunit alpha inhibitor	11.3605	18.591	0.452163	0.000334047
127	HIVEP3	7	1	HIVEP zinc finger 3	1.02971	1.87473	0.548057	0.0054526
128	HMOX1	7	1	heme oxygenase 1	4.8033	20.2196	1.38894	8.56265e-21
129	HS1BP3	7	6	HCLS1 binding protein 3	13.0702	20.9797	0.434419	0.00167616
130	HSD17B2	7	6	hydroxysteroid 17-beta dehydrogenase 2	2.35221	5.8009	0.879282	0.000208667
131	IER3	7	2	immediate early response 3	66.6817	262.161	1.32677	2.4207e-33
132	IFI27L2	7	1	interferon alpha inducible protein 27 like 2	63.9991	117.158	0.607282	0.0465094
133	IGF2R	7	6	insulin like growth factor 2 receptor	31.6588	59.7289	0.67606	0.0558596
134	IKZF2	7	2	IKAROS family zinc finger 2	0.426413	1.09581	1.02997	0.0278109
135	IQGAP1	5	6	IQ motif containing GTPase activating protein 1	101.518	167.457	0.456218	0.000124559
136	IQSEC1	7	1	IQ motif and Sec7 domain ArfGEF 1	7.33119	13.2647	0.578973	0.00180054
137	IRAK2	7	1	interleukin 1 receptor associated kinase 2	1.21509	3.80528	1.09277	6.36797e-10
138	ITPRIPL2	7	2	ITPRIP like 2	9.70518	13.8822	0.322666	0.0150822
139	JAK1	7	6	Janus kinase 1	36.9377	68.5164	0.573103	4.95558e-07
140	JAK2	7	1	Janus kinase 2	1.81601	3.24066	0.598601	0.0491961
141	KANK1	7	6	KN motif and ankyrin repeat domains 1	31.1855	40.4268	0.227692	0.0897697
142	KCTD2	7	6	potassium channel tetramerization domain containing 2	11.199	15.7709	0.295906	0.0364153
143	KHNYN	7	6	KH and NYN domain containing	13.4305	22.8012	0.485667	7.88421e-05
144	KLHL22	7	2	kelch like family member 22	12.0214	19.3159	0.432422	0.00190369
145	KLHL25	7	1	kelch like family member 25	3.56552	5.15229	0.322079	0.0510771
146	KRT16	7	6	keratin 16	5.9373	17.6528	1.09091	0.00012871
147	KRT6B	7	6	keratin 6B	6.44845	16.4222	0.8939	1.20905e-10
148	LACC1	7	6	laccase domain containing 1	6.06876	9.97571	0.48206	0.0108175
149	LAMB2	7	1	laminin subunit beta 2	32.2314	72.7393	0.768426	3.19557e-12
150	LARP6	7	2	La ribonucleoprotein 6, translational regulator	24.8144	61.0307	0.88319	0.000526108
151	LASP1	7	1	LIM and SH3 protein 1	128.613	189.862	0.344874	0.00485157
152	LIF	7	2	LIF interleukin 6 family cytokine	1.59274	3.69276	0.785746	4.41109e-06
153	LIMS1	7	2	LIM zinc finger domain containing 1	24.5738	38.6042	0.42254	0.00123131
154	LINC00607	5	6	long intergenic non-protein coding RNA 607	0.0471418	0.491662	2.07516	0.0013969
155	LMLN	7	1	leishmanolysin like peptidase	1.77039	2.90469	0.477561	0.00840305
156	LPAR1	7	1	lysophosphatidic acid receptor 1	0.539537	3.05226	1.66256	9.84918e-13
157	LPGAT1	7	2	lysophosphatidylglycerol acyltransferase 1	38.1327	55.0817	0.348932	0.0483074
158	LRRC8A	7	6	leucine rich repeat containing 8 VRAC subunit A	31.6543	42.0865	0.240672	0.0616677
159	LYRM9	5	1	LYR motif containing 9	0.414329	1.25101	1.0761	0.00734368
160	MAP3K10	7	6	mitogen-activated protein kinase kinase kinase 10	4.88059	7.2848	0.353661	0.0205678
161	MAP4	7	2	microtubule associated protein 4	116.3	165.243	0.306558	0.0121867
162	MAPK8IP1	5	6	mitogen-activated protein kinase 8 interacting protein 1	1.12956	1.89479	0.465026	0.0613221
163	MAPK8IP3	7	2	mitogen-activated protein kinase 8 interacting protein 3	11.2694	22.4856	0.649424	1.24814e-07
164	MARK1	7	1	microtubule affinity regulating kinase 1	4.84341	10.6332	0.750201	1.35882e-08
165	MAST2	7	6	microtubule associated serine/threonine kinase 2	22.6244	33.599	0.34918	0.00729108
166	MBNL1-AS1	7	1	MBNL1 antisense RNA 1	0.226123	0.44672	0.614347	0.031176
167	MFGE8	7	2	milk fat globule-EGF factor 8 protein	24.8561	74.3424	1.05286	1.21166e-18
168	MFSD6	7	6	major facilitator superfamily domain containing 6	7.10097	16.119	0.786707	1.06811e-09
169	MGST3	7	2	microsomal glutathione S-transferase 3	95.0758	139.641	0.357191	0.07316
170	MINK1	7	2	misshapen like kinase 1	35.4856	51.4615	0.331135	0.00616598
171	MN1	7	6	MN1 proto-oncogene, transcriptional regulator	0.213577	2.20997	2.27173	1.17463e-18
172	MSLN	7	2	mesothelin	32.9194	78.337	0.860154	0.000620514
173	MTMR10	7	1	myotubularin related protein 10	7.00196	11.2648	0.443373	0.00195811
174	MUC1	7	1	mucin 1, cell surface associated	37.0819	69.2252	0.581114	1.38014e-05
175	MVP	5	1	major vault protein	52.2605	116.63	0.776465	2.18988e-05
176	MYD88	7	1	MYD88 innate immune signal transduction adaptor	20.2532	28.6902	0.308324	0.0244795
177	MYH9	7	6	myosin heavy chain 9	287.595	541.316	0.589356	1.38802e-06
178	MYL2	7	6	myosin light chain 2	0.212553	2.98065	3.05851	0.00157949
179	NAGK	7	6	N-acetylglucosamine kinase	20.1981	54.5425	0.971577	1.29242e-06
180	NBEA	7	6	neurobeachin	0.927882	1.61692	0.547888	0.0794475
181	NBEAL1	7	1	neurobeachin like 1	2.81813	6.27318	0.858184	0.0359127
182	NEURL1B	7	6	neuralized E3 ubiquitin protein ligase 1B	5.60749	23.1727	1.38478	3.3962e-31
183	NIPA1	7	6	NIPA magnesium transporter 1	6.89808	13.8207	0.686583	0.000841073
184	NKX3-2	7	2	NK3 homeobox 2	0.17841	0.633714	1.19195	0.0136317
185	NLRP3	7	2	NLR family pyrin domain containing 3	0.426337	7.20664	2.76532	9.8639e-41
186	NPHP3	7	1	nephrocystin 3	3.68714	7.33948	0.655768	3.04358e-05
187	NRBF2	7	1	nuclear receptor binding factor 2	15.6771	30.1812	0.608249	6.0307e-06
188	NRIP1	7	6	nuclear receptor interacting protein 1	7.21437	11.1068	0.429542	0.0842721
189	NRIP3	7	1	nuclear receptor interacting protein 3	2.41027	6.58228	0.965691	1.28513e-09
190	NTN1	7	2	netrin 1	0.500879	1.46139	1.02032	2.35841e-07
191	OAS2	5	2	2'-5'-oligoadenylate synthetase 2	0.319465	0.618515	0.635736	0.0915857
192	OGFRL1	7	6	opioid growth factor receptor like 1	28.6449	39.9468	0.310052	0.0646878
193	OSBP	7	6	oxysterol binding protein	28.6303	52.1906	0.577135	0.000196408
194	OSBPL2	7	6	oxysterol binding protein like 2	15.297	28.5967	0.581728	3.23421e-06
195	OTUB2	7	2	OTU deubiquitinase, ubiquitin aldehyde binding 2	2.19237	5.52385	0.875699	7.85403e-07
196	P2RX4	7	1	purinergic receptor P2X 4	3.4126	4.9965	0.345268	0.0819578
197	PAFAH2	7	1	platelet activating factor acetylhydrolase 2	7.79497	11.9381	0.378541	0.008043
198	PARD6G	7	6	par-6 family cell polarity regulator gamma	11.8199	20.6204	0.513582	0.00260635
199	PAX8	5	6	paired box 8	0.348748	0.779981	0.765556	0.0100696
200	PDCD1LG2	7	2	programmed cell death 1 ligand 2	2.7587	18.447	1.86568	3.90893e-29
201	PDLIM5	7	2	PDZ and LIM domain 5	36.0145	58.4932	0.448576	0.00012444
202	PDZK1	7	6	PDZ domain containing 1	0.470586	3.45268	1.99624	1.3752e-09
203	PF4	7	2	platelet factor 4	0.209044	1.13573	1.76404	0.0231179
204	PHF1	7	2	PHD finger protein 1	12.7854	18.6389	0.344552	0.0458189
205	PIGQ	7	6	phosphatidylinositol glycan anchor biosynthesis class Q	17.0543	25.2721	0.356977	0.013793
206	PIK3IP1	7	1	phosphoinositide-3-kinase interacting protein 1	0.555957	2.47418	1.47091	1.19645e-08
207	PINK1	7	6	PTEN induced kinase 1	49.7731	105.472	0.715996	1.002e-06
208	PIP4K2C	7	1	phosphatidylinositol-5-phosphate 4-kinase type 2 gamma	26.5458	68.064	0.899456	2.95972e-15
209	PLAU	7	2	plasminogen activator, urokinase	80.7828	310.526	1.32182	4.48168e-13
210	PLEKHM1	7	1	pleckstrin homology and RUN domain containing M1	6.5616	14.2795	0.73524	1.38348e-08
211	PLSCR3	7	2	phospholipid scramblase 3	34.5195	63.3256	0.568214	4.31336e-05
212	PMAIP1	7	6	phorbol-12-myristate-13-acetate-induced protein 1	7.58798	11.537	0.388124	0.0134393
213	POLH	7	6	DNA polymerase eta	13.3246	21.5841	0.476544	0.0411119
214	PPP2R2C	7	6	protein phosphatase 2 regulatory subunit Bgamma	1.04069	1.83687	0.515469	0.008785
215	PPP2R5B	7	6	protein phosphatase 2 regulatory subunit B'beta	6.07058	19.844	1.14738	6.1213e-15
216	PRKAA2	7	2	protein kinase AMP-activated catalytic subunit alpha 2	0.630808	1.00936	0.445434	0.0195604
217	PRUNE2	7	1	prune homolog 2 with BCH domain	0.214057	4.1992	3.00017	3.02185e-11
218	PSORS1C1	7	1	psoriasis susceptibility 1 candidate 1	1.81243	6.42288	1.29252	0.00477337
219	PTK2	7	6	protein tyrosine kinase 2	59.5448	85.0696	0.31133	0.0101837
220	PTPRM	7	1	protein tyrosine phosphatase receptor type M	14.1396	25.0486	0.568832	0.0118718
221	PURB	5	6	purine rich element binding protein B	8.45777	11.872	0.314904	0.0650217
222	RAB11A	7	2	RAB11A, member RAS oncogene family	41.3368	56.676	0.269836	0.0288363
223	RAB1A	5	1	RAB1A, member RAS oncogene family	107.423	142.13	0.234173	0.0612794
224	RAB22A	7	6	RAB22A, member RAS oncogene family	8.75028	15.8136	0.548561	7.63712e-06
225	RAB5B	5	1	RAB5B, member RAS oncogene family	31.5485	61.5961	0.634187	1.64855e-08
226	RAB6B	7	1	RAB6B, member RAS oncogene family	0.676973	3.32849	1.57558	5.75062e-11
227	RALA	7	6	RAS like proto-oncogene A	38.8338	64.9205	0.46921	0.000101702
228	RALGPS1	5	6	Ral GEF with PH domain and SH3 binding motif 1	0.924742	1.94604	0.707123	0.00925939
229	RANBP17	7	2	RAN binding protein 17	4.52664	10.3995	0.790597	2.63744e-06
230	RAP1GDS1	7	6	Rap1 GTPase-GDP dissociation stimulator 1	36.1919	47.5481	0.22926	0.0793549
231	RASSF3	7	6	Ras association domain family member 3	18.3665	26.3882	0.324229	0.0172645
232	RASSF6	7	1	Ras association domain family member 6	1.09023	3.96458	1.32256	1.11314e-05
233	RBKS	7	2	ribokinase	2.92549	4.7342	0.442697	0.0550359
234	RELB	7	6	RELB proto-oncogene, NF-kB subunit	11.375	24.5906	0.757769	0.00520646
235	RGL1	7	1	ral guanine nucleotide dissociation stimulator like 1	1.8011	2.96091	0.475083	0.0278109
236	RGS11	7	1	regulator of G protein signaling 11	0.287703	2.62709	2.14896	3.22782e-10
237	RHBDF1	7	6	rhomboid 5 homolog 1	6.43274	18.8946	1.03191	5.72163e-14
238	RIT1	7	2	Ras like without CAAX 1	9.82247	14.8629	0.368626	0.0095899
239	RLIM	7	1	ring finger protein, LIM domain interacting	9.26897	14.5872	0.433204	0.00974918
240	RNASE4	7	1	ribonuclease A family member 4	3.06057	10.5631	1.20597	2.41386e-11
241	RNF103	7	2	ring finger protein 103	15.1387	21.0638	0.286509	0.0440209
242	RNF11	7	2	ring finger protein 11	39.1335	59.3404	0.377701	0.00207808
243	RNF170	7	1	ring finger protein 170	7.56112	10.429	0.289419	0.0648835
244	RNF215	7	6	ring finger protein 215	7.91616	14.0077	0.534303	0.000483964
245	ROR1	7	2	receptor tyrosine kinase like orphan receptor 1	1.48068	4.87873	1.28535	0.00492247
246	RP2	7	1	RP2 activator of ARL3 GTPase	5.67807	9.35109	0.502383	0.0578076
247	RPS6KC1	7	1	ribosomal protein S6 kinase C1	15.3009	32.52	0.727467	4.25168e-08
248	RRBP1	7	6	ribosome binding protein 1	103.538	191.177	0.579131	0.00012875
249	RYBP	7	2	RING1 and YY1 binding protein	14.3735	19.7753	0.284041	0.0368887
250	SAT1	5	6	spermidine/spermine N1-acetyltransferase 1	130.261	194.231	0.363231	0.0320927
251	SEC23A	7	6	Sec23 homolog A, coat complex II component	59.3729	171.281	1.10026	0.000963034
252	SEC24C	7	1	SEC24 homolog C, COPII coat complex component	64.7773	85.2735	0.230494	0.0717424
253	SEC61A1	7	1	SEC61 translocon alpha 1 subunit	228.973	340.674	0.355333	0.0049252
254	SEMA4F	7	1	ssemaphorin 4F	7.48876	13.91	0.581445	4.64932e-05
255	SENP2	7	1	SUMO specific peptidase 2	16.9648	22.6021	0.252226	0.0756435
256	SERAC1	7	2	serine active site containing 1	3.79994	5.36919	0.327445	0.079598
257	SGPL1	7	2	sphingosine-1-phosphate lyase 1	18.3552	36.7657	0.667173	3.0524e-07
258	SGTB	7	1	small glutamine rich tetratricopeptide repeat containing beta	3.25244	7.84704	0.843374	7.31282e-10
259	SHOC2	7	2	SHOC2 leucine rich repeat scaffold protein	20.9105	29.5647	0.306904	0.0196307
260	SIDT2	7	6	SID1 transmembrane family member 2	6.17076	13.0762	0.705839	2.87225e-07
261	SLC16A4	7	1	solute carrier family 16 member 4	3.64194	13.7604	1.28121	5.6836e-19
262	SLC1A4	7	1	solute carrier family 1 member 4	2.08076	5.23165	0.87206	1.21139e-08
263	SLC22A5	7	2	solute carrier family 22 member 5	29.0258	68.0539	0.809136	2.07419e-12
264	SLC25A42	7	2	solute carrier family 25 member 42	0.889074	2.18861	0.845413	0.0011361
265	SLC37A3	7	2	solute carrier family 37 member 3	17.6149	33.9119	0.614848	1.95601e-06
266	SLC38A2	7	6	solute carrier family 38 member 2	128.173	178.977	0.30961	0.0437929
267	SLC39A13	7	1	solute carrier family 39 member 13	41.4057	94.815	0.802954	4.90228e-05
268	SLC44A2	7	1	solute carrier family 44 member 2	3.62137	15.1554	1.38582	4.67697e-24
269	SLC46A1	7	2	solute carrier family 46 member 1	11.2773	17.2212	0.386504	0.00331454
270	SLC52A3	7	2	solute carrier family 52 member 3	0.100745	0.5632	1.60911	0.00141959
271	SLC9A7	7	1	solute carrier family 9 member A7	5.73098	8.85185	0.407768	0.0035214
272	SMARCA1	7	1	SWI/SNF related, matrix associated, actin dependent regulator of chromatin, subfamily a, member 1	1.16689	2.8088	0.839567	5.34026e-06
273	SMIM14	7	6	small integral membrane protein 14	7.24213	21.11	1.04693	9.9493e-11
274	SNX33	7	6	sorting nexin 33	10.6872	16.41	0.382106	0.00662502
275	SP110	7	1	SP110 nuclear body protein	12.6567	28.1809	0.75674	1.528e-08
276	SPATA18	7	2	spermatogenesis associated 18	4.05386	8.51653	0.723763	0.000160812
277	SPINK6	7	2	serine peptidase inhibitor, Kazal type 6	0.088831	9.66843	4.28936	8.30806e-14
278	SPOCK1	7	1	SPARC (osteonectin), cwcv and kazal like domains proteoglycan 1	4.38218	11.9176	0.964205	1.38455e-13
279	SPPL2A	7	6	signal peptide peptidase like 2A	36.9069	50.4919	0.271356	0.0472923
280	SRP54	7	1	signal recognition particle 54	56.1491	85.1509	0.371034	0.00250327
281	SSH2	7	1	slingshot protein phosphatase 2	7.6014	12.7969	0.530064	0.062583
282	STAM	7	1	signal transducing adaptor molecule	15.6192	22.5576	0.327713	0.015101
283	STAT2	7	2	signal transducer and activator of transcription 2	8.73369	21.9939	0.880329	6.68488e-12
284	STK17B	7	6	serine/threonine kinase 17b	7.8025	12.5049	0.451739	0.00831628
285	STK32A	7	2	serine/threonine kinase 32A	0.582647	2.30945	1.30975	0.000167634
286	STON2	7	6	stonin 2	5.23698	9.95407	0.600181	4.32699e-06
287	STX2	7	2	syntaxin 2	11.0066	17.4942	0.432675	0.00412988
288	STX3	7	2	syntaxin 3	5.89928	10.4376	0.551282	0.0149343
289	SUCO	7	1	SUN domain containing ossification factor	14.2776	37.5021	0.969354	5.65455e-05
290	SUMF1	7	2	sulfatase modifying factor 1	20.07	31.5218	0.405322	0.00277137
291	SYNE1	7	6	spectrin repeat containing nuclear envelope protein 1	2.74102	4.91092	0.547017	0.00120543
292	SYNE2	7	6	spectrin repeat containing nuclear envelope protein 2	16.1137	21.4539	0.256865	0.0779068
293	SYNGR2	7	2	synaptogyrin 2	50.3915	95.1262	0.597746	9.22854e-06
294	TACC1	7	2	transforming acidic coiled-coil containing protein 1	14.7854	22.644	0.418444	0.055069
295	TBC1D20	7	2	TBC1 domain family member 20	14.8904	25.7114	0.503965	8.82139e-05
296	TBC1D9	7	2	TBC1 domain family member 9	6.51322	15.0645	0.820502	6.78704e-07
297	TCF12	7	6	transcription factor 12	24.2702	39.774	0.489196	0.0290075
298	TDRD7	7	6	tudor domain containing 7	13.2365	19.3381	0.335623	0.0172552
299	TGFBR1	7	6	transforming growth factor beta receptor 1	9.63711	39.3773	1.37544	1.74928e-34
300	TIMP3	5	6	TIMP metallopeptidase inhibitor 3	25.323	48.643	0.607949	9.57724e-08
301	TJP1	7	2	tight junction protein 1	30.4569	60.0576	0.696445	0.0150179
302	TLE6	5	1	TLE family member 6, subcortical maternal complex member	0.22669	0.649166	0.950588	0.0491691
303	TMED2	7	2	transmembrane p24 trafficking protein 2	269.496	397.774	0.343394	0.00523807
304	TMED9	7	6	transmembrane p24 trafficking protein 9	326.923	524.93	0.444027	0.0156059
305	TMEM131	7	2	transmembrane protein 131	19.6563	27.8906	0.303482	0.0268881
306	TMEM139	5	1	transmembrane protein 139	6.06441	14.3099	0.823049	1.92229e-07
307	TMEM150C	7	2	transmembrane protein 150C	0.459616	1.85338	1.41476	5.36361e-05
308	TMEM187	7	2	transmembrane protein 187	6.32958	9.17694	0.331424	0.0968871
309	TMEM254	7	2	transmembrane protein 254	8.88369	16.6425	0.584242	4.31301e-05
310	TMF1	7	1	TATA element modulatory factor 1	11.2612	26.5522	0.864299	0.00055735
311	TNC	7	1	tenascin C	8.65084	36.8268	1.43563	3.40729e-16
312	TNKS1BP1	7	6	tankyrase 1 binding protein 1	53.4907	78.7626	0.360117	0.0673821
313	TP53INP2	7	6	tumor protein p53 inducible nuclear protein 2	1.0663	6.3716	1.88882	3.64369e-05
314	TPMT	7	1	thiopurine S-methyltransferase	14.1497	20.6259	0.331028	0.0214592
315	TPRG1L	7	6	tumor protein p63 regulated 1 like	22.3834	45.0585	0.656628	1.84778e-07
316	TRAM1	7	1	translocation associated membrane protein 1	92.5434	170.497	0.576242	3.26836e-07
317	TRIO	7	6	trio Rho guanine nucleotide exchange factor	11.2159	31.615	1.12852	0.0120383
318	TVP23C	7	2	trans-golgi network vesicle protein 23 homolog C	1.57761	2.65285	0.484221	0.0540725
319	TWSG1	7	6	twisted gastrulation BMP signaling modulator 1	33.0165	44.8869	0.279375	0.0524859
320	TXNDC15	7	2	thioredoxin domain containing 15	19.1709	31.1197	0.43874	0.000749473
321	UAP1	7	2	UDP-N-acetylglucosamine pyrophosphorylase 1	185.626	266.089	0.315373	0.00970767
322	UBAP1	7	1	ubiquitin associated protein 1	44.749	60.1704	0.250995	0.0537204
323	UGGT2	7	1	UDP-glucose glycoprotein glucosyltransferase 2	16.8758	23.1256	0.270301	0.0783434
324	USP31	7	6	ubiquitin specific peptidase 31	5.25073	7.21416	0.28621	0.0405826
325	VAMP3	7	6	vesicle associated membrane protein 3	82.8774	142.356	0.495145	1.70281e-05
326	VCAN	7	2	versican	7.78535	44.789	1.72396	5.97593e-41
327	VMP1	7	1	vacuole membrane protein 1	69.467	111.539	0.428385	0.000322971
328	VPS13D	7	2	vacuolar protein sorting 13 homolog D	5.53006	8.35676	0.365011	0.0068393
329	VPS9D1	7	2	VPS9 domain containing 1	4.11131	8.39654	0.665466	5.63181e-06
330	VTI1A	7	2	vesicle transport through interaction with t-SNAREs 1A	10.8243	14.8312	0.269499	0.0732196
331	WDR78	7	2	WD repeat domain 78	0.467128	0.930619	0.603438	0.0877364
332	WIPI1	7	1	WD repeat domain, phosphoinositide interacting 1	2.74929	21.5413	2.00107	1.01683e-43
333	XYLT2	5	6	xylosyltransferase 2	13.2188	18.6508	0.29986	0.0325624
334	ZBTB47	5	1	zinc finger and BTB domain containing 47	3.3303	8.5426	0.894001	3.55043e-11
335	ZC3H12A	7	2	zinc finger CCCH-type containing 12A	13.0403	19.0843	0.332384	0.0213235
336	ZFP36L2	7	6	ZFP36 ring finger protein like 2	40.0977	91.5753	0.794384	5.78886e-13
337	ZFYVE16	7	1	zinc finger FYVE-type containing 16	10.6962	15.5706	0.362757	0.0715713
338	ZNF160	7	1	zinc finger protein 160	1.87601	3.19208	0.500537	0.00527667
339	ZNF260	7	1	zinc finger protein 260	2.41098	4.49548	0.584971	0.000111818
340	ZNF274	7	6	zinc finger protein 274	4.65171	7.30039	0.406792	0.0129362
341	ZNF275	7	2	zinc finger protein 275	3.59979	7.98586	0.818407	0.00585794
342	ZNF287	5	2	zinc finger protein 287	0.874025	1.3691	0.398299	0.0686964
343	ZNF629	7	6	zinc finger protein 629	4.77776	7.56227	0.417025	0.00319636
344	ZNF738	7	1	zinc finger protein 738	1.53808	2.83051	0.556334	0.0181259
345	ZNF836	7	1	zinc finger protein 836	0.957926	1.57426	0.455763	0.0548313
346	ZNF846	7	2	zinc finger protein 846	0.462958	1.5079	1.11601	0.00100323
347	ZNF91	7	1	zinc finger protein 91	1.32068	2.53828	0.708756	0.0789243

## Sheet: Fig3_wt_ca1a_upregulated
	extGene	wt.group	ca1a.group	GENENAME	WT	ca1a	b	qval
1	ABCB9	7	3	ATP binding cassette subfamily B member 9	2.78159	7.74574	0.955271	0.0123233
2	ADAM17	7	3	ADAM metallopeptidase domain 17	19.705	43.0445	0.680944	0.0100283
3	AGBL5	7	1	ATP/GTP binding protein like 5	13.8674	32.8914	0.793638	0.00223051
4	ALKBH5	5	3	alkB homolog 5, RNA demethylase	27.4651	64.0994	0.755364	0.000296106
5	AMN1	5	1	antagonist of mitotic exit network 1 homolog	1.41943	7.64635	1.59965	0.000197212
6	ANAPC16	7	7	anaphase promoting complex subunit 16	41.694	178.223	1.39529	3.41801e-06
7	ARHGAP5-AS1	7	1	ARHGAP5 antisense RNA 1 (head to head)	3.26515	8.24619	0.895808	0.0702312
8	ARHGEF10L	7	7	Rho guanine nucleotide exchange factor 10 like	3.38927	19.7595	1.67183	1.56198e-11
9	ARHGEF38	7	3	Rho guanine nucleotide exchange factor 38	0.00387719	2.76939	5.50768	1.07493e-18
10	ASCC1	7	7	activating signal cointegrator 1 complex subunit 1	23.8393	128.562	1.58863	5.37409e-16
11	ATAT1	7	1	alpha tubulin acetyltransferase 1	2.2053	12.1451	1.60606	4.87206e-06
12	ATP2C2	7	7	ATPase secretory pathway Ca2+ transporting 2	1.19362	4.97715	1.32757	0.00192359
13	ATPAF2	7	3	ATP synthase mitochondrial F1 complex assembly factor 2	13.5505	29.2682	0.682287	0.0175665
14	B3GNTL1	7	7	UDP-GlcNAc:betaGal beta-1,3-N-acetylglucosaminyltransferase like 1	3.74336	10.231	0.927705	0.0237517
15	B4GALT5	7	1	beta-1,4-galactosyltransferase 5	29.1918	127.199	1.37862	1.53854e-12
16	B9D1	7	1	B9 domain containing 1	7.75316	23.5727	1.08912	0.0510701
17	BID	7	7	BH3 interacting domain death agonist	18.2986	57.5329	1.11909	0.0233752
18	BMP8B	7	7	bone morphogenetic protein 8b	0.565741	2.18601	1.24759	0.0265762
19	C2orf50	7	7	chromosome 2 open reading frame 50	0.0397432	0.412418	1.97307	0.0483868
20	C6orf132	7	7	chromosome 6 open reading frame 132	6.49482	10.9239	0.439864	0.0822687
21	CBY1	7	7	chibby family member 1, beta catenin antagonist	19.1477	37.1364	0.559011	0.0613377
22	CCDC121	7	3	coiled-coil domain containing 121	0.694467	3.08331	1.38446	0.0082346
23	CCDC28B	7	3	coiled-coil domain containing 28B	6.31353	15.7216	0.82986	0.081005
24	CCDC40	7	7	coiled-coil domain containing 40	0.591433	2.32119	1.26471	0.0146168
25	CDC42EP5	7	3	CDC42 effector protein 5	0.733356	12.1935	2.76985	3.0793e-07
26	CDK5R2	5	3	cyclin dependent kinase 5 regulatory subunit 2	0.0213183	0.636014	2.94289	0.00114022
27	CITED4	7	3	Cbp/p300 interacting transactivator with Glu/Asp rich carboxy-terminal domain 4	9.33296	41.5012	1.48453	0.00723356
28	CLDN4	7	1	claudin 4	0.10345	306.854	7.99957	3.45284e-17
29	CMTM3	7	3	CKLF like MARVEL transmembrane domain containing 3	2.69902	7.38907	0.97238	0.0440811
30	CMTM7	7	1	CKLF like MARVEL transmembrane domain containing 7	4.02628	103.32	4.01289	0.039228
31	CMTM8	7	3	CKLF like MARVEL transmembrane domain containing 8	1.76922	10.7736	1.77637	0.000380995
32	COASY	5	1	Coenzyme A synthase	64.457	123.578	0.554085	0.0120065
33	COL22A1	7	3	collagen type XXII alpha 1 chain	0	0.186828	3.61539	1.08525e-07
34	COX6B2	7	3	cytochrome c oxidase subunit 6B2	0.188029	3.44553	2.82301	4.22147e-06
35	CRELD1	7	7	cysteine rich with EGF like domains 1	13.1056	52.973	1.38989	0.00609706
36	CYB561	7	1	cytochrome b561	35.4869	77.8651	0.691023	0.00111871
37	CYP2E1	5	3	cytochrome P450 family 2 subfamily E member 1	0.0983582	0.962351	2.09321	0.00317458
38	CYP2J2	7	7	cytochrome P450 family 2 subfamily J member 2	1.04373	3.52404	1.15509	0.0370499
39	CYP4F11	5	7	cytochrome P450 family 4 subfamily F member 11	1.89993	7.72552	1.36021	0.00112634
40	DHRS2	7	1	dehydrogenase/reductase 2	0.249885	2.79211	2.26931	8.49059e-05
41	DNAH2	7	3	dynein axonemal heavy chain 2	0.312581	2.91662	2.24025	0.000199283
42	DNAJB12	7	1	DnaJ heat shock protein family (Hsp40) member B12	33.185	113.995	1.19806	0.00640863
43	DTNB	5	3	dystrobrevin beta	7.76156	32.0999	1.32275	5.07753e-08
44	DYRK2	7	3	dual specificity tyrosine phosphorylation regulated kinase 2	3.85685	7.86324	0.621574	0.0242613
45	EFCAB5	5	1	EF-hand calcium binding domain 5	0.375399	2.43265	1.81991	0.000207709
46	EGLN2	7	1	egl-9 family hypoxia inducible factor 2	30.0735	49.6942	0.418259	0.0836854
47	EIF2AK3	7	7	eukaryotic translation initiation factor 2 alpha kinase 3	7.37055	15.3466	0.64292	0.00789176
48	ELF3	5	1	E74 like ETS transcription factor 3	0.276064	146.937	6.17366	4.4374e-98
49	ELMOD1	7	1	ELMO domain containing 1	0.269629	1.5472	1.63177	0.00609043
50	ENO2	5	3	enolase 2	1.1246	17.7373	2.85161	0.000206442
51	ENPP4	7	1	ectonucleotide pyrophosphatase/phosphodiesterase 4	0.00653453	12.0887	7.04588	1.27728e-26
52	ENTPD6	7	3	ectonucleoside triphosphate diphosphohydrolase 6	55.9614	211.47	1.23395	3.90131e-10
53	EPCAM	7	1	epithelial cell adhesion molecule	42.8854	278.62	1.87767	0.000859768
54	EPDR1	7	1	ependymin related 1	0	18.3989	7.38531	3.25568e-49
55	ERBB2	7	7	erb-b2 receptor tyrosine kinase 2	36.1991	109.538	1.08473	0.0194044
56	ERMP1	5	7	endoplasmic reticulum metallopeptidase 1	18.3272	78.1169	1.35646	2.9193e-12
57	ESPNP	7	7	espin pseudogene	0	0.463577	3.53679	2.00264e-07
58	EXOC7	7	3	exocyst complex component 7	23.3233	53.4399	0.741487	0.000410235
59	FA2H	7	3	fatty acid 2-hydroxylase	0.207505	10.7753	3.80661	4.83188e-14
60	FAHD2B	7	3	fumarylacetoacetate hydrolase domain containing 2B	7.80327	26.1014	1.10763	0.000746434
61	FAM131B	7	1	family with sequence similarity 131 member B	0.0687587	1.03705	2.57469	3.60376e-05
62	FAM227A	7	1	family with sequence similarity 227 member A	0.367291	1.2953	1.24184	0.0137181
63	FAM86JP	7	3	family with sequence similarity 86, member A pseudogene	0.757542	2.76761	1.27612	0.023399
64	FANCL	7	1	FA complementation group L	25.9887	45.0601	0.461188	0.0714281
65	FCGBP	7	7	Fc fragment of IgG binding protein	0.0564539	1.70632	3.91572	0.00891171
66	FCGRT	7	7	Fc fragment of IgG receptor and transporter	0.210652	3.19039	2.64451	6.17685e-05
67	FOXI3	7	3	forkhead box I3	0.0189713	1.66776	3.73642	1.16978e-06
68	FUT11	7	7	fucosyltransferase 11	8.46953	34.3042	1.3175	7.65259e-08
69	FUT3	5	7	fucosyltransferase 3 (Lewis blood group)	0.560755	41.3242	4.48	1.06661e-06
70	FZD4	7	3	frizzled class receptor 4	0.517869	6.44434	2.48991	8.99534e-09
71	GALT	7	7	galactose-1-phosphate uridylyltransferase	23.6309	41.4977	0.473571	0.0993129
72	GATM	7	7	glycine amidinotransferase	0.450083	23.6281	3.92844	7.75676e-18
73	GBA2	7	3	glucosylceramidase beta 2	40.1089	72.8686	0.504972	0.0258148
74	GCA	7	7	grancalcin	0.510187	14.0219	3.32784	7.32365e-10
75	GDPD3	7	3	glycerophosphodiester phosphodiesterase domain containing 3	2.38543	26.5533	2.3498	1.69045e-09
76	GFI1	7	7	growth factor independent 1 transcriptional repressor	0.0242929	1.41065	4.02345	0.000185587
77	GHDC	7	7	GH3 domain containing	10.6772	22.4213	0.651515	0.0147434
78	GJC3	7	7	gap junction protein gamma 3	0.127402	3.22898	2.96467	0.000350756
79	GK	7	7	glycerol kinase	1.89318	8.01319	1.35493	1.07472e-05
80	GLIPR2	7	1	GLI pathogenesis related 2	0.608464	3.23301	1.57283	0.0109387
81	GRHL2	7	3	grainyhead like transcription factor 2	0.109846	19.1655	5.07313	1.174e-11
82	GSTZ1	7	1	glutathione S-transferase zeta 1	17.0321	37.183	0.681301	0.0120842
83	GUCY2EP	7	7	guanylate cyclase 2E, pseudogene	0	0.662882	4.23964	3.27127e-11
84	GXYLT2	7	1	glucoside xylosyltransferase 2	2.10034	31.9461	2.63838	5.00286e-14
85	HAUS5	7	1	HAUS augmin like complex subunit 5	5.27673	12.8915	0.847429	0.045149
86	HEMK1	7	7	HemK methyltransferase family member 1	3.05264	10.5722	1.16506	2.75731e-06
87	HMG20B	7	3	high mobility group 20B	67.7388	117.459	0.463848	0.0472782
88	HOXA7	7	3	homeobox A7	0.0331069	8.10591	5.4495	1.02174e-07
89	HPGD	7	1	15-hydroxyprostaglandin dehydrogenase	3.53087	80.6625	3.72419	0.0221149
90	HPS3	7	7	HPS3 biogenesis of lysosomal organelles complex 2 subunit 1	10.1079	22.8173	0.727701	0.00219097
91	HSD17B3	5	3	hydroxysteroid 17-beta dehydrogenase 3	0	0.662812	3.10851	1.39717e-05
92	HYDIN	5	7	HYDIN axonemal central pair apparatus protein	0.00460699	0.375806	3.39842	3.46076e-06
93	IFITM1	7	3	interferon induced transmembrane protein 1	7.14483	401.846	3.96569	1.02891e-30
94	IFT43	7	7	intraflagellar transport 43	25.6173	49.1788	0.548344	0.0867183
95	IL17RD	7	1	interleukin 17 receptor D	1.20503	5.1764	1.36848	1.49853e-06
96	IRAK2	7	1	interleukin 1 receptor associated kinase 2	0.635579	4.50701	2.08062	0.0187749
97	ITGB3	7	1	integrin subunit beta 3	0.170273	2.94563	2.89779	0.000117312
98	ITGBL1	7	7	integrin subunit beta like 1	0.0236018	1.15807	3.4466	1.91716e-05
99	KANK1	7	3	KN motif and ankyrin repeat domains 1	42.4608	92.2265	0.701239	0.00258419
100	KCNH8	7	3	potassium voltage-gated channel subfamily H member 8	0.00761558	0.26519	3.07036	0.000288892
101	KCNJ2	7	1	potassium inwardly rectifying channel subfamily J member 2	0.413245	1.4739	1.20261	0.0281892
102	KCNK2	7	1	potassium two pore domain channel subfamily K member 2	0.290065	1.67681	1.71541	0.00299939
103	KIAA0895L	7	7	KIAA0895 like	6.84433	13.046	0.561238	0.0592461
104	KIAA1958	7	3	KIAA1958	1.45687	4.09965	0.932922	0.046463
105	KIF9-AS1	7	1	KIF9 antisense RNA 1	0.564427	1.55051	1.00904	0.0972147
106	KLK5	7	7	kallikrein related peptidase 5	0.441114	443.634	6.98171	2.85156e-24
107	KLRG2	7	3	killer cell lectin like receptor G2	0.108695	1.84963	3.22272	0.04149
108	KREMEN2	5	3	kringle containing transmembrane protein 2	0.817757	12.0406	2.91305	0.00639567
109	KRTCAP3	7	7	keratinocyte associated protein 3	1.23646	92.484	4.2997	6.5506e-18
110	LCN2	7	3	lipocalin 2	0.44168	111.129	5.46455	1.26755e-26
111	LGALSL	7	3	galectin like	7.84984	41.9413	1.57958	4.89355e-15
112	LIMD1	7	3	LIM domains containing 1	10.6183	17.7788	0.420843	0.0786497
113	LINC00173	7	7	long intergenic non-protein coding RNA 173	0	3.26802	4.66001	9.79411e-14
114	LINC00184	7	7	long intergenic non-protein coding RNA 184	0	0.419569	3.56528	2.05899e-07
115	LMLN	7	7	leishmanolysin like peptidase	2.19182	4.82052	0.709062	0.0222833
116	LOC100128770	5	1	uncharacterized LOC100128770	0.0331126	5.11358	4.76913	3.3739e-10
117	LOC100288748	7	3	uncharacterized LOC100288748	0.251174	1.82771	1.86148	0.00592667
118	LOC100289230	7	7	uncharacterized LOC100289230	0.980044	2.99374	1.0675	0.0581979
119	LOC100289361	7	3	uncharacterized LOC100289361	1.61279	6.57773	1.27037	0.0654153
120	LOC100505715	7	7	uncharacterized LOC100505715	0.38944	3.51742	2.43831	0.0295442
121	LOC143666	7	3	uncharacterized LOC143666	1.19717	4.4008	1.23675	0.0114093
122	LOC283335	7	7	uncharacterized LOC283335	1.45964	3.77151	0.904588	0.0599971
123	LOC728739	7	7	programmed cell death 2 pseudogene	0.0468993	0.890978	2.252	0.0152074
124	LOC728752	7	3	uncharacterized LOC728752	2.29835	7.32518	1.10155	0.0247045
125	LY75-CD302	5	1	LY75-CD302 readthrough	0.0124339	4.62608	6.19317	2.65897e-06
126	MACROD1	7	7	mono-ADP ribosylhydrolase 1	11.5562	36.6532	1.05902	0.000197212
127	MAP3K10	7	7	mitogen-activated protein kinase kinase kinase 10	4.58234	8.80607	0.576172	0.0846521
128	MAP3K14-AS1	7	1	MAP3K14 antisense RNA 1	1.96356	10.3545	1.65513	0.00332315
129	MCOLN3	7	3	mucolipin 3	3.13988	8.06848	0.856906	0.019876
130	MIA	5	1	MIA SH3 domain containing	0	181.416	7.95758	5.71827e-62
131	MIEN1	7	7	migration and invasion enhancer 1	63.6341	121.93	0.548471	0.0248989
132	MIR614	7	1	microRNA 614	117.107	969.046	1.86258	0.000226316
133	MKNK2	7	3	MAPK interacting serine/threonine kinase 2	51.7301	122.451	0.820278	0.0446003
134	MLYCD	7	3	malonyl-CoA decarboxylase	2.89739	7.54808	0.867424	0.0386399
135	MUC20	5	1	mucin 20, cell surface associated	0.327864	1.98068	2.05558	0.0836536
136	MUC21	5	3	mucin 21, cell surface associated	0.049365	0.507534	2.13463	0.0134219
137	MYEF2	7	3	myelin expression factor 2	2.25052	10.8834	1.4846	1.01578e-07
138	NAP1L5	7	7	nucleosome assembly protein 1 like 5	0.0165861	4.90372	5.19839	2.78022e-13
139	NBEA	7	3	neurobeachin	1.12088	3.74498	1.26611	0.094532
140	NCAM1	5	7	neural cell adhesion molecule 1	0.109119	0.974188	2.51655	0.0660858
141	NCCRP1	7	1	NCCRP1, F-box associated domain containing	0.118372	1.34368	2.31572	0.00264458
142	NDRG2	7	7	NDRG family member 2	1.41436	20.5981	2.62638	4.61631e-13
143	NGFR	7	7	nerve growth factor receptor	0.0926113	79.4589	6.59955	2.2654e-50
144	NRBF2	7	1	nuclear receptor binding factor 2	17.9599	32.7547	0.505752	0.0573385
145	NRIP1	7	3	nuclear receptor interacting protein 1	8.29693	14.484	0.463775	0.0483476
146	NRTN	7	3	neurturin	0.275829	6.69683	3.14953	5.97494e-06
147	OVOL1	7	7	ovo like transcriptional repressor 1	0.040067	4.79193	4.6587	5.66328e-11
148	P2RX4	7	1	purinergic receptor P2X 4	3.40853	12.3408	1.18972	0.00131527
149	PAK4	7	7	p21 (RAC1) activated kinase 4	19.9749	53.6529	0.914092	0.000672566
150	PAN3-AS1	7	3	PAN3 antisense RNA 1	0.353344	2.15315	1.74966	0.00289182
151	PCCB	7	7	propionyl-CoA carboxylase subunit beta	37.0409	71.7286	0.57024	0.0109994
152	PCLO	7	7	piccolo presynaptic cytomatrix protein	0.242523	0.840853	1.21019	0.0620395
153	PCOLCE2	5	1	procollagen C-endopeptidase enhancer 2	1.70052	15.1564	2.57091	0.0667013
154	PDK1	7	3	pyruvate dehydrogenase kinase 1	6.28497	18.2892	0.979297	0.00270849
155	PGF	7	3	placental growth factor	0.654786	8.53049	2.52592	5.39541e-07
156	PHC3	7	7	polyhomeotic homolog 3	5.97124	11.8009	0.590733	0.0924466
157	PHLDA1	7	3	pleckstrin homology like domain family A member 1	14.5318	207.555	2.81614	0.00160091
158	PLAT	7	7	plasminogen activator, tissue type	24.2329	129.851	1.58469	1.05331e-16
159	PODXL	7	3	podocalyxin like	4.34937	13.8941	1.10286	0.00104626
160	PPP4R4	7	7	protein phosphatase 4 regulatory subunit 4	0.153479	2.1018	2.52468	1.56634e-05
161	PRKAA2	7	7	protein kinase AMP-activated catalytic subunit alpha 2	0.921639	5.6377	1.73239	5.38478e-10
162	PRKAR2B	7	3	protein kinase cAMP-dependent type II regulatory subunit beta	1.0648	7.95648	1.99369	1.33212e-05
163	PTGR2	7	1	prostaglandin reductase 2	5.32879	11.8258	0.724596	0.0289077
164	PTK6	7	7	protein tyrosine kinase 6	3.03295	62.9626	3.02052	1.01412e-11
165	PYCR1	7	3	pyrroline-5-carboxylate reductase 1	24.239	110.335	1.4653	9.10153e-05
166	RAB11B-AS1	5	1	RAB11B antisense RNA 1	4.53714	16.8919	1.2684	0.00307055
167	RAB15	7	7	RAB15, member RAS oncogene family	1.14822	12.3865	2.45345	0.00082039
168	RALGAPA2	5	1	Ral GTPase activating protein catalytic alpha subunit 2	5.16873	13.2763	0.897959	0.0186068
169	RARRES1	7	3	retinoic acid receptor responder 1	0.488731	1901.85	8.83059	2.13189e-09
170	RBBP8NL	5	3	RBBP8 N-terminal like	0	6.57319	6.54134	2.03292e-34
171	RBM10	7	7	RNA binding motif protein 10	11.271	25.294	0.71654	0.00201747
172	RCAN2	7	3	regulator of calcineurin 2	0.127587	0.935086	1.86056	0.00519786
173	RECQL5	5	7	RecQ like helicase 5	9.29436	30.1298	1.07973	3.697e-06
174	RHBDF1	7	3	rhomboid 5 homolog 1	7.89527	18.8935	0.811376	0.0113487
175	RPH3AL	5	7	rabphilin 3A like (without C2 domains)	0.604844	2.23642	1.22164	0.0247957
176	RPS6	7	3	ribosomal protein S6	4125.03	9308.99	0.73009	0.00615114
177	RRAGA	7	7	Ras related GTP binding A	67.6347	200.671	0.989078	8.13483e-07
178	RRAGD	7	3	Ras related GTP binding D	0.748126	12.9033	2.97746	0.000207709
179	S100P	7	3	S100 calcium binding protein P	20.5265	2857.78	4.84876	8.06603e-91
180	SCPEP1	7	7	serine carboxypeptidase 1	80.9897	195.97	0.825278	0.0126274
181	SCRN1	5	7	secernin 1	27.4975	47.8276	0.46839	0.040284
182	SEC1P	7	7	secretory blood group 1, pseudogene	0.139173	1.66335	2.49037	0.000616835
183	SERTAD2	7	3	SERTA domain containing 2	12.3814	25.1031	0.627461	0.00409022
184	SLC12A2	7	3	solute carrier family 12 member 2	10.3534	29.1382	0.954102	2.6838e-06
185	SLC22A18	5	1	solute carrier family 22 member 18	7.16979	42.7765	1.81542	0.00272406
186	SLC22A18AS	7	7	solute carrier family 22 member 18 antisense	0.390814	8.85909	2.98191	7.47185e-08
187	SLC25A21-AS1	7	1	SLC25A21 antisense RNA 1	1.4614	4.36109	1.10251	0.0733453
188	SLC25A29	7	3	solute carrier family 25 member 29	9.79818	58.9711	1.71169	1.17737e-15
189	SLC25A36	7	7	solute carrier family 25 member 36	27.1583	46.7456	0.455115	0.0476427
190	SLC44A2	7	1	solute carrier family 44 member 2	8.22644	99.7412	2.52111	5.97494e-06
191	SLC47A1	5	1	solute carrier family 47 member 1	0.659935	2.49379	1.26455	0.0202364
192	SLC4A3	7	3	solute carrier family 4 member 3	4.51375	8.48868	0.540379	0.0836584
193	SLC52A3	7	3	solute carrier family 52 member 3	0.313063	14.616	3.722	1.41489e-19
194	SLC5A1	5	1	solute carrier family 5 member 1	0.013346	20.5925	7.31562	4.92646e-13
195	SLC9A3R1	7	7	SLC9A3 regulator 1	35.6456	141.848	1.33465	0.000969819
196	SLC9A7	7	1	solute carrier family 9 member A7	5.34532	10.9025	0.618657	0.00582065
197	SMCR8	7	3	SMCR8-C9orf72 complex subunit	7.09806	15.0504	0.657565	0.00265142
198	SNAI3	7	3	snail family transcriptional repressor 3	0.086232	0.883979	2.20673	0.0103272
199	SOBP	7	1	sine oculis binding protein homolog	0.0352339	0.666099	2.72587	0.000112523
200	SPEF2	7	1	sperm flagellar 2	1.03909	2.88052	0.956231	0.0371671
201	SPNS3	5	1	sphingolipid transporter 3 (putative)	0	0.357693	3.11611	5.82003e-05
202	SRCIN1	7	3	SRC kinase signaling inhibitor 1	1.35259	6.29191	1.45892	1.2319e-05
203	SREBF1	7	3	sterol regulatory element binding transcription factor 1	77.2979	259.392	1.19627	0.013831
204	ST3GAL6	7	7	ST3 beta-galactoside alpha-2,3-sialyltransferase 6	0.679623	2.82039	1.35922	0.00644868
205	STC2	7	1	stanniocalcin 2	13.6653	74.5239	1.83897	0.0489878
206	STEAP2	7	1	STEAP2 metalloreductase	1.27416	5.31975	1.5055	0.0703434
207	SULT2B1	5	7	sulfotransferase family 2B member 1	0.135135	18.6727	4.68982	2.96773e-09
208	SUSD2	5	3	sushi domain containing 2	11.4912	34.0287	1.01536	0.000304023
209	SYN3	7	1	synapsin III	0.428623	3.76944	2.10315	6.43951e-05
210	SYNGR2	7	3	synaptogyrin 2	59.714	158.302	0.880806	1.53551e-05
211	SYT12	7	3	synaptotagmin 12	2.26457	6.82356	1.09608	0.039616
212	TCEA2	5	7	transcription elongation factor A2	7.4161	21.7939	1.0991	0.0892916
213	TCF7	7	3	transcription factor 7	0.61351	29.2355	4.04147	9.16956e-06
214	TCFL5	7	3	transcription factor like 5	13.7194	26	0.544169	0.0355418
215	TCTEX1D2	7	7	Tctex1 domain containing 2	17.3957	50.7019	0.997878	0.00354351
216	TEKT3	5	7	tektin 3	0	0.192806	2.57637	0.000944071
217	TET1	7	7	tet methylcytosine dioxygenase 1	0.205079	0.853751	1.3325	0.0186068
218	TGM5	7	3	transglutaminase 5	0.225125	10.7712	3.76218	2.9423e-13
219	TGOLN2	7	7	trans-golgi network protein 2	31.0581	65.6185	0.653834	0.00242306
220	THEM5	5	3	thioesterase superfamily member 5	0.229534	2.7581	2.29748	0.00239375
221	TLE6	5	1	TLE family member 6, subcortical maternal complex member	0.261784	10.1429	3.54696	1.30786e-12
222	TMC7	7	1	transmembrane channel like 7	1.8849	7.7074	1.34074	0.000106604
223	TMEM105	7	1	TMEM105 long non-coding RNA	0.20054	1.53862	1.90779	0.00122129
224	TMEM178B	7	1	transmembrane protein 178B	0.0411575	2.08215	3.91844	2.38279e-11
225	TMEM30B	5	1	transmembrane protein 30B	0.0165267	9.63851	5.99814	4.74476e-16
226	TMEM38A	5	3	transmembrane protein 38A	4.19936	24.6881	1.72321	1.22548e-06
227	TMEM54	7	7	transmembrane protein 54	6.65769	61.8566	2.43538	0.0214004
228	TMPRSS13	7	3	transmembrane serine protease 13	0.0303511	15.5921	6.21449	1.43709e-09
229	TMPRSS4	5	1	transmembrane serine protease 4	0.0614291	36.7103	6.20043	1.71011e-10
230	TNFAIP2	5	1	TNF alpha induced protein 2	6.77041	77.9188	2.42483	1.21044e-07
231	TNFRSF19	7	3	TNF receptor superfamily member 19	0.757272	8.51248	2.32076	1.57284e-09
232	TNIP1	5	1	TNFAIP3 interacting protein 1	66.7504	118.324	0.489491	0.031883
233	TRIB2	7	3	tribbles pseudokinase 2	2.32949	26.651	2.36684	2.95343e-18
234	TRPV4	7	3	transient receptor potential cation channel subfamily V member 4	1.05146	72.0137	4.12357	3.67536e-60
235	TSC22D1	7	7	TSC22 domain family member 1	66.8486	162.171	0.805459	0.000114925
236	TSPAN15	5	7	tetraspanin 15	1.99608	34.1979	2.77882	2.46679e-17
237	TSPAN2	5	3	tetraspanin 2	0.0486161	3.53815	4.72376	0.00251679
238	TTC30A	7	1	tetratricopeptide repeat domain 30A	1.5362	4.46176	0.971588	0.00912014
239	UBE2R2	7	3	ubiquitin conjugating enzyme E2 R2	29.8174	49.9882	0.429273	0.0650851
240	UCA1	5	3	urothelial cancer associated 1	0.169589	55.1694	5.62646	6.94507e-34
241	VMP1	7	1	vacuole membrane protein 1	64.2914	180.497	0.943207	3.00509e-06
242	VTCN1	5	3	V-set domain containing T cell activation inhibitor 1	0	14.9804	7.28574	3.50065e-47
243	VWDE	7	1	von Willebrand factor D and EGF domains	0.685506	6.33261	2.16612	4.46501e-10
244	WNK2	7	3	WNK lysine deficient protein kinase 2	0.0215874	22.5867	7.37924	3.62375e-07
245	ZBTB12	7	1	zinc finger and BTB domain containing 12	3.77084	10.0988	0.919206	0.0214484
246	ZBTB39	7	1	zinc finger and BTB domain containing 39	2.1879	4.8859	0.708589	0.0296965
247	ZC3H12A	7	3	zinc finger CCCH-type containing 12A	15.9806	35.4707	0.712346	0.00182778
248	ZDHHC23	7	1	zinc finger DHHC-type containing 23	7.20147	13.8955	0.565673	0.0365015
249	ZFP62	7	3	ZFP62 zinc finger protein	13.1084	28.0761	0.706813	0.0443708
250	ZNF222	7	7	zinc finger protein 222	0.811008	3.82633	1.50638	0.00613258
251	ZNF233	5	7	zinc finger protein 233	0.0990929	1.55299	2.63533	0.000293119
252	ZNF234	7	1	zinc finger protein 234	2.77624	6.45681	0.811699	0.0735595
253	ZNF260	7	1	zinc finger protein 260	4.29189	11.2223	0.883949	0.000414651
254	ZNF274	7	7	zinc finger protein 274	5.82861	14.7474	0.840016	0.00442069
255	ZNF32	7	7	zinc finger protein 32	7.46169	25.5657	1.24502	0.0409125
256	ZNF501	7	7	zinc finger protein 501	0.0345491	0.743311	2.91804	0.00087188
257	ZNF513	7	3	zinc finger protein 513	7.47252	15.0795	0.646601	0.078863
258	ZNF518B	7	3	zinc finger protein 518B	0.0121083	1.90663	4.95838	6.22599e-07
259	ZNF577	5	7	zinc finger protein 577	1.58039	12.916	2.01025	9.94233e-06
260	ZNF621	7	7	zinc finger protein 621	6.53534	13.2609	0.635694	0.0107514
261	ZNF630	5	3	zinc finger protein 630	0.127998	2.62224	2.87834	0.000805215
262	ZNF681	7	1	zinc finger protein 681	0.121419	1.39262	2.45201	8.49571e-05
263	ZNF780A	7	7	zinc finger protein 780A	4.38157	11.0155	0.831228	0.00390697
264	ZNF785	7	1	zinc finger protein 785	3.45154	7.75382	0.729588	0.0384629

## Sheet: Fig3_wt_ca1a_downregulated
	extGene	wt.group	ca1a.group	GENENAME	WT	ca1a	b	qval
1	ABCC2	1	6	ATP binding cassette subfamily C member 2	21.4238	1.32885	-2.59122	0.00660333
2	ABI1	3	4	abl interactor 1	34.2294	14.5138	-0.908834	0.00988749
3	ACAT2	6	4	acetyl-CoA acetyltransferase 2	146.788	16.3019	-2.17376	0.000309882
4	ACBD6	1	4	acyl-CoA binding domain containing 6	73.4004	37.2819	-0.77512	0.000323805
5	ACIN1	3	4	apoptotic chromatin condensation inducer 1	81.2904	59.9766	-0.39944	0.0929321
6	ACTR3B	3	4	actin related protein 3B	7.76812	3.34332	-0.933644	0.0210981
7	ADAM9	6	4	ADAM metallopeptidase domain 9	116.345	76.5523	-0.51362	0.0244408
8	ADAT3	1	4	adenosine deaminase tRNA specific 3	4.36155	1.44032	-1.17023	0.0241417
9	ADCK2	3	4	aarF domain containing kinase 2	24.8852	12.1413	-0.806762	0.00155885
10	ADH5	4	4	alcohol dehydrogenase 5 (class III), chi polypeptide	141.437	56.3178	-0.983191	0.000932792
11	ADIPOR1	4	4	adiponectin receptor 1	254.933	105.683	-0.977109	1.47333e-06
12	AK1	1	6	adenylate kinase 1	57.9333	28.4478	-0.792895	0.000184542
13	ALDH1L2	1	4	aldehyde dehydrogenase 1 family member L2	18.6852	0.0603769	-5.85108	2.50906e-32
14	ALKBH3	6	4	alkB homolog 3, alpha-ketoglutaratedependent dioxygenase	22.5377	13.1439	-0.63729	0.0349846
15	ANKRD2	4	6	ankyrin repeat domain 2	23.9553	1.84478	-2.42371	0.00332603
16	APRT	4	4	adenine phosphoribosyltransferase	414.167	227.265	-0.706663	0.000806222
17	ARAF	6	4	A-Raf proto-oncogene, serine/threonine kinase	42.2942	30.0404	-0.439939	0.0945957
18	ARF5	4	4	ADP ribosylation factor 5	153.899	94.344	-0.587274	0.00768028
19	ARHGAP17	4	4	Rho GTPase activating protein 17	20.4774	11.2234	-0.697927	0.00614227
20	ARHGEF11	6	4	Rho guanine nucleotide exchange factor 11	17.6605	8.1427	-0.868195	5.38854e-05
21	ARID4B	1	4	AT-rich interaction domain 4B	22.5322	10.411	-0.860265	8.51196e-05
22	ARL5A	1	4	ADP ribosylation factor like GTPase 5A	34.0132	20.2546	-0.610315	0.00696204
23	ARL9	6	6	ADP ribosylation factor like GTPase 9	1.80362	0.0382886	-3.32701	4.8842e-05
24	ARMCX3	4	4	armadillo repeat containing X-linked 3	1.3749	0	-5.20227	1.69605e-18
25	ASAP1	4	4	ArfGAP with SH3 domain, ankyrin repeat and PH domain 1	25.7334	12.9554	-0.751189	0.0191289
26	ATG5	1	4	autophagy related 5	25.3217	16.4231	-0.528175	0.0279249
27	ATP8B2	1	6	ATPase phospholipid transporting 8B2	2.35807	0.158639	-2.55945	0.000184829
28	ATXN10	4	4	ataxin 10	71.1798	50.0688	-0.446421	0.052842
29	BAG2	4	4	BCL2 associated athanogene 2	44.0497	7.70873	-1.72016	0.00530198
30	BAP1	6	4	BRCA1 associated protein 1	40.7058	27.4665	-0.489381	0.0387079
31	BASP1	4	4	brain abundant membrane attached signal protein 1	98.0715	17.6907	-1.8012	2.57266e-19
32	BCL2L13	4	4	BCL2 like 13	34.0141	20.3648	-0.589992	0.0068405
33	BLZF1	3	4	basic leucine zipper nuclear factor 1	35.1871	18.2628	-0.751865	0.00225526
34	BMPR2	3	4	bone morphogenetic protein receptor type 2	9.89472	5.954	-0.581999	0.0174319
35	BRMS1L	1	4	BRMS1 like transcriptional repressor	14.7998	6.92088	-0.858551	0.0117795
36	BTBD7	3	4	BTB domain containing 7	10.8238	7.54925	-0.455252	0.063385
37	BTG3	4	4	BTG anti-proliferation factor 3	56.5669	33.6656	-0.592899	0.0654885
38	C19orf47	6	4	chromosome 19 open reading frame 47	16.4655	9.73625	-0.620255	0.041071
39	C8orf82	3	4	chromosome 8 open reading frame 82	17.9549	5.75615	-1.12903	0.0533215
40	CADM3	3	4	cell adhesion molecule 3	7.57464	0	-5.82901	0.000193294
41	CAV2	4	4	caveolin 2	106.115	47.9892	-0.882151	2.59567e-05
42	CC2D1B	1	4	coiled-coil and C2 domain containing 1B	18.6561	12.5507	-0.483756	0.0832156
43	CCBE1	4	4	collagen and calcium binding EGF domains 1	6.19746	0.24641	-3.11408	0.000134421
44	CCDC80	6	4	coiled-coil domain containing 80	39.9465	4.04306	-2.36318	7.01691e-29
45	CCND2	4	4	cyclin D2	8.56676	0.0146314	-6.29889	1.17244e-21
46	CCND3	3	4	cyclin D3	98.8265	26.9145	-1.37218	3.60169e-07
47	CCSER2	3	4	coiled-coil serine rich protein 2	13.0786	7.77474	-0.595247	0.0151631
48	CD40	6	6	CD40 molecule	1.33609	0.0507763	-3.4659	0.00255089
49	CD99L2	3	4	CD99 molecule like 2	22.7037	8.48926	-1.06575	1.65311e-06
50	CDC42BPA	6	4	CDC42 binding protein kinase alpha	18.3336	9.46565	-0.755378	0.000313932
51	CDH24	1	4	cadherin 24	7.04399	3.48198	-0.794352	0.0204975
52	CDK17	4	4	cyclin dependent kinase 17	13.6604	5.9452	-0.906391	0.000175916
53	CDKN2C	4	4	cyclin dependent kinase inhibitor 2C	30.6972	8.2285	-1.40322	1.93982e-07
54	CHFR	3	4	checkpoint with forkhead and ring finger domains	8.95379	3.36973	-1.07165	0.000743233
55	CLCA2	1	4	chloride channel accessory 2	60.3632	6.49106	-2.11353	0.0087875
56	CLDN23	3	4	claudin 23	2.48472	0.691231	-1.32628	0.0167322
57	CLEC2B	6	4	C-type lectin domain family 2 member B	3.22705	1.00696	-1.14141	0.0616652
58	CLK4	3	4	CDC like kinase 4	29.873	15.211	-0.7157	0.0962371
59	CMPK2	3	4	cytidine/uridine monophosphate kinase 2	0.488766	0	-3.08994	1.55714e-05
60	COL17A1	6	4	collagen type XVII alpha 1 chain	235.348	30.9664	-1.98121	0.00186464
61	COL6A1	3	4	collagen type VI alpha 1 chain	13.2023	2.22413	-1.81057	1.64391e-05
62	COMMD9	4	4	COMM domain containing 9	18.2607	6.09366	-1.19197	4.02946e-06
63	CRK	4	4	CRK proto-oncogene, adaptor protein	58.7707	38.2797	-0.522791	0.0193338
64	CRTC2	6	4	CREB regulated transcription coactivator 2	26.8071	15.6399	-0.636146	0.011401
65	CSRP1	6	4	cysteine and glycine rich protein 1	206.46	93.1401	-0.855672	0.0172334
66	CTDSP1	4	4	CTD small phosphatase 1	46.9347	29.492	-0.557106	0.0131243
67	CTF1	6	4	cardiotrophin 1	1.49429	0.174321	-2.08435	0.0047182
68	CXXC1	1	4	CXXC finger protein 1	26.4808	11.6928	-0.908029	6.12317e-05
69	DAAM1	1	6	dishevelled associated activator of morphogenesis 1	12.1177	4.3828	-1.11219	7.39001e-05
70	DBN1	6	4	drebrin 1	64.9066	44.7033	-0.468471	0.0403115
71	DDB1	3	4	damage specific DNA binding protein 1	220.007	76.7966	-1.04779	0.0716058
72	DEDD	1	4	death effector domain containing	36.1863	17.3009	-0.83373	0.000214012
73	DENR	6	4	density regulated re-initiation and release factor	68.1484	49.1103	-0.414091	0.0776901
74	DIAPH2	3	4	diaphanous related formin 2	7.53336	4.44904	-0.609464	0.0637535
75	DIP2B	1	4	disco interacting protein 2 homolog B	15.6115	9.68252	-0.572401	0.0150389
76	DLK2	4	4	delta like non-canonical Notch ligand 2	25.1368	3.78505	-1.80439	0.0176834
77	DNAAF2	3	4	dynein axonemal assembly factor 2	11.0988	6.63824	-0.583999	0.0665633
78	DNAJC11	6	4	DnaJ heat shock protein family (Hsp40) member C11	48.1411	34.1017	-0.433476	0.0623585
79	DNM1L	4	4	dynamin 1 like	47.7028	24.5016	-0.742146	0.00303126
80	DSC3	3	4	desmocollin 3	44.8805	10.6157	-1.3666	0.0738303
81	DTX3	1	6	deltex E3 ubiquitin ligase 3	0.769467	0.0370687	-2.73485	0.00208223
82	DUOX1	4	4	dual oxidase 1	10.5957	1.12103	-2.27529	4.22147e-06
83	DYM	6	4	dymeclin	27.7552	15.5244	-0.677572	0.00763767
84	DYNC1H1	6	4	dynein cytoplasmic 1 heavy chain 1	45.0026	28.7357	-0.543078	0.0152079
85	EDARADD	1	6	EDAR associated death domain	5.25303	0.465289	-2.2781	0.00807769
86	EFCAB2	3	4	EF-hand calcium binding domain 2	13.654	4.02758	-1.31423	1.17468e-06
87	EGFR	3	4	epidermal growth factor receptor	88.3046	25.6067	-1.20419	0.068958
88	EGLN1	3	6	egl-9 family hypoxia inducible factor 1	49.1853	20.5497	-0.956131	2.28482e-06
89	ELF4	1	4	E74 like ETS transcription factor 4	19.9552	10.0084	-0.778779	0.00058301
90	EMP1	1	4	epithelial membrane protein 1	216.081	76.9245	-1.1218	1.89632e-08
91	ENAH	3	4	ENAH actin regulator	38.1808	15.9195	-0.968567	1.91457e-06
92	ENDOG	6	4	endonuclease G	27.2334	15.1534	-0.683523	0.0372867
93	ERI3	3	4	ERI1 exoribonuclease family member 3	80.347	43.7093	-0.704766	0.00114132
94	ETV3	4	4	ETS variant transcription factor 3	14.0057	7.62367	-0.682939	0.0541012
95	EVC2	1	6	EvC ciliary complex subunit 2	1.88352	0	-5.94878	1.56651e-26
96	EVL	3	6	Enah/Vasp-like	38.9742	18.1109	-0.863408	0.000167373
97	EXOSC4	3	4	exosome component 4	72.0043	22.9932	-1.21887	3.24642e-05
98	EXT1	3	4	exostosin glycosyltransferase 1	34.922	23.6582	-0.478248	0.0378462
99	F2R	1	4	coagulation factor II thrombin receptor	12.6601	1.67464	-1.80243	0.0951886
100	FADS2	1	4	fatty acid desaturase 2	106.115	5.4368	-3.05469	5.30568e-56
101	FAM114A2	6	4	family with sequence similarity 114 member A2	17.3082	11.1688	-0.532453	0.0488329
102	FAM168B	3	4	family with sequence similarity 168 member B	58.2933	39.5633	-0.480268	0.0358324
103	FAM53A	1	4	family with sequence similarity 53 member A	1.68298	0.62157	-1.08288	0.0570691
104	FAM89A	4	4	family with sequence similarity 89 member A	22.3024	11.1863	-0.751347	0.0404929
105	FASTK	6	4	Fas activated serine/threonine kinase	44.7134	27.344	-0.588975	0.0131341
106	FASTKD1	6	4	FAST kinase domains 1	32.7573	23.6619	-0.419839	0.0832093
107	FBXO21	3	4	F-box protein 21	22.301	13.4687	-0.595576	0.00870513
108	FBXO28	3	4	F-box protein 28	38.2709	11.0719	-1.33009	1.00565e-11
109	FBXO31	4	4	F-box protein 31	12.4855	8.04541	-0.519719	0.063493
110	FDPS	1	4	farnesyl diphosphate synthase	709.317	183.214	-1.36952	0.00875697
111	FECH	1	4	ferrochelatase	11.3074	5.07789	-0.88769	6.90472e-05
112	FER	6	4	FER tyrosine kinase	11.6686	4.38883	-1.07866	0.006642
113	FERMT2	1	4	fermitin family member 2	22.6779	8.63452	-1.06006	3.94152e-06
114	FKBP9	1	4	FKBP prolyl isomerase 9	72.2257	45.1043	-0.56829	0.0147777
115	FLG	4	4	filaggrin	0.310235	0.0172348	-2.41913	0.0706484
116	FLI1	6	6	Fli-1 proto-oncogene, ETS transcription factor	3.92828	0.0249981	-4.10893	0.0248193
117	FLNA	1	4	filamin A	256.724	7.82099	-3.44752	1.08407e-08
118	FLOT2	6	4	flotillin 2	107.391	71.4815	-0.497328	0.0280225
119	FNTA	4	4	farnesyltransferase, CAAX box, alpha	76.4272	44.0953	-0.631621	0.00389599
120	FPGS	4	4	folylpolyglutamate synthase	57.3702	23.5811	-0.975358	3.73818e-06
121	FRS2	1	4	fibroblast growth factor receptor substrate 2	8.9362	4.72734	-0.713634	0.00354915
122	FRYL	6	4	FRY like transcription coactivator	14.3467	9.17301	-0.532909	0.0479288
123	FSTL3	1	4	follistatin like 3	138.219	16.3216	-2.22698	3.5368e-32
124	GALNT15	4	6	polypeptide N-acetylgalactosaminyltransferase 15	1.2445	0.509005	-0.962719	0.0900662
125	GALNT2	1	4	polypeptide N-acetylgalactosaminyltransferase 2	104.244	45.992	-0.911541	8.32569e-06
126	GGPS1	3	4	geranylgeranyl diphosphate synthase 1	37.1713	16.3516	-0.916789	1.76853e-05
127	GHITM	4	4	growth hormone inducible transmembrane protein	229.363	156.685	-0.473644	0.0425535
128	GIT1	3	4	GIT ArfGAP 1	40.0556	23.6544	-0.60883	0.00528311
129	GJA3	1	4	gap junction protein alpha 3	3.28802	0.129919	-3.25039	6.80063e-08
130	GLDC	4	4	glycine decarboxylase	9.03845	0.0657983	-4.89203	5.40959e-16
131	GPHN	4	4	gephyrin	15.7424	10.2559	-0.517441	0.0391573
132	GPM6B	3	4	glycoprotein M6B	27.1009	2.7176	-2.36141	1.12231e-13
133	GPS2	4	4	G protein pathway suppressor 2	44.1287	31.6039	-0.431641	0.0942373
134	GPSM2	1	4	G protein signaling modulator 2	48.9823	14.6713	-1.28701	1.70122e-10
135	GRB10	4	6	growth factor receptor bound protein 10	17.7214	5.24153	-1.29827	3.61052e-09
136	GUCY2D	3	4	guanylate cyclase 2D, retinal	0.0866844	0.00658693	-2.11188	0.0226035
137	GUK1	4	4	guanylate kinase 1	535.205	171.814	-1.22165	5.57018e-07
138	HAUS3	6	4	HAUS augmin like complex subunit 3	8.9781	5.50396	-0.570619	0.0327132
139	HDHD2	4	4	haloacid dehalogenase like hydrolase domain containing 2	22.3464	10.1828	-0.873994	0.000878606
140	HECW1	3	4	HECT, C2 and WW domain containing E3 ubiquitin protein ligase 1	0.222045	0.0402312	-1.72379	0.0348369
141	HIP1	1	4	huntingtin interacting protein 1	10.482	4.21835	-0.938095	0.0370171
142	HMGCR	3	4	3-hydroxy-3-methylglutaryl-CoA reductase	97.4498	33.9466	-1.14904	5.28878e-09
143	HMGN5	3	6	high mobility group nucleosome binding domain 5	19.3294	4.18279	-1.53468	0.00507937
144	HNRNPC	1	6	heterogeneous nuclear ribonucleoprotein C	625.911	405.915	-0.528757	0.0397187
145	HNRNPH2	3	4	heterogeneous nuclear ribonucleoprotein H2	51.4787	36.3468	-0.442943	0.0786168
146	HSD17B11	4	4	hydroxysteroid 17-beta dehydrogenase 11	14.1738	1.52457	-2.29394	3.869e-09
147	HSPB11	1	4	heat shock protein family B (small) member 11	90.8443	57.766	-0.533802	0.0404783
148	HSPB8	6	4	heat shock protein family B (small) member 8	12.089	0.368154	-3.54774	3.86495e-15
149	HTATSF1	6	4	HIV-1 Tat specific factor 1	36.454	26.409	-0.407539	0.08982
150	HTR7	1	4	5-hydroxytryptamine receptor 7	1.36996	0.343139	-1.32172	0.0715294
151	HYAL3	4	6	hyaluronidase 3	10.5338	5.5516	-0.739259	0.0610399
152	IDH3A	4	4	isocitrate dehydrogenase (NAD(+)) 3 catalytic subunit alpha	59.7057	37.4438	-0.55143	0.0128075
153	IER5	3	4	immediate early response 5	43.1164	26.3838	-0.572579	0.0144595
154	IFITM2	4	6	interferon induced transmembrane protein 2	679.308	70.6829	-2.36789	2.15509e-36
155	IGFBP6	3	4	insulin like growth factor binding protein 6	38.2089	15.1091	-0.949604	0.0870709
156	IGFL2	1	4	IGF like family member 2	0.570094	0	-2.70625	0.000563474
157	IL6R	6	4	interleukin 6 receptor	14.4698	1.30469	-2.28872	0.00477939
158	IMPAD1	4	4	inositol monophosphatase domain containing 1	34.0651	22.5777	-0.486141	0.0789996
159	IQGAP2	4	4	IQ motif containing GTPase activating protein 2	0.859633	0.0964488	-2.2445	0.000220598
160	ITGA4	4	4	integrin subunit alpha 4	2.49735	0.0921224	-2.91887	0.0261476
161	JOSD1	1	4	Josephin domain containing 1	47.1463	30.7702	-0.519779	0.020516
162	KATNA1	6	4	katanin catalytic subunit A1	22.198	11.9726	-0.712373	0.0157991
163	KATNAL1	1	4	katanin catalytic subunit A1 like 1	6.14425	2.14428	-1.14651	1.20586e-05
164	KCTD10	1	4	potassium channel tetramerization domain containing 10	28.8923	15.7393	-0.700203	0.00122099
165	KCTD8	1	4	potassium channel tetramerization domain containing 8	0.396021	0	-3.74584	3.63329e-08
166	KRT222	1	6	keratin 222	2.90073	0.0147506	-4.74075	6.67379e-12
167	LCP1	4	4	lymphocyte cytosolic protein 1	46.3587	2.03749	-2.71765	0.0583455
168	LGALS7B	3	4	galectin 7B	4.04688	0.0782078	-3.46454	4.92256e-06
169	LINC00526	6	4	long intergenic non-protein coding RNA 526	0.762586	0	-3.49113	6.18099e-07
170	LINC00665	3	6	long intergenic non-protein coding RNA 665	19.1461	0.818178	-3.22394	1.71707e-13
171	LIX1L	1	4	limb and CNS expressed 1 like	25.3863	5.28475	-1.65756	1.12001e-07
172	LOC100126784	4	4	uncharacterized LOC100126784	0.818712	0.107518	-1.84787	0.0405664
173	LRP4	3	4	LDL receptor related protein 4	1.04365	0.198998	-1.71493	0.00457042
174	LRRC8E	6	4	leucine rich repeat containing 8 VRAC subunit E	14.3908	8.16881	-0.635501	0.042836
175	LRRK2	6	6	leucine rich repeat kinase 2	2.06015	0.00740888	-5.1346	0.00133632
176	LTBP1	3	4	latent transforming growth factor beta binding protein 1	32.7723	6.44658	-1.55673	0.0417359
177	MALT1	3	4	MALT1 paracaspase	17.6107	4.49963	-1.45615	4.77349e-11
178	MAMLD1	4	4	mastermind like domain containing 1	3.22175	1.29077	-1.00541	0.0163279
179	MAPK4	6	4	mitogen-activated protein kinase 4	2.77183	0.511124	-1.56008	0.073924
180	MAPK6	4	4	mitogen-activated protein kinase 6	68.1824	26.8967	-0.985106	0.00241809
181	MAPKAPK2	1	4	MAPK activated protein kinase 2	76.7049	37.6215	-0.806584	9.10153e-05
182	MB21D2	1	4	Mab-21 domain containing 2	2.65539	0.646648	-1.51216	0.00167577
183	MBNL1	1	6	muscleblind like splicing regulator 1	50.3795	31.5389	-0.563142	0.0109982
184	MCL1	4	4	MCL1 apoptosis regulator, BCL2 family member	355.244	127.354	-1.1208	1.07895e-07
185	MDM2	4	4	MDM2 proto-oncogene	29.3191	15.405	-0.738981	0.000705705
186	MED10	3	4	mediator complex subunit 10	40.734	23.0773	-0.659353	0.0233712
187	MED13L	6	4	mediator complex subunit 13L	13.8435	7.63719	-0.657828	0.0332801
188	MEX3B	6	4	mex-3 RNA binding family member B	0.848442	0.16326	-1.67352	0.00702833
189	MMS19	3	4	MMS19 homolog, cytosolic iron-sulfur assembly component	50.3342	30.0647	-0.595078	0.0064422
190	MPP6	3	4	membrane palmitoylated protein 6	12.0327	6.28951	-0.707598	0.0565848
191	MRPL24	3	4	mitochondrial ribosomal protein L24	189.829	141.106	-0.398887	0.0931958
192	MRPL49	3	4	mitochondrial ribosomal protein L49	48.62	34.2278	-0.43849	0.0665633
193	MSH3	6	4	mutS homolog 3	11.0642	7.64324	-0.464741	0.091017
194	NAGPA	3	4	N-acetylglucosamine-1-phosphodiester alpha-N-acetylglucosaminidase	10.6254	6.05902	-0.658316	0.0941817
195	NAP1L4	3	4	nucleosome assembly protein 1 like 4	106.782	74.9774	-0.442759	0.0558647
196	NAPEPLD	3	4	N-acyl phosphatidylethanolamine phospholipase D	6.88709	4.15257	-0.572194	0.0607623
197	NAV1	6	4	neuron navigator 1	10.191	4.49416	-0.848628	0.083485
198	NAV2	1	4	neuron navigator 2	28.7134	8.34309	-1.32884	2.11032e-11
199	NDFIP2	4	4	Nedd4 family interacting protein 2	48.3195	20.757	-0.879016	0.0419
200	NDUFA5	1	4	NADH:ubiquinone oxidoreductase subunit A5	78.7645	55.899	-0.421465	0.0721347
201	NDUFS2	4	4	NADH:ubiquinone oxidoreductase core subunit S2	170.21	92.7456	-0.702135	0.000932792
202	NEDD4L	1	4	NEDD4 like E3 ubiquitin protein ligase	31.8459	12.7357	-0.943214	0.0385508
203	NENF	1	4	neudesin neurotrophic factor	187.11	64.0297	-1.16799	6.2296e-09
204	NME7	1	4	NME/NM23 family member 7	27.2607	8.90178	-1.21527	1.02886e-05
205	NPC1	4	4	NPC intracellular cholesterol transporter 1	29.5864	15.0986	-0.768388	0.000459918
206	NR3C1	3	4	nuclear receptor subfamily 3 group C member 1	37.1962	16.3217	-0.876459	0.0107514
207	NRSN2	3	4	neurensin 2	8.88499	2.41238	-1.39793	0.000164672
208	NTPCR	6	4	nucleoside-triphosphatase, cancer-related	98.0458	49.9106	-0.775776	0.00189951
209	NUB1	6	4	negative regulator of ubiquitin like proteins 1	59.2121	19.2813	-1.2179	5.12178e-09
210	NUBP2	1	4	nucleotide binding protein 2	71.2818	35.4045	-0.790557	0.000449407
211	NUCKS1	6	4	nuclear casein kinase and cyclin dependent kinase substrate 1	251.814	88.6889	-1.1163	8.97752e-06
212	OLFML3	1	6	olfactomedin like 3	0.917034	0	-4.25674	2.80428e-11
213	OSBPL10	3	4	oxysterol binding protein like 10	33.5539	18.8156	-0.67351	0.00175126
214	OXR1	4	4	oxidation resistance 1	32.3239	19.9798	-0.547908	0.0844532
215	PCDH9	6	4	protocadherin 9	3.96859	0.266354	-2.60407	0.000171278
216	PCGF5	1	4	polycomb group ring finger 5	28.9681	18.8447	-0.516578	0.0237807
217	PDE7B	1	6	phosphodiesterase 7B	3.0911	0.0576011	-3.61674	0.00120961
218	PEA15	1	4	proliferation and apoptosis adaptor protein 15	159.659	34.6958	-1.58165	3.01565e-06
219	PEF1	6	4	penta-EF-hand domain containing 1	58.618	41.199	-0.449523	0.0593734
220	PES1	6	4	pescadillo ribosomal biogenesis factor 1	104.337	48.3176	-0.83872	0.00533741
221	PHACTR2	1	4	phosphatase and actin regulator 2	6.06219	3.0037	-0.794478	0.00118722
222	PI4K2B	3	4	phosphatidylinositol 4-kinase type 2 beta	30.6946	13.7196	-0.884845	5.38854e-05
223	PIK3C3	6	4	phosphatidylinositol 3-kinase catalytic subunit type 3	20.5909	9.1564	-0.879764	0.000549778
224	PIP5K1A	6	4	phosphatidylinositol-4-phosphate 5-kinase type 1 alpha	64.2941	30.7	-0.833127	5.08531e-05
225	PITPNA	4	4	phosphatidylinositol transfer protein alpha	60.5167	36.7908	-0.588718	0.0123079
226	PKP2	3	4	plakophilin 2	23.832	15.4396	-0.528525	0.0213504
227	PLCE1	1	4	phospholipase C epsilon 1	0.685448	0.149124	-1.59286	0.00863243
228	PLP2	4	4	proteolipid protein 2	550.835	210.512	-1.06311	1.15156e-07
229	PMM1	6	4	phosphomannomutase 1	40.8165	19.4687	-0.807973	0.00557372
230	POLR2A	4	4	RNA polymerase II subunit A	46.8928	19.3077	-0.982066	1.01578e-06
231	POLR3B	6	4	RNA polymerase III subunit B	10.8631	4.8283	-0.895373	0.000746434
232	PPFIA2	1	4	PTPRF interacting protein alpha 2	0.315825	0	-4.05567	4.62167e-09
233	PPP1CA	4	4	protein phosphatase 1 catalytic subunit alpha	189.122	100.195	-0.722593	0.000590303
234	PPP2CB	6	4	protein phosphatase 2 catalytic subunit beta	85.4551	51.4475	-0.605382	0.00536089
235	PRCC	6	4	proline rich mitotic checkpoint control factor	75.2178	31.9641	-0.950768	3.28994e-06
236	PRKAB2	1	4	protein kinase AMP-activated non-catalytic subunit beta 2	24.0393	9.38901	-0.947985	0.0775028
237	PSEN1	1	4	presenilin 1	29.6223	20.4904	-0.440801	0.0948204
238	PSMB5	4	4	proteasome 20S subunit beta 5	267.818	165.185	-0.57055	0.00970421
239	PSMD6	3	4	proteasome 26S subunit, non-ATPase 6	106.625	67.978	-0.531111	0.0403232
240	PTGER2	3	4	prostaglandin E receptor 2	0.613708	0.0419924	-2.52083	0.0029923
241	PTGFR	1	4	prostaglandin F receptor	0.185019	0.0406664	-1.53081	0.0685676
242	PTMS	4	4	parathymosin	311.035	139.667	-0.858966	0.0280336
243	PTPN14	6	4	protein tyrosine phosphatase non-receptor type 14	43.5229	7.83356	-1.57319	0.0875463
244	PUF60	3	4	poly(U) binding splicing factor 60	169.508	75.5245	-0.865644	0.0201404
245	RAB11FIP2	6	4	RAB11 family interacting protein 2	7.99342	3.66146	-0.83664	0.0113838
246	RAMP1	4	4	receptor activity modifying protein 1	34.943	0.161436	-5.29538	1.67444e-15
247	RANBP10	4	4	RAN binding protein 10	10.9709	5.9615	-0.679545	0.00863547
248	RDX	3	4	radixin	57.4083	37.087	-0.530589	0.0170946
249	RHOG	4	4	ras homolog family member G	46.6274	30.9816	-0.495346	0.0624405
250	RIC8A	4	4	RIC8 guanine nucleotide exchange factor A	70.0038	35.4415	-0.750988	0.0127336
251	RIPK1	1	6	receptor interacting serine/threonine kinase 1	11.3793	7.81378	-0.471322	0.0948057
252	RNF138	3	4	ring finger protein 138	17.1095	6.76079	-1.01349	4.77676e-05
253	RNF182	3	4	ring finger protein 182	0.885836	0.305123	-1.14417	0.0881368
254	RNF32	6	4	ring finger protein 32	3.31381	1.41872	-0.932064	0.0879648
255	RNPEP	3	4	arginyl aminopeptidase	183.301	65.8758	-1.11614	1.93935e-08
256	ROS1	3	6	ROS proto-oncogene 1, receptor tyrosine kinase	38.0664	11.3952	-1.2321	0.00468515
257	RPP25	6	6	ribonuclease P and MRP subunit p25	1.88419	0.0212415	-4.02723	0.00626955
258	RPRD1A	4	4	regulation of nuclear pre-mRNA domain containing 1A	52.7334	26.6929	-0.774351	0.000227995
259	RPS19BP1	4	4	ribosomal protein S19 binding protein 1	115.995	52.5476	-0.851376	0.0309155
260	RPS6KA3	6	6	ribosomal protein S6 kinase A3	15.965	9.06641	-0.650259	0.00274961
261	RRAS2	4	4	RAS related 2	62.0371	27.8998	-0.895207	1.58522e-05
262	S100A11	4	4	S100 calcium binding protein A11	1814.01	1120.87	-0.573451	0.033718
263	SCCPDH	1	4	saccharopine dehydrogenase (putative)	38.7664	10.6865	-1.3622	4.82742e-08
264	SCRIB	1	4	scribble planar cell polarity protein	39.2772	21.3867	-0.690888	0.00112765
265	SEC24B	3	4	SEC24 homolog B, COPII coat complex component	25.7902	16.6044	-0.534894	0.0178888
266	SENP3-EIF4A1	4	6	SENP3-EIF4A1 readthrough (NMD candidate)	960.488	639.158	-0.491161	0.0552983
267	SERPINB5	6	6	serpin family B member 5	359.471	87.1171	-1.51382	5.93867e-15
268	SERPING1	3	4	serpin family G member 1	1.33786	0	-4.5573	1.78446e-13
269	SF1	3	4	splicing factor 1	124.935	85.7655	-0.458347	0.0478786
270	SF3B5	1	4	splicing factor 3b subunit 5	205.143	135.114	-0.52029	0.0214241
271	SGK3	3	4	serum/glucocorticoid regulated kinase family member 3	4.96458	0.434797	-2.5001	9.92283e-06
272	SH3BP5L	1	4	SH3 binding domain protein 5 like	34.6657	13.4782	-1.03921	8.02773e-07
273	SIPA1	4	4	signal-induced proliferation-associated 1	5.60834	1.10617	-1.68793	1.8382e-05
274	SIPA1L2	4	6	signal induced proliferation associated 1 like 2	4.95719	2.61983	-0.719249	0.0333812
275	SLAIN2	6	4	SLAIN motif family member 2	18.2854	9.66833	-0.731405	0.00137168
276	SLC16A2	4	4	solute carrier family 16 member 2	22.1931	2.37262	-2.31777	6.95498e-20
277	SLC18B1	6	4	solute carrier family 18 member B1	27.1177	13.7174	-0.77725	0.00440597
278	SLC27A3	6	4	solute carrier family 27 member 3	33.3072	6.37362	-1.67194	0.000167577
279	SLC36A4	6	4	solute carrier family 36 member 4	22.4066	6.50097	-1.28162	0.00145775
280	SLC39A14	3	4	solute carrier family 39 member 14	50.7467	30.4143	-0.57667	0.0945957
281	SLC4A2	6	4	solute carrier family 4 member 2	63.1778	18.1014	-1.3412	4.97781e-12
282	SLCO2A1	1	4	solute carrier organic anion transporter family member 2A1	0.705671	0.0408989	-2.6085	0.000695164
283	SLFN13	1	4	schlafen family member 13	7.56262	0.0591097	-4.71382	2.87185e-11
284	SMAD1	4	4	SMAD family member 1	15.636	7.25268	-0.862412	0.00127639
285	SMARCD1	6	4	SWI/SNF related, matrix associated, actin dependent regulator of chromatin, subfamily d, member 1	33.1526	21.3629	-0.531635	0.0200896
286	SNAI2	6	6	snail family transcriptional repressor 2	41.4078	4.0706	-2.41493	1.73741e-21
287	SNAPC2	4	4	small nuclear RNA activating complex polypeptide 2	19.3365	10.0211	-0.740577	0.0252542
288	SNAPIN	4	4	SNAP associated protein	55.3514	29.5799	-0.728265	0.00571321
289	SNRK	4	4	SNF related kinase	8.59433	5.55228	-0.532733	0.0558647
290	SP3	4	4	Sp3 transcription factor	26.2945	16.5536	-0.552617	0.0123902
291	SP5	1	4	Sp5 transcription factor	0.434329	0.0256922	-2.7799	0.00219467
292	SRP72	3	4	signal recognition particle 72	94.7699	56.3481	-0.607303	0.00535997
293	SS18	6	4	SS18 subunit of BAF chromatin remodeling complex	47.483	21.5041	-0.887557	1.58522e-05
294	ST6GAL2	3	4	ST6 beta-galactoside alpha-2,6-sialyltransferase 2	0.361036	0.0862173	-1.60671	0.0411276
295	ST7	4	4	suppression of tumorigenicity 7	17.6973	5.68789	-1.22341	2.90811e-05
296	STAG1	6	4	stromal antigen 1	14.942	9.76109	-0.503208	0.0629726
297	STX10	4	4	syntaxin 10	57.0775	39.4252	-0.466182	0.0643705
298	SVEP1	6	4	sushi, von Willebrand factor type A, EGF and pentraxin domain containing 1	6.86104	0.0961022	-4.34844	2.74044e-21
299	SYDE1	3	4	synapse defective Rho GTPase homolog 1	8.58636	1.35663	-1.84168	0.000923019
300	SYK	6	4	spleen associated tyrosine kinase	4.30499	0.703223	-1.81553	0.000291361
301	SYNCRIP	6	4	synaptotagmin binding cytoplasmic RNA interacting protein	132.264	61.939	-0.807557	0.0457834
302	TAF4B	4	6	TATA-box binding protein associated factor 4b	6.01782	2.3784	-1.02194	0.00135916
303	TAF5L	3	4	TATA-box binding protein associated factor 5 like	34.5842	11.8336	-1.14868	7.36449e-07
304	TARBP1	4	4	TAR (HIV-1) RNA binding protein 1	25.565	17.7383	-0.455175	0.0489179
305	TBX3	6	4	T-box transcription factor 3	5.23133	1.81377	-1.15208	0.000630664
306	TCN2	6	4	transcobalamin 2	1.68995	0.102417	-2.87375	2.92572e-05
307	TDRD5	6	4	tudor domain containing 5	3.88097	0	-6.27621	1.36957e-30
308	TEAD4	3	4	TEA domain transcription factor 4	23.9359	11.3657	-0.813416	0.00882575
309	TGFB1I1	1	4	transforming growth factor beta 1 induced transcript 1	18.122	5.79298	-1.21447	0.000105947
310	TGFBI	1	4	transforming growth factor beta induced	1253.31	51.4355	-3.07934	8.8202e-05
311	TGFBRAP1	1	4	transforming growth factor beta receptor associated protein 1	19.9328	14.0657	-0.442986	0.0948459
312	THAP4	4	4	THAP domain containing 4	57.1058	35.6461	-0.552472	0.0441813
313	THOC7	1	4	THO complex 7	133.338	91.9427	-0.471924	0.0427111
314	TLL1	3	4	tolloid like 1	3.25896	0.0492477	-4.25587	2.68528e-15
315	TM2D2	1	4	TM2 domain containing 2	18.5758	10.689	-0.647871	0.00851244
316	TMEM164	6	4	transmembrane protein 164	27.9433	10.6924	-1.03161	9.19698e-06
317	TMEM237	3	4	transmembrane protein 237	35.0724	19.2433	-0.673185	0.0144223
318	TMEM248	4	4	transmembrane protein 248	38.1411	26.4133	-0.462629	0.0433522
319	TOMM20	1	4	translocase of outer mitochondrial membrane 20	334.971	143.741	-0.939597	1.13782e-05
320	TOP2B	6	4	DNA topoisomerase II beta	45.219	29.6501	-0.503295	0.0311777
321	TRIM11	3	4	tripartite motif containing 11	31.3767	17.8258	-0.645943	0.00535041
322	TRIM26	6	4	tripartite motif containing 26	27.6769	18.1456	-0.512874	0.0287512
323	TSHZ1	4	4	teashirt zinc finger homeobox 1	8.97795	2.95316	-1.20471	1.03862e-05
324	TWIST2	1	4	twist family bHLH transcription factor 2	15.7403	1.19287	-2.63691	1.34823e-09
325	UBC	6	4	ubiquitin C	584.647	360.001	-0.559683	0.0349846
326	UBE2B	1	4	ubiquitin conjugating enzyme E2 B	48.7394	30.1317	-0.568672	0.0104451
327	UBE2E3	4	4	ubiquitin conjugating enzyme E2 E3	94.9848	61.0128	-0.540912	0.0158034
328	UBE2Q1	3	4	ubiquitin conjugating enzyme E2 Q1	68.5331	26.2855	-1.05396	1.21811e-07
329	UBQLN1	1	4	ubiquilin 1	83.442	56.2644	-0.472134	0.0668221
330	UBR3	4	4	ubiquitin protein ligase E3 component n-recognin 3	15.8506	6.84797	-0.918102	4.48006e-05
331	UBR5	4	4	ubiquitin protein ligase E3 component n-recognin 5	28.1102	13.8858	-0.796859	0.00012706
332	USP12	3	4	ubiquitin specific peptidase 12	17.052	9.99882	-0.626902	0.00743171
333	USP3	3	4	ubiquitin specific peptidase 3	24.1673	9.33693	-1.02804	0.000921237
334	UTP14A	1	4	UTP14A small subunit processome component	38.1116	21.6007	-0.657358	0.00357523
335	VPS51	1	4	VPS51 subunit of GARP complex	34.4297	20.2563	-0.622588	0.00615064
336	VSTM2L	4	4	V-set and transmembrane domain containing 2 like	17.9758	2.41381	-1.79924	0.0885469
337	WDR12	6	4	WD repeat domain 12	39.7544	24.5684	-0.564487	0.0152074
338	WDR37	6	4	WD repeat domain 37	13.6387	5.29118	-0.998412	0.00584301
339	WDR7	6	4	WD repeat domain 7	4.77042	2.26	-0.825013	0.00560751
340	WDR74	6	4	WD repeat domain 74	61.1466	36.6353	-0.587543	0.0546223
341	WDR82	1	4	WD repeat domain 82	74.072	50.0591	-0.486313	0.0333704
342	WEE1	3	4	WEE1 G2 checkpoint kinase	23.3143	12.9861	-0.651181	0.0507765
343	WNK1	4	4	WNK lysine deficient protein kinase 1	43.7449	24.2466	-0.662204	0.00631926
344	WSB2	1	4	WD repeat and SOCS box containing 2	64.9479	47.3048	-0.412875	0.0785984
345	ZBTB24	4	4	zinc finger and BTB domain containing 24	7.59538	4.11569	-0.703274	0.0169132
346	ZEB2	4	4	zinc finger E-box binding homeobox 2	3.79548	0.11208	-3.11045	0.0116799
347	ZFYVE9	4	4	zinc finger FYVE-type containing 9	12.0539	7.51722	-0.55887	0.0264613
348	ZNF136	6	4	zinc finger protein 136	2.31927	0.0462233	-3.75982	1.86451e-08
349	ZNF205	3	4	zinc finger protein 205	11.1671	6.26555	-0.668065	0.0606107
350	ZNF219	6	4	zinc finger protein 219	24.0501	6.73401	-1.34829	1.08407e-08
351	ZNF253	6	4	zinc finger protein 253	1.09704	0.330767	-1.21159	0.0753685
352	ZNF318	3	4	zinc finger protein 318	9.65018	6.25852	-0.519778	0.0431635
353	ZNF354C	4	4	zinc finger protein 354C	2.68644	0	-5.48373	2.72663e-21
354	ZNF385B	3	4	zinc finger protein 385B	0.916563	0.0733752	-2.51391	0.00231212
355	ZNF41	1	4	zinc finger protein 41	6.9908	3.98678	-0.648808	0.0744816
356	ZNF443	1	4	zinc finger protein 443	1.16715	0	-4.86592	2.11412e-15
357	ZNF528	3	4	zinc finger protein 528	1.84896	0.166445	-2.45837	1.36598e-06
358	ZNF605	4	4	zinc finger protein 605	5.02939	2.93327	-0.593882	0.0949096
359	ZNF618	1	4	zinc finger protein 618	6.93802	4.11238	-0.598456	0.0211224
360	ZNF672	6	4	zinc finger protein 672	25.3942	8.87191	-1.12414	1.77175e-05
361	ZNF696	1	4	zinc finger protein 696	3.88364	1.90886	-0.800905	0.0361182
362	ZNF71	3	4	zinc finger protein 71	3.20912	0.00769784	-5.48161	1.80142e-17
363	ZNF777	4	4	zinc finger protein 777	10.7096	5.16264	-0.823907	0.00627869
364	ZNF880	4	4	zinc finger protein 880	3.63348	0.130415	-3.25204	0.00425264
365	ZYG11B	1	4	zyg-11 family member B, cell cycle regulator	10.4766	5.74886	-0.663855	0.0242224
