# Supplementary material for: Multiple roles of H2A.Z in regulating promoter chromatin architecture in human cells
Source: Nat Commun. 2021 May 5;12:2524. doi: 10.1038/s41467-021-22688-x (PMC8100287; doi:10.1038/s41467-021-22688-x)
Supplement: Supplementary file 7 — Supplementary Data 4 [file 41467_2021_22688_MOESM7_ESM.xlsx]

## Sheet: Fig2_10A_shZ_downregulated
	ID	Description	GeneRatio	BgRatio	pvalue	p.adjust	qvalue	geneID	Count
1	ONDER_CDH1_TARGETS_2_DN	ONDER_CDH1_TARGETS_2_DN	25/262	473/38040	4.65545e-15	5.55674e-11	3.94684e-11	CA2/CST6/DUSP6/EDN1/F3/FLRT3/LAMA3/MARK1/NAV3/NFE2L3/PRKCZ/PRRG4/PTHLH/PTPRE/PTPRF/RAB25/SAA1/SCEL/SDC4/SIRPA/SPRR1A/TACSTD2/TFRC/ZBED2/ZNF185	25
2	LIN_SILENCED_BY_TUMOR_MICROENVIRONMENT	LIN_SILENCED_BY_TUMOR_MICROENVIRONMENT	12/262	107/38040	1.22943e-11	7.33721e-08	5.21147e-08	A2ML1/CST6/EMP1/EPB41L1/IKZF2/KRT4/MXD1/MYO5B/RAB11FIP1/SCEL/SPRR1A/VSTM2L	12
3	CHARAFE_BREAST_CANCER_LUMINAL_VS_BASAL_DN	CHARAFE_BREAST_CANCER_LUMINAL_VS_BASAL_DN	20/262	454/38040	7.28364e-11	2.89792e-07	2.05833e-07	ANXA1/ANXA2/ARHGAP23/BTG3/DNAJB4/EMP1/F3/FAP/FBLIM1/GFOD1/GJC1/IGF2BP2/IGFBP7/LAMA3/MICALL1/PLS3/RGCC/RND3/SAA1/SIRPA	20
4	LIM_MAMMARY_STEM_CELL_UP	LIM_MAMMARY_STEM_CELL_UP	20/262	470/38040	1.34008e-10	3.44396e-07	2.44618e-07	BACH1/CARD10/DMWD/DUSP6/FGFRL1/GJC1/GNB4/GSN/IGFBP3/LAMA1/LAMA3/LCAT/MYL9/PLS3/POSTN/PTPRE/RND3/SMIM13/TES/WIPF1	20
5	HALLMARK_EPITHELIAL_MESENCHYMAL_TRANSITION	HALLMARK_EPITHELIAL_MESENCHYMAL_TRANSITION	14/262	200/38040	1.44268e-10	3.44396e-07	2.44618e-07	COL6A3/ECM1/FAP/IGFBP3/ITGB3/JUN/LAMA1/LAMA3/MGP/MYL9/POSTN/PTHLH/SDC4/WIPF1	14
6	ESC_V6.5_UP_EARLY.V1_DN	ESC_V6.5_UP_EARLY.V1_DN	13/262	175/38040	3.17937e-10	6.32483e-07	4.4924e-07	ANXA1/ANXA2/C16orf74/EMP1/FAP/GSN/IGFBP3/IGFBP7/LAMA1/MGP/MRAS/RASSF8/ZADH2	13
7	DELYS_THYROID_CANCER_UP	DELYS_THYROID_CANCER_UP	19/262	445/38040	3.71963e-10	6.34251e-07	4.50495e-07	ALOX5AP/ANXA1/ANXA2/CST6/DUSP6/ECM1/FAP/IGF2BP2/IGFBP3/LIF/MGRN1/NFE2L3/PHLDA2/PTPRE/PTPRF/SCEL/SDC4/SYNGR2/TACSTD2	19
8	RICKMAN_TUMOR_DIFFERENTIATED_WELL_VS_POORLY_DN	RICKMAN_TUMOR_DIFFERENTIATED_WELL_VS_POORLY_DN	17/262	379/38040	1.53286e-09	2.04957e-06	1.45577e-06	ARF4/BACH1/CARD10/CERS3/DLGAP4/FBLIM1/KLC3/KRT80/LPAR5/MICALL1/MXD1/OVOL1/PLS3/PTHLH/SNRK/TES/ZBED2	17
9	HALLMARK_TNFA_SIGNALING_VIA_NFKB	HALLMARK_TNFA_SIGNALING_VIA_NFKB	13/262	200/38040	1.64233e-09	2.04957e-06	1.45577e-06	B4GALT5/BTG3/DNAJB4/EDN1/F3/JUN/LIF/MCL1/MXD1/PHLDA2/PTPRE/RNF19B/SDC4	13
10	BAELDE_DIABETIC_NEPHROPATHY_DN	BAELDE_DIABETIC_NEPHROPATHY_DN	18/262	435/38040	1.79126e-09	2.04957e-06	1.45577e-06	ANXA1/APOD/ARHGEF18/DYRK1A/F3/FAT1/IGFBP7/MCL1/MYL9/PLS3/POSTN/RDX/RNF11/SDC4/SLK/UBE2D2/ULK2/ZNF185	18
11	GO_ACTIN_CYTOSKELETON	GO_ACTIN_CYTOSKELETON	19/262	491/38040	1.88885e-09	2.04957e-06	1.45577e-06	ABL2/ANXA1/APC2/BAIAP2/FBLIM1/FHL3/GSN/LLGL2/MYL12B/MYL9/MYO5B/NCOA5/NEB/PEAK1/PLS3/PRKCZ/RDX/WIPF1/ZNF185	19
12	LINDGREN_BLADDER_CANCER_CLUSTER_2B	LINDGREN_BLADDER_CANCER_CLUSTER_2B	17/262	388/38040	2.18077e-09	2.16914e-06	1.54069e-06	ALOX5AP/COL6A3/GFOD1/GSN/IGFBP7/JUN/MGP/MT1L/MYL9/PAPPA/PNMA1/POSTN/RND3/SH2B3/SIRPA/SLC7A2/TES	17
13	MODULE_18	MODULE_18	18/262	450/38040	3.04502e-09	2.7958e-06	1.9858e-06	AGPAT2/ANGPT1/ANXA1/ANXA2/AP1M1/BOP1/BTG3/CARD10/CDC34/CHAF1A/DUSP6/FADD/FAT1/IFRD2/KRT4/PHLDA2/RND3/TFRC	18
14	PASINI_SUZ12_TARGETS_DN	PASINI_SUZ12_TARGETS_DN	15/262	309/38040	4.98761e-09	4.25229e-06	3.02032e-06	ANXA1/ANXA2/CMTM3/CTXN1/DUSP6/DYRK2/F3/FLRT3/GSN/IGFBP3/JUN/RND3/SKIL/SLC25A24/TES	15
15	MODULE_52	MODULE_52	17/262	429/38040	9.69105e-09	7.65916e-06	5.44015e-06	ANGPT1/ANXA1/ANXA2/AP1M1/BOP1/BTBD3/CARD10/CHAF1A/DUSP6/EMP1/FAT1/KRT4/LIF/PHLDA2/RND3/SRPK1/TFRC	17
16	HOLLERN_EMT_BREAST_TUMOR_DN	HOLLERN_EMT_BREAST_TUMOR_DN	10/262	118/38040	1.0267e-08	7.65916e-06	5.44015e-06	KLC3/LLGL2/MYO5B/NIPAL2/OVOL1/PPIF/PTPRF/RAB25/RHPN2/ZNF185	10
17	SCHAEFFER_PROSTATE_DEVELOPMENT_48HR_UP	SCHAEFFER_PROSTATE_DEVELOPMENT_48HR_UP	17/262	433/38040	1.11066e-08	7.79811e-06	5.53883e-06	ANXA1/DNER/DUSP6/EDN1/FAM3C/GLP2R/GSN/ITM2B/LLGL2/LRRK1/MICALL1/MRPS6/PLS3/PROM2/RAB25/SLITRK6/TACSTD2	17
18	MODULE_3	MODULE_3	16/262	384/38040	1.32456e-08	8.78329e-06	6.23859e-06	ANXA1/ANXA2/AP1M1/APRT/BOP1/BTG3/CHAF1A/DUSP6/EMP1/FADD/KRT4/PHLDA2/PLS3/RND3/SNRK/TFRC	16
19	GSE9988_ANTI_TREM1_VS_CTRL_TREATED_MONOCYTES_UP	GSE9988_ANTI_TREM1_VS_CTRL_TREATED_MONOCYTES_UP	12/262	198/38040	1.53951e-08	8.83472e-06	6.27512e-06	ABL2/EDN1/F3/GFOD1/HES4/JUN/PRKAG2/PTPRE/RGCC/SMIM13/TFRC/USP12	12
20	ACCAAAG_MIR9	ACCAAAG_MIR9	18/262	500/38040	1.5475e-08	8.83472e-06	6.27512e-06	ADAMTS6/ARHGAP39/DYNC1LI2/DYRK1A/FBXL3/FLRT3/FURIN/IGF2BP2/ITM2B/PANK3/RTN4RL1/SH2B3/SLC25A24/SNRK/STK3/TAB2/ULK2/ZNF354A	18
21	SENESE_HDAC1_AND_HDAC2_TARGETS_UP	SENESE_HDAC1_AND_HDAC2_TARGETS_UP	13/262	242/38040	1.62634e-08	8.83472e-06	6.27512e-06	ADAMTS6/CA2/COL6A3/EIF4G1/FGFRL1/MCL1/NAV3/PPIF/SAA1/SH2B3/SLC7A2/TFRC/ZBED2	13
22	GSE22025_PROGESTERONE_VS_TGFB1_AND_PROGESTERONE_TREATED_CD4_TCELL_UP	GSE22025_PROGESTERONE_VS_TGFB1_AND_PROGESTERONE_TREATED_CD4_TCELL_UP	12/262	199/38040	1.62838e-08	8.83472e-06	6.27512e-06	BTG3/COL6A3/DYRK2/GEMIN4/JUN/MYL12B/PLS3/SLC5A3/SLK/SMAD7/TES/ZEB2	12
23	GSE34392_ST2_KO_VS_WT_DAY8_LCMV_EFFECTOR_CD8_TCELL_DN	GSE34392_ST2_KO_VS_WT_DAY8_LCMV_EFFECTOR_CD8_TCELL_DN	12/262	200/38040	1.72184e-08	8.9356e-06	6.34677e-06	DYRK2/EDN1/F3/FLRT3/NCOA5/PTPRE/RNF11/SAA1/SKIL/SLC5A3/SLC7A2/ZNFX1	12
24	KIM_WT1_TARGETS_8HR_UP	KIM_WT1_TARGETS_8HR_UP	11/262	167/38040	2.62415e-08	1.26373e-05	8.97603e-06	BAIAP2/BTG3/CDR2L/DNAJB4/EMP1/JUN/MICALL1/PHLDA2/PTHLH/SIRPA/TPST2	11
25	BOSCO_EPITHELIAL_DIFFERENTIATION_MODULE	BOSCO_EPITHELIAL_DIFFERENTIATION_MODULE	8/262	69/38040	2.64689e-08	1.26373e-05	8.97603e-06	A2ML1/ECM1/F3/KRT4/MUC21/SCEL/SPRR1A/TACSTD2	8
26	CHARAFE_BREAST_CANCER_LUMINAL_VS_MESENCHYMAL_DN	CHARAFE_BREAST_CANCER_LUMINAL_VS_MESENCHYMAL_DN	17/262	465/38040	3.13814e-08	1.3941e-05	9.90202e-06	ANXA1/ANXA2/ARHGAP23/BACH1/CMTM3/COL6A3/CUL4B/DNAJB4/FBLIM1/IGF2BP2/IGFBP7/KATNAL1/LRRK1/NAV3/PAPPA/SH2B3/WIPF1	17
27	GO_RUFFLE	GO_RUFFLE	11/262	170/38040	3.15355e-08	1.3941e-05	9.90202e-06	ANXA2/ARF4/BAIAP2/FAP/FGD4/GSN/INPP5E/ITGB3/RDX/SPATA13/WIPF1	11
28	BOQUEST_STEM_CELL_UP	BOQUEST_STEM_CELL_UP	13/262	262/38040	4.14702e-08	1.76782e-05	1.25564e-05	ABCA6/ANGPT1/APOD/COL6A3/F3/FAP/FAT1/GSN/IGFBP3/LIF/MGP/PHLDA2/SLC5A3	13
29	LI_WILMS_TUMOR_VS_FETAL_KIDNEY_1_UP	LI_WILMS_TUMOR_VS_FETAL_KIDNEY_1_UP	11/262	183/38040	6.71553e-08	2.76402e-05	1.96323e-05	ANGPT1/CARD10/FAM3C/IGFBP7/ITM2B/LLGL2/NCOA3/PLS3/SYNGR2/TACSTD2/ZEB2	11
30	WESTON_VEGFA_TARGETS_6HR	WESTON_VEGFA_TARGETS_6HR	7/262	54/38040	9.11763e-08	3.60853e-05	2.56306e-05	COL6A3/FAP/FHL3/IGFBP3/MGP/POSTN/SDC4	7
31	BHAT_ESR1_TARGETS_VIA_AKT1_UP	BHAT_ESR1_TARGETS_VIA_AKT1_UP	13/262	281/38040	9.37201e-08	3.60853e-05	2.56306e-05	AMZ1/ARHGEF18/C16orf74/CDC34/CLUH/FAM207A/FGFRL1/GFOD1/GPATCH4/PPIF/PRKAG2/SLC7A2/ZNF185	13
32	BROWNE_HCMV_INFECTION_20HR_UP	BROWNE_HCMV_INFECTION_20HR_UP	12/262	237/38040	1.11253e-07	4.14974e-05	2.94747e-05	B4GALT5/CA2/CDC34/CDR2L/CLUH/FURIN/FXR2/PANK3/PTPRE/RNF19B/SNRK/TFRC	12
33	SENESE_HDAC1_TARGETS_UP	SENESE_HDAC1_TARGETS_UP	16/262	451/38040	1.20932e-07	4.37408e-05	3.10682e-05	ADAMTS6/BACH1/BDP1/CA2/DGKI/EIF4G1/IGF2BP2/MCL1/NAV3/PPIF/PTHLH/RASSF8/SAA1/TFRC/USP12/ZBED2	16
34	GO_CELL_LEADING_EDGE	GO_CELL_LEADING_EDGE	15/262	397/38040	1.35139e-07	4.69839e-05	3.33717e-05	ANXA2/APC2/ARF4/BAIAP2/FAP/FAT1/FGD4/GSN/INPP5E/ITGB3/PRKCZ/RDX/SLK/SPATA13/WIPF1	15
35	GO_EPIDERMIS_DEVELOPMENT	GO_EPIDERMIS_DEVELOPMENT	16/262	460/38040	1.57865e-07	4.69839e-05	3.33717e-05	AGPAT2/ANXA1/CERS3/CST6/EMP1/FURIN/KRT4/KRT80/KRTDAP/LAMA3/NCOA3/OVOL1/PTHLH/SCEL/SLITRK6/SPRR1A	16
36	GSE17186_BLOOD_VS_CORD_BLOOD_CD21LOW_TRANSITIONAL_BCELL_DN	GSE17186_BLOOD_VS_CORD_BLOOD_CD21LOW_TRANSITIONAL_BCELL_DN	11/262	200/38040	1.65326e-07	4.69839e-05	3.33717e-05	AMZ1/ANXA2/CARD10/DYNC1LI2/FADD/MIER2/PLS3/PTPRE/RAB11FIP1/SLC25A24/UBE2G2	11
37	GSE17721_0.5H_VS_12H_POLYIC_BMDC_DN	GSE17721_0.5H_VS_12H_POLYIC_BMDC_DN	11/262	200/38040	1.65326e-07	4.69839e-05	3.33717e-05	ANGPT1/ANXA1/ARF4/DLGAP4/MCL1/NCOA3/RHPN2/SLC2A5/SPEG/ZEB2/ZNFX1	11
38	GSE20715_0H_VS_24H_OZONE_LUNG_DN	GSE20715_0H_VS_24H_OZONE_LUNG_DN	11/262	200/38040	1.65326e-07	4.69839e-05	3.33717e-05	BAIAP2/CARD10/DUSP6/FURIN/GSN/IL34/MGP/PTHLH/RGCC/SAA1/SNRK	11
39	GSE22935_UNSTIM_VS_24H_MBOVIS_BCG_STIM_MYD88_KO_MACROPHAGE_UP	GSE22935_UNSTIM_VS_24H_MBOVIS_BCG_STIM_MYD88_KO_MACROPHAGE_UP	11/262	200/38040	1.65326e-07	4.69839e-05	3.33717e-05	ARF4/ATP6V0C/BDP1/BTG3/FBXL3/FURIN/GFOD1/ITPRIPL2/MICALL1/RNF11/TTPAL	11
40	GSE369_PRE_VS_POST_IL6_INJECTION_SOCS3_KO_LIVER_UP	GSE369_PRE_VS_POST_IL6_INJECTION_SOCS3_KO_LIVER_UP	11/262	200/38040	1.65326e-07	4.69839e-05	3.33717e-05	ABL2/BACH1/DYNC1LI2/EMP1/JUN/MCL1/PHLDA2/PTPRE/SLC2A5/SNRK/TES	11
41	GSE5679_PPARG_LIGAND_ROSIGLITAZONE_VS_RARA_AGONIST_AM580_TREATED_DC_DN	GSE5679_PPARG_LIGAND_ROSIGLITAZONE_VS_RARA_AGONIST_AM580_TREATED_DC_DN	11/262	200/38040	1.65326e-07	4.69839e-05	3.33717e-05	ACAP1/ALOX12B/ARHGEF18/DYRK2/FAM3C/MGRN1/MYL12B/POSTN/PTPRE/TRIM36/ZNFX1	11
42	MODULE_105	MODULE_105	11/262	200/38040	1.65326e-07	4.69839e-05	3.33717e-05	ANXA1/BOP1/CDC34/CHAF1A/COL6A3/EMP1/FADD/FAM3C/FURIN/LAMA3/SAA1	11
43	BILD_HRAS_ONCOGENIC_SIGNATURE	BILD_HRAS_ONCOGENIC_SIGNATURE	12/262	249/38040	1.8973e-07	5.26656e-05	3.74073e-05	DUSP6/FLRT3/LIF/MCL1/MXD1/NAV3/PHLDA2/PPIF/PTHLH/PTPRE/SDC4/ZBED2	12
44	GO_CELL_SUBSTRATE_JUNCTION	GO_CELL_SUBSTRATE_JUNCTION	15/262	409/38040	1.97893e-07	5.36829e-05	3.81299e-05	ANXA1/ATP6V0C/FAP/FAT1/FBLIM1/FHL3/FLRT3/GSN/ITGB3/PEAK1/RDX/RND3/SDC4/TES/ZNF185	15
45	MODULE_6	MODULE_6	15/262	412/38040	2.17231e-07	5.76193e-05	4.09258e-05	AGPAT2/ANXA1/APOD/APRT/CHRNB1/COL6A3/DUSP6/F3/IGFBP3/JUN/KRT4/LLGL2/MYL9/PHLDA2/TACSTD2	15
46	KIM_WT1_TARGETS_UP	KIM_WT1_TARGETS_UP	11/262	217/38040	3.74234e-07	9.71057e-05	6.89722e-05	BAIAP2/CA2/CARD10/F3/LIF/PHLDA2/PTHLH/PTPRE/RND3/SDC4/SH2B3	11
47	LEI_MYB_TARGETS	LEI_MYB_TARGETS	13/262	322/38040	4.4495e-07	0.000111931	7.95024e-05	ANXA1/ANXA2/APRT/BAIAP2/COL6A3/FAP/IGFBP7/LAMA3/MCL1/MYL9/PTHLH/SAA1/SH2B3	13
48	GSE21033_CTRL_VS_POLYIC_STIM_DC_12H_UP	GSE21033_CTRL_VS_POLYIC_STIM_DC_12H_UP	10/262	176/38040	4.50125e-07	0.000111931	7.95024e-05	APRT/DYRK2/FAM3C/IKZF2/ITGB3/ITM2B/SRPK1/TES/TPST2/TRMT1	10
49	ZHANG_RESPONSE_TO_IKK_INHIBITOR_AND_TNF_UP	ZHANG_RESPONSE_TO_IKK_INHIBITOR_AND_TNF_UP	11/262	223/38040	4.90638e-07	0.000119515	8.48893e-05	B4GALT5/EDN1/LIF/MXD1/NAV3/RAB11FIP1/RNF19B/SDC4/SLC7A2/SPRR1A/ZNFX1	11
50	MEL18_DN.V1_UP	MEL18_DN.V1_UP	9/262	141/38040	6.44605e-07	0.000151847	0.000107854	ECM1/EDN1/F3/FAP/FURIN/LIF/PAPPA/PLXNA1/PTHLH	9
51	CTACCTC_LET7A_LET7B_LET7C_LET7D_LET7E_LET7F_MIR98_LET7G_LET7I	CTACCTC_LET7A_LET7B_LET7C_LET7D_LET7E_LET7F_MIR98_LET7G_LET7I	14/262	390/38040	6.55208e-07	0.000151847	0.000107854	BACH1/CLUH/DLGAP4/DYRK1A/IGF2BP2/ITGB3/MXD1/NCOA3/PAPPA/RDX/SLC25A24/ULK2/ZCCHC3/ZNF354A	14
52	REACTOME_SIGNALING_BY_RHO_GTPASES	REACTOME_SIGNALING_BY_RHO_GTPASES	15/262	450/38040	6.61531e-07	0.000151847	0.000107854	ARHGAP17/ARHGAP23/ARHGAP39/ARHGEF11/ARHGEF18/BAIAP2/DYNC1LI2/FGD4/KLC3/MYL12B/MYL9/PRKCZ/RHOT2/RHPN2/WIPF1	15
53	GO_NEGATIVE_REGULATION_OF_CELL_ADHESION	GO_NEGATIVE_REGULATION_OF_CELL_ADHESION	12/262	282/38040	7.14055e-07	0.000160811	0.00011422	ANGPT1/ANXA1/APOD/MUC21/PLXNA1/PLXNA3/POSTN/RDX/RGCC/SDC4/SMAD7/TACSTD2	12
54	NAKAMURA_TUMOR_ZONE_PERIPHERAL_VS_CENTRAL_UP	NAKAMURA_TUMOR_ZONE_PERIPHERAL_VS_CENTRAL_UP	12/262	284/38040	7.69192e-07	0.00017002	0.000120762	ARHGEF18/BOP1/CMTM3/EMP1/F3/FBLIM1/GPATCH4/LAMA3/MICALL1/RND3/UBE2D2/ZBED2	12
55	BMI1_DN_MEL18_DN.V1_UP	BMI1_DN_MEL18_DN.V1_UP	9/262	145/38040	8.15539e-07	0.000175581	0.000124712	EDN1/F3/FAP/HTR1D/LIF/MICALL1/PAPPA/PTHLH/ZEB2	9
56	GSE2706_R848_VS_LPS_8H_STIM_DC_DN	GSE2706_R848_VS_LPS_8H_STIM_DC_DN	10/262	188/38040	8.23773e-07	0.000175581	0.000124712	BTG3/EMP1/MICALL1/PEAK1/PLS3/PRRG4/RAB11FIP1/RAET1E/SDC4/TAB2	10
57	TGFB_UP.V1_UP	TGFB_UP.V1_UP	10/262	189/38040	8.64583e-07	0.000181047	0.000128594	CST6/DGCR11/DYRK2/EDN1/HTR1D/JUN/LIF/RGCC/RNF19B/SKIL	10
58	IL15_UP.V1_UP	IL15_UP.V1_UP	10/262	190/38040	9.07149e-07	0.00018507	0.000131451	DUSP6/ECM1/FAM3C/LIF/LLGL2/PLXNA3/PUS7/RAB11FIP1/RGCC/TPST2	10
59	GO_REGULATION_OF_CELL_SHAPE	GO_REGULATION_OF_CELL_SHAPE	9/262	147/38040	9.14805e-07	0.00018507	0.000131451	ANXA1/ARHGEF18/BAIAP2/FBLIM1/FGD4/PLXNA1/PLXNA3/RDX/RND3	9
60	GSE37605_FOXP3_FUSION_GFP_VS_IRES_GFP_TREG_C57BL6_DN	GSE37605_FOXP3_FUSION_GFP_VS_IRES_GFP_TREG_C57BL6_DN	10/262	191/38040	9.51533e-07	0.000189292	0.00013445	ANXA1/DUSP6/DYNC1LI2/ECM1/GGT5/MGP/RND3/TOPORS/ULK2/USP12	10
61	GSE25123_IL4_VS_IL4_AND_ROSIGLITAZONE_STIM_PPARG_KO_MACROPHAGE_DAY10_DN	GSE25123_IL4_VS_IL4_AND_ROSIGLITAZONE_STIM_PPARG_KO_MACROPHAGE_DAY10_DN	10/262	194/38040	1.09627e-06	0.000191552	0.000136055	ACAP1/C12orf75/CA2/EMP1/MRPS6/PPIF/PTPRE/RGCC/SLC5A3/TAB2	10
62	CROMER_TUMORIGENESIS_DN	CROMER_TUMORIGENESIS_DN	6/262	49/38040	1.09976e-06	0.000191552	0.000136055	APOD/ECM1/EMP1/KRT4/SCEL/ZNF185	6
63	MATSUDA_NATURAL_KILLER_DIFFERENTIATION	MATSUDA_NATURAL_KILLER_DIFFERENTIATION	15/262	469/38040	1.10619e-06	0.000191552	0.000136055	ANXA1/CARD10/FBLIM1/FBXL3/GGT5/GPATCH4/JUN/LRRK1/POSTN/PTPRF/RHOT2/RNF19B/SPEG/TFRC/WIPF1	15
64	GSE17974_1H_VS_72H_UNTREATED_IN_VITRO_CD4_TCELL_UP	GSE17974_1H_VS_72H_UNTREATED_IN_VITRO_CD4_TCELL_UP	10/262	195/38040	1.1486e-06	0.000191552	0.000136055	ANXA1/BACH1/DGCR11/FAM3C/FBXL3/FNDC4/POSTN/PROSER2/SH2B3/ZNFX1	10
65	GSE9988_LOW_LPS_VS_CTRL_TREATED_MONOCYTE_UP	GSE9988_LOW_LPS_VS_CTRL_TREATED_MONOCYTE_UP	10/262	196/38040	1.20311e-06	0.000191552	0.000136055	BTG3/DNAJB4/EDN1/F3/JUN/PHLDA2/RGCC/SDC4/TFRC/USP12	10
66	SCHUETZ_BREAST_CANCER_DUCTAL_INVASIVE_UP	SCHUETZ_BREAST_CANCER_DUCTAL_INVASIVE_UP	13/262	352/38040	1.20578e-06	0.000191552	0.000136055	ANXA1/COL6A3/EMP1/FAP/IGFBP3/IGFBP7/MYL9/PLS3/POSTN/RGCC/SMAD7/WIPF1/ZEB2	13
67	GO_CELL_CELL_ADHESION_MEDIATOR_ACTIVITY	GO_CELL_CELL_ADHESION_MEDIATOR_ACTIVITY	6/262	50/38040	1.24255e-06	0.000191552	0.000136055	ANXA1/ANXA2/BAIAP2/SIRPA/TACSTD2/VSTM2L	6
68	GO_POSITIVE_REGULATION_OF_G1_S_TRANSITION_OF_MITOTIC_CELL_CYCLE	GO_POSITIVE_REGULATION_OF_G1_S_TRANSITION_OF_MITOTIC_CELL_CYCLE	6/262	50/38040	1.24255e-06	0.000191552	0.000136055	ANXA1/CDK10/CUL4B/EIF4G1/RDX/RGCC	6
69	GSE12392_IFNAR_KO_VS_IFNB_KO_CD8_NEG_SPLEEN_DC_UP	GSE12392_IFNAR_KO_VS_IFNB_KO_CD8_NEG_SPLEEN_DC_UP	10/262	198/38040	1.31892e-06	0.000191552	0.000136055	B4GALT5/BTG3/CTXN1/F3/JUN/PPIF/RGCC/SDC4/TRIM36/USP12	10
70	GSE16266_LPS_VS_HEATSHOCK_AND_LPS_STIM_MEF_DN	GSE16266_LPS_VS_HEATSHOCK_AND_LPS_STIM_MEF_DN	10/262	198/38040	1.31892e-06	0.000191552	0.000136055	ARHGAP17/DUSP6/DYRK2/FBXL3/FGD4/GFOD1/PTPRE/RAB11FIP1/SRPK1/ZEB2	10
71	GSE22886_TH1_VS_TH2_48H_ACT_UP	GSE22886_TH1_VS_TH2_48H_ACT_UP	10/262	198/38040	1.31892e-06	0.000191552	0.000136055	CDR2L/CRNN/DGKI/EMP1/FHL3/FLRT3/JUN/MRAS/PRKCZ/ZC3H7B	10
72	GO_REGULATION_OF_CELL_MORPHOGENESIS	GO_REGULATION_OF_CELL_MORPHOGENESIS	15/262	477/38040	1.36299e-06	0.000191552	0.000136055	ANXA1/ARHGEF18/BAIAP2/CUX2/FBLIM1/FGD4/PLXNA1/PLXNA3/POSTN/RDX/RND3/SKIL/TACSTD2/ULK2/ZEB2	15
73	GSE37533_UNTREATED_VS_PIOGLIZATONE_TREATED_CD4_TCELL_PPARG1_AND_FOXP3_TRASDUCED_UP	GSE37533_UNTREATED_VS_PIOGLIZATONE_TREATED_CD4_TCELL_PPARG1_AND_FOXP3_TRASDUCED_UP	10/262	199/38040	1.38039e-06	0.000191552	0.000136055	ALOX5AP/BTG3/CA2/EMP1/F3/GSN/JUN/PPIF/RGCC/SDC4	10
74	GSE13306_TREG_VS_TCONV_SPLEEN_DN	GSE13306_TREG_VS_TCONV_SPLEEN_DN	10/262	200/38040	1.44434e-06	0.000191552	0.000136055	AMZ1/ARHGAP39/ARHGEF18/FBXL3/GNA11/ITM2B/MFSD10/PHLDA2/WIPF1/ZADH2	10
75	GSE14769_UNSTIM_VS_60MIN_LPS_BMDM_DN	GSE14769_UNSTIM_VS_60MIN_LPS_BMDM_DN	10/262	200/38040	1.44434e-06	0.000191552	0.000136055	B4GALT5/DNAJB4/F3/FURIN/JUN/MCL1/MTMR12/MXD1/RNF19B/SKIL	10
76	GSE15930_STIM_VS_STIM_AND_IL12_48H_CD8_T_CELL_DN	GSE15930_STIM_VS_STIM_AND_IL12_48H_CD8_T_CELL_DN	10/262	200/38040	1.44434e-06	0.000191552	0.000136055	EMP1/FURIN/IGF2BP2/JUN/PLS3/RNF11/RNF19B/SLK/TACSTD2/TRAF4	10
77	GSE17721_0.5H_VS_8H_POLYIC_BMDC_DN	GSE17721_0.5H_VS_8H_POLYIC_BMDC_DN	10/262	200/38040	1.44434e-06	0.000191552	0.000136055	ARF4/ARHGAP17/DLGAP4/DYRK1A/KRTDAP/MCL1/PTPRE/RND3/TAB2/TRAF4	10
78	GSE19888_CTRL_VS_T_CELL_MEMBRANES_ACT_MAST_CELL_DN	GSE19888_CTRL_VS_T_CELL_MEMBRANES_ACT_MAST_CELL_DN	10/262	200/38040	1.44434e-06	0.000191552	0.000136055	ALOX12B/BTBD3/MICALL1/NIPAL2/PNMA1/PROM2/SCEL/SKIL/TTPAL/ZCCHC3	10
79	GSE22601_CD4_SINGLE_POSITIVE_VS_CD8_SINGLE_POSITIVE_THYMOCYTE_UP	GSE22601_CD4_SINGLE_POSITIVE_VS_CD8_SINGLE_POSITIVE_THYMOCYTE_UP	10/262	200/38040	1.44434e-06	0.000191552	0.000136055	ADAMTS6/APRT/CDK10/DNAJB4/NFATC2IP/RGCC/RNF11/RPUSD1/SLC25A24/SRPK1	10
80	GSE26488_WT_VS_HDAC7_DELTAP_TG_OT2_THYMOCYTE_WITH_PEPTIDE_INJECTION_DN	GSE26488_WT_VS_HDAC7_DELTAP_TG_OT2_THYMOCYTE_WITH_PEPTIDE_INJECTION_DN	10/262	200/38040	1.44434e-06	0.000191552	0.000136055	CDR2L/CMTM3/EMP1/JUN/KRT4/POSTN/PTHLH/RHPN2/SDC4/SPEG	10
81	GSE27670_CTRL_VS_BLIMP1_TRANSDUCED_GC_BCELL_UP	GSE27670_CTRL_VS_BLIMP1_TRANSDUCED_GC_BCELL_UP	10/262	200/38040	1.44434e-06	0.000191552	0.000136055	ALOX12B/APOD/CMTM3/COL6A3/DPP7/GNB4/MXD1/MYO5B/PTHLH/TACSTD2	10
82	GSE2770_IL12_ACT_VS_ACT_CD4_TCELL_2H_DN	GSE2770_IL12_ACT_VS_ACT_CD4_TCELL_2H_DN	10/262	200/38040	1.44434e-06	0.000191552	0.000136055	BTG3/FADD/INO80C/ITGB3/ITPRIPL2/SIRPA/SLC5A3/TXLNA/UXS1/ZNFX1	10
83	GSE3039_ALPHAALPHA_CD8_TCELL_VS_B2_BCELL_DN	GSE3039_ALPHAALPHA_CD8_TCELL_VS_B2_BCELL_DN	10/262	200/38040	1.44434e-06	0.000191552	0.000136055	ABL2/BAIAP2/CHRNB1/DUSP6/F3/FBLIM1/LIF/SKIL/SLC7A2/TP53I11	10
84	GSE34006_WT_VS_A2AR_KO_TREG_UP	GSE34006_WT_VS_A2AR_KO_TREG_UP	10/262	200/38040	1.44434e-06	0.000191552	0.000136055	ABHD17A/FURIN/FXR2/IFRD2/ITM2B/KRT80/PPIF/PROM2/RNF19B/TPST2	10
85	GSE360_DC_VS_MAC_L_DONOVANI_UP	GSE360_DC_VS_MAC_L_DONOVANI_UP	10/262	200/38040	1.44434e-06	0.000191552	0.000136055	ANGPT1/CA2/CDC34/DLGAP4/FXR2/NR2F6/PTPRE/SYNGR2/TP53I11/TRAF4	10
86	GSE40184_HEALTHY_VS_HCV_INFECTED_DONOR_PBMC_DN	GSE40184_HEALTHY_VS_HCV_INFECTED_DONOR_PBMC_DN	10/262	200/38040	1.44434e-06	0.000191552	0.000136055	ACAP1/FURIN/ITGB3/MB21D2/MFSD10/RDX/SDC4/SURF4/TES/UXS1	10
87	GSE43955_10H_VS_60H_ACT_CD4_TCELL_WITH_TGFB_IL6_DN	GSE43955_10H_VS_60H_ACT_CD4_TCELL_WITH_TGFB_IL6_DN	10/262	200/38040	1.44434e-06	0.000191552	0.000136055	ANXA2/DUSP6/EDN1/EMP1/F3/IGF2BP2/IKZF2/MCL1/MGP/PLS3	10
88	GSE5455_EX_VIVO_VS_POST_24H_INCUBATION_MONOCYTES_FROM_TUMOR_BEARING_MOUSE_DN	GSE5455_EX_VIVO_VS_POST_24H_INCUBATION_MONOCYTES_FROM_TUMOR_BEARING_MOUSE_DN	10/262	200/38040	1.44434e-06	0.000191552	0.000136055	ACAP1/ALOX12B/FAM3C/MGRN1/MYL12B/NFE2L3/POSTN/PTPRE/SLC25A24/TRIM36	10
89	GSE7460_CTRL_VS_TGFB_TREATED_ACT_TCONV_DN	GSE7460_CTRL_VS_TGFB_TREATED_ACT_TCONV_DN	10/262	200/38040	1.44434e-06	0.000191552	0.000136055	ADAMTS6/FURIN/GFOD1/MXD1/MYL9/SKIL/SMAD7/SPATA13/SYNGR2/TRAF4	10
90	GSE8384_CTRL_VS_B_ABORTUS_4H_MAC_CELL_LINE_DN	GSE8384_CTRL_VS_B_ABORTUS_4H_MAC_CELL_LINE_DN	10/262	200/38040	1.44434e-06	0.000191552	0.000136055	BLZF1/DLGAP4/F3/FURIN/RNF19B/SKIL/SLC2A5/SNRK/SURF4/ZNFX1	10
91	TONKS_TARGETS_OF_RUNX1_RUNX1T1_FUSION_MONOCYTE_UP	TONKS_TARGETS_OF_RUNX1_RUNX1T1_FUSION_MONOCYTE_UP	10/262	203/38040	1.65195e-06	0.000216677	0.000153901	DEXI/DUSP6/GFOD1/IFRD2/NCLN/NR2F6/PLS3/RGCC/SLC5A3/UXS1	10
92	TAL1BETAE47_01	TAL1BETAE47_01	11/262	253/38040	1.6911e-06	0.000219402	0.000155836	FAP/FGD4/FHL3/LLGL2/MARK1/NEB/NR2F6/PHACTR3/PLXNA3/PNMA1/STK3	11
93	WANG_ESOPHAGUS_CANCER_VS_NORMAL_UP	WANG_ESOPHAGUS_CANCER_VS_NORMAL_UP	8/262	119/38040	1.84594e-06	0.00023448	0.000166546	AGPAT2/COL6A3/DUSP6/IGFBP3/IGFBP7/JUN/LAMA3/SDC4	8
94	DORSEY_GAB2_TARGETS	DORSEY_GAB2_TARGETS	5/262	30/38040	1.84661e-06	0.00023448	0.000166546	COL6A3/GSN/ITGB3/PHLDA2/SMAD7	5
95	YAMAZAKI_TCEB3_TARGETS_UP	YAMAZAKI_TCEB3_TARGETS_UP	9/262	161/38040	1.95082e-06	0.000243206	0.000172745	ANXA2/ARF4/BACH1/DYRK2/F3/FLRT3/FURIN/LAMA1/SURF4	9
96	ONDER_CDH1_SIGNALING_VIA_CTNNB1	ONDER_CDH1_SIGNALING_VIA_CTNNB1	7/262	84/38040	1.95608e-06	0.000243206	0.000172745	COL6A3/IGFBP3/IGFBP7/MYL9/POSTN/SAA1/TFRC	7
97	MCBRYAN_PUBERTAL_BREAST_4_5WK_UP	MCBRYAN_PUBERTAL_BREAST_4_5WK_UP	11/262	259/38040	2.12162e-06	0.000261068	0.000185431	APOD/DUSP6/F3/JUN/MARK1/PROM2/RAB25/RND3/SDC4/TACSTD2/TRMT1	11
98	AMIT_EGF_RESPONSE_480_HELA	AMIT_EGF_RESPONSE_480_HELA	9/262	164/38040	2.2722e-06	0.000273759	0.000194445	ARHGEF18/DLGAP4/FXR2/NCLN/PHLDA2/PPIF/PTPRF/TACSTD2/TRAF4	9
99	PHONG_TNF_RESPONSE_VIA_P38_PARTIAL	PHONG_TNF_RESPONSE_VIA_P38_PARTIAL	9/262	164/38040	2.2722e-06	0.000273759	0.000194445	BTG3/DNAJB4/FLRT3/JUN/LIF/MCL1/PPIF/PTHLH/SLC5A3	9
100	MODULE_5	MODULE_5	14/262	434/38040	2.29356e-06	0.000273759	0.000194445	ALOX5AP/ANGPT1/ANXA1/ANXA2/AP1M1/APOD/APRT/COL6A3/DUSP6/F3/MYL9/POSTN/SNRK/TACSTD2	14
101	CTTTGTA_MIR524	CTTTGTA_MIR524	14/262	435/38040	2.35545e-06	0.000278363	0.000197715	ADAMTS6/DUSP6/DYRK1A/HOOK3/JUN/MB21D2/MXD1/NAV3/NCOA3/PTPRE/SKIL/TAB2/USP12/ZEB2	14
102	GSE37532_VISCERAL_ADIPOSE_TISSUE_VS_LN_DERIVED_PPARG_KO_TREG_CD4_TCELL_DN	GSE37532_VISCERAL_ADIPOSE_TISSUE_VS_LN_DERIVED_PPARG_KO_TREG_CD4_TCELL_DN	9/262	165/38040	2.38899e-06	0.000279559	0.000198565	AP5B1/FLRT3/FURIN/KMT2D/LRP10/MFSD10/NCLN/SH2B3/ZNF236	9
103	CHARAFE_BREAST_CANCER_BASAL_VS_MESENCHYMAL_UP	CHARAFE_BREAST_CANCER_BASAL_VS_MESENCHYMAL_UP	8/262	125/38040	2.6719e-06	0.000309629	0.000219923	APRT/GSN/MYO5B/OVOL1/PROM2/PRRG4/RAB25/TACSTD2	8
104	GAVIN_FOXP3_TARGETS_CLUSTER_P7	GAVIN_FOXP3_TARGETS_CLUSTER_P7	7/262	90/38040	3.11537e-06	0.000357549	0.00025396	ADAMTS6/ANXA1/ECM1/EMP1/JUN/MXD1/RGCC	7
105	WAMUNYOKOLI_OVARIAN_CANCER_LMP_UP	WAMUNYOKOLI_OVARIAN_CANCER_LMP_UP	11/262	270/38040	3.16529e-06	0.000359818	0.000255571	BDP1/BTBD3/DYRK2/EIF4G1/GNA11/LLGL2/MYL12B/RAB25/SRPK1/TACSTD2/TRAF4	11
106	GO_REGULATION_OF_ACTIN_FILAMENT_BASED_PROCESS	GO_REGULATION_OF_ACTIN_FILAMENT_BASED_PROCESS	13/262	385/38040	3.22558e-06	0.000363212	0.000257982	ABL2/ARHGAP17/BAIAP2/CDK10/EDN1/GSN/NEB/RDX/RGCC/RND3/SDC4/TACSTD2/WIPF1	13
107	CTATGCA_MIR153	CTATGCA_MIR153	10/262	219/38040	3.25844e-06	0.000363484	0.000258175	CUX2/FBXL3/FURIN/KMT2D/MCL1/TES/UXS1/WIPF1/ZNFX1/ZNRF2	10
108	GO_CELL_CELL_JUNCTION	GO_CELL_CELL_JUNCTION	14/262	448/38040	3.30714e-06	0.0003655	0.000259607	ANXA1/ANXA2/ARHGAP17/BAIAP2/FAT1/FGFRL1/FLRT3/GJC1/LAMA1/PRKCZ/RDX/SMAD7/TACSTD2/TRAF4	14
109	GO_CELL_ADHESION_MEDIATOR_ACTIVITY	GO_CELL_ADHESION_MEDIATOR_ACTIVITY	6/262	59/38040	3.34528e-06	0.000366323	0.000260192	ANXA1/ANXA2/BAIAP2/SIRPA/TACSTD2/VSTM2L	6
110	MYC_UP.V1_DN	MYC_UP.V1_DN	9/262	173/38040	3.5244e-06	0.000382429	0.000271631	C16orf74/KATNAL1/KMT2D/KRT80/PTPRE/SKIL/SLITRK6/ZBED2/ZNF236	9
111	GO_POSITIVE_REGULATION_OF_CELL_CYCLE_G1_S_PHASE_TRANSITION	GO_POSITIVE_REGULATION_OF_CELL_CYCLE_G1_S_PHASE_TRANSITION	6/262	60/38040	3.69564e-06	0.000397398	0.000282264	ANXA1/CDK10/CUL4B/EIF4G1/RDX/RGCC	6
112	DAZARD_RESPONSE_TO_UV_NHEK_UP	DAZARD_RESPONSE_TO_UV_NHEK_UP	10/262	223/38040	3.82684e-06	0.000406018	0.000288386	ANXA2/APC2/APRT/CHRNB1/CST6/JUN/PHLDA2/PLXNA3/PPIF/TACSTD2	10
113	GO_ACTIVATION_OF_PROTEIN_KINASE_ACTIVITY	GO_ACTIVATION_OF_PROTEIN_KINASE_ACTIVITY	12/262	332/38040	3.87785e-06	0.000406018	0.000288386	ANGPT1/CARD10/DUSP6/ITGB3/PRKAG2/PRKCZ/RGCC/SAA1/SLK/STK3/TAB2/TRAF4	12
114	KINSEY_TARGETS_OF_EWSR1_FLII_FUSION_DN	KINSEY_TARGETS_OF_EWSR1_FLII_FUSION_DN	12/262	332/38040	3.87785e-06	0.000406018	0.000288386	ANGPT1/BAIAP2/DPP7/GSN/IGF2BP2/IGFBP7/LRP10/MB21D2/MFSD10/MGP/MXD1/POSTN	12
115	AAGCCAT_MIR135A_MIR135B	AAGCCAT_MIR135A_MIR135B	12/262	334/38040	4.12253e-06	0.000426194	0.000302717	B4GALT5/BACH1/CUX2/IGF2BP2/MRAS/MTMR12/PPP1R12C/SLITRK6/SNRK/TOPORS/ZBED4/ZNF236	12
116	COLDREN_GEFITINIB_RESISTANCE_DN	COLDREN_GEFITINIB_RESISTANCE_DN	10/262	225/38040	4.14196e-06	0.000426194	0.000302717	CST6/FAM3C/FGD4/IKZF2/KLC3/OVOL1/PRRG4/RAB25/SCEL/TACSTD2	10
117	MODULE_324	MODULE_324	8/262	133/38040	4.24517e-06	0.00043308	0.000307608	ANXA1/ANXA2/CA2/FAT1/GSN/MGP/MT1L/PLS3	8
118	ESC_J1_UP_EARLY.V1_DN	ESC_J1_UP_EARLY.V1_DN	9/262	179/38040	4.65522e-06	0.000470887	0.000334461	ANXA1/C16orf74/DUSP6/EDN1/GPATCH4/IGFBP3/LAMA1/MRAS/MYL9	9
119	PHONG_TNF_RESPONSE_NOT_VIA_P38	PHONG_TNF_RESPONSE_NOT_VIA_P38	12/262	341/38040	5.08936e-06	0.000510476	0.00036258	B4GALT5/CUL4B/EMP1/JUN/NFE2L3/PHLDA2/PLXNA1/PPIF/RNF19B/SDC4/SRPK1/SYNGR2	12
120	SWEET_LUNG_CANCER_KRAS_UP	SWEET_LUNG_CANCER_KRAS_UP	14/262	466/38040	5.18657e-06	0.000515891	0.000366427	ATP6V0C/BTG3/CHRNB1/DUSP6/EIF4G1/F3/FAM3C/IGFBP3/PHLDA2/PTPRF/RGCC/SIRPA/TACSTD2/TES	14
121	LI_AMPLIFIED_IN_LUNG_CANCER	LI_AMPLIFIED_IN_LUNG_CANCER	9/262	182/38040	5.32874e-06	0.000525652	0.00037336	APRT/DPP7/IGFBP3/MCL1/PHLDA2/POSTN/PTPRF/SYNGR2/TRAF4	9
122	DELPUECH_FOXO3_TARGETS_UP	DELPUECH_FOXO3_TARGETS_UP	6/262	64/38040	5.40859e-06	0.00052683	0.000374197	DUSP6/EDN1/EMP1/GSN/MXD1/PHLDA2	6
123	ZWANG_CLASS_3_TRANSIENTLY_INDUCED_BY_EGF	ZWANG_CLASS_3_TRANSIENTLY_INDUCED_BY_EGF	10/262	232/38040	5.42896e-06	0.00052683	0.000374197	BLZF1/BTBD3/EDN1/EMP1/MCL1/RND3/SMAD7/SNRK/TACSTD2/TFRC	10
124	REN_ALVEOLAR_RHABDOMYOSARCOMA_DN	REN_ALVEOLAR_RHABDOMYOSARCOMA_DN	13/262	407/38040	5.87773e-06	0.000561224	0.000398626	ANXA1/ANXA2/ARF4/CUL4B/ECM1/EMP1/FAP/GSN/IGFBP3/IGFBP7/PLS3/SMAD7/TPST2	13
125	WINZEN_DEGRADED_VIA_KHSRP	WINZEN_DEGRADED_VIA_KHSRP	7/262	99/38040	5.88938e-06	0.000561224	0.000398626	DUSP6/EDN1/F3/PAPPA/PTHLH/SDC4/SLITRK6	7
126	AMIT_SERUM_RESPONSE_120_MCF10A	AMIT_SERUM_RESPONSE_120_MCF10A	6/262	65/38040	5.92445e-06	0.000561224	0.000398626	CDR2L/EDN1/LIF/MCL1/RND3/SKIL	6
127	KOBAYASHI_EGFR_SIGNALING_6HR_DN	KOBAYASHI_EGFR_SIGNALING_6HR_DN	4/262	18/38040	6.23741e-06	0.00058253	0.000413759	DUSP6/F3/JUN/PHLDA2	4
128	GO_REGULATION_OF_GTPASE_ACTIVITY	GO_REGULATION_OF_GTPASE_ACTIVITY	14/262	474/38040	6.29072e-06	0.00058253	0.000413759	ACAP1/APC2/ARHGAP17/ARHGAP23/ARHGAP39/ARHGEF11/DGKI/FGD4/JUN/LLGL2/PLXNA1/PLXNA3/PROM2/RDX	14
129	WESTON_VEGFA_TARGETS	WESTON_VEGFA_TARGETS	7/262	100/38040	6.29578e-06	0.00058253	0.000413759	COL6A3/FAP/FHL3/IGFBP3/MGP/POSTN/SDC4	7
130	GO_CELL_GROWTH	GO_CELL_GROWTH	14/262	476/38040	6.59743e-06	0.000604744	0.000429537	ARHGEF11/BLZF1/EDN1/EIF4G1/FLRT3/IGFBP3/IGFBP7/KMT2D/PLXNA1/PLXNA3/POSTN/PRKCZ/ULK2/ZEB2	14
131	GSE27859_MACROPHAGE_VS_CD11C_INT_F480_HI_MACROPHAGE_UP	GSE27859_MACROPHAGE_VS_CD11C_INT_F480_HI_MACROPHAGE_UP	9/262	187/38040	6.63719e-06	0.000604744	0.000429537	ABL2/ARF4/BDP1/DYRK2/FBXL3/FGFRL1/RAB11FIP1/SPATA13/STK3	9
132	CONCANNON_APOPTOSIS_BY_EPOXOMICIN_UP	CONCANNON_APOPTOSIS_BY_EPOXOMICIN_UP	10/262	238/38040	6.79452e-06	0.00061439	0.000436388	ANXA2/DNAJB4/FAT1/JUN/MXD1/PHLDA2/PRKCZ/SKIL/SNRK/ZNF185	10
133	MEISSNER_NPC_HCP_WITH_H3K4ME2	MEISSNER_NPC_HCP_WITH_H3K4ME2	14/262	480/38040	7.25095e-06	0.000650732	0.000462201	ANXA2/C16orf74/CARD10/ITGB3/LIF/LLGL2/LRRK1/MYO5B/NFE2L3/PRRG4/PTHLH/PTPRE/TES/TRIM65	14
134	GSE21360_TERTIARY_VS_QUATERNARY_MEMORY_CD8_TCELL_DN	GSE21360_TERTIARY_VS_QUATERNARY_MEMORY_CD8_TCELL_DN	9/262	190/38040	7.54726e-06	0.000666902	0.000473687	CMTM3/FLRT3/IGF2BP2/IGFBP7/MRAS/SDC4/SLC7A2/TES/ZADH2	9
135	GSE27896_HDAC6_KO_VS_WT_TREG_UP	GSE27896_HDAC6_KO_VS_WT_TREG_UP	9/262	190/38040	7.54726e-06	0.000666902	0.000473687	AP5B1/ARHGAP17/ARHGEF18/BAIAP2/DUSP6/PEAK1/SNRK/SPATA13/ZADH2	9
136	BROWNE_HCMV_INFECTION_48HR_DN	BROWNE_HCMV_INFECTION_48HR_DN	14/262	482/38040	7.59875e-06	0.000666902	0.000473687	ABCA6/ANXA2/APRT/ARHGEF11/DLGAP4/DYRK2/FAP/GJC1/IGFBP3/JUN/MGRN1/MYL9/POSTN/RNF19B	14
137	GO_CADHERIN_BINDING_INVOLVED_IN_CELL_CELL_ADHESION	GO_CADHERIN_BINDING_INVOLVED_IN_CELL_CELL_ADHESION	4/262	19/38040	7.85797e-06	0.000676095	0.000480216	ANXA1/ANXA2/BAIAP2/TACSTD2	4
138	KIM_HYPOXIA	KIM_HYPOXIA	4/262	19/38040	7.85797e-06	0.000676095	0.000480216	BACH1/F3/IGFBP3/JUN	4
139	GSE7219_WT_VS_NIK_NFKB2_KO_DC_UP	GSE7219_WT_VS_NIK_NFKB2_KO_DC_UP	9/262	191/38040	7.87342e-06	0.000676095	0.000480216	BAIAP2/DNAJB4/DUSP6/JUN/MXD1/SKIL/SMAD7/TRAF4/TRIM36	9
140	GSE12366_NAIVE_VS_MEMORY_BCELL_DN	GSE12366_NAIVE_VS_MEMORY_BCELL_DN	9/262	193/38040	8.56206e-06	0.000690297	0.000490304	ABCA6/ALOX5AP/ANXA2/GFOD1/ITPRIPL2/RAB25/RDX/RNF19B/ZNF185	9
141	WOO_LIVER_CANCER_RECURRENCE_UP	WOO_LIVER_CANCER_RECURRENCE_UP	7/262	105/38040	8.69411e-06	0.000690297	0.000490304	COL6A3/IGFBP3/MGP/POSTN/TACSTD2/ZEB2/ZNF354A	7
142	HAN_SATB1_TARGETS_UP	HAN_SATB1_TARGETS_UP	13/262	423/38040	8.87069e-06	0.000690297	0.000490304	DNAJB4/EPB41L1/F3/LIF/MICALL1/MYL9/NCOA3/PRKAG2/PTPRE/PTPRF/PUS7/RND3/TTPAL	13
143	BMI1_DN.V1_UP	BMI1_DN.V1_UP	8/262	147/38040	8.88628e-06	0.000690297	0.000490304	EDN1/F3/FAP/FURIN/LIF/PAPPA/PTHLH/SIRPA	8
144	GSE9988_ANTI_TREM1_AND_LPS_VS_CTRL_TREATED_MONOCYTES_UP	GSE9988_ANTI_TREM1_AND_LPS_VS_CTRL_TREATED_MONOCYTES_UP	9/262	194/38040	8.92526e-06	0.000690297	0.000490304	ABL2/DNAJB4/EDN1/HES4/JUN/PHLDA2/RGCC/TFRC/USP12	9
145	PLASARI_TGFB1_TARGETS_10HR_UP	PLASARI_TGFB1_TARGETS_10HR_UP	9/262	194/38040	8.92526e-06	0.000690297	0.000490304	CARD10/DUSP6/GFOD1/ITGB3/LIF/PTHLH/RNF19B/SPATA13/UBE2G2	9
146	DELACROIX_RARG_BOUND_MEF	DELACROIX_RARG_BOUND_MEF	12/262	361/38040	9.03459e-06	0.000690297	0.000490304	ANXA1/CARD10/DMWD/DUSP6/EMP1/FURIN/IL34/RND3/SKIL/SLC25A24/TPST2/ZNRF2	12
147	DEBIASI_APOPTOSIS_BY_REOVIRUS_INFECTION_UP	DEBIASI_APOPTOSIS_BY_REOVIRUS_INFECTION_UP	11/262	302/38040	9.14789e-06	0.000690297	0.000490304	ANXA1/BACH1/BLZF1/BTG3/DYRK1A/JUN/MCL1/PANK3/RND3/SNRK/ZEB2	11
148	GSE23321_EFFECTOR_MEMORY_VS_NAIVE_CD8_TCELL_UP	GSE23321_EFFECTOR_MEMORY_VS_NAIVE_CD8_TCELL_UP	9/262	196/38040	9.69131e-06	0.000690297	0.000490304	APOD/ARHGEF11/FAP/FURIN/NEB/RSC1A1/SKIL/SLC7A2/ULK2	9
149	GSE29949_CD8_POS_DC_SPLEEN_VS_DC_BRAIN_DN	GSE29949_CD8_POS_DC_SPLEEN_VS_DC_BRAIN_DN	9/262	196/38040	9.69131e-06	0.000690297	0.000490304	ANGPT1/APOD/CHRNB1/FAP/RSC1A1/SKIL/SLC2A5/SPRR1A/ULK2	9
150	MODULE_17	MODULE_17	12/262	364/38040	9.81357e-06	0.000690297	0.000490304	ANGPT1/ANXA1/AP1M1/APRT/BOP1/CDC34/CHAF1A/KRT4/PHLDA2/POLRMT/SRPK1/TFRC	12
151	GSE23321_EFFECTOR_MEMORY_VS_NAIVE_CD8_TCELL_DN	GSE23321_EFFECTOR_MEMORY_VS_NAIVE_CD8_TCELL_DN	9/262	197/38040	1.00949e-05	0.000690297	0.000490304	FEM1A/GPATCH4/ITPRIPL2/PPIF/RGCC/TFRC/TRMT1/TXLNA/USP12	9
152	GSE36476_CTRL_VS_TSST_ACT_16H_MEMORY_CD4_TCELL_YOUNG_UP	GSE36476_CTRL_VS_TSST_ACT_16H_MEMORY_CD4_TCELL_YOUNG_UP	9/262	197/38040	1.00949e-05	0.000690297	0.000490304	ALOX5AP/ANXA1/ARHGEF18/DYRK1A/DYRK2/ITM2B/JUN/MGP/SNRK	9
153	GSE42088_UNINF_VS_LEISHMANIA_INF_DC_8H_DN	GSE42088_UNINF_VS_LEISHMANIA_INF_DC_8H_DN	9/262	197/38040	1.00949e-05	0.000690297	0.000490304	BAIAP2/CHAF1A/KRT4/LAMA1/MTMR12/NAV3/NEB/PEAK1/TACSTD2	9
154	DANG_REGULATED_BY_MYC_DN	DANG_REGULATED_BY_MYC_DN	10/262	250/38040	1.04373e-05	0.000690297	0.000490304	ARF4/COL6A3/DUSP6/EDN1/F3/ITM2B/MGP/PLS3/POSTN/SLC2A5	10
155	GSE16450_IMMATURE_VS_MATURE_NEURON_CELL_LINE_DN	GSE16450_IMMATURE_VS_MATURE_NEURON_CELL_LINE_DN	9/262	198/38040	1.05129e-05	0.000690297	0.000490304	CHAF1A/CLUH/COL6A3/GFOD1/LIF/NCLN/RAB11FIP1/SDC4/ZBED2	9
156	GSE25087_TREG_VS_TCONV_ADULT_UP	GSE25087_TREG_VS_TCONV_ADULT_UP	9/262	198/38040	1.05129e-05	0.000690297	0.000490304	ANXA2/IKZF2/PLS3/RAB11FIP1/RDX/SDC4/SLC25A24/SURF4/TAB2	9
157	GSE2770_TGFB_AND_IL4_VS_IL12_TREATED_ACT_CD4_TCELL_48H_DN	GSE2770_TGFB_AND_IL4_VS_IL12_TREATED_ACT_CD4_TCELL_48H_DN	9/262	198/38040	1.05129e-05	0.000690297	0.000490304	ARHGAP17/C12orf75/FURIN/IKZF2/ITM2B/MICALL1/PPIF/RNF19B/SMAD7	9
158	GSE36476_CTRL_VS_TSST_ACT_72H_MEMORY_CD4_TCELL_YOUNG_UP	GSE36476_CTRL_VS_TSST_ACT_72H_MEMORY_CD4_TCELL_YOUNG_UP	9/262	198/38040	1.05129e-05	0.000690297	0.000490304	ANXA1/ARHGEF18/DYRK1A/DYRK2/MGP/RASSF8/RGCC/RNF11/SH2B3	9
159	GSE45365_NK_CELL_VS_BCELL_UP	GSE45365_NK_CELL_VS_BCELL_UP	9/262	198/38040	1.05129e-05	0.000690297	0.000490304	ABL2/ARF4/BACH1/BDP1/DUSP6/LIF/RNF19B/TTPAL/ZNF236	9
160	YAO_TEMPORAL_RESPONSE_TO_PROGESTERONE_CLUSTER_9	YAO_TEMPORAL_RESPONSE_TO_PROGESTERONE_CLUSTER_9	6/262	72/38040	1.07643e-05	0.000690297	0.000490304	EMP1/FAM3C/NFE2L3/RAB25/RHPN2/TES	6
161	GSE33292_WT_VS_TCF1_KO_DN3_THYMOCYTE_UP	GSE33292_WT_VS_TCF1_KO_DN3_THYMOCYTE_UP	9/262	199/38040	1.09454e-05	0.000690297	0.000490304	BTBD3/CARD10/KMT2D/PTPRE/RASSF8/RNF11/SH2B3/SMAD7/ZEB2	9
162	GSE39820_TGFBETA3_IL6_VS_TGFBETA3_IL6_IL23A_TREATED_CD4_TCELL_UP	GSE39820_TGFBETA3_IL6_VS_TGFBETA3_IL6_IL23A_TREATED_CD4_TCELL_UP	9/262	199/38040	1.09454e-05	0.000690297	0.000490304	CUL4B/GSN/NFATC2IP/RDX/SKIL/SLK/TES/ULK2/ZDHHC8	9
163	GSE13522_WT_VS_IFNAR_KO_SKING_T_CRUZI_Y_STRAIN_INF_UP	GSE13522_WT_VS_IFNAR_KO_SKING_T_CRUZI_Y_STRAIN_INF_UP	9/262	200/38040	1.13931e-05	0.000690297	0.000490304	ANXA2/ARHGAP17/DUSP6/EMP1/GFOD1/IKZF2/MCL1/MXD1/NCOA3	9
164	GSE14769_UNSTIM_VS_120MIN_LPS_BMDM_DN	GSE14769_UNSTIM_VS_120MIN_LPS_BMDM_DN	9/262	200/38040	1.13931e-05	0.000690297	0.000490304	ARF4/B4GALT5/DYRK2/EDN1/MCL1/MTMR12/SDC4/SLC7A2/ZNFX1	9
165	GSE14908_ATOPIC_VS_NONATOPIC_PATIENT_RESTING_CD4_TCELL_UP	GSE14908_ATOPIC_VS_NONATOPIC_PATIENT_RESTING_CD4_TCELL_UP	9/262	200/38040	1.13931e-05	0.000690297	0.000490304	CA2/ITM2B/KLC3/MXD1/RAB11FIP1/RNF11/SMAD7/SPATA13/TRAF4	9
166	GSE16385_IFNG_TNF_VS_IL4_STIM_MACROPHAGE_UP	GSE16385_IFNG_TNF_VS_IL4_STIM_MACROPHAGE_UP	9/262	200/38040	1.13931e-05	0.000690297	0.000490304	DYNC1LI2/GNB4/IL34/ITPRIPL2/MIER2/RTN4RL1/SIRPA/TES/USP12	9
167	GSE17721_LPS_VS_CPG_8H_BMDC_UP	GSE17721_LPS_VS_CPG_8H_BMDC_UP	9/262	200/38040	1.13931e-05	0.000690297	0.000490304	ARHGAP23/CA2/EDN1/LRRK1/MRPS6/NCOA5/NIPAL2/SKIL/SLK	9
168	GSE17721_LPS_VS_PAM3CSK4_2H_BMDC_UP	GSE17721_LPS_VS_PAM3CSK4_2H_BMDC_UP	9/262	200/38040	1.13931e-05	0.000690297	0.000490304	ARHGAP17/EDN1/EMP1/JUN/LIF/NFATC2IP/PEAK1/RND3/SDC4	9
169	GSE17721_LPS_VS_PAM3CSK4_6H_BMDC_UP	GSE17721_LPS_VS_PAM3CSK4_6H_BMDC_UP	9/262	200/38040	1.13931e-05	0.000690297	0.000490304	ARHGAP17/BAIAP2/MGP/PPIF/RAB25/RDX/RNF19B/SLC5A3/STK3	9
170	GSE20754_WT_VS_TCF1_KO_MEMORY_CD8_TCELL_UP	GSE20754_WT_VS_TCF1_KO_MEMORY_CD8_TCELL_UP	9/262	200/38040	1.13931e-05	0.000690297	0.000490304	ABL2/ARF4/BDP1/BTG3/DLGAP4/FURIN/KMT2D/LCAT/RASSF8	9
171	GSE22935_WT_VS_MYD88_KO_MACROPHAGE_48H_MBOVIS_BCG_STIM_DN	GSE22935_WT_VS_MYD88_KO_MACROPHAGE_48H_MBOVIS_BCG_STIM_DN	9/262	200/38040	1.13931e-05	0.000690297	0.000490304	ALOX5AP/ANXA1/ANXA2/BACH1/BAIAP2/IL34/SKIL/TES/WIPF1	9
172	GSE24142_DN2_VS_DN3_THYMOCYTE_FETAL_UP	GSE24142_DN2_VS_DN3_THYMOCYTE_FETAL_UP	9/262	200/38040	1.13931e-05	0.000690297	0.000490304	ALOX5AP/ANXA1/LRRK1/PRKAG2/PTPRE/RNF19B/SLC25A24/TES/ZADH2	9
173	GSE24142_EARLY_THYMIC_PROGENITOR_VS_DN3_THYMOCYTE_UP	GSE24142_EARLY_THYMIC_PROGENITOR_VS_DN3_THYMOCYTE_UP	9/262	200/38040	1.13931e-05	0.000690297	0.000490304	ANXA1/CA2/DUSP6/GGT5/GSN/LRRK1/NR2F6/PTPRE/SIRPA	9
174	GSE24726_WT_VS_E2_2_KO_PDC_DAY6_POST_DELETION_DN	GSE24726_WT_VS_E2_2_KO_PDC_DAY6_POST_DELETION_DN	9/262	200/38040	1.13931e-05	0.000690297	0.000490304	ARF4/ARHGAP17/ARHGAP39/BACH1/BAIAP2/FBLIM1/FGD4/PEAK1/WIPF1	9
175	GSE24972_WT_VS_IRF8_KO_MARGINAL_ZONE_SPLEEN_BCELL_UP	GSE24972_WT_VS_IRF8_KO_MARGINAL_ZONE_SPLEEN_BCELL_UP	9/262	200/38040	1.13931e-05	0.000690297	0.000490304	ABL2/ALOX5AP/ANKRD29/JUN/LAMA3/MRAS/TFRC/ULK2/ZBED4	9
176	GSE27092_WT_VS_HDAC7_PHOSPHO_DEFICIENT_CD8_TCELL_UP	GSE27092_WT_VS_HDAC7_PHOSPHO_DEFICIENT_CD8_TCELL_UP	9/262	200/38040	1.13931e-05	0.000690297	0.000490304	CHRNB1/FAM3C/IGF2BP2/IGFBP3/KRT4/PHLDA2/PLXNA1/SCEL/TACSTD2	9
177	GSE2770_TGFB_AND_IL4_VS_IL12_TREATED_ACT_CD4_TCELL_6H_UP	GSE2770_TGFB_AND_IL4_VS_IL12_TREATED_ACT_CD4_TCELL_6H_UP	9/262	200/38040	1.13931e-05	0.000690297	0.000490304	ACAP1/ECM1/LRP10/NFATC2IP/PEAK1/SNRK/TTLL3/TTPAL/WIPF1	9
178	GSE29618_BCELL_VS_MDC_DAY7_FLU_VACCINE_DN	GSE29618_BCELL_VS_MDC_DAY7_FLU_VACCINE_DN	9/262	200/38040	1.13931e-05	0.000690297	0.000490304	ANXA1/GSN/IGFBP7/MCL1/PPIF/PTPRE/RGCC/SH2B3/SIRPA	9
179	GSE36392_EOSINOPHIL_VS_MAC_IL25_TREATED_LUNG_UP	GSE36392_EOSINOPHIL_VS_MAC_IL25_TREATED_LUNG_UP	9/262	200/38040	1.13931e-05	0.000690297	0.000490304	ACAP1/DUSP6/ITGB3/LAMA1/LRP10/NAV3/OVOL1/PROSER2/TTPAL	9
180	GSE37532_TREG_VS_TCONV_CD4_TCELL_FROM_LN_DN	GSE37532_TREG_VS_TCONV_CD4_TCELL_FROM_LN_DN	9/262	200/38040	1.13931e-05	0.000690297	0.000490304	ADAMTS6/BTG3/CMTM3/GPATCH4/GSN/MYL9/PPP1R12C/PTPRE/TFRC	9
181	GSE3982_MEMORY_CD4_TCELL_VS_TH1_DN	GSE3982_MEMORY_CD4_TCELL_VS_TH1_DN	9/262	200/38040	1.13931e-05	0.000690297	0.000490304	APOD/DUSP6/EMP1/NFE2L3/PPIF/RAB11FIP1/RDX/SDC4/STK3	9
182	GSE40274_HELIOS_VS_FOXP3_AND_HELIOS_TRANSDUCED_ACTIVATED_CD4_TCELL_UP	GSE40274_HELIOS_VS_FOXP3_AND_HELIOS_TRANSDUCED_ACTIVATED_CD4_TCELL_UP	9/262	200/38040	1.13931e-05	0.000690297	0.000490304	ADAMTS6/ANXA2/AP1M1/CHRNB1/GFOD1/MXD1/NCOA3/PHACTR3/SYNGR2	9
183	GSE40274_LEF1_VS_FOXP3_AND_LEF1_TRANSDUCED_ACTIVATED_CD4_TCELL_DN	GSE40274_LEF1_VS_FOXP3_AND_LEF1_TRANSDUCED_ACTIVATED_CD4_TCELL_DN	9/262	200/38040	1.13931e-05	0.000690297	0.000490304	AMZ1/ARHGAP39/ARHGEF18/DYRK2/GGT5/IGF2BP2/ITGB3/SRPK1/USP12	9
184	GSE40666_WT_VS_STAT1_KO_CD8_TCELL_DN	GSE40666_WT_VS_STAT1_KO_CD8_TCELL_DN	9/262	200/38040	1.13931e-05	0.000690297	0.000490304	AGPAT2/AMZ1/C12orf75/FAM3C/FURIN/IKZF2/NR2F6/RNF19B/ZC3H7B	9
185	GSE40666_WT_VS_STAT1_KO_CD8_TCELL_WITH_IFNA_STIM_90MIN_DN	GSE40666_WT_VS_STAT1_KO_CD8_TCELL_WITH_IFNA_STIM_90MIN_DN	9/262	200/38040	1.13931e-05	0.000690297	0.000490304	CA2/FAP/GNB4/KLC3/MFSD10/MXD1/RGCC/TFRC/TRAF4	9
186	GSE411_WT_VS_SOCS3_KO_MACROPHAGE_DN	GSE411_WT_VS_SOCS3_KO_MACROPHAGE_DN	9/262	200/38040	1.13931e-05	0.000690297	0.000490304	CDK10/GPATCH4/MIER2/NFATC2IP/SLK/TRIM65/WIPF1/ZADH2/ZC3H7B	9
187	GSE41176_WT_VS_TAK1_KO_ANTI_IGM_STIM_BCELL_24H_UP	GSE41176_WT_VS_TAK1_KO_ANTI_IGM_STIM_BCELL_24H_UP	9/262	200/38040	1.13931e-05	0.000690297	0.000490304	ANXA2/ATP6V0C/CA2/EMP1/JUN/PPIF/TPST2/UBE2D2/ZBED4	9
188	GSE41867_DAY6_EFFECTOR_VS_DAY30_EXHAUSTED_CD8_TCELL_LCMV_CLONE13_UP	GSE41867_DAY6_EFFECTOR_VS_DAY30_EXHAUSTED_CD8_TCELL_LCMV_CLONE13_UP	9/262	200/38040	1.13931e-05	0.000690297	0.000490304	ADAMTS6/ALOX5AP/CA2/GSN/IKZF2/ITM2B/PLXNA3/SPATA13/ZNFX1	9
189	GSE43260_BTLA_POS_VS_NEG_INTRATUMORAL_CD8_TCELL_UP	GSE43260_BTLA_POS_VS_NEG_INTRATUMORAL_CD8_TCELL_UP	9/262	200/38040	1.13931e-05	0.000690297	0.000490304	ALOX5AP/ANXA2/ATP6V0C/EIF4G1/EMP1/JUN/PPIF/TPST2/TXLNA	9
190	GSE43863_NAIVE_VS_MEMORY_TFH_CD4_TCELL_D150_LCMV_UP	GSE43863_NAIVE_VS_MEMORY_TFH_CD4_TCELL_D150_LCMV_UP	9/262	200/38040	1.13931e-05	0.000690297	0.000490304	ACAP1/ARHGEF18/CA2/GFOD1/GNB4/ITGB3/ITM2B/PTPRE/TP53I11	9
191	GSE45739_NRAS_KO_VS_WT_ACD3_ACD28_STIM_CD4_TCELL_UP	GSE45739_NRAS_KO_VS_WT_ACD3_ACD28_STIM_CD4_TCELL_UP	9/262	200/38040	1.13931e-05	0.000690297	0.000490304	BTG3/DUSP6/LIF/MB21D2/MRPS6/RSC1A1/SH2B3/SMIM13/ZNFX1	9
192	GSE4748_CTRL_VS_LPS_AND_CYANOBACTERIUM_LPSLIKE_STIM_DC_3H_DN	GSE4748_CTRL_VS_LPS_AND_CYANOBACTERIUM_LPSLIKE_STIM_DC_3H_DN	9/262	200/38040	1.13931e-05	0.000690297	0.000490304	ANXA2/BOP1/COL6A3/FGFRL1/GSN/LRRK1/NFE2L3/RNF19B/ULK2	9
193	GSE4748_CTRL_VS_LPS_STIM_DC_3H_UP	GSE4748_CTRL_VS_LPS_STIM_DC_3H_UP	9/262	200/38040	1.13931e-05	0.000690297	0.000490304	EDN1/EMP1/IGFBP3/NFATC2IP/POSTN/RASSF8/RND3/SMAD7/ZADH2	9
194	GSE5589_IL6_KO_VS_IL10_KO_LPS_AND_IL10_STIM_MACROPHAGE_45MIN_UP	GSE5589_IL6_KO_VS_IL10_KO_LPS_AND_IL10_STIM_MACROPHAGE_45MIN_UP	9/262	200/38040	1.13931e-05	0.000690297	0.000490304	ACAP1/AGPAT2/DLGAP4/IGF2BP2/PHACTR3/POSTN/PTPRE/RTN4RL1/SMAD7	9
195	GSE7460_CD8_TCELL_VS_CD4_TCELL_ACT_DN	GSE7460_CD8_TCELL_VS_CD4_TCELL_ACT_DN	9/262	200/38040	1.13931e-05	0.000690297	0.000490304	ARHGEF11/ECM1/FADD/GNB4/ITGB3/NEB/RGCC/SLC25A24/ZNF236	9
196	HALLMARK_IL2_STAT5_SIGNALING	HALLMARK_IL2_STAT5_SIGNALING	9/262	200/38040	1.13931e-05	0.000690297	0.000490304	CA2/ECM1/EMP1/FURIN/IKZF2/LIF/MXD1/NCOA3/SYNGR2	9
197	HALLMARK_MYOGENESIS	HALLMARK_MYOGENESIS	9/262	200/38040	1.13931e-05	0.000690297	0.000490304	APOD/CHRNB1/COL6A3/GSN/IGFBP3/IGFBP7/MRAS/SPEG/SYNGR2	9
198	AREB6_04	AREB6_04	10/262	253/38040	1.15753e-05	0.000697794	0.000495628	DUSP6/EDN1/EIF4G1/FAP/GEMIN4/GNB4/NAV3/SH2B3/ZADH2/ZEB2	10
199	GGGACCA_MIR133A_MIR133B	GGGACCA_MIR133A_MIR133B	9/262	202/38040	1.23356e-05	0.000739561	0.000525295	BACH1/CDR2L/NCOA5/PAPPA/PPP1R12C/RAB11FIP1/RTN4RL1/STK3/ZDHHC8	9
200	CP2_02	CP2_02	10/262	255/38040	1.23921e-05	0.000739561	0.000525295	BACH1/DUSP6/DYRK2/PAPPA/PLXNA3/PTHLH/SPEG/TRAF4/TRMT1/ZEB2	10
201	GO_PROTEIN_SERINE_THREONINE_KINASE_ACTIVITY	GO_PROTEIN_SERINE_THREONINE_KINASE_ACTIVITY	13/262	437/38040	1.25177e-05	0.000743343	0.000527981	CDK10/DYRK1A/DYRK2/LRRK1/MARK1/PRKAG2/PRKCZ/SLK/SNRK/SPEG/SRPK1/STK3/ULK2	13
202	GO_RAS_PROTEIN_SIGNAL_TRANSDUCTION	GO_RAS_PROTEIN_SIGNAL_TRANSDUCTION	13/262	439/38040	1.3134e-05	0.000776079	0.000551233	ABL2/ARHGEF11/ARHGEF18/DGKI/FGD4/JUN/MRAS/RAB25/RABL2A/RDX/RHOT2/RND3/SPATA13	13
203	GTACTGT_MIR101	GTACTGT_MIR101	10/262	257/38040	1.32581e-05	0.000779549	0.000553698	BTBD3/DYRK1A/EMP1/EPB41L1/FLRT3/MARK1/MXD1/PANK3/SH2B3/UBE2D2	10
204	GO_RESPONSE_TO_AXON_INJURY	GO_RESPONSE_TO_AXON_INJURY	6/262	75/38040	1.36358e-05	0.00079783	0.000566682	APOD/ARF4/FLRT3/JUN/PTPRF/RTN4RL1	6
205	GO_ESTABLISHMENT_OR_MAINTENANCE_OF_CELL_POLARITY	GO_ESTABLISHMENT_OR_MAINTENANCE_OF_CELL_POLARITY	9/262	205/38040	1.38736e-05	0.000807782	0.000573751	ARF4/ARHGEF11/FAT1/GSN/LAMA1/LLGL2/MARK1/PRKCZ/RND3	9
206	GO_ACTIN_BASED_CELL_PROJECTION	GO_ACTIN_BASED_CELL_PROJECTION	9/262	206/38040	1.44213e-05	0.000831558	0.000590639	ANGPT1/BAIAP2/CA2/FAT1/FGD4/ITGB3/PROM2/RDX/SPATA13	9
207	LINSLEY_MIR16_TARGETS	LINSLEY_MIR16_TARGETS	9/262	206/38040	1.44213e-05	0.000831558	0.000590639	BTG3/CARD10/DYNC1LI2/F3/IFRD2/ITPRIPL2/SIRPA/UXS1/ZNFX1	9
208	PBX1_01	PBX1_01	10/262	260/38040	1.46546e-05	0.00084095	0.000597309	ADAMTS6/ANGPT1/CRNN/GEMIN4/LIF/MRPS6/PAPPA/PHACTR3/PRRG4/SLK	10
209	HELLEBREKERS_SILENCED_DURING_TUMOR_ANGIOGENESIS	HELLEBREKERS_SILENCED_DURING_TUMOR_ANGIOGENESIS	6/262	77/38040	1.58723e-05	0.000906468	0.000643846	FAT1/IGFBP3/IGFBP7/ITM2B/SDC4/TACSTD2	6
210	MODULE_2	MODULE_2	12/262	383/38040	1.62589e-05	0.000924123	0.000656385	ANGPT1/ANXA1/APOD/COL6A3/DUSP6/EMP1/FAT1/IGFBP3/JUN/MYL9/PHLDA2/TFRC	12
211	DAZARD_RESPONSE_TO_UV_SCC_DN	DAZARD_RESPONSE_TO_UV_SCC_DN	7/262	116/38040	1.6703e-05	0.000944865	0.000671118	BAIAP2/DYRK1A/FADD/MCL1/NAV3/SLK/TRAF4	7
212	HALLMARK_APOPTOSIS	HALLMARK_APOPTOSIS	8/262	161/38040	1.72315e-05	0.000970168	0.00068909	ANXA1/BTG3/EMP1/GSN/JUN/MCL1/RHOT2/SMAD7	8
213	BHAT_ESR1_TARGETS_NOT_VIA_AKT1_UP	BHAT_ESR1_TARGETS_NOT_VIA_AKT1_UP	9/262	211/38040	1.74447e-05	0.000977558	0.000694339	AMZ1/ARHGEF18/C16orf74/FGFRL1/GFOD1/GPATCH4/PHLDA2/RPUSD1/ZNF185	9
214	AP1_Q4_01	AP1_Q4_01	10/262	266/38040	1.78313e-05	0.000994551	0.000706409	BACH1/DYRK1A/ECM1/EMP1/EPB41L1/ITM2B/LAMA3/MARK1/PAPPA/PHLDA2	10
215	SHEPARD_BMYB_MORPHOLINO_UP	SHEPARD_BMYB_MORPHOLINO_UP	9/262	212/38040	1.811e-05	0.0010054	0.000714114	ANXA2/DLGAP4/DNAJB4/FAM207A/ITM2B/MB21D2/NCLN/PHLDA2/ZNRF2	9
216	MCBRYAN_PUBERTAL_BREAST_5_6WK_UP	MCBRYAN_PUBERTAL_BREAST_5_6WK_UP	7/262	119/38040	1.97185e-05	0.00108963	0.00077394	FBLIM1/NFE2L3/NIPAL2/PRKAG2/PROM2/RND3/SLC25A24	7
217	VERHAAK_GLIOBLASTOMA_MESENCHYMAL	VERHAAK_GLIOBLASTOMA_MESENCHYMAL	9/262	216/38040	2.09915e-05	0.00115463	0.000820109	ANXA1/ANXA2/FURIN/PLS3/RAB11FIP1/SH2B3/SYNGR2/TES/WIPF1	9
218	LYF1_01	LYF1_01	10/262	272/38040	2.15827e-05	0.0011817	0.000839339	ANGPT1/DEXI/DUSP6/DYRK2/FURIN/IKZF2/PTPRF/SH2B3/SPEG/TES	10
219	GINESTIER_BREAST_CANCER_ZNF217_AMPLIFIED_DN	GINESTIER_BREAST_CANCER_ZNF217_AMPLIFIED_DN	11/262	332/38040	2.20094e-05	0.00119956	0.000852024	ACAP1/ARHGAP17/ARHGEF11/DMWD/FURIN/FXR2/IFRD2/KMT2D/MICALL1/PPP1R12C/ZC3H7B	11
220	AP1_Q4	AP1_Q4	10/262	273/38040	2.22696e-05	0.00120823	0.000858177	BACH1/CLUH/EDN1/EIF4G1/EPB41L1/FAP/FHL3/GSN/PAPPA/ZNFX1	10
221	GO_REGULATION_OF_SMALL_GTPASE_MEDIATED_SIGNAL_TRANSDUCTION	GO_REGULATION_OF_SMALL_GTPASE_MEDIATED_SIGNAL_TRANSDUCTION	11/262	333/38040	2.26247e-05	0.00122194	0.000867916	ABL2/ARHGAP17/ARHGAP23/ARHGAP39/ARHGEF11/ARHGEF18/DGKI/FGD4/RDX/RHOT2/SPATA13	11
222	MODULE_38	MODULE_38	13/262	463/38040	2.28976e-05	0.00123111	0.000874431	AGPAT2/ANXA1/APOD/CHRNB1/COL6A3/ECM1/FURIN/IGFBP3/LLGL2/MYL9/PHLDA2/PRKCZ/TACSTD2	13
223	LEE_NEURAL_CREST_STEM_CELL_DN	LEE_NEURAL_CREST_STEM_CELL_DN	7/262	122/38040	2.31696e-05	0.00124015	0.00088085	BTG3/CA2/DUSP6/F3/IGFBP3/NAV3/ZNF236	7
224	STK33_SKM_UP	STK33_SKM_UP	10/262	275/38040	2.36997e-05	0.00125743	0.000893124	ANXA1/CMTM3/DNAJB4/FGD4/MXD1/RGCC/RND3/RNF19B/SH2B3/SKIL	10
225	GO_ACTIN_FILAMENT_ORGANIZATION	GO_ACTIN_FILAMENT_ORGANIZATION	12/262	398/38040	2.37032e-05	0.00125743	0.000893124	ARHGAP17/BAIAP2/FAT1/GSN/NEB/PLS3/RDX/RGCC/RND3/SDC4/TACSTD2/WIPF1	12
226	GSE3920_UNTREATED_VS_IFNG_TREATED_ENDOTHELIAL_CELL_UP	GSE3920_UNTREATED_VS_IFNG_TREATED_ENDOTHELIAL_CELL_UP	8/262	169/38040	2.44342e-05	0.00129047	0.000916595	BACH1/BAIAP2/FLRT3/LIF/PNMA1/PRRG4/RND3/TFRC	8
227	RIGGINS_TAMOXIFEN_RESISTANCE_DN	RIGGINS_TAMOXIFEN_RESISTANCE_DN	9/262	221/38040	2.51334e-05	0.00132155	0.000938671	APOD/BTBD3/CARD10/EMP1/FAT1/NFE2L3/SLC5A3/SNRK/UXS1	9
228	AKT_UP.V1_UP	AKT_UP.V1_UP	8/262	170/38040	2.549e-05	0.0013338	0.00094737	EDN1/FXR2/MYO5B/SAA1/SPRR1A/TACSTD2/TFRC/TRAF4	8
229	REACTOME_SIGNALING_BY_RECEPTOR_TYROSINE_KINASES	REACTOME_SIGNALING_BY_RECEPTOR_TYROSINE_KINASES	13/262	468/38040	2.55898e-05	0.0013338	0.00094737	ATP6V0C/BAIAP2/COL6A3/DUSP6/FGFRL1/FLRT3/FURIN/ITGB3/LAMA1/LAMA3/PRKCZ/SH2B3/TAB2	13
230	GO_RECYCLING_ENDOSOME	GO_RECYCLING_ENDOSOME	8/262	171/38040	2.65838e-05	0.0013787	0.000979262	ABHD17A/ACAP1/MICALL1/MYO5B/RAB11FIP1/RAB25/RNF11/TFRC	8
231	MODULE_37	MODULE_37	13/262	470/38040	2.67419e-05	0.0013787	0.000979262	ABL2/CHAF1A/CLUH/COL6A3/DEXI/EDN1/FURIN/GEMIN4/KATNAL1/MICALL1/MTMR12/PTPRF/SH2B3	13
232	AP1_C	AP1_C	10/262	279/38040	2.67978e-05	0.0013787	0.000979262	BACH1/BTG3/DYRK1A/EMP1/EPB41L1/LAMA3/MARK1/PHLDA2/SCEL/SLITRK6	10
233	GO_PROTEASE_BINDING	GO_PROTEASE_BINDING	7/262	125/38040	2.71039e-05	0.00138846	0.000986198	ANXA2/ECM1/F3/FADD/FAP/FURIN/ITGB3	7
234	NAGASHIMA_NRG1_SIGNALING_UP	NAGASHIMA_NRG1_SIGNALING_UP	8/262	172/38040	2.77166e-05	0.00140777	0.000999909	EDN1/FLRT3/JUN/LAMA3/LIF/MCL1/PHLDA2/TES	8
235	TAAWWATAG_RSRFC4_Q2	TAAWWATAG_RSRFC4_Q2	8/262	172/38040	2.77166e-05	0.00140777	0.000999909	DGKI/GNB4/JUN/LIF/NEB/PNMA1/TACSTD2/ZC3H7B	8
236	MISSIAGLIA_REGULATED_BY_METHYLATION_UP	MISSIAGLIA_REGULATED_BY_METHYLATION_UP	7/262	126/38040	2.85314e-05	0.00144301	0.00102494	ARF4/BLZF1/DUSP6/GSN/IGFBP3/SDC4/TACSTD2	7
237	FOSTER_TOLERANT_MACROPHAGE_DN	FOSTER_TOLERANT_MACROPHAGE_DN	12/262	406/38040	2.87724e-05	0.00144906	0.00102924	ANGPT1/ARF4/B4GALT5/CA2/EDN1/GNB4/MXD1/RND3/SDC4/SPATA13/TAB2/USP12	12
238	CACCAGC_MIR138	CACCAGC_MIR138	9/262	225/38040	2.89281e-05	0.00145078	0.00103046	BAIAP2/CLUH/IGF2BP2/MIER2/PAPPA/SH2B3/VSTM2L/ZC3H7B/ZEB2	9
239	MODULE_118	MODULE_118	12/262	407/38040	2.9468e-05	0.00146554	0.00104094	ALOX5AP/ANXA1/AP1M1/BTBD3/CARD10/CHAF1A/DUSP6/EMP1/PHLDA2/RND3/SRPK1/ZBED4	12
240	SWEET_LUNG_CANCER_KRAS_DN	SWEET_LUNG_CANCER_KRAS_DN	12/262	407/38040	2.9468e-05	0.00146554	0.00104094	ANGPT1/CA2/EDN1/GNB4/GSN/JUN/KRT4/MGP/MYL9/POSTN/SCEL/TFRC	12
241	SMITH_TERT_TARGETS_DN	SMITH_TERT_TARGETS_DN	6/262	86/38040	2.98897e-05	0.00148035	0.00105146	DUSP6/GSN/PTHLH/SAA1/SIRPA/SPEG	6
242	GO_UBIQUITIN_LIKE_PROTEIN_TRANSFERASE_ACTIVITY	GO_UBIQUITIN_LIKE_PROTEIN_TRANSFERASE_ACTIVITY	12/262	408/38040	3.01781e-05	0.00148845	0.00105722	CDC34/CUL4B/FBXL3/FEM1A/MGRN1/RNF11/RNF19B/TOPORS/TRIM36/UBE2D2/UBE2G2/ZNRF2	12
243	GO_MYELOID_CELL_DIFFERENTIATION	GO_MYELOID_CELL_DIFFERENTIATION	12/262	409/38040	3.0903e-05	0.00151794	0.00107816	ANXA2/CA2/FADD/IL34/JUN/KMT2D/LIF/LRRK1/MYL9/SNRK/TFRC/WDR5	12
244	GRUETZMANN_PANCREATIC_CANCER_UP	GRUETZMANN_PANCREATIC_CANCER_UP	11/262	346/38040	3.20855e-05	0.00156956	0.00111482	ANXA1/DUSP6/DYRK2/ECM1/FAP/GGT5/LAMA3/MFSD10/MGP/MYL9/POSTN	11
245	GO_DEVELOPMENTAL_CELL_GROWTH	GO_DEVELOPMENTAL_CELL_GROWTH	9/262	229/38040	3.31979e-05	0.00161735	0.00114877	EDN1/FLRT3/KMT2D/PLXNA1/PLXNA3/POSTN/PRKCZ/ULK2/ZEB2	9
246	GGCCAGT_MIR193A_MIR193B	GGCCAGT_MIR193A_MIR193B	6/262	88/38040	3.40597e-05	0.00164639	0.0011694	CDK10/DYRK1A/FLRT3/MCL1/NAV3/PTPRF	6
247	MODULE_226	MODULE_226	4/262	27/38040	3.407e-05	0.00164639	0.0011694	ALOX5AP/ARF4/DUSP6/ZEB2	4
248	GO_CELL_JUNCTION_ORGANIZATION	GO_CELL_JUNCTION_ORGANIZATION	10/262	288/38040	3.50608e-05	0.00168744	0.00119856	APOD/FBLIM1/GJC1/LAMA3/PEAK1/RASSF8/RDX/SDC4/SLK/SMAD7	10
249	GO_DNA_BINDING_TRANSCRIPTION_REPRESSOR_ACTIVITY_RNA_POLYMERASE_II_SPECIFIC	GO_DNA_BINDING_TRANSCRIPTION_REPRESSOR_ACTIVITY_RNA_POLYMERASE_II_SPECIFIC	9/262	231/38040	3.55255e-05	0.00170017	0.0012076	BACH1/CUX2/GLIS1/MXD1/NFE2L3/NR2F6/OVOL1/SKIL/ZEB2	9
250	GO_REGULATION_OF_SUPRAMOLECULAR_FIBER_ORGANIZATION	GO_REGULATION_OF_SUPRAMOLECULAR_FIBER_ORGANIZATION	11/262	350/38040	3.56101e-05	0.00170017	0.0012076	APC2/BAIAP2/DYRK1A/EDN1/GSN/NAV3/RDX/RGCC/SDC4/TACSTD2/WIPF1	11
251	GO_POSITIVE_REGULATION_OF_MYELOID_LEUKOCYTE_DIFFERENTIATION	GO_POSITIVE_REGULATION_OF_MYELOID_LEUKOCYTE_DIFFERENTIATION	5/262	54/38040	3.58118e-05	0.00170299	0.0012096	CA2/FADD/IL34/JUN/LIF	5
252	GENTILE_UV_HIGH_DOSE_DN	GENTILE_UV_HIGH_DOSE_DN	10/262	290/38040	3.71669e-05	0.00176041	0.00125039	BACH1/DYRK1A/FADD/MCL1/NAV3/NCOA3/NR2F6/RND3/SMAD7/ZBED4	10
253	WANG_SMARCE1_TARGETS_UP	WANG_SMARCE1_TARGETS_UP	10/262	291/38040	3.82599e-05	0.00180081	0.00127908	COL6A3/FAP/FBLIM1/FLRT3/GSN/ITGB3/MGP/MYL9/POSTN/TES	10
254	GSE4590_SMALL_VS_LARGE_PRE_BCELL_DN	GSE4590_SMALL_VS_LARGE_PRE_BCELL_DN	8/262	180/38040	3.83214e-05	0.00180081	0.00127908	ANXA2/DLGAP4/FHL3/PRRG4/SLC25A24/SMAD7/TES/ZNRF2	8
255	GO_CELL_ADHESION_MOLECULE_BINDING	GO_CELL_ADHESION_MOLECULE_BINDING	13/262	488/38040	3.93291e-05	0.00184091	0.00130756	ANXA1/ANXA2/BAIAP2/FAP/ITGB3/MB21D2/MICALL1/POSTN/PTPRF/RDX/SLK/TACSTD2/TES	13
256	LEE_LIVER_CANCER_SURVIVAL_DN	LEE_LIVER_CANCER_SURVIVAL_DN	8/262	181/38040	3.98579e-05	0.00185462	0.0013173	DYRK2/HES4/MFSD10/NFE2L3/PHLDA2/RND3/TES/ZADH2	8
257	MODULE_8	MODULE_8	12/262	420/38040	3.99327e-05	0.00185462	0.0013173	APRT/BOP1/BTBD3/CHAF1A/DUSP6/FADD/FAT1/LIF/PHLDA2/RND3/SRPK1/TFRC	12
258	GO_EXTRACELLULAR_STRUCTURE_ORGANIZATION	GO_EXTRACELLULAR_STRUCTURE_ORGANIZATION	12/262	421/38040	4.08568e-05	0.00188288	0.00133737	ANXA2/COL6A3/FAP/FURIN/ITGB3/LAMA1/LAMA3/LCAT/POSTN/RGCC/SDC4/ZDHHC8	12
259	SATO_SILENCED_BY_METHYLATION_IN_PANCREATIC_CANCER_1	SATO_SILENCED_BY_METHYLATION_IN_PANCREATIC_CANCER_1	12/262	421/38040	4.08568e-05	0.00188288	0.00133737	COL6A3/DGCR11/DUSP6/IGFBP3/MICALL1/MRAS/SAA1/TACSTD2/TES/TP53I11/TRIM36/ULK2	12
260	GO_ACTIN_BINDING	GO_ACTIN_BINDING	12/262	422/38040	4.17994e-05	0.00191891	0.00136297	ABL2/EPB41L1/FGD4/FHL3/GSN/MYO5B/NEB/PHACTR3/PLS3/RDX/WIPF1/ZNF185	12
261	GO_TISSUE_MIGRATION	GO_TISSUE_MIGRATION	11/262	357/38040	4.25848e-05	0.00194748	0.00138326	ANGPT1/ANXA1/CARD10/EDN1/FAP/ITGB3/JUN/RAB25/RGCC/TACSTD2/ZEB2	11
262	WU_CELL_MIGRATION	WU_CELL_MIGRATION	8/262	183/38040	4.30854e-05	0.00196285	0.00139417	CST6/IGF2BP2/IGFBP3/IGFBP7/LAMA3/RAB25/SIRPA/TACSTD2	8
263	BOYLAN_MULTIPLE_MYELOMA_C_D_UP	BOYLAN_MULTIPLE_MYELOMA_C_D_UP	7/262	135/38040	4.43893e-05	0.00201457	0.00143091	AMZ1/DNAJB4/DYRK2/HOOK3/MRPS6/TFRC/ZEB2	7
264	WIEDERSCHAIN_TARGETS_OF_BMI1_AND_PCGF2	WIEDERSCHAIN_TARGETS_OF_BMI1_AND_PCGF2	5/262	57/38040	4.66235e-05	0.00210795	0.00149723	EDN1/JUN/MICALL1/PAPPA/PTHLH	5
265	GO_REGULATION_OF_BODY_FLUID_LEVELS	GO_REGULATION_OF_BODY_FLUID_LEVELS	13/262	499/38040	4.9338e-05	0.00222226	0.00157842	ALOX12B/ANXA2/APRT/DGKI/EDN1/F3/FAP/GNA11/ITGB3/MYL9/MYO5B/SAA1/SH2B3	13
266	DAZARD_RESPONSE_TO_UV_NHEK_DN	DAZARD_RESPONSE_TO_UV_NHEK_DN	10/262	301/38040	5.07895e-05	0.00227038	0.0016126	BACH1/BTBD3/DYRK1A/DYRK2/FAT1/NAV3/NCOA3/SH2B3/SMAD7/ZBED4	10
267	WINTER_HYPOXIA_METAGENE	WINTER_HYPOXIA_METAGENE	9/262	242/38040	5.09477e-05	0.00227038	0.0016126	ANXA1/ANXA2/EDN1/F3/IGFBP3/JUN/MT1L/SIRPA/TFRC	9
268	HALLMARK_COAGULATION	HALLMARK_COAGULATION	7/262	138/38040	5.10533e-05	0.00227038	0.0016126	ANXA1/ARF4/DUSP6/F3/FURIN/GSN/ITGB3	7
269	GO_REGULATION_OF_PROTEIN_COMPLEX_ASSEMBLY	GO_REGULATION_OF_PROTEIN_COMPLEX_ASSEMBLY	12/262	431/38040	5.11673e-05	0.00227038	0.0016126	BAIAP2/CUL4B/DYRK1A/EIF4G1/FBLIM1/GSN/LCAT/NAV3/NCLN/PRKCZ/RDX/WIPF1	12
270	GO_LAMELLIPODIUM	GO_LAMELLIPODIUM	8/262	188/38040	5.21202e-05	0.00228023	0.0016196	APC2/FAP/FAT1/FGD4/GSN/ITGB3/RDX/SPATA13	8
271	GATAAGR_GATA_C	GATAAGR_GATA_C	10/262	302/38040	5.22156e-05	0.00228023	0.0016196	CHRNB1/DYRK1A/EDN1/FHL3/FLRT3/JUN/KRT80/LCAT/SH2B3/TAB2	10
272	LI_INDUCED_T_TO_NATURAL_KILLER_UP	LI_INDUCED_T_TO_NATURAL_KILLER_UP	10/262	302/38040	5.22156e-05	0.00228023	0.0016196	ANXA2/DUSP6/EMP1/FURIN/GFOD1/LRRK1/MFSD10/RNF19B/TES/TPST2	10
273	JOHNSTONE_PARVB_TARGETS_3_UP	JOHNSTONE_PARVB_TARGETS_3_UP	12/262	432/38040	5.23124e-05	0.00228023	0.0016196	ANXA1/ATP6V0C/B4GALT5/CMTM3/DPP7/EIF4G1/GSN/KRT80/LIF/PTPRE/SYNGR2/TACSTD2	12
274	WESTON_VEGFA_TARGETS_12HR	WESTON_VEGFA_TARGETS_12HR	4/262	30/38040	5.23445e-05	0.00228023	0.0016196	COL6A3/IGFBP3/MGP/SDC4	4
275	REACTOME_RHO_GTPASE_CYCLE	REACTOME_RHO_GTPASE_CYCLE	7/262	139/38040	5.34484e-05	0.00231986	0.00164775	ARHGAP17/ARHGAP23/ARHGAP39/ARHGEF11/ARHGEF18/FGD4/RHOT2	7
276	ONDER_CDH1_TARGETS_3_DN	ONDER_CDH1_TARGETS_3_DN	5/262	59/38040	5.51249e-05	0.00238139	0.00169145	DUSP6/EDN1/NAV3/PTHLH/SCEL	5
277	CCAGGGG_MIR331	CCAGGGG_MIR331	6/262	96/38040	5.56514e-05	0.00238139	0.00169145	ABHD17A/B4GALT5/BAIAP2/DLGAP4/FURIN/FXR2	6
278	GO_ADHERENS_JUNCTION_ORGANIZATION	GO_ADHERENS_JUNCTION_ORGANIZATION	7/262	140/38040	5.59348e-05	0.00238139	0.00169145	APOD/PEAK1/RASSF8/RDX/SDC4/SLK/SMAD7	7
279	NFAT_Q6	NFAT_Q6	9/262	245/38040	5.60208e-05	0.00238139	0.00169145	EDN1/EMP1/FAP/IGFBP3/IKZF2/INPP5E/LIF/PRRG4/UXS1	9
280	GSE37605_FOXP3_FUSION_GFP_VS_IRES_GFP_TREG_C57BL6_UP	GSE37605_FOXP3_FUSION_GFP_VS_IRES_GFP_TREG_C57BL6_UP	8/262	190/38040	5.61506e-05	0.00238139	0.00169145	DUSP6/EDN1/JUN/NAV3/RND3/RNF19B/SDC4/UXS1	8
281	GSE41867_NAIVE_VS_DAY30_LCMV_CLONE13_EXHAUSTED_CD8_TCELL_UP	GSE41867_NAIVE_VS_DAY30_LCMV_CLONE13_EXHAUSTED_CD8_TCELL_UP	8/262	190/38040	5.61506e-05	0.00238139	0.00169145	B4GALT5/BLZF1/KRT80/MXD1/PTPRF/SDC4/SKIL/ZNFX1	8
282	GSE13411_NAIVE_VS_MEMORY_BCELL_UP	GSE13411_NAIVE_VS_MEMORY_BCELL_UP	8/262	191/38040	5.82611e-05	0.00238139	0.00169145	ABCA6/ADAMTS6/DGKI/NAV3/NEB/RDX/TRIM36/ZBED2	8
283	GSE37301_MULTIPOTENT_PROGENITOR_VS_LYMPHOID_PRIMED_MPP_DN	GSE37301_MULTIPOTENT_PROGENITOR_VS_LYMPHOID_PRIMED_MPP_DN	8/262	191/38040	5.82611e-05	0.00238139	0.00169145	ANXA1/ANXA2/DGKI/FURIN/ITPRIPL2/LIF/RGCC/TRIM36	8
284	GSE4984_UNTREATED_VS_GALECTIN1_TREATED_DC_UP	GSE4984_UNTREATED_VS_GALECTIN1_TREATED_DC_UP	8/262	191/38040	5.82611e-05	0.00238139	0.00169145	AP5B1/FGD4/IGF2BP2/ITPRIPL2/RELT/RNF19B/STK3/ZEB2	8
285	MODULE_122	MODULE_122	7/262	141/38040	5.85151e-05	0.00238139	0.00169145	COL6A3/FAT1/LAMA3/MGP/POSTN/PTPRF/RND3	7
286	REACTOME_TRIF_TICAM1_MEDIATED_TLR4_SIGNALING	REACTOME_TRIF_TICAM1_MEDIATED_TLR4_SIGNALING	6/262	97/38040	5.89817e-05	0.00238139	0.00169145	DUSP6/FADD/JUN/SAA1/TAB2/UBE2D2	6
287	GSE10463_CD40L_AND_VA347_VS_CD40L_IN_DC_UP	GSE10463_CD40L_AND_VA347_VS_CD40L_IN_DC_UP	8/262	192/38040	6.04371e-05	0.00238139	0.00169145	COL6A3/DGKI/DLGAP4/DNAJB4/FAM3C/HOOK3/TPST2/TRAF4	8
288	RUTELLA_RESPONSE_TO_HGF_VS_CSF2RB_AND_IL4_DN	RUTELLA_RESPONSE_TO_HGF_VS_CSF2RB_AND_IL4_DN	9/262	248/38040	6.15133e-05	0.00238139	0.00169145	ANXA2/LRRK1/MCL1/NCOA3/NFATC2IP/PLXNA1/RAB11FIP1/SDC4/ZNF185	9
289	GSE17974_0.5H_VS_72H_UNTREATED_IN_VITRO_CD4_TCELL_UP	GSE17974_0.5H_VS_72H_UNTREATED_IN_VITRO_CD4_TCELL_UP	8/262	193/38040	6.26804e-05	0.00238139	0.00169145	ANXA1/BACH1/CLUH/DYRK2/EDN1/NCOA5/TADA2B/ZNF567	8
290	GSE7219_UNSTIM_VS_LPS_AND_ANTI_CD40_STIM_NIK_NFKB2_KO_DC_DN	GSE7219_UNSTIM_VS_LPS_AND_ANTI_CD40_STIM_NIK_NFKB2_KO_DC_DN	8/262	193/38040	6.26804e-05	0.00238139	0.00169145	ARHGAP39/BAIAP2/JUN/MFSD10/MXD1/SKIL/SURF4/TRAF4	8
291	GSE7348_LPS_VS_TOLERIZED_AND_LPS_STIM_MACROPHAGE_UP	GSE7348_LPS_VS_TOLERIZED_AND_LPS_STIM_MACROPHAGE_UP	8/262	193/38040	6.26804e-05	0.00238139	0.00169145	DNAJB4/EIF4G1/MICALL1/PANK3/PRKAG2/PTPRE/PUS7/UBE2G2	8
292	GSE9988_LOW_LPS_VS_VEHICLE_TREATED_MONOCYTE_UP	GSE9988_LOW_LPS_VS_VEHICLE_TREATED_MONOCYTE_UP	8/262	193/38040	6.26804e-05	0.00238139	0.00169145	ABL2/DNAJB4/EDN1/F3/JUN/PHLDA2/SDC4/USP12	8
293	MONNIER_POSTRADIATION_TUMOR_ESCAPE_DN	MONNIER_POSTRADIATION_TUMOR_ESCAPE_DN	11/262	373/38040	6.30736e-05	0.00238139	0.00169145	CDK10/COL6A3/DUSP6/FBLIM1/FBXL3/GSN/JUN/PRKAG2/RND3/SKIL/SMAD7	11
294	CAGTGTT_MIR141_MIR200A	CAGTGTT_MIR141_MIR200A	10/262	309/38040	6.31874e-05	0.00238139	0.00169145	ARHGEF18/DMWD/IGF2BP2/JUN/PAPPA/RTN4RL1/TFRC/WIPF1/ZCCHC3/ZEB2	10
295	GO_PROTEIN_POLYUBIQUITINATION	GO_PROTEIN_POLYUBIQUITINATION	10/262	309/38040	6.31874e-05	0.00238139	0.00169145	CDC34/FBXL3/FBXW5/MGRN1/RNF19B/TOPORS/TRIM36/UBE2D2/UBE2G2/ZNRF2	10
296	GO_POSITIVE_REGULATION_OF_LEUKOCYTE_DIFFERENTIATION	GO_POSITIVE_REGULATION_OF_LEUKOCYTE_DIFFERENTIATION	7/262	143/38040	6.3968e-05	0.00238139	0.00169145	ANXA1/CA2/FADD/IL34/JUN/LIF/PRKCZ	7
297	GSE37301_CD4_TCELL_VS_RAG2_KO_NK_CELL_DN	GSE37301_CD4_TCELL_VS_RAG2_KO_NK_CELL_DN	8/262	194/38040	6.49924e-05	0.00238139	0.00169145	ARHGAP23/EMP1/IGFBP7/ITPRIPL2/NEB/PLXNA1/RGCC/SPATA13	8
298	GSE9988_LPS_VS_CTRL_TREATED_MONOCYTE_UP	GSE9988_LPS_VS_CTRL_TREATED_MONOCYTE_UP	8/262	194/38040	6.49924e-05	0.00238139	0.00169145	BTG3/DNAJB4/EDN1/LAMA3/PHLDA2/RGCC/TFRC/USP12	8
299	VEGF_A_UP.V1_UP	VEGF_A_UP.V1_UP	8/262	194/38040	6.49924e-05	0.00238139	0.00169145	ECM1/KMT2D/LCAT/MYL9/OVOL1/SDC4/TP53I11/ZC3H7B	8
300	GSE20152_SPHK1_KO_VS_HTNFA_OVEREXPRESS_ANKLE_UP	GSE20152_SPHK1_KO_VS_HTNFA_OVEREXPRESS_ANKLE_UP	8/262	195/38040	6.73749e-05	0.00238139	0.00169145	ARHGAP17/BLZF1/DMWD/DUSP6/INPP5E/PANK3/PHLDA2/SH2B3	8
301	GSE2706_R848_VS_R848_AND_LPS_8H_STIM_DC_DN	GSE2706_R848_VS_R848_AND_LPS_8H_STIM_DC_DN	8/262	195/38040	6.73749e-05	0.00238139	0.00169145	ARF4/BTG3/FAP/JUN/PLS3/RAB11FIP1/SLC2A5/TAB2	8
302	GSE8515_CTRL_VS_IL1_4H_STIM_MAC_DN	GSE8515_CTRL_VS_IL1_4H_STIM_MAC_DN	8/262	195/38040	6.73749e-05	0.00238139	0.00169145	B4GALT5/BTG3/LIF/MARK1/MGP/PLXNA1/PPIF/SDC4	8
303	MYOD_Q6	MYOD_Q6	9/262	251/38040	6.74527e-05	0.00238139	0.00169145	ABL2/CHRNB1/FBLIM1/IKZF2/NEB/PHACTR3/PRKAG2/STK3/TAB2	9
304	BOYERINAS_ONCOFETAL_TARGETS_OF_LET7A1	BOYERINAS_ONCOFETAL_TARGETS_OF_LET7A1	3/262	12/38040	6.78679e-05	0.00238139	0.00169145	CDC34/IGF2BP2/SLC25A24	3
305	GSE17974_CTRL_VS_ACT_IL4_AND_ANTI_IL12_6H_CD4_TCELL_DN	GSE17974_CTRL_VS_ACT_IL4_AND_ANTI_IL12_6H_CD4_TCELL_DN	8/262	196/38040	6.98295e-05	0.00238139	0.00169145	FADD/GFOD1/LIF/NFE2L3/PEAK1/RAB11FIP1/SDC4/TXLNA	8
306	GSE17974_IL4_AND_ANTI_IL12_VS_UNTREATED_72H_ACT_CD4_TCELL_DN	GSE17974_IL4_AND_ANTI_IL12_VS_UNTREATED_72H_ACT_CD4_TCELL_DN	8/262	196/38040	6.98295e-05	0.00238139	0.00169145	ANXA2/NFE2L3/RDX/RGCC/SMAD7/WIPF1/ZC3H7B/ZG16B	8
307	GSE25088_WT_VS_STAT6_KO_MACROPHAGE_ROSIGLITAZONE_AND_IL4_STIM_DN	GSE25088_WT_VS_STAT6_KO_MACROPHAGE_ROSIGLITAZONE_AND_IL4_STIM_DN	8/262	196/38040	6.98295e-05	0.00238139	0.00169145	COL6A3/FAM124A/IGFBP7/MYL9/NCLN/PNMA1/PRKAG2/ZADH2	8
308	GSE2770_IL12_ACT_VS_ACT_CD4_TCELL_6H_UP	GSE2770_IL12_ACT_VS_ACT_CD4_TCELL_6H_UP	8/262	196/38040	6.98295e-05	0.00238139	0.00169145	DMWD/GSN/PTPRE/RGCC/SURF4/TES/UBE2G2/ZEB2	8
309	GSE42021_TREG_PLN_VS_CD24LO_TREG_THYMUS_UP	GSE42021_TREG_PLN_VS_CD24LO_TREG_THYMUS_UP	8/262	196/38040	6.98295e-05	0.00238139	0.00169145	ADAMTS6/DUSP6/IFRD2/INPP5E/NIPAL2/PEAK1/PLXNA3/SIRPA	8
310	GSE11057_PBMC_VS_MEM_CD4_TCELL_UP	GSE11057_PBMC_VS_MEM_CD4_TCELL_UP	8/262	197/38040	7.2358e-05	0.00238139	0.00169145	CA2/DUSP6/FGD4/IGFBP7/ITPRIPL2/MXD1/MYL9/ZEB2	8
311	GSE16266_CTRL_VS_LPS_STIM_MEF_UP	GSE16266_CTRL_VS_LPS_STIM_MEF_UP	8/262	197/38040	7.2358e-05	0.00238139	0.00169145	FHL3/FURIN/GNB4/ITPRIPL2/RELT/SKIL/SMAD7/TRIM36	8
312	ATF3_Q6	ATF3_Q6	9/262	254/38040	7.38675e-05	0.00238139	0.00169145	ATP6V0C/FLRT3/JUN/MXD1/PHACTR3/RAB25/SPEG/TRAF4/ZDHHC8	9
313	TGCACTT_MIR519C_MIR519B_MIR519A	TGCACTT_MIR519C_MIR519B_MIR519A	12/262	448/38040	7.38938e-05	0.00238139	0.00169145	ANKRD29/ARHGEF11/BTG3/DYRK1A/IKZF2/KMT2D/PTHLH/SMAD7/SNRK/TOPORS/ZNF236/ZNFX1	12
314	GO_FILOPODIUM	GO_FILOPODIUM	6/262	101/38040	7.39306e-05	0.00238139	0.00169145	BAIAP2/FAT1/FGD4/ITGB3/RDX/SPATA13	6
315	GSE12845_IGD_POS_BLOOD_VS_NAIVE_TONSIL_BCELL_DN	GSE12845_IGD_POS_BLOOD_VS_NAIVE_TONSIL_BCELL_DN	8/262	198/38040	7.4962e-05	0.00238139	0.00169145	B4GALT5/GSN/JUN/LRRK1/PPIF/RNF19B/SH2B3/ZBED2	8
316	GSE26495_NAIVE_VS_PD1HIGH_CD8_TCELL_DN	GSE26495_NAIVE_VS_PD1HIGH_CD8_TCELL_DN	8/262	198/38040	7.4962e-05	0.00238139	0.00169145	ANXA2/B4GALT5/C12orf75/GFOD1/KATNAL1/SH2B3/SMAD7/ZEB2	8
317	PHONG_TNF_TARGETS_UP	PHONG_TNF_TARGETS_UP	5/262	63/38040	7.56793e-05	0.00238139	0.00169145	BTG3/JUN/LIF/MCL1/SDC4	5
318	GO_RESPONSE_TO_TRANSFORMING_GROWTH_FACTOR_BETA	GO_RESPONSE_TO_TRANSFORMING_GROWTH_FACTOR_BETA	9/262	255/38040	7.61166e-05	0.00238139	0.00169145	ARHGEF18/EDN1/FNDC4/FURIN/JUN/POSTN/PRKCZ/SKIL/SMAD7	9
319	GSE17721_CTRL_VS_PAM3CSK4_1H_BMDC_DN	GSE17721_CTRL_VS_PAM3CSK4_1H_BMDC_DN	8/262	199/38040	7.76433e-05	0.00238139	0.00169145	F3/IFRD2/KLC3/NIPAL2/RND3/SPATA13/ZEB2/ZNF354A	8
320	GSE17721_CTRL_VS_PAM3CSK4_2H_BMDC_DN	GSE17721_CTRL_VS_PAM3CSK4_2H_BMDC_DN	8/262	199/38040	7.76433e-05	0.00238139	0.00169145	EDN1/GLIS1/IGFBP3/LIF/PROM2/RNF11/RNF19B/ZADH2	8
321	GSE19941_UNSTIM_VS_LPS_AND_IL10_STIM_IL10_KO_MACROPHAGE_UP	GSE19941_UNSTIM_VS_LPS_AND_IL10_STIM_IL10_KO_MACROPHAGE_UP	8/262	199/38040	7.76433e-05	0.00238139	0.00169145	AMZ1/DNAJB4/JUN/MYL9/NAV3/SAA1/UXS1/ZADH2	8
322	GSE21360_PRIMARY_VS_TERTIARY_MEMORY_CD8_TCELL_DN	GSE21360_PRIMARY_VS_TERTIARY_MEMORY_CD8_TCELL_DN	8/262	199/38040	7.76433e-05	0.00238139	0.00169145	ARHGEF11/B4GALT5/BLZF1/F3/JUN/MCL1/RNF19B/SDC4	8
323	GSE32986_CURDLAN_LOWDOSE_VS_GMCSF_AND_CURDLAN_LOWDOSE_STIM_DC_DN	GSE32986_CURDLAN_LOWDOSE_VS_GMCSF_AND_CURDLAN_LOWDOSE_STIM_DC_DN	8/262	199/38040	7.76433e-05	0.00238139	0.00169145	BTG3/CA2/DUSP6/EMP1/F3/GNB4/IFRD2/RGCC	8
324	GSE32986_UNSTIM_VS_GMCSF_AND_CURDLAN_LOWDOSE_STIM_DC_UP	GSE32986_UNSTIM_VS_GMCSF_AND_CURDLAN_LOWDOSE_STIM_DC_UP	8/262	199/38040	7.76433e-05	0.00238139	0.00169145	BRI3BP/BTBD3/BTG3/FAM3C/GNB4/NFE2L3/SRPK1/SURF4	8
325	GSE360_T_GONDII_VS_M_TUBERCULOSIS_DC_DN	GSE360_T_GONDII_VS_M_TUBERCULOSIS_DC_DN	8/262	199/38040	7.76433e-05	0.00238139	0.00169145	ALOX5AP/B4GALT5/DUSP6/EMP1/F3/GJC1/LCAT/RSC1A1	8
326	GSE46606_DAY1_VS_DAY3_CD40L_IL2_IL5_STIMULATED_IRF4_KO_BCELL_DN	GSE46606_DAY1_VS_DAY3_CD40L_IL2_IL5_STIMULATED_IRF4_KO_BCELL_DN	8/262	199/38040	7.76433e-05	0.00238139	0.00169145	DEXI/GNB4/HOOK3/LAMA3/MXD1/STK3/TES/TRAF4	8
327	GSE6674_ANTI_IGM_VS_CPG_STIM_BCELL_DN	GSE6674_ANTI_IGM_VS_CPG_STIM_BCELL_DN	8/262	199/38040	7.76433e-05	0.00238139	0.00169145	BDP1/BTG3/GEMIN4/IFRD2/LIF/PANK3/PUS7/RNF19B	8
328	NERF_Q2	NERF_Q2	9/262	256/38040	7.8423e-05	0.00238139	0.00169145	FBLIM1/FURIN/LLGL2/NCLN/NIPAL2/SLITRK6/SPEG/TFRC/TOPORS	9
329	ONDER_CDH1_TARGETS_2_UP	ONDER_CDH1_TARGETS_2_UP	9/262	256/38040	7.8423e-05	0.00238139	0.00169145	COL6A3/DGKI/DNAJB4/IGFBP3/IGFBP7/MYL9/POSTN/SLC7A2/WIPF1	9
330	CHARAFE_BREAST_CANCER_LUMINAL_VS_MESENCHYMAL_UP	CHARAFE_BREAST_CANCER_LUMINAL_VS_MESENCHYMAL_UP	12/262	451/38040	7.86977e-05	0.00238139	0.00169145	LLGL2/MYO5B/NR2F6/OVOL1/PLXNA3/PROM2/PRRG4/RAB25/SYNGR2/TADA2B/TRAF4/ZG16B	12
331	GO_NEGATIVE_REGULATION_OF_PHOSPHORYLATION	GO_NEGATIVE_REGULATION_OF_PHOSPHORYLATION	12/262	451/38040	7.86977e-05	0.00238139	0.00169145	ANGPT1/DUSP6/EIF4G1/IGFBP3/JUN/LIF/LRRK1/PPIF/PRKAG2/PRKCZ/SIRPA/SMAD7	12
332	GSE13522_CTRL_VS_T_CRUZI_Y_STRAIN_INF_SKIN_129_MOUSE_DN	GSE13522_CTRL_VS_T_CRUZI_Y_STRAIN_INF_SKIN_129_MOUSE_DN	8/262	200/38040	8.04037e-05	0.00238139	0.00169145	ADAMTS6/ANKRD29/ARHGEF11/PEAK1/PRKAG2/SKIL/TAB2/ZNF354A	8
333	GSE13522_CTRL_VS_T_CRUZI_Y_STRAIN_INF_SKIN_IFNAR_KO_UP	GSE13522_CTRL_VS_T_CRUZI_Y_STRAIN_INF_SKIN_IFNAR_KO_UP	8/262	200/38040	8.04037e-05	0.00238139	0.00169145	ALOX5AP/AMZ1/DYRK2/GPATCH4/ITGB3/RGCC/RTN4RL1/ZADH2	8
334	GSE14769_UNSTIM_VS_40MIN_LPS_BMDM_DN	GSE14769_UNSTIM_VS_40MIN_LPS_BMDM_DN	8/262	200/38040	8.04037e-05	0.00238139	0.00169145	BLZF1/DNAJB4/JUN/MCL1/RND3/RNF19B/SDC4/SKIL	8
335	GSE15330_HSC_VS_GRANULOCYTE_MONOCYTE_PROGENITOR_IKAROS_KO_UP	GSE15330_HSC_VS_GRANULOCYTE_MONOCYTE_PROGENITOR_IKAROS_KO_UP	8/262	200/38040	8.04037e-05	0.00238139	0.00169145	ARHGAP39/FURIN/POSTN/RGCC/SKIL/SLK/TFRC/ZNFX1	8
336	GSE15733_BM_VS_SPLEEN_MEMORY_CD4_TCELL_UP	GSE15733_BM_VS_SPLEEN_MEMORY_CD4_TCELL_UP	8/262	200/38040	8.04037e-05	0.00238139	0.00169145	ALOX5AP/ANXA1/CA2/DUSP6/FGFRL1/MXD1/PEAK1/SCEL	8
337	GSE15735_2H_VS_12H_HDAC_INHIBITOR_TREATED_CD4_TCELL_DN	GSE15735_2H_VS_12H_HDAC_INHIBITOR_TREATED_CD4_TCELL_DN	8/262	200/38040	8.04037e-05	0.00238139	0.00169145	BACH1/GSN/RAB11FIP1/SURF4/TRIM36/USP12/UXS1/ZNFX1	8
338	GSE15930_NAIVE_VS_24H_IN_VITRO_STIM_INFAB_CD8_TCELL_UP	GSE15930_NAIVE_VS_24H_IN_VITRO_STIM_INFAB_CD8_TCELL_UP	8/262	200/38040	8.04037e-05	0.00238139	0.00169145	CA2/DLGAP4/DNAJB4/F3/IKZF2/NCOA3/SURF4/ULK2	8
339	GSE15930_STIM_VS_STIM_AND_TRICHOSTATINA_48H_CD8_T_CELL_UP	GSE15930_STIM_VS_STIM_AND_TRICHOSTATINA_48H_CD8_T_CELL_UP	8/262	200/38040	8.04037e-05	0.00238139	0.00169145	ANXA2/EMP1/FURIN/GSN/JUN/PLS3/SLK/TACSTD2	8
340	GSE16385_MONOCYTE_VS_12H_IL4_TREATED_MACROPHAGE_DN	GSE16385_MONOCYTE_VS_12H_IL4_TREATED_MACROPHAGE_DN	8/262	200/38040	8.04037e-05	0.00238139	0.00169145	ACAP1/CHRNB1/LRP10/NCLN/POLRMT/PPP1R12C/RNF19B/UBE2D2	8
341	GSE16450_IMMATURE_VS_MATURE_NEURON_CELL_LINE_12H_IFNA_STIM_UP	GSE16450_IMMATURE_VS_MATURE_NEURON_CELL_LINE_12H_IFNA_STIM_UP	8/262	200/38040	8.04037e-05	0.00238139	0.00169145	ACAP1/ANXA2/ARHGEF18/ECM1/PTPRE/SDC4/TP53I11/ULK2	8
342	GSE17186_BLOOD_VS_CORD_BLOOD_NAIVE_BCELL_DN	GSE17186_BLOOD_VS_CORD_BLOOD_NAIVE_BCELL_DN	8/262	200/38040	8.04037e-05	0.00238139	0.00169145	ADAMTS6/C16orf74/DYRK2/GPATCH4/PUS7/SPATA13/TPST2/TRMT1	8
343	GSE17186_MEMORY_VS_NAIVE_BCELL_DN	GSE17186_MEMORY_VS_NAIVE_BCELL_DN	8/262	200/38040	8.04037e-05	0.00238139	0.00169145	ATP6V0C/BACH1/DLGAP4/ITM2B/KRT80/SLC25A24/TRIM36/UXS1	8
344	GSE17721_0.5H_VS_12H_CPG_BMDC_UP	GSE17721_0.5H_VS_12H_CPG_BMDC_UP	8/262	200/38040	8.04037e-05	0.00238139	0.00169145	ABHD17A/APRT/BACH1/GNB4/GSN/MYL12B/RGCC/SPEG	8
345	GSE17721_CPG_VS_GARDIQUIMOD_0.5H_BMDC_DN	GSE17721_CPG_VS_GARDIQUIMOD_0.5H_BMDC_DN	8/262	200/38040	8.04037e-05	0.00238139	0.00169145	ARHGEF18/BACH1/EPB41L1/GPATCH4/MYL12B/NCOA5/NFATC2IP/UXS1	8
346	GSE17721_CPG_VS_GARDIQUIMOD_4H_BMDC_DN	GSE17721_CPG_VS_GARDIQUIMOD_4H_BMDC_DN	8/262	200/38040	8.04037e-05	0.00238139	0.00169145	CDC34/CMTM3/LRRK1/MRAS/SLC7A2/SPATA13/TES/ULK2	8
347	GSE17721_CTRL_VS_LPS_2H_BMDC_DN	GSE17721_CTRL_VS_LPS_2H_BMDC_DN	8/262	200/38040	8.04037e-05	0.00238139	0.00169145	ARHGAP17/BTG3/ITGB3/LIF/MYO5B/POSTN/PPIF/PTPRE	8
348	GSE17721_CTRL_VS_POLYIC_12H_BMDC_DN	GSE17721_CTRL_VS_POLYIC_12H_BMDC_DN	8/262	200/38040	8.04037e-05	0.00238139	0.00169145	ANGPT1/ARF4/DYRK1A/EMP1/RHPN2/SLC2A5/TAB2/ZNFX1	8
349	GSE1925_CTRL_VS_IFNG_PRIMED_MACROPHAGE_UP	GSE1925_CTRL_VS_IFNG_PRIMED_MACROPHAGE_UP	8/262	200/38040	8.04037e-05	0.00238139	0.00169145	ANXA2/AP1M1/CDR2L/PPIF/SDC4/SRPK1/SURF4/SYNGR2	8
350	GSE19512_NAUTRAL_VS_INDUCED_TREG_DN	GSE19512_NAUTRAL_VS_INDUCED_TREG_DN	8/262	200/38040	8.04037e-05	0.00238139	0.00169145	CHRNB1/F3/GSN/LAMA3/PTPRE/RND3/SAA1/SLC25A24	8
351	GSE19923_E2A_KO_VS_E2A_AND_HEB_KO_DP_THYMOCYTE_DN	GSE19923_E2A_KO_VS_E2A_AND_HEB_KO_DP_THYMOCYTE_DN	8/262	200/38040	8.04037e-05	0.00238139	0.00169145	ANXA1/ANXA2/BOP1/DUSP6/EMP1/FURIN/GSN/SCEL	8
352	GSE19923_HEB_KO_VS_HEB_AND_E2A_KO_DP_THYMOCYTE_DN	GSE19923_HEB_KO_VS_HEB_AND_E2A_KO_DP_THYMOCYTE_DN	8/262	200/38040	8.04037e-05	0.00238139	0.00169145	BTG3/CMTM3/DUSP6/FURIN/IKZF2/NCOA3/TES/TRAF4	8
353	GSE20198_UNTREATED_VS_IL12_IL18_TREATED_ACT_CD4_TCELL_UP	GSE20198_UNTREATED_VS_IL12_IL18_TREATED_ACT_CD4_TCELL_UP	8/262	200/38040	8.04037e-05	0.00238139	0.00169145	C12orf75/GNA11/IL34/LRP10/PRRG4/RAB11FIP1/RTN4RL1/ULK2	8
354	GSE20366_TREG_VS_NAIVE_CD4_TCELL_UP	GSE20366_TREG_VS_NAIVE_CD4_TCELL_UP	8/262	200/38040	8.04037e-05	0.00238139	0.00169145	ECM1/FAM3C/KLC3/NCOA3/NEB/PEAK1/SDC4/TFRC	8
355	GSE20715_0H_VS_24H_OZONE_TLR4_KO_LUNG_DN	GSE20715_0H_VS_24H_OZONE_TLR4_KO_LUNG_DN	8/262	200/38040	8.04037e-05	0.00238139	0.00169145	ANGPT1/DUSP6/DYRK1A/EDN1/F3/SAA1/SNRK/UBE2G2	8
356	GSE21033_CTRL_VS_POLYIC_STIM_DC_6H_UP	GSE21033_CTRL_VS_POLYIC_STIM_DC_6H_UP	8/262	200/38040	8.04037e-05	0.00238139	0.00169145	BACH1/BTG3/DYRK2/FAM3C/MXD1/RNF19B/SIRPA/TOPORS	8
357	GSE2128_C57BL6_VS_NOD_THYMOCYTE_MIMETOPE_NEGATIVE_SELECTION_UP	GSE2128_C57BL6_VS_NOD_THYMOCYTE_MIMETOPE_NEGATIVE_SELECTION_UP	8/262	200/38040	8.04037e-05	0.00238139	0.00169145	ARHGAP23/IGFBP3/IKZF2/KRT80/POLRMT/POSTN/RABL2A/SCEL	8
358	GSE22103_UNSTIM_VS_GMCSF_AND_IFNG_STIM_NEUTROPHIL_UP	GSE22103_UNSTIM_VS_GMCSF_AND_IFNG_STIM_NEUTROPHIL_UP	8/262	200/38040	8.04037e-05	0.00238139	0.00169145	DEXI/DUSP6/HOOK3/ITPRIPL2/SNRK/SPATA13/TTPAL/TXLNA	8
359	GSE22443_NAIVE_VS_ACT_AND_IL2_TREATED_CD8_TCELL_UP	GSE22443_NAIVE_VS_ACT_AND_IL2_TREATED_CD8_TCELL_UP	8/262	200/38040	8.04037e-05	0.00238139	0.00169145	ALOX12B/APOD/BTBD3/DNAJB4/EMP1/GNB4/RNF19B/SCEL	8
360	GSE22601_CD4_SINGLE_POSITIVE_VS_CD8_SINGLE_POSITIVE_THYMOCYTE_DN	GSE22601_CD4_SINGLE_POSITIVE_VS_CD8_SINGLE_POSITIVE_THYMOCYTE_DN	8/262	200/38040	8.04037e-05	0.00238139	0.00169145	BACH1/ITGB3/NCLN/PTPRE/SMAD7/SNRK/TAB2/USP12	8
361	GSE22601_DOUBLE_NEGATIVE_VS_CD4_SINGLE_POSITIVE_THYMOCYTE_UP	GSE22601_DOUBLE_NEGATIVE_VS_CD4_SINGLE_POSITIVE_THYMOCYTE_UP	8/262	200/38040	8.04037e-05	0.00238139	0.00169145	ANXA1/FAM3C/MRPS6/RAB11FIP1/RNF11/SRPK1/TES/ZADH2	8
362	GSE2405_0H_VS_3H_A_PHAGOCYTOPHILUM_STIM_NEUTROPHIL_UP	GSE2405_0H_VS_3H_A_PHAGOCYTOPHILUM_STIM_NEUTROPHIL_UP	8/262	200/38040	8.04037e-05	0.00238139	0.00169145	ALOX5AP/COL6A3/GNB4/IGFBP3/IGFBP7/PLS3/RNF19B/SYNGR2	8
363	GSE2405_HEAT_KILLED_LYSATE_VS_LIVE_A_PHAGOCYTOPHILUM_STIM_NEUTROPHIL_24H_UP	GSE2405_HEAT_KILLED_LYSATE_VS_LIVE_A_PHAGOCYTOPHILUM_STIM_NEUTROPHIL_24H_UP	8/262	200/38040	8.04037e-05	0.00238139	0.00169145	ANXA1/ANXA2/GNB4/IGFBP3/LRRK1/MGP/RNF19B/SYNGR2	8
364	GSE24142_DN2_VS_DN3_THYMOCYTE_UP	GSE24142_DN2_VS_DN3_THYMOCYTE_UP	8/262	200/38040	8.04037e-05	0.00238139	0.00169145	ALOX5AP/ANXA1/DUSP6/LIF/LRRK1/NR2F6/PTPRE/SLC25A24	8
365	GSE24142_EARLY_THYMIC_PROGENITOR_VS_DN2_THYMOCYTE_UP	GSE24142_EARLY_THYMIC_PROGENITOR_VS_DN2_THYMOCYTE_UP	8/262	200/38040	8.04037e-05	0.00238139	0.00169145	ANXA1/CA2/DUSP6/GGT5/LRRK1/PTPRE/SIRPA/SMAD7	8
366	GSE24634_TEFF_VS_TCONV_DAY7_IN_CULTURE_DN	GSE24634_TEFF_VS_TCONV_DAY7_IN_CULTURE_DN	8/262	200/38040	8.04037e-05	0.00238139	0.00169145	ARHGAP17/BACH1/F3/GSN/LAMA1/PTPRE/RGCC/SIRPA	8
367	GSE2585_CTEC_VS_MTEC_THYMUS_DN	GSE2585_CTEC_VS_MTEC_THYMUS_DN	8/262	200/38040	8.04037e-05	0.00238139	0.00169145	BTG3/CA2/F3/GFOD1/LIF/RNF19B/SAA1/SLC7A2	8
368	GSE26343_WT_VS_NFAT5_KO_MACROPHAGE_LPS_STIM_UP	GSE26343_WT_VS_NFAT5_KO_MACROPHAGE_LPS_STIM_UP	8/262	200/38040	8.04037e-05	0.00238139	0.00169145	ALOX5AP/AMZ1/ARHGEF18/DMWD/FGD4/PTPRF/RND3/ZDHHC8	8
369	GSE26351_UNSTIM_VS_WNT_PATHWAY_STIM_HEMATOPOIETIC_PROGENITORS_UP	GSE26351_UNSTIM_VS_WNT_PATHWAY_STIM_HEMATOPOIETIC_PROGENITORS_UP	8/262	200/38040	8.04037e-05	0.00238139	0.00169145	DEXI/DPP7/MIER2/NCOA5/PEAK1/POLRMT/SMAD7/ULK2	8
370	GSE27786_CD8_TCELL_VS_NKTCELL_DN	GSE27786_CD8_TCELL_VS_NKTCELL_DN	8/262	200/38040	8.04037e-05	0.00238139	0.00169145	AGPAT2/FGFRL1/ITPRIPL2/LRP10/MTMR12/NR2F6/TAB2/UBE2G2	8
371	GSE28737_WT_VS_BCL6_KO_FOLLICULAR_BCELL_DN	GSE28737_WT_VS_BCL6_KO_FOLLICULAR_BCELL_DN	8/262	200/38040	8.04037e-05	0.00238139	0.00169145	ACAP1/DNAJB4/GSN/KRT80/LRRK1/RELT/SPATA13/TRIM36	8
372	GSE31082_DN_VS_CD8_SP_THYMOCYTE_DN	GSE31082_DN_VS_CD8_SP_THYMOCYTE_DN	8/262	200/38040	8.04037e-05	0.00238139	0.00169145	ARHGEF11/GSN/KMT2D/MXD1/RTN4RL1/SKIL/TPST2/WIPF1	8
373	GSE32986_CURDLAN_HIGHDOSE_VS_GMCSF_AND_CURDLAN_HIGHDOSE_STIM_DC_DN	GSE32986_CURDLAN_HIGHDOSE_VS_GMCSF_AND_CURDLAN_HIGHDOSE_STIM_DC_DN	8/262	200/38040	8.04037e-05	0.00238139	0.00169145	BRI3BP/DYRK2/FNDC4/RNF19B/SDC4/SKIL/SPATA13/ZC3H7B	8
374	GSE33162_HDAC3_KO_VS_HDAC3_KO_MACROPHAGE_DN	GSE33162_HDAC3_KO_VS_HDAC3_KO_MACROPHAGE_DN	8/262	200/38040	8.04037e-05	0.00238139	0.00169145	ANXA1/ANXA2/MYL9/RHPN2/TAB2/TACSTD2/ZADH2/ZEB2	8
375	GSE339_EX_VIVO_VS_IN_CULTURE_CD8POS_DC_DN	GSE339_EX_VIVO_VS_IN_CULTURE_CD8POS_DC_DN	8/262	200/38040	8.04037e-05	0.00238139	0.00169145	ARF4/ATP6V0C/BAIAP2/GJC1/RNF19B/TACSTD2/ULK2/ZNFX1	8
376	GSE35825_UNTREATED_VS_IFNG_STIM_MACROPHAGE_UP	GSE35825_UNTREATED_VS_IFNG_STIM_MACROPHAGE_UP	8/262	200/38040	8.04037e-05	0.00238139	0.00169145	B4GALT5/DYRK2/MTMR12/RASSF8/RNF19B/SAA1/SLC7A2/ZNFX1	8
377	GSE36527_CD69_NEG_VS_POS_TREG_CD62L_LOS_KLRG1_NEG_DN	GSE36527_CD69_NEG_VS_POS_TREG_CD62L_LOS_KLRG1_NEG_DN	8/262	200/38040	8.04037e-05	0.00238139	0.00169145	CDC34/FAM207A/FBXL3/GNA11/IFRD2/LLGL2/RHOT2/TRAF4	8
378	GSE369_PRE_VS_POST_IL6_INJECTION_IFNG_KO_LIVER_DN	GSE369_PRE_VS_POST_IL6_INJECTION_IFNG_KO_LIVER_DN	8/262	200/38040	8.04037e-05	0.00238139	0.00169145	BACH1/BTG3/DNAJB4/DYRK1A/ITGB3/NR2F6/TPST2/TRIM65	8
379	GSE37301_MULTIPOTENT_PROGENITOR_VS_COMMON_LYMPHOID_PROGENITOR_DN	GSE37301_MULTIPOTENT_PROGENITOR_VS_COMMON_LYMPHOID_PROGENITOR_DN	8/262	200/38040	8.04037e-05	0.00238139	0.00169145	DLGAP4/DYRK1A/EIF4G1/FADD/FBXW5/NR2F6/TAB2/TPST2	8
380	GSE37301_MULTIPOTENT_PROGENITOR_VS_GRAN_MONO_PROGENITOR_DN	GSE37301_MULTIPOTENT_PROGENITOR_VS_GRAN_MONO_PROGENITOR_DN	8/262	200/38040	8.04037e-05	0.00238139	0.00169145	ITGB3/JUN/MARK1/MYO5B/RGCC/RNF19B/TAB2/ZNFX1	8
381	GSE3920_UNTREATED_VS_IFNA_TREATED_FIBROBLAST_DN	GSE3920_UNTREATED_VS_IFNA_TREATED_FIBROBLAST_DN	8/262	200/38040	8.04037e-05	0.00238139	0.00169145	BRI3BP/IFRD2/IGF2BP2/KMT2D/LIF/RNF19B/UXS1/ZCCHC3	8
382	GSE3982_MEMORY_CD4_TCELL_VS_TH2_DN	GSE3982_MEMORY_CD4_TCELL_VS_TH2_DN	8/262	200/38040	8.04037e-05	0.00238139	0.00169145	CA2/DUSP6/EMP1/LIF/PPIF/RAB11FIP1/SDC4/STK3	8
383	GSE40277_EOS_AND_LEF1_TRANSDUCED_VS_GATA1_AND_SATB1_TRANSDUCED_CD4_TCELL_DN	GSE40277_EOS_AND_LEF1_TRANSDUCED_VS_GATA1_AND_SATB1_TRANSDUCED_CD4_TCELL_DN	8/262	200/38040	8.04037e-05	0.00238139	0.00169145	ALOX5AP/AMZ1/ARHGAP39/B4GALT5/CA2/GGT5/GPATCH4/ITGB3	8
384	GSE41867_DAY15_EFFECTOR_VS_DAY30_EXHAUSTED_CD8_TCELL_LCMV_CLONE13_UP	GSE41867_DAY15_EFFECTOR_VS_DAY30_EXHAUSTED_CD8_TCELL_LCMV_CLONE13_UP	8/262	200/38040	8.04037e-05	0.00238139	0.00169145	ANXA1/CA2/IKZF2/ITM2B/NFATC2IP/SAA1/SPATA13/ZNFX1	8
385	GSE41867_LCMV_ARMSTRONG_VS_CLONE13_DAY6_EFFECTOR_CD8_TCELL_UP	GSE41867_LCMV_ARMSTRONG_VS_CLONE13_DAY6_EFFECTOR_CD8_TCELL_UP	8/262	200/38040	8.04037e-05	0.00238139	0.00169145	CDK10/CLUH/EIF4G1/FADD/FBLIM1/IFRD2/MRPS6/TFRC	8
386	GSE41867_NAIVE_VS_DAY8_LCMV_EFFECTOR_CD8_TCELL_DN	GSE41867_NAIVE_VS_DAY8_LCMV_EFFECTOR_CD8_TCELL_DN	8/262	200/38040	8.04037e-05	0.00238139	0.00169145	ARHGEF18/DLGAP4/DYRK1A/INPP5E/MYL12B/NCOA3/SLK/SPATA13	8
387	GSE42088_UNINF_VS_LEISHMANIA_INF_DC_24H_UP	GSE42088_UNINF_VS_LEISHMANIA_INF_DC_24H_UP	8/262	200/38040	8.04037e-05	0.00238139	0.00169145	ACAP1/BAIAP2/ITM2B/MTMR12/MXD1/NCOA3/RAB11FIP1/SNRK	8
388	GSE43955_1H_VS_20H_ACT_CD4_TCELL_WITH_TGFB_IL6_DN	GSE43955_1H_VS_20H_ACT_CD4_TCELL_WITH_TGFB_IL6_DN	8/262	200/38040	8.04037e-05	0.00238139	0.00169145	ECM1/FEM1A/IKZF2/ITM2B/MARK1/MGP/PLS3/RNF19B	8
389	GSE46606_DAY1_VS_DAY3_CD40L_IL2_IL5_STIMULATED_IRF4HIGH_BCELL_DN	GSE46606_DAY1_VS_DAY3_CD40L_IL2_IL5_STIMULATED_IRF4HIGH_BCELL_DN	8/262	200/38040	8.04037e-05	0.00238139	0.00169145	ANGPT1/BLZF1/FAM3C/IKZF2/PPIF/PRRG4/USP12/ZNFX1	8
390	GSE46606_IRF4HIGH_VS_IRF4MID_CD40L_IL2_IL5_DAY3_STIMULATED_BCELL_UP	GSE46606_IRF4HIGH_VS_IRF4MID_CD40L_IL2_IL5_DAY3_STIMULATED_BCELL_UP	8/262	200/38040	8.04037e-05	0.00238139	0.00169145	DUSP6/GEMIN4/INPP5E/ITGB3/PPP1R12C/PTPRE/SLK/WDR5	8
391	GSE46606_UNSTIM_VS_CD40L_IL2_IL5_1DAY_STIMULATED_IRF4HIGH_SORTED_BCELL_DN	GSE46606_UNSTIM_VS_CD40L_IL2_IL5_1DAY_STIMULATED_IRF4HIGH_SORTED_BCELL_DN	8/262	200/38040	8.04037e-05	0.00238139	0.00169145	BACH1/DNAJB4/JUN/KMT2D/LIF/MCL1/PPIF/TRIM35	8
392	GSE4748_CTRL_VS_LPS_AND_CYANOBACTERIUM_LPSLIKE_STIM_DC_3H_UP	GSE4748_CTRL_VS_LPS_AND_CYANOBACTERIUM_LPSLIKE_STIM_DC_3H_UP	8/262	200/38040	8.04037e-05	0.00238139	0.00169145	ANXA1/DNAJB4/PEAK1/RASSF8/RGCC/SAA1/TES/ZADH2	8
393	GSE5142_CTRL_VS_HTERT_TRANSDUCED_CD8_TCELL_EARLY_PASSAGE_CLONE_UP	GSE5142_CTRL_VS_HTERT_TRANSDUCED_CD8_TCELL_EARLY_PASSAGE_CLONE_UP	8/262	200/38040	8.04037e-05	0.00238139	0.00169145	ADAMTS6/ANKRD29/IKZF2/NCOA3/PEAK1/SLK/STK3/ZC3H7B	8
394	GSE557_WT_VS_CIITA_KO_DC_UP	GSE557_WT_VS_CIITA_KO_DC_UP	8/262	200/38040	8.04037e-05	0.00238139	0.00169145	ABHD17A/ACAP1/ITM2B/LCAT/NEB/RABL2A/SCEL/TRMT1	8
395	GSE6875_WT_VS_FOXP3_KO_TREG_UP	GSE6875_WT_VS_FOXP3_KO_TREG_UP	8/262	200/38040	8.04037e-05	0.00238139	0.00169145	ADAMTS6/ARF4/ARHGEF18/BAIAP2/ITGB3/NCOA3/PTPRF/SLC25A24	8
396	GSE7460_CTRL_VS_FOXP3_OVEREXPR_TCONV_1_DN	GSE7460_CTRL_VS_FOXP3_OVEREXPR_TCONV_1_DN	8/262	200/38040	8.04037e-05	0.00238139	0.00169145	ADAMTS6/C16orf74/LIF/MICALL1/MXD1/PEAK1/SDC4/TP53I11	8
397	GSE7460_CTRL_VS_TGFB_TREATED_ACT_FOXP3_MUT_TCONV_DN	GSE7460_CTRL_VS_TGFB_TREATED_ACT_FOXP3_MUT_TCONV_DN	8/262	200/38040	8.04037e-05	0.00238139	0.00169145	DEXI/FAM3C/FHL3/MB21D2/PRKCZ/SKIL/ZDHHC8/ZNF354A	8
398	GSE7460_TCONV_VS_TREG_THYMUS_UP	GSE7460_TCONV_VS_TREG_THYMUS_UP	8/262	200/38040	8.04037e-05	0.00238139	0.00169145	ACAP1/ARHGEF11/DUSP6/DYRK2/FBLIM1/ITGB3/RHOT2/USP12	8
399	GSE9601_NFKB_INHIBITOR_VS_PI3K_INHIBITOR_TREATED_HCMV_INF_MONOCYTE_DN	GSE9601_NFKB_INHIBITOR_VS_PI3K_INHIBITOR_TREATED_HCMV_INF_MONOCYTE_DN	8/262	200/38040	8.04037e-05	0.00238139	0.00169145	APOD/EDN1/EMP1/FURIN/LIF/SAA1/SDC4/ZNFX1	8
400	GSE9650_NAIVE_VS_EXHAUSTED_CD8_TCELL_UP	GSE9650_NAIVE_VS_EXHAUSTED_CD8_TCELL_UP	8/262	200/38040	8.04037e-05	0.00238139	0.00169145	ATP6V0C/FBXL3/GGT5/GSN/IFRD2/NCOA5/PPIF/SRPK1	8
401	GSE9878_CTRL_VS_EBF_TRANSDUCED_PAX5_KO_PRO_BCELL_UP	GSE9878_CTRL_VS_EBF_TRANSDUCED_PAX5_KO_PRO_BCELL_UP	8/262	200/38040	8.04037e-05	0.00238139	0.00169145	ANXA2/CA2/GPR75/IFRD2/MXD1/SLC25A24/SMAD7/TTLL3	8
402	HALLMARK_HYPOXIA	HALLMARK_HYPOXIA	8/262	200/38040	8.04037e-05	0.00238139	0.00169145	ANXA2/F3/IGFBP3/JUN/SDC4/SLC2A5/TES/TPST2	8
403	HALLMARK_KRAS_SIGNALING_UP	HALLMARK_KRAS_SIGNALING_UP	8/262	200/38040	8.04037e-05	0.00238139	0.00169145	APOD/BTBD3/CA2/DUSP6/EMP1/IGFBP3/LIF/USP12	8
404	TAL1ALPHAE47_01	TAL1ALPHAE47_01	9/262	257/38040	8.07879e-05	0.00238684	0.00169532	FAP/FHL3/IKZF2/MARK1/NAV3/PHACTR3/PNMA1/STK3/ZADH2	9
405	REACTOME_SEMAPHORIN_INTERACTIONS	REACTOME_SEMAPHORIN_INTERACTIONS	5/262	64/38040	8.16344e-05	0.0024059	0.00170886	ARHGEF11/MYL12B/MYL9/PLXNA1/PLXNA3	5
406	PDGF_ERK_DN.V1_DN	PDGF_ERK_DN.V1_DN	7/262	149/38040	8.28696e-05	0.00243437	0.00172908	APC2/CDR2L/DUSP6/DYRK2/FADD/JUN/SMAD7	7
407	DURCHDEWALD_SKIN_CARCINOGENESIS_DN	DURCHDEWALD_SKIN_CARCINOGENESIS_DN	9/262	258/38040	8.32124e-05	0.00243437	0.00172908	FBLIM1/FLRT3/LAMA3/MXD1/MYO5B/PEAK1/RAB11FIP1/SMAD7/STK3	9
408	JAEGER_METASTASIS_DN	JAEGER_METASTASIS_DN	9/262	258/38040	8.32124e-05	0.00243437	0.00172908	CA2/CST6/LAMA3/RAB25/SCEL/SPRR1A/TACSTD2/ZBED2/ZNF185	9
409	GO_MYELOID_LEUKOCYTE_DIFFERENTIATION	GO_MYELOID_LEUKOCYTE_DIFFERENTIATION	8/262	202/38040	8.61692e-05	0.00251471	0.00178615	ANXA2/CA2/FADD/IL34/JUN/LIF/LRRK1/TFRC	8
410	PODAR_RESPONSE_TO_ADAPHOSTIN_UP	PODAR_RESPONSE_TO_ADAPHOSTIN_UP	7/262	150/38040	8.64218e-05	0.00251593	0.00178701	ANXA1/BACH1/DNAJB4/IGFBP3/JUN/RND3/TES	7
411	SCHWAB_TARGETS_OF_BMYB_POLYMORPHIC_VARIANTS_UP	SCHWAB_TARGETS_OF_BMYB_POLYMORPHIC_VARIANTS_UP	3/262	13/38040	8.7779e-05	0.0025478	0.00180965	CUL4B/CUX2/RHOT2	3
412	BOYLAN_MULTIPLE_MYELOMA_PCA3_DN	BOYLAN_MULTIPLE_MYELOMA_PCA3_DN	5/262	65/38040	8.79436e-05	0.0025478	0.00180965	GSN/MYL9/RDX/STK3/ZBED4	5
413	AP1_Q6	AP1_Q6	9/262	260/38040	8.82451e-05	0.00255035	0.00181146	ECM1/FAP/FHL3/LAMA3/MARK1/PAPPA/PHLDA2/SCEL/ZNFX1	9
414	GO_ACTIN_FILAMENT_BUNDLE	GO_ACTIN_FILAMENT_BUNDLE	5/262	66/38040	9.4621e-05	0.00271489	0.00192833	FBLIM1/FHL3/MYL9/PLS3/PRKCZ	5
415	GOTZMANN_EPITHELIAL_TO_MESENCHYMAL_TRANSITION_UP	GOTZMANN_EPITHELIAL_TO_MESENCHYMAL_TRANSITION_UP	5/262	66/38040	9.4621e-05	0.00271489	0.00192833	CHRNB1/EDN1/FURIN/IGFBP7/JUN	5
416	PID_HIF1_TFPATHWAY	PID_HIF1_TFPATHWAY	5/262	66/38040	9.4621e-05	0.00271489	0.00192833	EDN1/FURIN/JUN/MCL1/TFRC	5
417	GO_AMEBOIDAL_TYPE_CELL_MIGRATION	GO_AMEBOIDAL_TYPE_CELL_MIGRATION	12/262	461/38040	9.67067e-05	0.00276809	0.00196611	ANGPT1/ANXA1/CARD10/EDN1/FAP/ITGB3/JUN/RAB25/RGCC/SDC4/TACSTD2/ZEB2	12
418	MIYAGAWA_TARGETS_OF_EWSR1_ETS_FUSIONS_UP	MIYAGAWA_TARGETS_OF_EWSR1_ETS_FUSIONS_UP	9/262	264/38040	9.90797e-05	0.00282922	0.00200954	CMTM3/CUL4B/DUSP6/RAB11FIP1/RNF19B/SH2B3/SIRPA/SPATA13/ZEB2	9
419	GO_REGULATION_OF_ADHERENS_JUNCTION_ORGANIZATION	GO_REGULATION_OF_ADHERENS_JUNCTION_ORGANIZATION	5/262	67/38040	0.000101681	0.00289061	0.00205314	APOD/PEAK1/RDX/SDC4/SLK	5
420	GO_POSITIVE_REGULATION_OF_CELL_CYCLE_PHASE_TRANSITION	GO_POSITIVE_REGULATION_OF_CELL_CYCLE_PHASE_TRANSITION	6/262	107/38040	0.000101865	0.00289061	0.00205314	ANXA1/CDK10/CUL4B/EIF4G1/RDX/RGCC	6
421	TAL1BETAITF2_01	TAL1BETAITF2_01	9/262	265/38040	0.000101956	0.00289061	0.00205314	FAP/FGD4/IKZF2/MARK1/NEB/PHACTR3/PNMA1/STK3/ZADH2	9
422	GO_ACTIN_FILAMENT_BUNDLE_ORGANIZATION	GO_ACTIN_FILAMENT_BUNDLE_ORGANIZATION	7/262	155/38040	0.000106095	0.00300083	0.00213142	BAIAP2/PLS3/RDX/RGCC/RND3/SDC4/TACSTD2	7
423	AP1_Q2	AP1_Q2	9/262	267/38040	0.000107919	0.00304521	0.00216295	BAIAP2/CLUH/EIF4G1/EPB41L1/FAP/FHL3/GSN/PAPPA/ZNFX1	9
424	CTCAGGG_MIR125B_MIR125A	CTCAGGG_MIR125B_MIR125A	10/262	330/38040	0.000108587	0.00305684	0.00217121	CDR2L/ITGB3/MCL1/PLXNA1/PTPRF/RHOT2/SLITRK6/SPEG/USP12/ZNF236	10
425	GENTILE_UV_RESPONSE_CLUSTER_D5	GENTILE_UV_RESPONSE_CLUSTER_D5	4/262	36/38040	0.000108918	0.0030573	0.00217154	DYRK1A/FADD/NAV3/NCOA3	4
426	HSF_Q6	HSF_Q6	8/262	209/38040	0.000109116	0.0030573	0.00217154	EDN1/FHL3/GEMIN4/GSN/IKZF2/INPP5E/LRRK1/STK3	8
427	LU_EZH2_TARGETS_DN	LU_EZH2_TARGETS_DN	11/262	397/38040	0.000109412	0.00305841	0.00217232	BLZF1/DUSP6/DYNC1LI2/DYRK2/GJC1/IGFBP3/MCL1/NFE2L3/PTPRE/RAB11FIP1/SH2B3	11
428	MODULE_257	MODULE_257	7/262	156/38040	0.000110435	0.0030798	0.00218752	CA2/CHAF1A/DLGAP4/FAT1/KMT2D/SLC7A2/ZDHHC8	7
429	GO_POSITIVE_REGULATION_OF_MACROPHAGE_DIFFERENTIATION	GO_POSITIVE_REGULATION_OF_MACROPHAGE_DIFFERENTIATION	3/262	14/38040	0.00011115	0.00309251	0.00219655	FADD/IL34/LIF	3
430	MONNIER_POSTRADIATION_TUMOR_ESCAPE_UP	MONNIER_POSTRADIATION_TUMOR_ESCAPE_UP	11/262	398/38040	0.000111848	0.00310469	0.0022052	BOP1/DYNC1LI2/EIF4G1/EPB41L1/MFSD10/PPIF/TADA2B/TFRC/TRAF4/TTPAL/TXLNA	11
431	SESTO_RESPONSE_TO_UV_C0	SESTO_RESPONSE_TO_UV_C0	6/262	109/38040	0.000112841	0.00312499	0.00221962	ANXA1/PPIF/SAA1/TACSTD2/TFRC/TRAF4	6
432	GO_REGULATION_OF_HEMOPOIESIS	GO_REGULATION_OF_HEMOPOIESIS	12/262	470/38040	0.00011584	0.00320061	0.00227332	ANXA1/CA2/FADD/IL34/JUN/KMT2D/LIF/MYL9/PRKCZ/PUS7/SMAD7/WDR5	12
433	MODULE_220	MODULE_220	10/262	333/38040	0.000116908	0.00321801	0.00228568	ANGPT1/COL6A3/EMP1/FHL3/LAMA3/LIF/MGP/PLXNA3/SPEG/ZEB2	10
434	AKL_HTLV1_INFECTION_DN	AKL_HTLV1_INFECTION_DN	5/262	69/38040	0.000117009	0.00321801	0.00228568	ANXA1/DUSP6/FAM3C/IGFBP7/JUN	5
435	PID_FRA_PATHWAY	PID_FRA_PATHWAY	4/262	37/38040	0.000121462	0.00332516	0.00236179	JUN/LAMA3/LIF/MGP	4
436	WANG_BARRETTS_ESOPHAGUS_AND_ESOPHAGUS_CANCER_DN	WANG_BARRETTS_ESOPHAGUS_AND_ESOPHAGUS_CANCER_DN	4/262	37/38040	0.000121462	0.00332516	0.00236179	ANXA1/ECM1/EMP1/KRT4	4
437	KUMAR_TARGETS_OF_MLL_AF9_FUSION	KUMAR_TARGETS_OF_MLL_AF9_FUSION	11/262	402/38040	0.000122061	0.0033263	0.0023626	ANGPT1/ANXA1/GNB4/MGP/PLS3/POSTN/RNF11/SDC4/SPATA13/TRAF4/ZCCHC3	11
438	MODULE_53	MODULE_53	11/262	402/38040	0.000122061	0.0033263	0.0023626	ALOX5AP/ANXA1/AP1M1/BOP1/CARD10/CHAF1A/JUN/KRT4/LIF/SRPK1/ZBED4	11
439	TONKS_TARGETS_OF_RUNX1_RUNX1T1_FUSION_ERYTHROCYTE_UP	TONKS_TARGETS_OF_RUNX1_RUNX1T1_FUSION_ERYTHROCYTE_UP	7/262	159/38040	0.000124329	0.00337336	0.00239603	ANXA2/DUSP6/ECM1/EMP1/JUN/SLC2A5/SLC5A3	7
440	KEGG_REGULATION_OF_ACTIN_CYTOSKELETON	KEGG_REGULATION_OF_ACTIN_CYTOSKELETON	8/262	213/38040	0.000124353	0.00337336	0.00239603	APC2/BAIAP2/GSN/ITGB3/MRAS/MYL12B/MYL9/RDX	8
441	MMEF2_Q6	MMEF2_Q6	9/262	273/38040	0.000127589	0.0034533	0.00245281	ATP6V0C/DGKI/DLGAP4/FLRT3/GNB4/IKZF2/LINC00670/VSTM2L/ZDHHC8	9
442	OISHI_CHOLANGIOMA_STEM_CELL_LIKE_DN	OISHI_CHOLANGIOMA_STEM_CELL_LIKE_DN	9/262	275/38040	0.000134777	0.00363792	0.00258394	ARHGAP17/BACH1/ECM1/EMP1/FAP/IGF2BP2/MYL9/RNF19B/SLC2A5	9
443	REACTOME_SMOOTH_MUSCLE_CONTRACTION	REACTOME_SMOOTH_MUSCLE_CONTRACTION	4/262	38/38040	0.00013502	0.00363792	0.00258394	ANXA1/ANXA2/MYL12B/MYL9	4
444	HOSHIDA_LIVER_CANCER_SURVIVAL_DN	HOSHIDA_LIVER_CANCER_SURVIVAL_DN	6/262	113/38040	0.000137603	0.00369671	0.0026257	ARF4/BAIAP2/CUX2/DLGAP4/POLRMT/ZNF185	6
445	FINETTI_BREAST_CANCERS_KINOME_GRAY	FINETTI_BREAST_CANCERS_KINOME_GRAY	3/262	15/38040	0.000138231	0.00369671	0.0026257	DYRK1A/SLK/SNRK	3
446	MARKS_ACETYLATED_NON_HISTONE_PROTEINS	MARKS_ACETYLATED_NON_HISTONE_PROTEINS	3/262	15/38040	0.000138231	0.00369671	0.0026257	JUN/NCOA3/SMAD7	3
447	RUTELLA_RESPONSE_TO_CSF2RB_AND_IL4_UP	RUTELLA_RESPONSE_TO_CSF2RB_AND_IL4_UP	10/262	340/38040	0.000138441	0.00369671	0.0026257	ANXA2/B4GALT5/LRRK1/NCOA3/PLXNA1/RAB11FIP1/RDX/SDC4/SLC5A3/TFRC	10
448	GO_EXTRACELLULAR_MATRIX_STRUCTURAL_CONSTITUENT	GO_EXTRACELLULAR_MATRIX_STRUCTURAL_CONSTITUENT	7/262	162/38040	0.00013961	0.00371133	0.00263608	COL6A3/ECM1/IGFBP7/LAMA1/LAMA3/MGP/POSTN	7
449	GSE33292_DN3_THYMOCYTE_VS_TCF1_KO_TCELL_LYMPHOMA_DN	GSE33292_DN3_THYMOCYTE_VS_TCF1_KO_TCELL_LYMPHOMA_DN	7/262	162/38040	0.00013961	0.00371133	0.00263608	B4GALT5/BRI3BP/CDR2L/GLP2R/RPUSD1/SPATA13/UBE2G2	7
450	GO_NUCLEOSIDE_TRIPHOSPHATASE_REGULATOR_ACTIVITY	GO_NUCLEOSIDE_TRIPHOSPHATASE_REGULATOR_ACTIVITY	10/262	341/38040	0.000141774	0.00376048	0.00267099	ACAP1/ARHGAP17/ARHGAP23/ARHGAP39/ARHGEF11/DGKI/DNAJB4/JUN/LLGL2/SIRPA	10
451	GO_COAGULATION	GO_COAGULATION	10/262	342/38040	0.000145175	0.00384215	0.002729	ANXA2/DGKI/EDN1/F3/FAP/GNA11/ITGB3/MYL9/SAA1/SH2B3	10
452	WEINMANN_ADAPTATION_TO_HYPOXIA_DN	WEINMANN_ADAPTATION_TO_HYPOXIA_DN	4/262	39/38040	0.00014964	0.00395156	0.00280671	IGFBP3/IGFBP7/RGCC/SDC4	4
453	RICKMAN_HEAD_AND_NECK_CANCER_C	RICKMAN_HEAD_AND_NECK_CANCER_C	6/262	115/38040	0.0001515	0.00399183	0.00283532	ALOX12B/FLRT3/KRTDAP/PTHLH/SLITRK6/ZBED2	6
454	REACTOME_SIGNALING_BY_TGF_BETA_RECEPTOR_COMPLEX	REACTOME_SIGNALING_BY_TGF_BETA_RECEPTOR_COMPLEX	5/262	73/38040	0.000152923	0.00402046	0.00285565	ARHGEF18/FURIN/PRKCZ/SKIL/SMAD7	5
455	GO_POSITIVE_REGULATION_OF_MITOTIC_CELL_CYCLE	GO_POSITIVE_REGULATION_OF_MITOTIC_CELL_CYCLE	7/262	166/38040	0.000162319	0.0042581	0.00302444	ANXA1/CDK10/CUL4B/EDN1/EIF4G1/RDX/RGCC	7
456	TGAATGT_MIR181A_MIR181B_MIR181C_MIR181D	TGAATGT_MIR181A_MIR181B_MIR181C_MIR181D	12/262	489/38040	0.000167129	0.00437469	0.00310725	ADAMTS6/BAIAP2/BTBD3/CLUH/DYNC1LI2/FAM3C/IGF2BP2/INPP5E/LIF/MB21D2/MTMR12/SMAD7	12
457	GSE6269_FLU_VS_STAPH_AUREUS_INF_PBMC_DN	GSE6269_FLU_VS_STAPH_AUREUS_INF_PBMC_DN	7/262	167/38040	0.000168439	0.0043993	0.00312474	ARF4/FHL3/MXD1/PPIF/PRRG4/RNF19B/SIRPA	7
458	BROWNE_HCMV_INFECTION_16HR_UP	BROWNE_HCMV_INFECTION_16HR_UP	8/262	223/38040	0.000170273	0.00442843	0.00314542	BTG3/FXR2/NFE2L3/PTHLH/PTPRE/RNF19B/SNRK/TFRC	8
459	MODULE_136	MODULE_136	12/262	490/38040	0.000170296	0.00442843	0.00314542	CLUH/COL6A3/DEXI/EDN1/F3/FURIN/GEMIN4/KATNAL1/MICALL1/MTMR12/PTPRF/SH2B3	12
460	GO_NEGATIVE_REGULATION_OF_RESPONSE_TO_EXTERNAL_STIMULUS	GO_NEGATIVE_REGULATION_OF_RESPONSE_TO_EXTERNAL_STIMULUS	10/262	349/38040	0.000170964	0.00443613	0.00315089	ANXA2/APOD/EDN1/FAP/FEM1A/FNDC4/PLXNA3/RTN4RL1/SAA1/SIRPA	10
461	LIU_PROSTATE_CANCER_DN	LIU_PROSTATE_CANCER_DN	12/262	491/38040	0.000173513	0.00448932	0.00318867	ANXA2/ARHGAP23/BTG3/C12orf75/FLRT3/GJC1/GLIS1/LCAT/MRAS/MYL9/SPEG/TTLL3	12
462	MODULE_154	MODULE_154	5/262	75/38040	0.000173765	0.00448932	0.00318867	CA2/DUSP6/LAMA3/PTHLH/SAA1	5
463	KOKKINAKIS_METHIONINE_DEPRIVATION_96HR_UP	KOKKINAKIS_METHIONINE_DEPRIVATION_96HR_UP	6/262	118/38040	0.000174403	0.00449605	0.00319345	BTG3/IGFBP3/IGFBP7/JUN/SKIL/SMAD7	6
464	HNF3B_01	HNF3B_01	8/262	224/38040	0.000175545	0.00450798	0.00320192	ABL2/ANXA1/BAIAP2/IKZF2/PNMA1/SLITRK6/ZADH2/ZEB2	8
465	STK33_UP	STK33_UP	9/262	285/38040	0.000175998	0.00450798	0.00320192	ANXA1/BTG3/CMTM3/COL6A3/EMP1/JUN/RND3/RNF19B/ZEB2	9
466	WANG_MLL_TARGETS	WANG_MLL_TARGETS	9/262	285/38040	0.000175998	0.00450798	0.00320192	ANGPT1/FAM3C/LAMA1/MGP/POSTN/PTHLH/RTN4RL1/SCEL/SLC7A2	9
467	MODULE_47	MODULE_47	8/262	225/38040	0.00018095	0.00462236	0.00328317	COL6A3/ECM1/FAP/IGFBP3/IGFBP7/JUN/MYL9/POSTN	8
468	GTCTTCC_MIR7	GTCTTCC_MIR7	7/262	169/38040	0.000181239	0.00462236	0.00328317	ARF4/DYRK1A/IGF2BP2/MIER2/PLXNA1/TFRC/UBE2D2	7
469	CHIARADONNA_NEOPLASTIC_TRANSFORMATION_CDC25_UP	CHIARADONNA_NEOPLASTIC_TRANSFORMATION_CDC25_UP	6/262	119/38040	0.000182616	0.00463767	0.00329404	BACH1/FAM3C/MGP/MYL12B/SAA1/UBE2D2	6
470	GO_REGULATION_OF_CELL_MATRIX_ADHESION	GO_REGULATION_OF_CELL_MATRIX_ADHESION	6/262	119/38040	0.000182616	0.00463767	0.00329404	APOD/PEAK1/POSTN/PRKCZ/SDC4/SLK	6
471	GO_EPIDERMAL_CELL_DIFFERENTIATION	GO_EPIDERMAL_CELL_DIFFERENTIATION	10/262	352/38040	0.000183141	0.00464113	0.0032965	ANXA1/CERS3/FURIN/KRT4/KRT80/NCOA3/OVOL1/SCEL/SLITRK6/SPRR1A	10
472	GO_REGULATION_OF_EPITHELIAL_CELL_MIGRATION	GO_REGULATION_OF_EPITHELIAL_CELL_MIGRATION	9/262	287/38040	0.000185389	0.00468813	0.00332988	ANGPT1/ANXA1/CARD10/EDN1/ITGB3/JUN/RAB25/RGCC/TACSTD2	9
473	GO_POSITIVE_REGULATION_OF_CYTOSKELETON_ORGANIZATION	GO_POSITIVE_REGULATION_OF_CYTOSKELETON_ORGANIZATION	8/262	226/38040	0.000186492	0.00470605	0.00334261	BAIAP2/EDN1/GSN/NAV3/PLXNA3/RGCC/SDC4/WIPF1	8
474	ONDER_CDH1_TARGETS_1_DN	ONDER_CDH1_TARGETS_1_DN	7/262	170/38040	0.000187927	0.00473228	0.00336124	DUSP6/EDN1/EIF4G1/IGFBP3/NAV3/PTHLH/SCEL	7
475	PEREZ_TP63_TARGETS	PEREZ_TP63_TARGETS	10/262	354/38040	0.000191658	0.00481607	0.00342075	ACAP1/APC2/GNA11/IGFBP3/MXD1/OVOL1/RAB11FIP1/RGCC/SMAD7/SPATA13	10
476	GO_REGULATION_OF_RESPONSE_TO_WOUNDING	GO_REGULATION_OF_RESPONSE_TO_WOUNDING	7/262	171/38040	0.000194814	0.00488508	0.00346977	ANXA1/ANXA2/EDN1/F3/FAP/PTPRF/RTN4RL1	7
477	FRIDMAN_SENESCENCE_UP	FRIDMAN_SENESCENCE_UP	5/262	77/38040	0.000196709	0.00492225	0.00349617	F3/GSN/IGFBP3/IGFBP7/TES	5
478	BENPORATH_MYC_TARGETS_WITH_EBOX	BENPORATH_MYC_TARGETS_WITH_EBOX	8/262	229/38040	0.000203958	0.00508499	0.00361176	ARF4/CDK10/CHRNB1/IFRD2/JUN/SMAD7/SYNGR2/TFRC	8
479	AMIT_SERUM_RESPONSE_20_MCF10A	AMIT_SERUM_RESPONSE_20_MCF10A	3/262	17/38040	0.00020449	0.00508499	0.00361176	DUSP6/JUN/SLC5A3	3
480	GO_POSITIVE_REGULATION_OF_EXTRINSIC_APOPTOTIC_SIGNALING_PATHWAY_VIA_DEATH_DOMAIN_RECEPTORS	GO_POSITIVE_REGULATION_OF_EXTRINSIC_APOPTOTIC_SIGNALING_PATHWAY_VIA_DEATH_DOMAIN_RECEPTORS	3/262	17/38040	0.00020449	0.00508499	0.00361176	FADD/SKIL/STK3	3
481	WANG_LMO4_TARGETS_DN	WANG_LMO4_TARGETS_DN	10/262	357/38040	0.000205057	0.00508848	0.00361424	DYNC1LI2/FBLIM1/GPATCH4/JUN/RAB11FIP1/RASSF8/RDX/SLC7A2/TOPORS/ZNFX1	10
482	CASORELLI_ACUTE_PROMYELOCYTIC_LEUKEMIA_UP	CASORELLI_ACUTE_PROMYELOCYTIC_LEUKEMIA_UP	7/262	173/38040	0.000209199	0.00518049	0.00367959	IGFBP7/ITM2B/JUN/PTPRE/RGCC/RNF11/ZNF185	7
483	SENGUPTA_NASOPHARYNGEAL_CARCINOMA_WITH_LMP1_DN	SENGUPTA_NASOPHARYNGEAL_CARCINOMA_WITH_LMP1_DN	7/262	174/38040	0.000216706	0.00535528	0.00380374	DNER/GFOD1/KRT4/LAMA1/SCEL/SPRR1A/ZG16B	7
484	MCBRYAN_PUBERTAL_BREAST_5_6WK_DN	MCBRYAN_PUBERTAL_BREAST_5_6WK_DN	6/262	123/38040	0.000218573	0.00539025	0.00382859	EIF4G1/PANK3/SDC4/SIRPA/SLC2A5/ZEB2	6
485	GO_PEPTIDYL_TYROSINE_MODIFICATION	GO_PEPTIDYL_TYROSINE_MODIFICATION	10/262	360/38040	0.000219234	0.00539542	0.00383226	ABL2/ANGPT1/DYRK1A/DYRK2/ITGB3/LIF/LRRK1/PEAK1/PRKCZ/TPST2	10
486	ANDERSEN_CHOLANGIOCARCINOMA_CLASS2	ANDERSEN_CHOLANGIOCARCINOMA_CLASS2	7/262	175/38040	0.000224428	0.00550057	0.00390694	COL6A3/CST6/LPAR5/NFE2L3/SCEL/VSTM2L/ZBED2	7
487	CATGTAA_MIR496	CATGTAA_MIR496	7/262	175/38040	0.000224428	0.00550057	0.00390694	ANGPT1/B4GALT5/BACH1/EMP1/ITM2B/NAV3/PTHLH	7
488	GO_CELL_CORTEX_PART	GO_CELL_CORTEX_PART	7/262	176/38040	0.000232371	0.00567195	0.00402867	GSN/LLGL2/MYL12B/MYO5B/PRKCZ/RDX/WIPF1	7
489	GSE21063_CTRL_VS_ANTI_IGM_STIM_BCELL_3H_DN	GSE21063_CTRL_VS_ANTI_IGM_STIM_BCELL_3H_DN	7/262	176/38040	0.000232371	0.00567195	0.00402867	AP5B1/DNAJB4/PRRG4/SLC25A24/STK3/UBE2G2/ZADH2	7
490	GO_SMAD_BINDING	GO_SMAD_BINDING	5/262	80/38040	0.000235365	0.00569888	0.0040478	JUN/RGCC/SKIL/SMAD7/ZEB2	5
491	MODULE_297	MODULE_297	5/262	80/38040	0.000235365	0.00569888	0.0040478	CA2/DUSP6/LAMA3/PTHLH/SAA1	5
492	MODULE_357	MODULE_357	5/262	80/38040	0.000235365	0.00569888	0.0040478	CA2/DUSP6/LAMA3/PTHLH/SAA1	5
493	OCT1_03	OCT1_03	8/262	234/38040	0.000236043	0.00569888	0.0040478	DLGAP4/DYRK1A/FAP/FGD4/RNF11/SKIL/TP53I11/ZC3H7B	8
494	MODULE_378	MODULE_378	11/262	434/38040	0.000236339	0.00569888	0.0040478	ANXA1/CLUH/COL6A3/DEXI/FURIN/GSN/KATNAL1/MICALL1/MTMR12/PTPRF/SH2B3	11
495	TGGNNNNNNKCCAR_UNKNOWN	TGGNNNNNNKCCAR_UNKNOWN	11/262	434/38040	0.000236339	0.00569888	0.0040478	COL6A3/FAP/IKZF2/ITM2B/KRT4/OVOL1/PLXNA3/PTHLH/SLC25A24/SMAD7/TRAF4	11
496	SHIPP_DLBCL_CURED_VS_FATAL_DN	SHIPP_DLBCL_CURED_VS_FATAL_DN	4/262	44/38040	0.000240396	0.00577338	0.00410071	IFRD2/LCAT/SLC2A5/SLK	4
497	TONKS_TARGETS_OF_RUNX1_RUNX1T1_FUSION_SUSTAINDED_IN_ERYTHROCYTE_UP	TONKS_TARGETS_OF_RUNX1_RUNX1T1_FUSION_SUSTAINDED_IN_ERYTHROCYTE_UP	4/262	44/38040	0.000240396	0.00577338	0.00410071	ANXA2/DUSP6/ECM1/EMP1	4
498	MIYAGAWA_TARGETS_OF_EWSR1_ETS_FUSIONS_DN	MIYAGAWA_TARGETS_OF_EWSR1_ETS_FUSIONS_DN	8/262	235/38040	0.000242931	0.00582253	0.00413562	ANGPT1/DNER/F3/IGFBP3/LIF/PLXNA1/SMAD7/SPEG	8
499	THUM_MIR21_TARGETS_HEART_DISEASE_UP	THUM_MIR21_TARGETS_HEART_DISEASE_UP	3/262	18/38040	0.000244141	0.00583981	0.00414789	APOD/IGFBP7/POSTN	3
500	GSE32255_WT_VS_JMJD2D_KNOCKDOWN_4H_LPS_STIM_DC_UP	GSE32255_WT_VS_JMJD2D_KNOCKDOWN_4H_LPS_STIM_DC_UP	7/262	178/38040	0.000248937	0.00594263	0.00422092	ABHD17A/DYRK2/EPB41L1/GSN/PROM2/RTN4RL1/ZNRF2	7
501	HARRIS_HYPOXIA	HARRIS_HYPOXIA	5/262	81/38040	0.000249452	0.00594304	0.00422122	EDN1/F3/IGFBP3/JUN/TFRC	5
502	CATTGTYY_SOX9_B1	CATTGTYY_SOX9_B1	10/262	367/38040	0.000255543	0.00606393	0.00430709	ADAMTS6/ARF4/CDR2L/DYRK1A/EDN1/FGD4/LAMA1/NIPAL2/NR2F6/TRAF4	10
503	MODULE_1	MODULE_1	10/262	367/38040	0.000255543	0.00606393	0.00430709	ANXA1/COL6A3/DUSP6/EMP1/FAT1/IGFBP3/JUN/MYL9/TES/TFRC	10
504	GSE21033_1H_VS_24H_POLYIC_STIM_DC_DN	GSE21033_1H_VS_24H_POLYIC_STIM_DC_DN	7/262	179/38040	0.000257569	0.00609989	0.00433263	BRI3BP/DYRK2/IKZF2/ITM2B/POLRMT/TPST2/TRMT1	7
505	REACTOME_TOLL_LIKE_RECEPTOR_4_TLR4_CASCADE	REACTOME_TOLL_LIKE_RECEPTOR_4_TLR4_CASCADE	6/262	127/38040	0.000259886	0.00613374	0.00435667	DUSP6/FADD/JUN/SAA1/TAB2/UBE2D2	6
506	GO_SMALL_GTPASE_BINDING	GO_SMALL_GTPASE_BINDING	11/262	439/38040	0.00026054	0.00613374	0.00435667	ANXA2/ARHGAP17/ARHGEF11/ARHGEF18/DGKI/FGD4/LLGL2/MICALL1/MYO5B/RAB11FIP1/SPATA13	11
507	MODULE_317	MODULE_317	11/262	439/38040	0.00026054	0.00613374	0.00435667	ANXA1/CLUH/COL6A3/DEXI/FURIN/GSN/KATNAL1/MICALL1/MTMR12/PTPRF/SH2B3	11
508	KUNINGER_IGF1_VS_PDGFB_TARGETS_DN	KUNINGER_IGF1_VS_PDGFB_TARGETS_DN	4/262	45/38040	0.00026243	0.00616606	0.00437963	DUSP6/F3/GFOD1/MGP	4
509	GO_GTPASE_REGULATOR_ACTIVITY	GO_GTPASE_REGULATOR_ACTIVITY	9/262	301/38040	0.000263513	0.00616723	0.00438046	ACAP1/ARHGAP17/ARHGAP23/ARHGAP39/ARHGEF11/DGKI/JUN/LLGL2/SIRPA	9
510	TACTTGA_MIR26A_MIR26B	TACTTGA_MIR26A_MIR26B	9/262	301/38040	0.000263513	0.00616723	0.00438046	ADAMTS6/ARHGAP17/LIF/MARK1/MCL1/MRAS/NFE2L3/SRPK1/ULK2	9
511	GO_CELLULAR_RESPONSE_TO_CALCIUM_ION	GO_CELLULAR_RESPONSE_TO_CALCIUM_ION	5/262	82/38040	0.000264171	0.00616823	0.00438116	ALOX5AP/EDN1/JUN/PPIF/SLC25A24	5
512	RUTELLA_RESPONSE_TO_HGF_DN	RUTELLA_RESPONSE_TO_HGF_DN	8/262	238/38040	0.000264589	0.00616823	0.00438116	DUSP6/IGFBP7/LRRK1/MCL1/NFATC2IP/RAB11FIP1/RGCC/ZNF185	8
513	FERNANDEZ_BOUND_BY_MYC	FERNANDEZ_BOUND_BY_MYC	7/262	180/38040	0.00026644	0.00618347	0.00439199	ARF4/CHRNB1/IFRD2/JUN/MCL1/SYNGR2/TFRC	7
514	GSE3920_IFNA_VS_IFNB_TREATED_ENDOTHELIAL_CELL_UP	GSE3920_IFNA_VS_IFNB_TREATED_ENDOTHELIAL_CELL_UP	7/262	180/38040	0.00026644	0.00618347	0.00439199	ECM1/GGT5/GNB4/NEB/PNMA1/RND3/SDC4	7
515	WANG_RESPONSE_TO_GSK3_INHIBITOR_SB216763_DN	WANG_RESPONSE_TO_GSK3_INHIBITOR_SB216763_DN	10/262	369/38040	0.000266797	0.00618347	0.00439199	CHAF1A/DUSP6/GEMIN4/GGT5/GNB4/PLXNA1/PTPRE/PUS7/SLC2A5/TFRC	10
516	GO_CELL_CORTEX	GO_CELL_CORTEX	9/262	302/38040	0.000270003	0.00624565	0.00443616	ANXA2/GSN/LLGL2/MYL12B/MYO5B/PRKCZ/RDX/RND3/WIPF1	9
517	GO_CELL_JUNCTION_ASSEMBLY	GO_CELL_JUNCTION_ASSEMBLY	8/262	239/38040	0.00027215	0.00628086	0.00446116	APOD/FBLIM1/GJC1/LAMA3/PEAK1/SDC4/SLK/SMAD7	8
518	GO_ENZYME_INHIBITOR_ACTIVITY	GO_ENZYME_INHIBITOR_ACTIVITY	10/262	370/38040	0.000272577	0.00628086	0.00446116	A2ML1/ANXA1/ANXA2/COL6A3/CST6/DGKI/FURIN/PHACTR3/PPP1R12C/PRKAG2	10
519	GO_MICROVILLUS	GO_MICROVILLUS	5/262	83/38040	0.00027954	0.00641653	0.00455753	ANGPT1/CA2/ITGB3/PROM2/RDX	5
520	SWEET_KRAS_TARGETS_UP	SWEET_KRAS_TARGETS_UP	5/262	83/38040	0.00027954	0.00641653	0.00455753	IGFBP3/IGFBP7/JUN/MYL9/WIPF1	5
521	ZHOU_INFLAMMATORY_RESPONSE_LIVE_UP	ZHOU_INFLAMMATORY_RESPONSE_LIVE_UP	11/262	443/38040	0.000281377	0.0064463	0.00457867	ABL2/B4GALT5/EDN1/F3/HES4/LAMA3/LIF/RND3/SDC4/TRIM36/ZEB2	11
522	KARAKAS_TGFB1_SIGNALING	KARAKAS_TGFB1_SIGNALING	3/262	19/38040	0.000288444	0.00659552	0.00468466	CST6/FAP/IGFBP7	3
523	DCA_UP.V1_DN	DCA_UP.V1_DN	7/262	183/38040	0.000294539	0.00667494	0.00474107	CDK10/KMT2D/LAMA3/RAB11FIP1/SKIL/SPRR1A/TXLNA	7
524	GO_POSITIVE_REGULATION_OF_HEMOPOIESIS	GO_POSITIVE_REGULATION_OF_HEMOPOIESIS	7/262	183/38040	0.000294539	0.00667494	0.00474107	ANXA1/CA2/FADD/IL34/JUN/LIF/PRKCZ	7
525	CDPCR1_01	CDPCR1_01	6/262	130/38040	0.000294713	0.00667494	0.00474107	BTBD3/DYRK2/EMP1/IKZF2/NR2F6/PLXNA3	6
526	GO_ESTABLISHMENT_OF_CELL_POLARITY	GO_ESTABLISHMENT_OF_CELL_POLARITY	6/262	130/38040	0.000294713	0.00667494	0.00474107	ARHGEF11/GSN/LAMA1/LLGL2/MARK1/PRKCZ	6
527	KOKKINAKIS_METHIONINE_DEPRIVATION_48HR_UP	KOKKINAKIS_METHIONINE_DEPRIVATION_48HR_UP	6/262	130/38040	0.000294713	0.00667494	0.00474107	BTG3/IGFBP3/IGFBP7/JUN/SKIL/SMAD7	6
528	KEGG_ECM_RECEPTOR_INTERACTION	KEGG_ECM_RECEPTOR_INTERACTION	5/262	84/38040	0.000295578	0.00668186	0.00474599	COL6A3/ITGB3/LAMA1/LAMA3/SDC4	5
529	MITSIADES_RESPONSE_TO_APLIDIN_UP	MITSIADES_RESPONSE_TO_APLIDIN_UP	11/262	446/38040	0.000297913	0.00672191	0.00477444	ALOX5AP/APC2/ARF4/BACH1/BTG3/DUSP6/MCL1/PTHLH/RNF11/SKIL/SNRK	11
530	GSE40274_CTRL_VS_HELIOS_TRANSDUCED_ACTIVATED_CD4_TCELL_UP	GSE40274_CTRL_VS_HELIOS_TRANSDUCED_ACTIVATED_CD4_TCELL_UP	7/262	184/38040	0.000304416	0.00685568	0.00486945	ABHD17A/ALOX5AP/ARHGEF18/LPAR5/PLXNA1/PTPRE/RPUSD1	7
531	ENGELMANN_CANCER_PROGENITORS_UP	ENGELMANN_CANCER_PROGENITORS_UP	4/262	47/38040	0.000310789	0.00698603	0.00496203	FAT1/IGFBP3/MB21D2/WIPF1	4
532	REACTOME_ANTIGEN_PROCESSING:_UBIQUITINATION_PROTEASOME_DEGRADATION	REACTOME_ANTIGEN_PROCESSING:_UBIQUITINATION_PROTEASOME_DEGRADATION	9/262	308/38040	0.000311789	0.00699532	0.00496863	CDC34/FBXL3/FBXW5/MGRN1/RNF19B/TRIM36/UBE2D2/UBE2G2/ZNRF2	9
533	GSE27896_HDAC6_KO_VS_WT_TREG_DN	GSE27896_HDAC6_KO_VS_WT_TREG_DN	7/262	185/38040	0.000314558	0.00701787	0.00498465	AGPAT2/ANGPT1/ANXA2/ARHGAP39/FHL3/IL34/ITGB3	7
534	GSE3920_UNTREATED_VS_IFNG_TREATED_FIBROBLAST_UP	GSE3920_UNTREATED_VS_IFNG_TREATED_FIBROBLAST_UP	7/262	185/38040	0.000314558	0.00701787	0.00498465	ANXA1/DMWD/DUSP6/GFOD1/LRP10/LRRK1/ZNF354A	7
535	GSE7768_OVA_ALONE_VS_OVA_WITH_LPS_IMMUNIZED_MOUSE_WHOLE_SPLEEN_6H_DN	GSE7768_OVA_ALONE_VS_OVA_WITH_LPS_IMMUNIZED_MOUSE_WHOLE_SPLEEN_6H_DN	7/262	185/38040	0.000314558	0.00701787	0.00498465	DLGAP4/EDN1/FLRT3/HOOK3/PTPRE/RNF19B/SKIL	7
536	MODULE_255	MODULE_255	11/262	449/38040	0.000315261	0.00702044	0.00498647	ANXA1/CLUH/COL6A3/DEXI/FURIN/GSN/KATNAL1/MICALL1/MTMR12/PTPRF/SH2B3	11
537	KEGG_TIGHT_JUNCTION	KEGG_TIGHT_JUNCTION	6/262	132/38040	0.000319893	0.00711033	0.00505032	EPB41L1/LLGL2/MRAS/MYL12B/MYL9/PRKCZ	6
538	LINDGREN_BLADDER_CANCER_CLUSTER_1_DN	LINDGREN_BLADDER_CANCER_CLUSTER_1_DN	10/262	378/38040	0.000322711	0.00715963	0.00508533	CA2/DLGAP4/DYRK2/GFOD1/MGP/MYL9/PAPPA/SPATA13/SYNGR2/TFRC	10
539	GO_APICAL_PART_OF_CELL	GO_APICAL_PART_OF_CELL	10/262	379/38040	0.000329487	0.00729639	0.00518247	ANXA1/ARHGEF18/CA2/FAP/FAT1/MYO5B/PRKCZ/PROM2/RDX/SLC2A5	10
540	IRF_Q6	IRF_Q6	8/262	246/38040	0.000330174	0.00729806	0.00518366	F3/GJC1/IKZF2/SH2B3/SLC2A5/ZADH2/ZC3H7B/ZEB2	8
541	GSE21927_SPLEEN_MONOCYTE_VS_GMCSF_GCSF_BONE_MARROW_UP	GSE21927_SPLEEN_MONOCYTE_VS_GMCSF_GCSF_BONE_MARROW_UP	7/262	187/38040	0.000335654	0.00738068	0.00524234	CMTM3/GNA11/GNB4/IKZF2/JUN/MRAS/PLXNA1	7
542	GSE21927_UNTREATED_VS_GMCSF_IL6_TREATED_BONE_MARROW_DN	GSE21927_UNTREATED_VS_GMCSF_IL6_TREATED_BONE_MARROW_DN	7/262	187/38040	0.000335654	0.00738068	0.00524234	CMTM3/GNB4/MRAS/PTPRE/SLC2A5/UXS1/ZNF354A	7
543	LINDGREN_BLADDER_CANCER_HIGH_RECURRENCE	LINDGREN_BLADDER_CANCER_HIGH_RECURRENCE	4/262	48/38040	0.00033722	0.00738068	0.00524234	DPP7/MGP/MYL9/PAPPA	4
544	DAZARD_UV_RESPONSE_CLUSTER_G28	DAZARD_UV_RESPONSE_CLUSTER_G28	3/262	20/38040	0.000337622	0.00738068	0.00524234	ANXA2/PHLDA2/TACSTD2	3
545	GO_REGULATION_OF_RECEPTOR_BIOSYNTHETIC_PROCESS	GO_REGULATION_OF_RECEPTOR_BIOSYNTHETIC_PROCESS	3/262	20/38040	0.000337622	0.00738068	0.00524234	EDN1/FURIN/ITGB3	3
546	REACTOME_SEMA4D_INDUCED_CELL_MIGRATION_AND_GROWTH_CONE_COLLAPSE	REACTOME_SEMA4D_INDUCED_CELL_MIGRATION_AND_GROWTH_CONE_COLLAPSE	3/262	20/38040	0.000337622	0.00738068	0.00524234	ARHGEF11/MYL12B/MYL9	3
547	GSE26030_UNSTIM_VS_RESTIM_TH17_DAY5_POST_POLARIZATION_UP	GSE26030_UNSTIM_VS_RESTIM_TH17_DAY5_POST_POLARIZATION_UP	7/262	188/38040	0.00034662	0.00750863	0.00533322	ARHGEF18/CMTM3/CTXN1/FHL3/PPP1R12C/SRPK1/ZNFX1	7
548	GSE34156_UNTREATED_VS_24H_NOD2_LIGAND_TREATED_MONOCYTE_UP	GSE34156_UNTREATED_VS_24H_NOD2_LIGAND_TREATED_MONOCYTE_UP	7/262	188/38040	0.00034662	0.00750863	0.00533322	EIF4G1/FAP/IL34/JUN/KMT2D/SKIL/SURF4	7
549	GSE3565_CTRL_VS_LPS_INJECTED_SPLENOCYTES_UP	GSE3565_CTRL_VS_LPS_INJECTED_SPLENOCYTES_UP	7/262	188/38040	0.00034662	0.00750863	0.00533322	ANXA1/ANXA2/B4GALT5/EMP1/LRRK1/RNF19B/ZEB2	7
550	GSE6259_CD4_TCELL_VS_CD8_TCELL_DN	GSE6259_CD4_TCELL_VS_CD8_TCELL_DN	7/262	188/38040	0.00034662	0.00750863	0.00533322	ARHGAP17/DYRK1A/FAP/ITM2B/MXD1/PEAK1/SDC4	7
551	MCBRYAN_PUBERTAL_BREAST_6_7WK_UP	MCBRYAN_PUBERTAL_BREAST_6_7WK_UP	7/262	188/38040	0.00034662	0.00750863	0.00533322	ECM1/EIF4G1/PANK3/SH2B3/SIRPA/SLC2A5/ZEB2	7
552	GO_NEGATIVE_REGULATION_OF_ORGANELLE_ORGANIZATION	GO_NEGATIVE_REGULATION_OF_ORGANELLE_ORGANIZATION	10/262	383/38040	0.00035779	0.00771036	0.00547651	APC2/CDK10/DYRK1A/GSN/LIF/NAV3/PPIF/RDX/RGCC/TACSTD2	10
553	GSE2706_UNSTIM_VS_2H_LPS_AND_R848_DC_DN	GSE2706_UNSTIM_VS_2H_LPS_AND_R848_DC_DN	7/262	189/38040	0.00035787	0.00771036	0.00547651	BTG3/DNAJB4/EDN1/HES4/LAMA3/USP12/ZNFX1	7
554	GSE6259_33D1_POS_VS_DEC205_POS_FLT3L_INDUCED_SPLENIC_DC_UP	GSE6259_33D1_POS_VS_DEC205_POS_FLT3L_INDUCED_SPLENIC_DC_UP	7/262	189/38040	0.00035787	0.00771036	0.00547651	DYRK1A/EDN1/F3/LCAT/RAB11FIP1/SLC7A2/TTPAL	7
555	MODULE_387	MODULE_387	4/262	49/38040	0.000365221	0.00781266	0.00554917	CHRNB1/COL6A3/NEB/SPEG	4
556	IVANOVSKA_MIR106B_TARGETS	IVANOVSKA_MIR106B_TARGETS	5/262	88/38040	0.000366803	0.00781266	0.00554917	BTG3/PRRG4/TRIM36/UXS1/ZNFX1	5
557	GO_CELLULAR_RESPONSE_TO_PEPTIDE_HORMONE_STIMULUS	GO_CELLULAR_RESPONSE_TO_PEPTIDE_HORMONE_STIMULUS	9/262	315/38040	0.000367158	0.00781266	0.00554917	APRT/ATP6V0C/BAIAP2/CA2/EDN1/GLP2R/NCOA5/PRKCZ/PTPRE	9
558	GO_ACTIN_FILAMENT_BINDING	GO_ACTIN_FILAMENT_BINDING	7/262	190/38040	0.000369412	0.00781266	0.00554917	ABL2/GSN/MYO5B/NEB/PLS3/WIPF1/ZNF185	7
559	GSE14699_DELETIONAL_TOLERANCE_VS_ACTIVATED_CD8_TCELL_UP	GSE14699_DELETIONAL_TOLERANCE_VS_ACTIVATED_CD8_TCELL_UP	7/262	190/38040	0.000369412	0.00781266	0.00554917	ANXA1/CDC34/EMP1/MXD1/SIRPA/SLC25A24/ZEB2	7
560	GSE21360_NAIVE_VS_SECONDARY_MEMORY_CD8_TCELL_UP	GSE21360_NAIVE_VS_SECONDARY_MEMORY_CD8_TCELL_UP	7/262	190/38040	0.000369412	0.00781266	0.00554917	FHL3/IGF2BP2/IGFBP7/RAB11FIP1/RELT/SDC4/TES	7
561	GSE34156_NOD2_LIGAND_VS_TLR1_TLR2_LIGAND_24H_TREATED_MONOCYTE_UP	GSE34156_NOD2_LIGAND_VS_TLR1_TLR2_LIGAND_24H_TREATED_MONOCYTE_UP	7/262	190/38040	0.000369412	0.00781266	0.00554917	EIF4G1/FAP/FGFRL1/JUN/KMT2D/SKIL/SURF4	7
562	GSE7348_LPS_VS_TOLERIZED_AND_LPS_STIM_MACROPHAGE_DN	GSE7348_LPS_VS_TOLERIZED_AND_LPS_STIM_MACROPHAGE_DN	7/262	190/38040	0.000369412	0.00781266	0.00554917	ADAMTS6/ANGPT1/GNB4/IKZF2/PNMA1/TP53I11/TPST2	7
563	RPS14_DN.V1_UP	RPS14_DN.V1_UP	7/262	190/38040	0.000369412	0.00781266	0.00554917	ADAMTS6/EMP1/IGFBP7/PTPRE/SDC4/SIRPA/TRIM36	7
564	PICCALUGA_ANGIOIMMUNOBLASTIC_LYMPHOMA_DN	PICCALUGA_ANGIOIMMUNOBLASTIC_LYMPHOMA_DN	6/262	136/38040	0.000375296	0.00781266	0.00554917	JUN/MCL1/MXD1/RGCC/RNF11/WIPF1	6
565	HELLER_HDAC_TARGETS_UP	HELLER_HDAC_TARGETS_UP	9/262	316/38040	0.000375692	0.00781266	0.00554917	ABHD17A/CDC34/CDK10/CDR2L/GSN/LLGL2/NCOA3/PLXNA3/SDC4	9
566	GO_REGULATION_OF_MYELOID_CELL_DIFFERENTIATION	GO_REGULATION_OF_MYELOID_CELL_DIFFERENTIATION	8/262	251/38040	0.000377501	0.00781266	0.00554917	CA2/FADD/IL34/JUN/KMT2D/LIF/MYL9/WDR5	8
567	WGGAATGY_TEF1_Q6	WGGAATGY_TEF1_Q6	10/262	386/38040	0.000380323	0.00781266	0.00554917	ANGPT1/EDN1/FAT1/GLP2R/PLS3/PRRG4/SH2B3/SPEG/TRAF4/ZBED2	10
568	GO_NEGATIVE_REGULATION_OF_HYDROLASE_ACTIVITY	GO_NEGATIVE_REGULATION_OF_HYDROLASE_ACTIVITY	11/262	460/38040	0.000386333	0.00781266	0.00554917	A2ML1/ANXA1/COL6A3/CST6/DGKI/ECM1/FURIN/PHACTR3/PPIF/PRKCZ/RDX	11
569	GO_ADHERENS_JUNCTION_ASSEMBLY	GO_ADHERENS_JUNCTION_ASSEMBLY	5/262	89/38040	0.000386475	0.00781266	0.00554917	APOD/PEAK1/SDC4/SLK/SMAD7	5
570	SWEET_KRAS_ONCOGENIC_SIGNATURE	SWEET_KRAS_ONCOGENIC_SIGNATURE	5/262	89/38040	0.000386475	0.00781266	0.00554917	BOP1/DUSP6/FAM3C/PHLDA2/SIRPA	5
571	GATA1_02	GATA1_02	8/262	252/38040	0.000387598	0.00781266	0.00554917	ANGPT1/FURIN/IKZF2/IL34/JUN/LINC00670/SH2B3/SKIL	8
572	GO_NEGATIVE_REGULATION_OF_SUPRAMOLECULAR_FIBER_ORGANIZATION	GO_NEGATIVE_REGULATION_OF_SUPRAMOLECULAR_FIBER_ORGANIZATION	6/262	137/38040	0.000390253	0.00781266	0.00554917	APC2/DYRK1A/GSN/NAV3/RDX/TACSTD2	6
573	PID_P53_DOWNSTREAM_PATHWAY	PID_P53_DOWNSTREAM_PATHWAY	6/262	137/38040	0.000390253	0.00781266	0.00554917	IGFBP3/JUN/LIF/MCL1/RGCC/TADA2B	6
574	BIOCARTA_RHO_PATHWAY	BIOCARTA_RHO_PATHWAY	3/262	21/38040	0.000391891	0.00781266	0.00554917	ARHGEF11/BAIAP2/GSN	3
575	GSE12366_NAIVE_VS_MEMORY_BCELL_UP	GSE12366_NAIVE_VS_MEMORY_BCELL_UP	7/262	192/38040	0.000393388	0.00781266	0.00554917	C16orf74/DUSP6/EDN1/GNB4/NEB/PEAK1/PTPRE	7
576	GSE17974_0H_VS_72H_IN_VITRO_ACT_CD4_TCELL_UP	GSE17974_0H_VS_72H_IN_VITRO_ACT_CD4_TCELL_UP	7/262	192/38040	0.000393388	0.00781266	0.00554917	ABL2/ANXA1/DGCR11/HES4/JUN/RNF11/SKIL	7
577	GSE27859_CD11C_INT_F480_HI_MACROPHAGE_VS_CD11C_ING_F480_INT_DC_UP	GSE27859_CD11C_INT_F480_HI_MACROPHAGE_VS_CD11C_ING_F480_INT_DC_UP	7/262	192/38040	0.000393388	0.00781266	0.00554917	BAIAP2/FADD/FBLIM1/LPAR5/RELT/SLC25A24/TRIM65	7
578	GO_AXON_REGENERATION	GO_AXON_REGENERATION	4/262	50/38040	0.000394846	0.00781266	0.00554917	APOD/JUN/PTPRF/RTN4RL1	4
579	GSE19888_ADENOSINE_A3R_INH_PRETREAT_AND_ACT_BY_A3R_VS_A3R_INH_AND_TCELL_MEMBRANES_ACT_MAST_CELL_UP	GSE19888_ADENOSINE_A3R_INH_PRETREAT_AND_ACT_BY_A3R_VS_A3R_INH_AND_TCELL_MEMBRANES_ACT_MAST_CELL_UP	7/262	193/38040	0.000405834	0.00781266	0.00554917	BACH1/FHL3/RGCC/RNF11/SKIL/ZEB2/ZNF354A	7
580	P53_DN.V1_UP	P53_DN.V1_UP	7/262	193/38040	0.000405834	0.00781266	0.00554917	ANXA1/CST6/F3/RNF11/SDC4/TACSTD2/ZNF185	7
581	GSE11864_CSF1_VS_CSF1_IFNG_IN_MAC_UP	GSE11864_CSF1_VS_CSF1_IFNG_IN_MAC_UP	7/262	194/38040	0.000418592	0.00781266	0.00554917	BRI3BP/CST6/MB21D2/PEAK1/TFRC/ULK2/ZNF185	7
582	GSE17974_IL4_AND_ANTI_IL12_VS_UNTREATED_48H_ACT_CD4_TCELL_DN	GSE17974_IL4_AND_ANTI_IL12_VS_UNTREATED_48H_ACT_CD4_TCELL_DN	7/262	194/38040	0.000418592	0.00781266	0.00554917	ADAMTS6/ANXA2/EMP1/ITGB3/NFE2L3/RDX/TAB2	7
583	GSE1925_CTRL_VS_24H_IFNG_STIM_MACROPHAGE_DN	GSE1925_CTRL_VS_24H_IFNG_STIM_MACROPHAGE_DN	7/262	194/38040	0.000418592	0.00781266	0.00554917	LPAR5/MGRN1/PHLDA2/PUS7/RNF11/SH2B3/UBE2G2	7
584	GSE37416_CTRL_VS_12H_F_TULARENSIS_LVS_NEUTROPHIL_UP	GSE37416_CTRL_VS_12H_F_TULARENSIS_LVS_NEUTROPHIL_UP	7/262	194/38040	0.000418592	0.00781266	0.00554917	BRI3BP/LRP10/LRRK1/MICALL1/RAB11FIP1/TOPORS/ZNRF2	7
585	GSE40685_NAIVE_CD4_TCELL_VS_FOXP3_KO_TREG_PRECURSOR_DN	GSE40685_NAIVE_CD4_TCELL_VS_FOXP3_KO_TREG_PRECURSOR_DN	7/262	194/38040	0.000418592	0.00781266	0.00554917	AMZ1/DEXI/DNER/ITGB3/RAB11FIP1/SLC2A5/ZNF236	7
586	GSE4748_LPS_VS_LPS_AND_CYANOBACTERIUM_LPSLIKE_STIM_DC_3H_UP	GSE4748_LPS_VS_LPS_AND_CYANOBACTERIUM_LPSLIKE_STIM_DC_3H_UP	7/262	194/38040	0.000418592	0.00781266	0.00554917	AP5B1/DUSP6/FGD4/ITPRIPL2/KATNAL1/SLK/ZEB2	7
587	GSE9988_ANTI_TREM1_AND_LPS_VS_VEHICLE_TREATED_MONOCYTES_UP	GSE9988_ANTI_TREM1_AND_LPS_VS_VEHICLE_TREATED_MONOCYTES_UP	7/262	194/38040	0.000418592	0.00781266	0.00554917	ABL2/DNAJB4/F3/JUN/PHLDA2/RGCC/USP12	7
588	GSE9988_ANTI_TREM1_VS_VEHICLE_TREATED_MONOCYTES_UP	GSE9988_ANTI_TREM1_VS_VEHICLE_TREATED_MONOCYTES_UP	7/262	194/38040	0.000418592	0.00781266	0.00554917	ABL2/EDN1/F3/GFOD1/JUN/PRKAG2/SMIM13	7
589	LEF1_UP.V1_UP	LEF1_UP.V1_UP	7/262	194/38040	0.000418592	0.00781266	0.00554917	EMP1/FNDC4/IGFBP7/MYL9/RGCC/SLC5A3/ZNF236	7
590	E47_02	E47_02	8/262	255/38040	0.000419216	0.00781266	0.00554917	BTBD3/CHRNB1/FGD4/IKZF2/MXD1/NR2F6/PNMA1/STK3	8
591	STAT5B_01	STAT5B_01	8/262	255/38040	0.000419216	0.00781266	0.00554917	ADAMTS6/FAP/GPATCH4/LAMA1/LIF/MXD1/WIPF1/ZEB2	8
592	CHARAFE_BREAST_CANCER_BASAL_VS_MESENCHYMAL_DN	CHARAFE_BREAST_CANCER_BASAL_VS_MESENCHYMAL_DN	4/262	51/38040	0.000426147	0.00781266	0.00554917	ARHGAP17/CMTM3/MB21D2/SH2B3	4
593	MODULE_329	MODULE_329	4/262	51/38040	0.000426147	0.00781266	0.00554917	CHRNB1/COL6A3/NEB/SPEG	4
594	GO_POSITIVE_REGULATION_OF_MYELOID_CELL_DIFFERENTIATION	GO_POSITIVE_REGULATION_OF_MYELOID_CELL_DIFFERENTIATION	5/262	91/38040	0.000428198	0.00781266	0.00554917	CA2/FADD/IL34/JUN/LIF	5
595	GO_REGENERATION	GO_REGENERATION	7/262	195/38040	0.00043167	0.00781266	0.00554917	ANXA1/APOD/GSN/JUN/POSTN/PTPRF/RTN4RL1	7
596	GSE11057_CD4_CENT_MEM_VS_PBMC_DN	GSE11057_CD4_CENT_MEM_VS_PBMC_DN	7/262	195/38040	0.00043167	0.00781266	0.00554917	BACH1/DUSP6/GFOD1/ITPRIPL2/MXD1/PTPRE/ZNF185	7
597	GSE27241_CTRL_VS_DIGOXIN_TREATED_CD4_TCELL_IN_TH17_POLARIZING_CONDITIONS_DN	GSE27241_CTRL_VS_DIGOXIN_TREATED_CD4_TCELL_IN_TH17_POLARIZING_CONDITIONS_DN	7/262	195/38040	0.00043167	0.00781266	0.00554917	EIF4G1/IFRD2/MCL1/MFSD10/SH2B3/SMAD7/TRMT1	7
598	CAGTATT_MIR200B_MIR200C_MIR429	CAGTATT_MIR200B_MIR200C_MIR429	11/262	467/38040	0.00043822	0.00781266	0.00554917	DYRK2/FXR2/KRT80/NAV3/PHACTR3/PLS3/PTHLH/RND3/ULK2/WIPF1/ZEB2	11
599	MODULE_179	MODULE_179	11/262	467/38040	0.00043822	0.00781266	0.00554917	ANXA1/CLUH/COL6A3/DEXI/FURIN/GSN/KATNAL1/MICALL1/MTMR12/PTPRF/SH2B3	11
600	GSE21927_SPLENIC_C26GM_TUMOROUS_VS_4T1_TUMOR_MONOCYTES_DN	GSE21927_SPLENIC_C26GM_TUMOROUS_VS_4T1_TUMOR_MONOCYTES_DN	7/262	196/38040	0.000445071	0.00781266	0.00554917	B4GALT5/BACH1/BTBD3/DYRK2/FBXL3/SLC25A43/SMIM13	7
601	GSE24814_STAT5_KO_VS_WT_PRE_BCELL_UP	GSE24814_STAT5_KO_VS_WT_PRE_BCELL_UP	7/262	196/38040	0.000445071	0.00781266	0.00554917	ANGPT1/APOD/ARHGEF11/LAMA3/OVOL1/RSC1A1/ZNF185	7
602	GSE3982_MAC_VS_NEUTROPHIL_LPS_STIM_DN	GSE3982_MAC_VS_NEUTROPHIL_LPS_STIM_DN	7/262	196/38040	0.000445071	0.00781266	0.00554917	ALOX5AP/ARF4/ITM2B/LRP10/MGRN1/POSTN/TP53I11	7
603	GSE46606_IRF4_KO_VS_WT_CD40L_IL2_IL5_3DAY_STIMULATED_BCELL_UP	GSE46606_IRF4_KO_VS_WT_CD40L_IL2_IL5_3DAY_STIMULATED_BCELL_UP	7/262	196/38040	0.000445071	0.00781266	0.00554917	ITPRIPL2/MCL1/MRPS6/SLC5A3/SMAD7/SYNGR2/TFRC	7
604	NABA_ECM_GLYCOPROTEINS	NABA_ECM_GLYCOPROTEINS	7/262	196/38040	0.000445071	0.00781266	0.00554917	ECM1/IGFBP3/IGFBP7/LAMA1/LAMA3/MGP/POSTN	7
605	TGASTMAGC_NFE2_01	TGASTMAGC_NFE2_01	7/262	196/38040	0.000445071	0.00781266	0.00554917	AP5B1/BACH1/EIF4G1/LAMA3/PHLDA2/PLS3/SLITRK6	7
606	GO_CADHERIN_BINDING	GO_CADHERIN_BINDING	9/262	324/38040	0.000450031	0.00781266	0.00554917	ANXA1/ANXA2/BAIAP2/MB21D2/MICALL1/RDX/SLK/TACSTD2/TES	9
607	GO_LAMELLIPODIUM_MEMBRANE	GO_LAMELLIPODIUM_MEMBRANE	3/262	22/38040	0.000451465	0.00781266	0.00554917	APC2/FAP/ITGB3	3
608	GO_REGULATION_OF_MACROPHAGE_DIFFERENTIATION	GO_REGULATION_OF_MACROPHAGE_DIFFERENTIATION	3/262	22/38040	0.000451465	0.00781266	0.00554917	FADD/IL34/LIF	3
609	DAVICIONI_TARGETS_OF_PAX_FOXO1_FUSIONS_UP	DAVICIONI_TARGETS_OF_PAX_FOXO1_FUSIONS_UP	8/262	258/38040	0.000452899	0.00781266	0.00554917	CARD10/ECM1/EMP1/FAM3C/ITM2B/JUN/PTPRE/SDC4	8
610	PROVENZANI_METASTASIS_DN	PROVENZANI_METASTASIS_DN	6/262	141/38040	0.000454795	0.00781266	0.00554917	IGFBP3/ITM2B/NFE2L3/SAA1/SDC4/TACSTD2	6
611	WELCSH_BRCA1_TARGETS_DN	WELCSH_BRCA1_TARGETS_DN	6/262	141/38040	0.000454795	0.00781266	0.00554917	AGPAT2/BOP1/CHAF1A/MCL1/POLRMT/SRPK1	6
612	GSE17974_2H_VS_72H_UNTREATED_IN_VITRO_CD4_TCELL_UP	GSE17974_2H_VS_72H_UNTREATED_IN_VITRO_CD4_TCELL_UP	7/262	197/38040	0.000458803	0.00781266	0.00554917	ANXA1/BACH1/FAM3C/MICALL1/PLXNA1/SH2B3/ZNF567	7
613	GSE20500_CTRL_VS_RETINOIC_ACID_TREATED_CD4_TCELL_DN	GSE20500_CTRL_VS_RETINOIC_ACID_TREATED_CD4_TCELL_DN	7/262	197/38040	0.000458803	0.00781266	0.00554917	BTG3/COL6A3/GSN/PPIF/SLK/SNRK/TOPORS	7
614	GSE22611_NOD2_TRANSDUCED_VS_CTRL_HEK293T_STIMULATED_WITH_MDP_2H_UP	GSE22611_NOD2_TRANSDUCED_VS_CTRL_HEK293T_STIMULATED_WITH_MDP_2H_UP	7/262	197/38040	0.000458803	0.00781266	0.00554917	AP1M1/ATP6V0C/DLGAP4/DPP7/MXD1/SNRK/TP53I11	7
615	GSE22886_NAIVE_TCELL_VS_NKCELL_DN	GSE22886_NAIVE_TCELL_VS_NKCELL_DN	7/262	197/38040	0.000458803	0.00781266	0.00554917	FURIN/GFOD1/GSN/IGFBP7/PTPRE/RAB11FIP1/SLC5A3	7
616	GSE24972_WT_VS_IRF8_KO_SPLEEN_FOLLICULAR_BCELL_UP	GSE24972_WT_VS_IRF8_KO_SPLEEN_FOLLICULAR_BCELL_UP	7/262	197/38040	0.000458803	0.00781266	0.00554917	ACAP1/AP1M1/DMWD/DUSP6/EPB41L1/GFOD1/RNF11	7
617	GSE30971_WBP7_HET_VS_KO_MACROPHAGE_2H_LPS_STIM_DN	GSE30971_WBP7_HET_VS_KO_MACROPHAGE_2H_LPS_STIM_DN	7/262	197/38040	0.000458803	0.00781266	0.00554917	BACH1/FBXL3/LLGL2/SURF4/TFRC/TRIM36/USP12	7
618	GSE36476_CTRL_VS_TSST_ACT_40H_MEMORY_CD4_TCELL_OLD_UP	GSE36476_CTRL_VS_TSST_ACT_40H_MEMORY_CD4_TCELL_OLD_UP	7/262	197/38040	0.000458803	0.00781266	0.00554917	ANXA1/ARHGEF18/DYRK2/JUN/PTPRE/SLC7A2/UBE2G2	7
619	GSE36476_CTRL_VS_TSST_ACT_40H_MEMORY_CD4_TCELL_YOUNG_UP	GSE36476_CTRL_VS_TSST_ACT_40H_MEMORY_CD4_TCELL_YOUNG_UP	7/262	197/38040	0.000458803	0.00781266	0.00554917	ANXA1/ARHGEF18/DYRK1A/DYRK2/JUN/LLGL2/RGCC	7
620	GSE36888_STAT5_AB_KNOCKIN_VS_WT_TCELL_IL2_TREATED_2H_DN	GSE36888_STAT5_AB_KNOCKIN_VS_WT_TCELL_IL2_TREATED_2H_DN	7/262	197/38040	0.000458803	0.00781266	0.00554917	ACAP1/ALOX5AP/C16orf74/CMTM3/PRRG4/SIRPA/UXS1	7
621	GSE5542_UNTREATED_VS_IFNG_TREATED_EPITHELIAL_CELLS_24H_UP	GSE5542_UNTREATED_VS_IFNG_TREATED_EPITHELIAL_CELLS_24H_UP	7/262	197/38040	0.000458803	0.00781266	0.00554917	ANXA2/KATNAL1/LLGL2/NIPAL2/SH2B3/SURF4/ZEB2	7
622	AR_Q6	AR_Q6	8/262	259/38040	0.000464603	0.00781266	0.00554917	ANGPT1/DYRK2/IKZF2/KMT2D/LIF/LLGL2/LRRK1/SRPK1	8
623	GSE13411_IGM_MEMORY_BCELL_VS_PLASMA_CELL_UP	GSE13411_IGM_MEMORY_BCELL_VS_PLASMA_CELL_UP	7/262	198/38040	0.00047287	0.00781266	0.00554917	ALOX5AP/ARHGAP17/B4GALT5/MGRN1/PLS3/RAB11FIP1/ZEB2	7
624	GSE13738_RESTING_VS_BYSTANDER_ACTIVATED_CD4_TCELL_DN	GSE13738_RESTING_VS_BYSTANDER_ACTIVATED_CD4_TCELL_DN	7/262	198/38040	0.00047287	0.00781266	0.00554917	ANXA2/C12orf75/IKZF2/RAB11FIP1/SMAD7/SRPK1/TFRC	7
625	GSE18281_SUBCAPSULAR_CORTICAL_REGION_VS_WHOLE_CORTEX_THYMUS_DN	GSE18281_SUBCAPSULAR_CORTICAL_REGION_VS_WHOLE_CORTEX_THYMUS_DN	7/262	198/38040	0.00047287	0.00781266	0.00554917	FAM3C/FLRT3/GJC1/PRKCZ/RASSF8/RDX/SLC25A24	7
626	GSE20198_UNTREATED_VS_IL12_TREATED_ACT_CD4_TCELL_DN	GSE20198_UNTREATED_VS_IL12_TREATED_ACT_CD4_TCELL_DN	7/262	198/38040	0.00047287	0.00781266	0.00554917	ABL2/C12orf75/DLGAP4/DYRK2/GNA11/ITGB3/SLC25A24	7
627	GSE22025_TGFB1_VS_TGFB1_AND_PROGESTERONE_TREATED_CD4_TCELL_UP	GSE22025_TGFB1_VS_TGFB1_AND_PROGESTERONE_TREATED_CD4_TCELL_UP	7/262	198/38040	0.00047287	0.00781266	0.00554917	COL6A3/ECM1/FAM3C/GJC1/PLS3/TACSTD2/TP53I11	7
628	GSE22919_RESTING_VS_IL2_IL12_IL15_STIM_NK_CELL_UP	GSE22919_RESTING_VS_IL2_IL12_IL15_STIM_NK_CELL_UP	7/262	198/38040	0.00047287	0.00781266	0.00554917	APRT/EIF4G1/GEMIN4/IFRD2/NCOA5/PANK3/SYNGR2	7
629	GSE25087_FETAL_VS_ADULT_TCONV_UP	GSE25087_FETAL_VS_ADULT_TCONV_UP	7/262	198/38040	0.00047287	0.00781266	0.00554917	ADAMTS6/ANXA2/APRT/IKZF2/MRPS6/NFE2L3/SH2B3	7
630	GSE25087_FETAL_VS_ADULT_TREG_UP	GSE25087_FETAL_VS_ADULT_TREG_UP	7/262	198/38040	0.00047287	0.00781266	0.00554917	FURIN/GNB4/PPIF/SDC4/SLC25A43/TFRC/TRAF4	7
631	GSE2770_IL12_AND_TGFB_VS_IL4_TREATED_ACT_CD4_TCELL_2H_UP	GSE2770_IL12_AND_TGFB_VS_IL4_TREATED_ACT_CD4_TCELL_2H_UP	7/262	198/38040	0.00047287	0.00781266	0.00554917	FADD/INO80C/LRP10/NCOA5/SDC4/SIRPA/TXLNA	7
632	GSE36826_WT_VS_IL1R_KO_SKIN_DN	GSE36826_WT_VS_IL1R_KO_SKIN_DN	7/262	198/38040	0.00047287	0.00781266	0.00554917	BACH1/CST6/DUSP6/EMP1/IGF2BP2/MCL1/TES	7
633	GSE3982_MAC_VS_TH1_UP	GSE3982_MAC_VS_TH1_UP	7/262	198/38040	0.00047287	0.00781266	0.00554917	ITGB3/PLXNA1/RGCC/SLC25A24/SLC2A5/TACSTD2/USP12	7
634	GO_REGULATION_OF_CELL_CELL_ADHESION	GO_REGULATION_OF_CELL_CELL_ADHESION	10/262	397/38040	0.000473318	0.00781266	0.00554917	ANXA1/FADD/MUC21/PRKCZ/RDX/RGCC/SDC4/SIRPA/SMAD7/TFRC	10
635	GO_TRANSFERASE_ACTIVITY_TRANSFERRING_ACYL_GROUPS	GO_TRANSFERASE_ACTIVITY_TRANSFERRING_ACYL_GROUPS	8/262	260/38040	0.00047655	0.00781266	0.00554917	AGPAT2/CERS3/GGT5/LCAT/NCOA3/TADA2B/WDR5/ZDHHC8	8
636	SRY_02	SRY_02	8/262	260/38040	0.00047655	0.00781266	0.00554917	ABCA6/ANGPT1/DUSP6/IKZF2/RELT/TACSTD2/ZADH2/ZEB2	8
637	ATACTGT_MIR144	ATACTGT_MIR144	7/262	199/38040	0.000487279	0.00781266	0.00554917	FBXL3/NAV3/PAPPA/PTHLH/TFRC/UBE2D2/ZEB2	7
638	GSE11961_MARGINAL_ZONE_BCELL_VS_PLASMA_CELL_DAY7_DN	GSE11961_MARGINAL_ZONE_BCELL_VS_PLASMA_CELL_DAY7_DN	7/262	199/38040	0.000487279	0.00781266	0.00554917	DYRK2/EMP1/FURIN/SPATA13/TPST2/TTPAL/ULK2	7
639	GSE15930_NAIVE_VS_48H_IN_VITRO_STIM_IFNAB_CD8_TCELL_UP	GSE15930_NAIVE_VS_48H_IN_VITRO_STIM_IFNAB_CD8_TCELL_UP	7/262	199/38040	0.000487279	0.00781266	0.00554917	CA2/DNAJB4/GNA11/IKZF2/ITGB3/JUN/ULK2	7
640	GSE17580_UNINFECTED_VS_S_MANSONI_INF_TREG_UP	GSE17580_UNINFECTED_VS_S_MANSONI_INF_TREG_UP	7/262	199/38040	0.000487279	0.00781266	0.00554917	FBXL3/GGT5/GNB4/IKZF2/SH2B3/SKIL/TTLL3	7
641	GSE19888_ADENOSINE_A3R_ACT_VS_TCELL_MEMBRANES_ACT_AND_A3R_INH_PRETREAT_IN_MAST_CELL_DN	GSE19888_ADENOSINE_A3R_ACT_VS_TCELL_MEMBRANES_ACT_AND_A3R_INH_PRETREAT_IN_MAST_CELL_DN	7/262	199/38040	0.000487279	0.00781266	0.00554917	ARHGEF18/FAT1/KMT2D/MICALL1/PLXNA3/PTPRF/SMAD7	7
642	GSE22886_NAIVE_CD4_TCELL_VS_12H_ACT_TH2_DN	GSE22886_NAIVE_CD4_TCELL_VS_12H_ACT_TH2_DN	7/262	199/38040	0.000487279	0.00781266	0.00554917	EIF4G1/FAM3C/FURIN/LIF/NCOA3/SDC4/TFRC	7
643	GSE22886_TH1_VS_TH2_12H_ACT_UP	GSE22886_TH1_VS_TH2_12H_ACT_UP	7/262	199/38040	0.000487279	0.00781266	0.00554917	COL6A3/JUN/NCLN/PNMA1/RDX/SMAD7/ZEB2	7
644	GSE24210_CTRL_VS_IL35_TREATED_TCONV_CD4_TCELL_DN	GSE24210_CTRL_VS_IL35_TREATED_TCONV_CD4_TCELL_DN	7/262	199/38040	0.000487279	0.00781266	0.00554917	ATP6V0C/BOP1/CDC34/CLUH/EIF4G1/GPATCH4/IFRD2	7
645	GSE25088_ROSIGLITAZONE_VS_IL4_AND_ROSIGLITAZONE_STIM_MACROPHAGE_DAY10_UP	GSE25088_ROSIGLITAZONE_VS_IL4_AND_ROSIGLITAZONE_STIM_MACROPHAGE_DAY10_UP	7/262	199/38040	0.000487279	0.00781266	0.00554917	C12orf75/IGFBP3/PLS3/PRKAG2/RTN4RL1/TACSTD2/ULK2	7
646	GSE26495_NAIVE_VS_PD1LOW_CD8_TCELL_DN	GSE26495_NAIVE_VS_PD1LOW_CD8_TCELL_DN	7/262	199/38040	0.000487279	0.00781266	0.00554917	ANXA2/B4GALT5/C12orf75/GFOD1/KATNAL1/SMAD7/ZEB2	7
647	GSE26727_WT_VS_KLF2_KO_LPS_STIM_MACROPHAGE_UP	GSE26727_WT_VS_KLF2_KO_LPS_STIM_MACROPHAGE_UP	7/262	199/38040	0.000487279	0.00781266	0.00554917	ACAP1/ARHGEF11/ARHGEF18/PHLDA2/PPIF/SIRPA/ZC3H7B	7
648	GSE2770_TGFB_AND_IL4_VS_IL4_TREATED_ACT_CD4_TCELL_48H_UP	GSE2770_TGFB_AND_IL4_VS_IL4_TREATED_ACT_CD4_TCELL_48H_UP	7/262	199/38040	0.000487279	0.00781266	0.00554917	BTG3/ITPRIPL2/LRP10/MRPS6/SDC4/SLC5A3/ZNFX1	7
649	GSE27786_BCELL_VS_CD4_TCELL_DN	GSE27786_BCELL_VS_CD4_TCELL_DN	7/262	199/38040	0.000487279	0.00781266	0.00554917	ARHGAP39/LRP10/MTMR12/OVOL1/PPP1R12C/SLC5A3/SRPK1	7
650	GSE360_CTRL_VS_L_MAJOR_DC_DN	GSE360_CTRL_VS_L_MAJOR_DC_DN	7/262	199/38040	0.000487279	0.00781266	0.00554917	ATP6V0C/ITGB3/LLGL2/PHLDA2/PLS3/RNF19B/TTLL3	7
651	GSE369_SOCS3_KO_VS_IFNG_KO_LIVER_UP	GSE369_SOCS3_KO_VS_IFNG_KO_LIVER_UP	7/262	199/38040	0.000487279	0.00781266	0.00554917	ADAMTS6/ANGPT1/FBXL3/PLS3/PRKAG2/SKIL/UXS1	7
652	GSE39556_CD8A_DC_VS_NK_CELL_DN	GSE39556_CD8A_DC_VS_NK_CELL_DN	7/262	199/38040	0.000487279	0.00781266	0.00554917	CARD10/LRP10/MCL1/SH2B3/SMAD7/TES/ZEB2	7
653	GSE3982_EFF_MEMORY_CD4_TCELL_VS_TH1_DN	GSE3982_EFF_MEMORY_CD4_TCELL_VS_TH1_DN	7/262	199/38040	0.000487279	0.00781266	0.00554917	APOD/BTBD3/PHLDA2/RAB11FIP1/SDC4/STK3/ZBED2	7
654	GSE39820_CTRL_VS_TGFBETA1_IL6_IL23A_CD4_TCELL_UP	GSE39820_CTRL_VS_TGFBETA1_IL6_IL23A_CD4_TCELL_UP	7/262	199/38040	0.000487279	0.00781266	0.00554917	C12orf75/IKZF2/PUS7/SLC5A3/TFRC/TTPAL/WIPF1	7
655	GSE41176_UNSTIM_VS_ANTI_IGM_STIM_TAK1_KO_BCELL_24H_DN	GSE41176_UNSTIM_VS_ANTI_IGM_STIM_TAK1_KO_BCELL_24H_DN	7/262	199/38040	0.000487279	0.00781266	0.00554917	BTG3/DEXI/MIER2/MXD1/PNMA1/SRPK1/TRIM36	7
656	GSE42021_CD24HI_VS_CD24LOW_TCONV_THYMUS_DN	GSE42021_CD24HI_VS_CD24LOW_TCONV_THYMUS_DN	7/262	199/38040	0.000487279	0.00781266	0.00554917	BACH1/IGFBP3/ITM2B/MCL1/NFE2L3/RNF19B/SLC7A2	7
657	GSE42021_CD24HI_VS_CD24LOW_TCONV_THYMUS_UP	GSE42021_CD24HI_VS_CD24LOW_TCONV_THYMUS_UP	7/262	199/38040	0.000487279	0.00781266	0.00554917	ATP6V0C/BAIAP2/CST6/CUL4B/DEXI/EPB41L1/PLXNA1	7
658	GSE6092_IFNG_VS_IFNG_AND_B_BURGDORFERI_INF_ENDOTHELIAL_CELL_UP	GSE6092_IFNG_VS_IFNG_AND_B_BURGDORFERI_INF_ENDOTHELIAL_CELL_UP	7/262	199/38040	0.000487279	0.00781266	0.00554917	ALOX5AP/FAM3C/FBLIM1/GSN/LPAR5/NCOA3/PEAK1	7
659	GSE8621_UNSTIM_VS_LPS_STIM_MACROPHAGE_UP	GSE8621_UNSTIM_VS_LPS_STIM_MACROPHAGE_UP	7/262	199/38040	0.000487279	0.00781266	0.00554917	DMWD/ITPRIPL2/MB21D2/MFSD10/TXLNA/VSTM2L/ZEB2	7
660	KEGG_FOCAL_ADHESION	KEGG_FOCAL_ADHESION	7/262	199/38040	0.000487279	0.00781266	0.00554917	COL6A3/ITGB3/JUN/LAMA1/LAMA3/MYL12B/MYL9	7
661	GO_CELLULAR_CARBOHYDRATE_METABOLIC_PROCESS	GO_CELLULAR_CARBOHYDRATE_METABOLIC_PROCESS	8/262	261/38040	0.000488746	0.00781266	0.00554917	B4GALT5/DYRK2/FAM3C/IGFBP3/INPP5E/PHLDA2/PRKAG2/SLC5A3	8
662	RICKMAN_METASTASIS_DN	RICKMAN_METASTASIS_DN	8/262	261/38040	0.000488746	0.00781266	0.00554917	ABHD17A/BAIAP2/GFOD1/MIER2/PROM2/PRRG4/RDX/RNF19B	8
663	IGLESIAS_E2F_TARGETS_UP	IGLESIAS_E2F_TARGETS_UP	6/262	143/38040	0.000490037	0.00781266	0.00554917	ANXA2/COL6A3/EMP1/GSN/ITM2B/POSTN	6
664	GO_MYELIN_SHEATH	GO_MYELIN_SHEATH	4/262	53/38040	0.000493996	0.00781266	0.00554917	ANXA2/CA2/GSN/PRKCZ	4
665	HUPER_BREAST_BASAL_VS_LUMINAL_UP	HUPER_BREAST_BASAL_VS_LUMINAL_UP	4/262	53/38040	0.000493996	0.00781266	0.00554917	FLRT3/POSTN/PTHLH/SPRR1A	4
666	AAGCACA_MIR218	AAGCACA_MIR218	10/262	400/38040	0.000501724	0.00781266	0.00554917	CA2/EPB41L1/FAM3C/FLRT3/NAV3/RNF19B/TRIM35/ZDHHC8/ZEB2/ZNF236	10
667	GSE11924_TH1_VS_TH2_CD4_TCELL_DN	GSE11924_TH1_VS_TH2_CD4_TCELL_DN	7/262	200/38040	0.000502037	0.00781266	0.00554917	ARF4/CA2/GSN/MGRN1/RND3/SPEG/TACSTD2	7
668	GSE12392_WT_VS_IFNAR_KO_CD8A_NEG_SPLEEN_DC_UP	GSE12392_WT_VS_IFNAR_KO_CD8A_NEG_SPLEEN_DC_UP	7/262	200/38040	0.000502037	0.00781266	0.00554917	ARHGAP39/KRT80/LRRK1/NCOA3/SDC4/SMAD7/SYNGR2	7
669	GSE13229_IMM_VS_INTMATURE_NKCELL_DN	GSE13229_IMM_VS_INTMATURE_NKCELL_DN	7/262	200/38040	0.000502037	0.00781266	0.00554917	AMZ1/GNA11/MARK1/NCLN/PTPRE/SLK/TPST2	7
670	GSE14308_TH2_VS_TH1_DN	GSE14308_TH2_VS_TH1_DN	7/262	200/38040	0.000502037	0.00781266	0.00554917	ABL2/BAIAP2/GNA11/GNB4/MXD1/TES/TPST2	7
671	GSE1448_ANTI_VALPHA2_VS_VBETA5_DP_THYMOCYTE_UP	GSE1448_ANTI_VALPHA2_VS_VBETA5_DP_THYMOCYTE_UP	7/262	200/38040	0.000502037	0.00781266	0.00554917	BTG3/DYRK1A/EMP1/NFATC2IP/PLS3/SDC4/TRAF4	7
672	GSE15330_LYMPHOID_MULTIPOTENT_VS_GRANULOCYTE_MONOCYTE_PROGENITOR_IKAROS_KO_DN	GSE15330_LYMPHOID_MULTIPOTENT_VS_GRANULOCYTE_MONOCYTE_PROGENITOR_IKAROS_KO_DN	7/262	200/38040	0.000502037	0.00781266	0.00554917	ARF4/FURIN/LIF/MGP/PLXNA1/RGCC/ULK2	7
673	GSE15330_WT_VS_IKAROS_KO_GRANULOCYTE_MONOCYTE_PROGENITOR_DN	GSE15330_WT_VS_IKAROS_KO_GRANULOCYTE_MONOCYTE_PROGENITOR_DN	7/262	200/38040	0.000502037	0.00781266	0.00554917	FBXL3/GSN/INO80C/JUN/NCOA3/SKIL/TAB2	7
674	GSE15930_NAIVE_VS_24H_IN_VITRO_STIM_CD8_TCELL_UP	GSE15930_NAIVE_VS_24H_IN_VITRO_STIM_CD8_TCELL_UP	7/262	200/38040	0.000502037	0.00781266	0.00554917	CA2/DLGAP4/DNAJB4/ITGB3/NCOA3/SURF4/ULK2	7
675	GSE15930_NAIVE_VS_24H_IN_VITRO_STIM_IL12_CD8_TCELL_UP	GSE15930_NAIVE_VS_24H_IN_VITRO_STIM_IL12_CD8_TCELL_UP	7/262	200/38040	0.000502037	0.00781266	0.00554917	CA2/DLGAP4/DNAJB4/IKZF2/NCOA3/SCEL/SURF4	7
676	GSE15930_NAIVE_VS_72H_IN_VITRO_STIM_TRICHOSTATINA_CD8_TCELL_UP	GSE15930_NAIVE_VS_72H_IN_VITRO_STIM_TRICHOSTATINA_CD8_TCELL_UP	7/262	200/38040	0.000502037	0.00781266	0.00554917	CMTM3/DNAJB4/F3/NCOA3/SCEL/SH2B3/SURF4	7
677	GSE15930_STIM_VS_STIM_AND_IFNAB_48H_CD8_T_CELL_DN	GSE15930_STIM_VS_STIM_AND_IFNAB_48H_CD8_T_CELL_DN	7/262	200/38040	0.000502037	0.00781266	0.00554917	FURIN/RNF11/RNF19B/SKIL/SYNGR2/TRAF4/ZNFX1	7
678	GSE16450_IMMATURE_VS_MATURE_NEURON_CELL_LINE_12H_IFNA_STIM_DN	GSE16450_IMMATURE_VS_MATURE_NEURON_CELL_LINE_12H_IFNA_STIM_DN	7/262	200/38040	0.000502037	0.00781266	0.00554917	AMZ1/ATP6V0C/BDP1/EDN1/GFOD1/IL34/ULK2	7
679	GSE16522_MEMORY_VS_NAIVE_CD8_TCELL_DN	GSE16522_MEMORY_VS_NAIVE_CD8_TCELL_DN	7/262	200/38040	0.000502037	0.00781266	0.00554917	ECM1/F3/FBXL3/KMT2D/NFE2L3/PRRG4/RAB11FIP1	7
680	GSE17186_BLOOD_VS_CORD_BLOOD_NAIVE_BCELL_UP	GSE17186_BLOOD_VS_CORD_BLOOD_NAIVE_BCELL_UP	7/262	200/38040	0.000502037	0.00781266	0.00554917	ARHGAP17/DYNC1LI2/FNDC4/NFE2L3/PTPRE/RND3/SLC25A24	7
681	GSE17721_0.5H_VS_8H_CPG_BMDC_UP	GSE17721_0.5H_VS_8H_CPG_BMDC_UP	7/262	200/38040	0.000502037	0.00781266	0.00554917	ABHD17A/CLUH/FBLIM1/GPATCH4/MYL12B/RHPN2/SPEG	7
682	GSE17721_CTRL_VS_CPG_2H_BMDC_DN	GSE17721_CTRL_VS_CPG_2H_BMDC_DN	7/262	200/38040	0.000502037	0.00781266	0.00554917	F3/ITGB3/LCAT/LIF/LLGL2/PRKCZ/PTPRE	7
683	GSE17721_CTRL_VS_LPS_6H_BMDC_DN	GSE17721_CTRL_VS_LPS_6H_BMDC_DN	7/262	200/38040	0.000502037	0.00781266	0.00554917	ARF4/EIF4G1/FURIN/LLGL2/PPIF/RND3/TAB2	7
684	GSE17721_CTRL_VS_PAM3CSK4_24H_BMDC_UP	GSE17721_CTRL_VS_PAM3CSK4_24H_BMDC_UP	7/262	200/38040	0.000502037	0.00781266	0.00554917	ARHGAP39/DPP7/LLGL2/MYL12B/NCOA3/NFATC2IP/SCEL	7
685	GSE17721_LPS_VS_CPG_2H_BMDC_UP	GSE17721_LPS_VS_CPG_2H_BMDC_UP	7/262	200/38040	0.000502037	0.00781266	0.00554917	LIF/PEAK1/PLS3/POSTN/RND3/SDC4/ZNFX1	7
686	GSE17721_PAM3CSK4_VS_CPG_4H_BMDC_UP	GSE17721_PAM3CSK4_VS_CPG_4H_BMDC_UP	7/262	200/38040	0.000502037	0.00781266	0.00554917	APRT/ATP6V0C/CDC34/FAM207A/FEM1A/SIRPA/ULK2	7
687	GSE17721_PAM3CSK4_VS_GADIQUIMOD_1H_BMDC_UP	GSE17721_PAM3CSK4_VS_GADIQUIMOD_1H_BMDC_UP	7/262	200/38040	0.000502037	0.00781266	0.00554917	F3/IKZF2/JUN/KRTDAP/NIPAL2/PTPRE/SKIL	7
688	GSE17721_POLYIC_VS_PAM3CSK4_2H_BMDC_DN	GSE17721_POLYIC_VS_PAM3CSK4_2H_BMDC_DN	7/262	200/38040	0.000502037	0.00781266	0.00554917	BOP1/EDN1/FBXL3/GLIS1/PHLDA2/PLXNA3/RNF19B	7
689	GSE18893_CTRL_VS_TNF_TREATED_TREG_2H_UP	GSE18893_CTRL_VS_TNF_TREATED_TREG_2H_UP	7/262	200/38040	0.000502037	0.00781266	0.00554917	ABHD17A/ABL2/DEXI/GFOD1/JUN/PPIF/SPATA13	7
690	GSE18893_TCONV_VS_TREG_2H_CULTURE_DN	GSE18893_TCONV_VS_TREG_2H_CULTURE_DN	7/262	200/38040	0.000502037	0.00781266	0.00554917	DYRK2/FAP/GNA11/KRT80/MYL12B/NEB/TPST2	7
691	GSE1925_3H_VS_24H_IFNG_STIM_IFNG_PRIMED_MACROPHAGE_UP	GSE1925_3H_VS_24H_IFNG_STIM_IFNG_PRIMED_MACROPHAGE_UP	7/262	200/38040	0.000502037	0.00781266	0.00554917	CDR2L/DPP7/EMP1/GNB4/MCL1/ZCCHC3/ZNF354A	7
692	GSE1925_CTRL_VS_24H_IFNG_STIM_IFNG_PRIMED_MACROPHAGE_UP	GSE1925_CTRL_VS_24H_IFNG_STIM_IFNG_PRIMED_MACROPHAGE_UP	7/262	200/38040	0.000502037	0.00781266	0.00554917	DPP7/EMP1/GGT5/GNB4/ITM2B/ZCCHC3/ZNF354A	7
693	GSE1925_CTRL_VS_3H_IFNG_STIM_IFNG_PRIMED_MACROPHAGE_DN	GSE1925_CTRL_VS_3H_IFNG_STIM_IFNG_PRIMED_MACROPHAGE_DN	7/262	200/38040	0.000502037	0.00781266	0.00554917	CA2/CDR2L/DPP7/EMP1/SDC4/USP12/ZCCHC3	7
694	GSE19888_ADENOSINE_A3R_INH_VS_TCELL_MEMBRANES_ACT_MAST_CELL_DN	GSE19888_ADENOSINE_A3R_INH_VS_TCELL_MEMBRANES_ACT_MAST_CELL_DN	7/262	200/38040	0.000502037	0.00781266	0.00554917	FAT1/MARK1/MFSD10/MICALL1/PLS3/PLXNA3/SLC2A5	7
695	GSE20715_WT_VS_TLR4_KO_LUNG_UP	GSE20715_WT_VS_TLR4_KO_LUNG_UP	7/262	200/38040	0.000502037	0.00781266	0.00554917	ANGPT1/ANXA1/BTG3/ITM2B/RND3/SURF4/TACSTD2	7
696	GSE21380_TFH_VS_GERMINAL_CENTER_TFH_CD4_TCELL_DN	GSE21380_TFH_VS_GERMINAL_CENTER_TFH_CD4_TCELL_DN	7/262	200/38040	0.000502037	0.00781266	0.00554917	CDK10/EIF4G1/FBXW5/ITGB3/NCLN/PPIF/RNF19B	7
697	GSE21546_SAP1A_KO_VS_SAP1A_KO_AND_ELK1_KO_DP_THYMOCYTES_UP	GSE21546_SAP1A_KO_VS_SAP1A_KO_AND_ELK1_KO_DP_THYMOCYTES_UP	7/262	200/38040	0.000502037	0.00781266	0.00554917	AMZ1/ARHGAP17/CMTM3/IFRD2/PUS7/RND3/SIRPA	7
698	GSE22432_PDC_VS_TGFB1_TREATEDCOMMON_DC_PROGENITOR_DN	GSE22432_PDC_VS_TGFB1_TREATEDCOMMON_DC_PROGENITOR_DN	7/262	200/38040	0.000502037	0.00781266	0.00554917	ACAP1/ITM2B/LRRK1/SLC25A24/TPST2/ULK2/ZNF236	7
699	GSE22589_HEALTHY_VS_HIV_AND_SIV_INFECTED_DC_DN	GSE22589_HEALTHY_VS_HIV_AND_SIV_INFECTED_DC_DN	7/262	200/38040	0.000502037	0.00781266	0.00554917	ABL2/ANXA2/ATP6V0C/DEXI/MRPS6/PRKAG2/RND3	7
700	GSE22589_SIV_VS_HIV_AND_SIV_INFECTED_DC_DN	GSE22589_SIV_VS_HIV_AND_SIV_INFECTED_DC_DN	7/262	200/38040	0.000502037	0.00781266	0.00554917	ALOX12B/AMZ1/B4GALT5/BTG3/MARK1/NCOA3/PROM2	7
701	GSE23568_CTRL_TRANSDUCED_VS_WT_CD8_TCELL_DN	GSE23568_CTRL_TRANSDUCED_VS_WT_CD8_TCELL_DN	7/262	200/38040	0.000502037	0.00781266	0.00554917	ACAP1/BOP1/CA2/GNB4/RGCC/SRPK1/SURF4	7
702	GSE23695_CD57_POS_VS_NEG_NK_CELL_UP	GSE23695_CD57_POS_VS_NEG_NK_CELL_UP	7/262	200/38040	0.000502037	0.00781266	0.00554917	AP1M1/DUSP6/FAM3C/INPP5E/PLXNA1/PTPRE/TXLNA	7
703	GSE23925_LIGHT_ZONE_VS_NAIVE_BCELL_DN	GSE23925_LIGHT_ZONE_VS_NAIVE_BCELL_DN	7/262	200/38040	0.000502037	0.00781266	0.00554917	BACH1/CERS3/CUL4B/DPP7/DYRK2/PLS3/ZADH2	7
704	GSE24142_ADULT_VS_FETAL_EARLY_THYMIC_PROGENITOR_UP	GSE24142_ADULT_VS_FETAL_EARLY_THYMIC_PROGENITOR_UP	7/262	200/38040	0.000502037	0.00781266	0.00554917	CA2/DNER/FBLIM1/MCL1/PRKCZ/RASSF8/ULK2	7
705	GSE24142_EARLY_THYMIC_PROGENITOR_VS_DN3_THYMOCYTE_ADULT_UP	GSE24142_EARLY_THYMIC_PROGENITOR_VS_DN3_THYMOCYTE_ADULT_UP	7/262	200/38040	0.000502037	0.00781266	0.00554917	ARHGEF18/DNER/FBLIM1/GGT5/GNB4/PTPRE/SH2B3	7
706	GSE24574_NAIVE_VS_TCONV_CD4_TCELL_UP	GSE24574_NAIVE_VS_TCONV_CD4_TCELL_UP	7/262	200/38040	0.000502037	0.00781266	0.00554917	ACAP1/ARHGEF11/LRP10/MCL1/PHLDA2/SIRPA/SPEG	7
707	GSE25085_FETAL_BM_VS_ADULT_BM_SP4_THYMIC_IMPLANT_UP	GSE25085_FETAL_BM_VS_ADULT_BM_SP4_THYMIC_IMPLANT_UP	7/262	200/38040	0.000502037	0.00781266	0.00554917	ANXA1/ATP6V0C/GJC1/IGF2BP2/RNF19B/SDC4/TPST2	7
708	GSE2585_CD80_HIGH_VS_LOW_AIRE_KO_MTEC_UP	GSE2585_CD80_HIGH_VS_LOW_AIRE_KO_MTEC_UP	7/262	200/38040	0.000502037	0.00781266	0.00554917	BTG3/COL6A3/DNER/FLRT3/POSTN/SAA1/SKIL	7
709	GSE26030_UNSTIM_VS_RESTIM_TH1_DAY15_POST_POLARIZATION_UP	GSE26030_UNSTIM_VS_RESTIM_TH1_DAY15_POST_POLARIZATION_UP	7/262	200/38040	0.000502037	0.00781266	0.00554917	ARHGAP39/B4GALT5/GEMIN4/LRP10/SKIL/SPATA13/SRPK1	7
710	GSE26343_UNSTIM_VS_LPS_STIM_NFAT5_KO_MACROPHAGE_DN	GSE26343_UNSTIM_VS_LPS_STIM_NFAT5_KO_MACROPHAGE_DN	7/262	200/38040	0.000502037	0.00781266	0.00554917	DYRK2/FLRT3/MCL1/SAA1/SKIL/SLC5A3/SPATA13	7
711	GSE26343_WT_VS_NFAT5_KO_MACROPHAGE_DN	GSE26343_WT_VS_NFAT5_KO_MACROPHAGE_DN	7/262	200/38040	0.000502037	0.00781266	0.00554917	B4GALT5/NCOA5/RASSF8/SAA1/SLC7A2/SPATA13/ZNFX1	7
712	GSE2770_UNTREATED_VS_IL4_TREATED_ACT_CD4_TCELL_6H_UP	GSE2770_UNTREATED_VS_IL4_TREATED_ACT_CD4_TCELL_6H_UP	7/262	200/38040	0.000502037	0.00781266	0.00554917	ABHD17A/BRI3BP/CMTM3/CUL4B/KRT80/RELT/RHOT2	7
713	GSE27786_BCELL_VS_NKTCELL_DN	GSE27786_BCELL_VS_NKTCELL_DN	7/262	200/38040	0.000502037	0.00781266	0.00554917	FBLIM1/ITM2B/MRPS6/P4HA3/PTPRE/RTN4RL1/SLK	7
714	GSE27786_CD4_TCELL_VS_ERYTHTROBLAST_DN	GSE27786_CD4_TCELL_VS_ERYTHTROBLAST_DN	7/262	200/38040	0.000502037	0.00781266	0.00554917	COL6A3/DMWD/DNAJB4/NAV3/RGCC/RNF11/RPUSD1	7
715	GSE2826_XID_VS_BTK_KO_BCELL_UP	GSE2826_XID_VS_BTK_KO_BCELL_UP	7/262	200/38040	0.000502037	0.00781266	0.00554917	ABHD17A/ALOX12B/IGF2BP2/LAMA1/PTHLH/SLC2A5/WIPF1	7
716	GSE29618_BCELL_VS_MONOCYTE_DAY7_FLU_VACCINE_DN	GSE29618_BCELL_VS_MONOCYTE_DAY7_FLU_VACCINE_DN	7/262	200/38040	0.000502037	0.00781266	0.00554917	DUSP6/IGFBP7/ITM2B/MCL1/RGCC/SIRPA/ULK2	7
717	GSE3039_CD4_TCELL_VS_ALPHABETA_CD8_TCELL_DN	GSE3039_CD4_TCELL_VS_ALPHABETA_CD8_TCELL_DN	7/262	200/38040	0.000502037	0.00781266	0.00554917	AMZ1/GNB4/IGF2BP2/MRAS/PLXNA1/TES/TFRC	7
718	GSE3039_NKT_CELL_VS_B2_BCELL_DN	GSE3039_NKT_CELL_VS_B2_BCELL_DN	7/262	200/38040	0.000502037	0.00781266	0.00554917	DUSP6/EDN1/F3/SDC4/SMAD7/TES/TP53I11	7
719	GSE30962_PRIMARY_VS_SECONDARY_ACUTE_LCMV_INF_CD8_TCELL_DN	GSE30962_PRIMARY_VS_SECONDARY_ACUTE_LCMV_INF_CD8_TCELL_DN	7/262	200/38040	0.000502037	0.00781266	0.00554917	DGKI/DNAJB4/ITPRIPL2/PANK3/PRRG4/TRIM36/TRIM65	7
720	GSE32423_MEMORY_VS_NAIVE_CD8_TCELL_DN	GSE32423_MEMORY_VS_NAIVE_CD8_TCELL_DN	7/262	200/38040	0.000502037	0.00781266	0.00554917	ARHGEF11/BACH1/FBXL3/GNB4/GSN/IKZF2/PTPRF	7
721	GSE32986_UNSTIM_VS_CURDLAN_HIGHDOSE_STIM_DC_UP	GSE32986_UNSTIM_VS_CURDLAN_HIGHDOSE_STIM_DC_UP	7/262	200/38040	0.000502037	0.00781266	0.00554917	AP1M1/BRI3BP/BTBD3/BTG3/GNB4/SRPK1/TXLNA	7
722	GSE33292_DN3_THYMOCYTE_VS_TCF1_KO_TCELL_LYMPHOMA_UP	GSE33292_DN3_THYMOCYTE_VS_TCF1_KO_TCELL_LYMPHOMA_UP	7/262	200/38040	0.000502037	0.00781266	0.00554917	ALOX5AP/APRT/CA2/CDC34/FURIN/NCLN/TFRC	7
723	GSE33425_CD161_HIGH_VS_NEG_CD8_TCELL_UP	GSE33425_CD161_HIGH_VS_NEG_CD8_TCELL_UP	7/262	200/38040	0.000502037	0.00781266	0.00554917	ARHGAP39/BTBD3/CUX2/GSN/MGP/SKIL/SMAD7	7
724	GSE34156_NOD2_LIGAND_VS_TLR1_TLR2_LIGAND_6H_TREATED_MONOCYTE_UP	GSE34156_NOD2_LIGAND_VS_TLR1_TLR2_LIGAND_6H_TREATED_MONOCYTE_UP	7/262	200/38040	0.000502037	0.00781266	0.00554917	ANGPT1/APOD/GNB4/ITM2B/JUN/RNF19B/ZNFX1	7
725	GSE35825_IFNA_VS_IFNG_STIM_MACROPHAGE_DN	GSE35825_IFNA_VS_IFNG_STIM_MACROPHAGE_DN	7/262	200/38040	0.000502037	0.00781266	0.00554917	ABHD17A/PPP1R12C/PTPRF/RND3/RTN4RL1/TRAF4/ZBED4	7
726	GSE369_PRE_VS_POST_IL6_INJECTION_IFNG_WT_LIVER_UP	GSE369_PRE_VS_POST_IL6_INJECTION_IFNG_WT_LIVER_UP	7/262	200/38040	0.000502037	0.00781266	0.00554917	COL6A3/JUN/LIF/MGRN1/NFE2L3/PHLDA2/TRMT1	7
727	GSE38681_WT_VS_LYL1_KO_LYMPHOID_PRIMED_MULTIPOTENT_PROGENITOR_DN	GSE38681_WT_VS_LYL1_KO_LYMPHOID_PRIMED_MULTIPOTENT_PROGENITOR_DN	7/262	200/38040	0.000502037	0.00781266	0.00554917	ARF4/CHRNB1/MCL1/PTPRE/RNF19B/WIPF1/ZNFX1	7
728	GSE3982_DC_VS_BCELL_UP	GSE3982_DC_VS_BCELL_UP	7/262	200/38040	0.000502037	0.00781266	0.00554917	ANXA1/MRAS/RGCC/SCEL/SDC4/TACSTD2/ULK2	7
729	GSE3982_MAC_VS_BASOPHIL_UP	GSE3982_MAC_VS_BASOPHIL_UP	7/262	200/38040	0.000502037	0.00781266	0.00554917	B4GALT5/DMWD/GFOD1/GNA11/GSN/PPIF/ZEB2	7
730	GSE39916_B_CELL_SPLEEN_VS_PLASMA_CELL_BONE_MARROW_UP	GSE39916_B_CELL_SPLEEN_VS_PLASMA_CELL_BONE_MARROW_UP	7/262	200/38040	0.000502037	0.00781266	0.00554917	CA2/DYRK2/ECM1/GSN/IGF2BP2/ITGB3/KMT2D	7
731	GSE40068_CXCR5POS_BCL6POS_TFH_VS_CXCR5NEG_BCL6NEG_CD4_TCELL_UP	GSE40068_CXCR5POS_BCL6POS_TFH_VS_CXCR5NEG_BCL6NEG_CD4_TCELL_UP	7/262	200/38040	0.000502037	0.00781266	0.00554917	DYRK2/MCL1/MICALL1/NFE2L3/RTN4RL1/SKIL/USP12	7
732	GSE40274_CTRL_VS_FOXP3_TRANSDUCED_ACTIVATED_CD4_TCELL_DN	GSE40274_CTRL_VS_FOXP3_TRANSDUCED_ACTIVATED_CD4_TCELL_DN	7/262	200/38040	0.000502037	0.00781266	0.00554917	ARHGEF18/BACH1/BTG3/ITM2B/MICALL1/RDX/SDC4	7
733	GSE411_WT_VS_SOCS3_KO_MACROPHAGE_IL6_STIM_400MIN_DN	GSE411_WT_VS_SOCS3_KO_MACROPHAGE_IL6_STIM_400MIN_DN	7/262	200/38040	0.000502037	0.00781266	0.00554917	AP5B1/FEM1A/GEMIN4/MCL1/SDC4/SLK/ZC3H7B	7
734	GSE41176_UNSTIM_VS_ANTI_IGM_STIM_BCELL_24H_DN	GSE41176_UNSTIM_VS_ANTI_IGM_STIM_BCELL_24H_DN	7/262	200/38040	0.000502037	0.00781266	0.00554917	ARHGAP39/BACH1/DEXI/DYRK1A/JUN/TOPORS/USP12	7
735	GSE41176_WT_VS_TAK1_KO_ANTI_IGM_STIM_BCELL_3H_DN	GSE41176_WT_VS_TAK1_KO_ANTI_IGM_STIM_BCELL_3H_DN	7/262	200/38040	0.000502037	0.00781266	0.00554917	ALOX5AP/ANXA2/CLUH/EIF4G1/IFRD2/RDX/TRMT1	7
736	GSE41867_DAY8_VS_DAY15_LCMV_CLONE13_EFFECTOR_CD8_TCELL_UP	GSE41867_DAY8_VS_DAY15_LCMV_CLONE13_EFFECTOR_CD8_TCELL_UP	7/262	200/38040	0.000502037	0.00781266	0.00554917	CDK10/MTMR12/PRKCZ/SKIL/SNRK/TRAF4/ULK2	7
737	GSE41867_NAIVE_VS_DAY6_LCMV_EFFECTOR_CD8_TCELL_DN	GSE41867_NAIVE_VS_DAY6_LCMV_EFFECTOR_CD8_TCELL_DN	7/262	200/38040	0.000502037	0.00781266	0.00554917	KMT2D/MTMR12/MYL12B/SLK/SPATA13/TPST2/TTLL3	7
738	GSE41978_ID2_KO_VS_BIM_KO_KLRG1_LOW_EFFECTOR_CD8_TCELL_DN	GSE41978_ID2_KO_VS_BIM_KO_KLRG1_LOW_EFFECTOR_CD8_TCELL_DN	7/262	200/38040	0.000502037	0.00781266	0.00554917	ANGPT1/CST6/GGT5/GLIS1/IL34/RASSF8/RDX	7
739	GSE42021_CD24HI_VS_CD24INT_TREG_THYMUS_DN	GSE42021_CD24HI_VS_CD24INT_TREG_THYMUS_DN	7/262	200/38040	0.000502037	0.00781266	0.00554917	BACH1/FADD/IGFBP3/ITM2B/MCL1/NFE2L3/RNF19B	7
740	GSE42021_TCONV_PLN_VS_CD24HI_TCONV_THYMUS_UP	GSE42021_TCONV_PLN_VS_CD24HI_TCONV_THYMUS_UP	7/262	200/38040	0.000502037	0.00781266	0.00554917	BACH1/DYRK2/IFRD2/ITM2B/MCL1/NFE2L3/RNF19B	7
741	GSE42021_TCONV_PLN_VS_CD24INT_TCONV_THYMUS_DN	GSE42021_TCONV_PLN_VS_CD24INT_TCONV_THYMUS_DN	7/262	200/38040	0.000502037	0.00781266	0.00554917	ABHD17A/ATP6V0C/DPP7/GJC1/HTR1D/IKZF2/PRKCZ	7
742	GSE43863_LY6C_INT_CXCR5POS_VS_LY6C_LOW_CXCR5NEG_EFFECTOR_CD4_TCELL_DN	GSE43863_LY6C_INT_CXCR5POS_VS_LY6C_LOW_CXCR5NEG_EFFECTOR_CD4_TCELL_DN	7/262	200/38040	0.000502037	0.00781266	0.00554917	ATP6V0C/B4GALT5/BTG3/F3/LRP10/SYNGR2/TPST2	7
743	GSE43955_1H_VS_10H_ACT_CD4_TCELL_DN	GSE43955_1H_VS_10H_ACT_CD4_TCELL_DN	7/262	200/38040	0.000502037	0.00781266	0.00554917	COL6A3/DUSP6/INO80C/MGP/MYO5B/PTHLH/SLC7A2	7
744	GSE43955_TGFB_IL6_VS_TGFB_IL6_IL23_TH17_ACT_CD4_TCELL_52H_DN	GSE43955_TGFB_IL6_VS_TGFB_IL6_IL23_TH17_ACT_CD4_TCELL_52H_DN	7/262	200/38040	0.000502037	0.00781266	0.00554917	ECM1/PLS3/POSTN/RNF19B/SKIL/SPATA13/WIPF1	7
745	GSE43957_UNTREATED_VS_NACL_TREATED_ANTI_CD3_CD28_STIM_CD4_TCELL_DN	GSE43957_UNTREATED_VS_NACL_TREATED_ANTI_CD3_CD28_STIM_CD4_TCELL_DN	7/262	200/38040	0.000502037	0.00781266	0.00554917	ALOX12B/BACH1/MRAS/RNF19B/SAA1/SH2B3/UBE2D2	7
746	GSE44649_WT_VS_MIR155_KO_NAIVE_CD8_TCELL_DN	GSE44649_WT_VS_MIR155_KO_NAIVE_CD8_TCELL_DN	7/262	200/38040	0.000502037	0.00781266	0.00554917	ANXA2/APOD/FLRT3/SAA1/SDC4/SYNGR2/UBE2D2	7
747	GSE4535_BM_DERIVED_DC_VS_FOLLICULAR_DC_UP	GSE4535_BM_DERIVED_DC_VS_FOLLICULAR_DC_UP	7/262	200/38040	0.000502037	0.00781266	0.00554917	IKZF2/MGRN1/MRPS6/PLXNA3/SLC5A3/TFRC/TRIM36	7
748	GSE45365_NK_CELL_VS_CD8A_DC_UP	GSE45365_NK_CELL_VS_CD8A_DC_UP	7/262	200/38040	0.000502037	0.00781266	0.00554917	ITM2B/MXD1/MYL12B/NCLN/PTHLH/SIRPA/ZNF236	7
749	GSE4748_CTRL_VS_LPS_STIM_DC_3H_DN	GSE4748_CTRL_VS_LPS_STIM_DC_3H_DN	7/262	200/38040	0.000502037	0.00781266	0.00554917	FXR2/IKZF2/LRRK1/MYL9/PRKAG2/RNF19B/UBE2G2	7
750	GSE5589_LPS_AND_IL10_VS_LPS_AND_IL6_STIM_MACROPHAGE_45MIN_DN	GSE5589_LPS_AND_IL10_VS_LPS_AND_IL6_STIM_MACROPHAGE_45MIN_DN	7/262	200/38040	0.000502037	0.00781266	0.00554917	ANXA1/APOD/FAM3C/GFOD1/IKZF2/MYL9/RGCC	7
751	GSE5589_LPS_VS_LPS_AND_IL10_STIM_MACROPHAGE_45MIN_UP	GSE5589_LPS_VS_LPS_AND_IL10_STIM_MACROPHAGE_45MIN_UP	7/262	200/38040	0.000502037	0.00781266	0.00554917	BTG3/CST6/DNAJB4/ITGB3/PTPRE/RASSF8/TES	7
752	GSE5679_CTRL_VS_PPARG_LIGAND_ROSIGLITAZONE_AND_RARA_AGONIST_AM580_TREATED_DC_DN	GSE5679_CTRL_VS_PPARG_LIGAND_ROSIGLITAZONE_AND_RARA_AGONIST_AM580_TREATED_DC_DN	7/262	200/38040	0.000502037	0.00781266	0.00554917	ANXA1/ANXA2/ATP6V0C/BAIAP2/EMP1/JUN/NR2F6	7
753	GSE5679_PPARG_LIGAND_ROSIGLITAZONE_VS_ROSIGLITAZONE_AND_RARA_AGONIST_AM580_TREATED_DC_DN	GSE5679_PPARG_LIGAND_ROSIGLITAZONE_VS_ROSIGLITAZONE_AND_RARA_AGONIST_AM580_TREATED_DC_DN	7/262	200/38040	0.000502037	0.00781266	0.00554917	ARHGAP17/CA2/DYRK2/ECM1/EPB41L1/NFE2L3/TRAF4	7
754	GSE5679_PPARG_LIGAND_ROSIGLITAZONE_VS_ROSIGLITAZONE_AND_RARA_AGONIST_AM580_TREATED_DC_UP	GSE5679_PPARG_LIGAND_ROSIGLITAZONE_VS_ROSIGLITAZONE_AND_RARA_AGONIST_AM580_TREATED_DC_UP	7/262	200/38040	0.000502037	0.00781266	0.00554917	IKZF2/MRPS6/OVOL1/SLC5A3/SYNGR2/TFRC/TRIM35	7
755	GSE5679_RARA_AGONIST_AM580_VS_AM580_AND_ROSIGLITAZONE_TREATED_DC_DN	GSE5679_RARA_AGONIST_AM580_VS_AM580_AND_ROSIGLITAZONE_TREATED_DC_DN	7/262	200/38040	0.000502037	0.00781266	0.00554917	ANXA1/ARHGEF18/DYRK2/ITGB3/NEB/TES/TPST2	7
756	GSE7460_FOXP3_MUT_VS_WT_ACT_TCONV_UP	GSE7460_FOXP3_MUT_VS_WT_ACT_TCONV_UP	7/262	200/38040	0.000502037	0.00781266	0.00554917	APRT/C12orf75/ITPRIPL2/LRP10/PLS3/RNF19B/STK3	7
757	GSE7460_TREG_VS_TCONV_ACT_UP	GSE7460_TREG_VS_TCONV_ACT_UP	7/262	200/38040	0.000502037	0.00781266	0.00554917	ADAMTS6/IKZF2/MXD1/MYL9/SDC4/SKIL/TAB2	7
758	GSE7764_IL15_NK_CELL_24H_VS_SPLENOCYTE_DN	GSE7764_IL15_NK_CELL_24H_VS_SPLENOCYTE_DN	7/262	200/38040	0.000502037	0.00781266	0.00554917	ARHGEF18/IFRD2/MCL1/NCOA3/RGCC/SIRPA/TFRC	7
759	GSE7852_THYMUS_VS_FAT_TCONV_DN	GSE7852_THYMUS_VS_FAT_TCONV_DN	7/262	200/38040	0.000502037	0.00781266	0.00554917	ANXA2/BTG3/CARD10/ITPRIPL2/PLS3/PNMA1/TAB2	7
760	GSE7852_TREG_VS_TCONV_LN_DN	GSE7852_TREG_VS_TCONV_LN_DN	7/262	200/38040	0.000502037	0.00781266	0.00554917	DYRK2/EPB41L1/GSN/IGF2BP2/ITGB3/RGCC/TRIM36	7
761	GSE8621_UNSTIM_VS_LPS_PRIMED_AND_LPS_STIM_MACROPHAGE_UP	GSE8621_UNSTIM_VS_LPS_PRIMED_AND_LPS_STIM_MACROPHAGE_UP	7/262	200/38040	0.000502037	0.00781266	0.00554917	C12orf75/CUX2/JUN/NCLN/SLC25A24/TACSTD2/ZC3H7B	7
762	GSE8921_3H_VS_24H_TLR1_2_STIM_MONOCYTE_DN	GSE8921_3H_VS_24H_TLR1_2_STIM_MONOCYTE_DN	7/262	200/38040	0.000502037	0.00781266	0.00554917	APRT/EDN1/F3/MIER2/MXD1/PHLDA2/SAA1	7
763	GSE8921_UNSTIM_VS_TLR1_2_STIM_MONOCYTE_6H_UP	GSE8921_UNSTIM_VS_TLR1_2_STIM_MONOCYTE_6H_UP	7/262	200/38040	0.000502037	0.00781266	0.00554917	ARHGEF11/DNAJB4/DYRK2/EMP1/FAM3C/FBXL3/RASSF8	7
764	GSE9650_NAIVE_VS_EFF_CD8_TCELL_DN	GSE9650_NAIVE_VS_EFF_CD8_TCELL_DN	7/262	200/38040	0.000502037	0.00781266	0.00554917	ANXA1/ANXA2/CDC34/FADD/LRP10/RHPN2/RNF19B	7
765	GSE9650_NAIVE_VS_MEMORY_CD8_TCELL_DN	GSE9650_NAIVE_VS_MEMORY_CD8_TCELL_DN	7/262	200/38040	0.000502037	0.00781266	0.00554917	ANXA1/ANXA2/CDC34/DPP7/EMP1/FAM207A/RNF19B	7
766	HALLMARK_INFLAMMATORY_RESPONSE	HALLMARK_INFLAMMATORY_RESPONSE	7/262	200/38040	0.000502037	0.00781266	0.00554917	EDN1/F3/ITGB3/LIF/MXD1/PTPRE/SLC7A2	7
767	HALLMARK_P53_PATHWAY	HALLMARK_P53_PATHWAY	7/262	200/38040	0.000502037	0.00781266	0.00554917	BAIAP2/JUN/LIF/MXD1/PTPRE/RNF19B/TRAF4	7
768	AACATTC_MIR4093P	AACATTC_MIR4093P	6/262	144/38040	0.000508436	0.0078712	0.00559075	ANXA2/ARHGEF18/EDN1/JUN/PTPRF/ZNF236	6
769	GO_NEGATIVE_REGULATION_OF_CYTOSKELETON_ORGANIZATION	GO_NEGATIVE_REGULATION_OF_CYTOSKELETON_ORGANIZATION	6/262	144/38040	0.000508436	0.0078712	0.00559075	APC2/DYRK1A/GSN/NAV3/RDX/TACSTD2	6
770	HALLMARK_UV_RESPONSE_DN	HALLMARK_UV_RESPONSE_DN	6/262	144/38040	0.000508436	0.0078712	0.00559075	ANXA2/DYRK1A/F3/ITGB3/RND3/SMAD7	6
771	JOHNSTONE_PARVB_TARGETS_2_UP	JOHNSTONE_PARVB_TARGETS_2_UP	6/262	144/38040	0.000508436	0.0078712	0.00559075	AGPAT2/DLGAP4/ECM1/FURIN/GFOD1/ZNFX1	6
772	AMEF2_Q6	AMEF2_Q6	8/262	263/38040	0.000513898	0.00793516	0.00563618	ABCA6/DLGAP4/DYRK2/EDN1/JUN/UXS1/VSTM2L/ZDHHC8	8
773	PAX_Q6	PAX_Q6	8/262	263/38040	0.000513898	0.00793516	0.00563618	B4GALT5/GNB4/LRRK1/MRPS6/PHACTR3/PRRG4/SKIL/ZEB2	8
774	GO_LOW_DENSITY_LIPOPROTEIN_RECEPTOR_PARTICLE_METABOLIC_PROCESS	GO_LOW_DENSITY_LIPOPROTEIN_RECEPTOR_PARTICLE_METABOLIC_PROCESS	3/262	23/38040	0.00051655	0.00794424	0.00564263	ANXA2/FURIN/ITGB3	3
775	GO_R_SMAD_BINDING	GO_R_SMAD_BINDING	3/262	23/38040	0.00051655	0.00794424	0.00564263	JUN/RGCC/ZEB2	3
776	HINATA_NFKB_TARGETS_KERATINOCYTE_DN	HINATA_NFKB_TARGETS_KERATINOCYTE_DN	3/262	23/38040	0.00051655	0.00794424	0.00564263	PTHLH/SCEL/ZNF185	3
777	GO_RHO_PROTEIN_SIGNAL_TRANSDUCTION	GO_RHO_PROTEIN_SIGNAL_TRANSDUCTION	7/262	201/38040	0.000517148	0.00794424	0.00564263	ABL2/ARHGEF11/ARHGEF18/FGD4/RHOT2/RND3/SPATA13	7
778	SENGUPTA_NASOPHARYNGEAL_CARCINOMA_WITH_LMP1_UP	SENGUPTA_NASOPHARYNGEAL_CARCINOMA_WITH_LMP1_UP	10/262	402/38040	0.000521436	0.00799414	0.00567807	DYRK2/EIF4G1/PAPPA/PHACTR3/PHLDA2/POSTN/PTHLH/SLITRK6/TRIM36/ZNF567	10
779	GO_PHOSPHATASE_REGULATOR_ACTIVITY	GO_PHOSPHATASE_REGULATOR_ACTIVITY	5/262	95/38040	0.000521736	0.00799414	0.00567807	IGFBP3/MTMR12/PHACTR3/PPP1R12C/ZEB2	5
780	GO_UROGENITAL_SYSTEM_DEVELOPMENT	GO_UROGENITAL_SYSTEM_DEVELOPMENT	9/262	331/38040	0.000524627	0.00802813	0.00570222	ANGPT1/ANXA1/CA2/FADD/LIF/OVOL1/SDC4/SMAD7/TACSTD2	9
781	RACCACAR_AML_Q6	RACCACAR_AML_Q6	8/262	264/38040	0.000526861	0.00805199	0.00571917	AP5B1/EMP1/LIF/NAV3/PPP1R12C/PRRG4/RTN4RL1/ZEB2	8
782	SESTO_RESPONSE_TO_UV_C2	SESTO_RESPONSE_TO_UV_C2	4/262	54/38040	0.000530651	0.00809955	0.00575294	EMP1/F3/FAT1/ZNF185	4
783	ZHOU_INFLAMMATORY_RESPONSE_LPS_UP	ZHOU_INFLAMMATORY_RESPONSE_LPS_UP	10/262	403/38040	0.00053153	0.00810261	0.00575512	ABL2/EDN1/IGFBP3/LAMA3/RDX/RNF19B/SDC4/TRIM36/USP12/ZNFX1	10
784	GO_CELL_SUBSTRATE_JUNCTION_ASSEMBLY	GO_CELL_SUBSTRATE_JUNCTION_ASSEMBLY	5/262	96/38040	0.000547345	0.00833304	0.00591879	APOD/LAMA3/PEAK1/SDC4/SLK	5
785	ENK_UV_RESPONSE_KERATINOCYTE_DN	ENK_UV_RESPONSE_KERATINOCYTE_DN	11/262	481/38040	0.00055964	0.00850937	0.00604403	BAIAP2/DYRK2/FAT1/MCL1/NCOA3/PTHLH/RDX/RND3/STK3/TOPORS/TPST2	11
786	GO_COLLAGEN_CONTAINING_EXTRACELLULAR_MATRIX	GO_COLLAGEN_CONTAINING_EXTRACELLULAR_MATRIX	10/262	406/38040	0.00056279	0.00852469	0.00605491	ANXA1/ANXA2/COL6A3/ECM1/F3/IGFBP7/LAMA1/LAMA3/MGP/POSTN	10
787	GO_SYNAPSE_ORGANIZATION	GO_SYNAPSE_ORGANIZATION	10/262	406/38040	0.00056279	0.00852469	0.00605491	ABHD17A/ARF4/ARHGAP39/CHRNB1/CUX2/DNER/EIF4G1/FLRT3/PTPRF/SLITRK6	10
788	MODULE_532	MODULE_532	10/262	406/38040	0.00056279	0.00852469	0.00605491	ANXA1/CLUH/COL6A3/DEXI/FURIN/GSN/KATNAL1/MICALL1/MTMR12/SH2B3	10
789	BENPORATH_PROLIFERATION	BENPORATH_PROLIFERATION	6/262	147/38040	0.000566876	0.00855032	0.00607312	FAM3C/GNB4/NFE2L3/RDX/SRPK1/TFRC	6
790	LEE_NEURAL_CREST_STEM_CELL_UP	LEE_NEURAL_CREST_STEM_CELL_UP	6/262	147/38040	0.000566876	0.00855032	0.00607312	ANXA1/FAP/GSN/IGFBP7/POSTN/ZEB2	6
791	GFI1_01	GFI1_01	8/262	267/38040	0.000567347	0.00855032	0.00607312	ANGPT1/DNAJB4/EDN1/LAMA3/LINC00670/PHACTR3/PTHLH/TRAF4	8
792	NFAT_Q4_01	NFAT_Q4_01	8/262	267/38040	0.000567347	0.00855032	0.00607312	B4GALT5/GSN/IGFBP3/PRRG4/PTHLH/SLC5A3/USP12/UXS1	8
793	GO_PROTEIN_K48_LINKED_UBIQUITINATION	GO_PROTEIN_K48_LINKED_UBIQUITINATION	4/262	55/38040	0.000569198	0.00855661	0.00607758	CDC34/TOPORS/UBE2D2/UBE2G2	4
794	OUILLETTE_CLL_13Q14_DELETION_DN	OUILLETTE_CLL_13Q14_DELETION_DN	4/262	55/38040	0.000569198	0.00855661	0.00607758	ADAMTS6/DUSP6/IKZF2/ULK2	4
795	CROONQUIST_NRAS_VS_STROMAL_STIMULATION_DN	CROONQUIST_NRAS_VS_STROMAL_STIMULATION_DN	5/262	97/38040	0.000573886	0.00860541	0.00611224	COL6A3/IGFBP3/IGFBP7/JUN/POSTN	5
796	GO_REGULATION_OF_LIPASE_ACTIVITY	GO_REGULATION_OF_LIPASE_ACTIVITY	5/262	97/38040	0.000573886	0.00860541	0.00611224	ABL2/ANXA1/ARF4/FURIN/PRKCZ	5
797	GO_POSITIVE_REGULATION_OF_SUPRAMOLECULAR_FIBER_ORGANIZATION	GO_POSITIVE_REGULATION_OF_SUPRAMOLECULAR_FIBER_ORGANIZATION	7/262	205/38040	0.000581254	0.00868517	0.0061689	BAIAP2/EDN1/GSN/NAV3/RGCC/SDC4/WIPF1	7
798	AML1_01	AML1_01	8/262	268/38040	0.000581388	0.00868517	0.0061689	AP5B1/EMP1/FGD4/NAV3/PRRG4/RNF19B/SCEL/TACSTD2	8
799	AML1_Q6	AML1_Q6	8/262	268/38040	0.000581388	0.00868517	0.0061689	AP5B1/EMP1/FGD4/NAV3/PRRG4/RNF19B/SCEL/TACSTD2	8
800	GNF2_SPRR1B	GNF2_SPRR1B	3/262	24/38040	0.000587347	0.00873048	0.00620108	CRNN/KRT4/SPRR1A	3
801	GO_PROTEIN_LOCALIZATION_TO_ENDOSOME	GO_PROTEIN_LOCALIZATION_TO_ENDOSOME	3/262	24/38040	0.000587347	0.00873048	0.00620108	ABHD17A/MICALL1/RDX	3
802	GO_RECEPTOR_BIOSYNTHETIC_PROCESS	GO_RECEPTOR_BIOSYNTHETIC_PROCESS	3/262	24/38040	0.000587347	0.00873048	0.00620108	EDN1/FURIN/ITGB3	3
803	REACTOME_SEMA4D_IN_SEMAPHORIN_SIGNALING	REACTOME_SEMA4D_IN_SEMAPHORIN_SIGNALING	3/262	24/38040	0.000587347	0.00873048	0.00620108	ARHGEF11/MYL12B/MYL9	3
804	IK2_01	IK2_01	8/262	269/38040	0.000595709	0.00884376	0.00628154	GLP2R/ITM2B/OVOL1/PHACTR3/SLC5A3/SPEG/TES/ZADH2	8
805	GO_MUSCLE_ORGAN_DEVELOPMENT	GO_MUSCLE_ORGAN_DEVELOPMENT	10/262	410/38040	0.000606823	0.00899756	0.00639078	COL6A3/DNER/EDN1/FGFRL1/FHL3/LIF/MRAS/NEB/SMAD7/SPEG	10
806	BILD_MYC_ONCOGENIC_SIGNATURE	BILD_MYC_ONCOGENIC_SIGNATURE	7/262	207/38040	0.000615591	0.00911625	0.00647508	ABL2/BOP1/EMP1/GPATCH4/SLITRK6/TRMT1/ZBED2	7
807	ATTCTTT_MIR186	ATTCTTT_MIR186	8/262	271/38040	0.000625206	0.00923572	0.00655994	BTBD3/HOOK3/IGF2BP2/PAPPA/PLS3/RNF11/SRPK1/WIPF1	8
808	GO_REGULATION_OF_LEUKOCYTE_DIFFERENTIATION	GO_REGULATION_OF_LEUKOCYTE_DIFFERENTIATION	8/262	271/38040	0.000625206	0.00923572	0.00655994	ANXA1/CA2/FADD/IL34/JUN/LIF/PRKCZ/SMAD7	8
809	MODULE_121	MODULE_121	5/262	99/38040	0.000629853	0.00928609	0.00659572	EDN1/EMP1/LIF/MXD1/TACSTD2	5
810	GO_CYTOPLASMIC_REGION	GO_CYTOPLASMIC_REGION	11/262	488/38040	0.000630172	0.00928609	0.00659572	ANXA2/GSN/INPP5E/LLGL2/MYL12B/MYO5B/PRKCZ/RDX/RND3/TTLL3/WIPF1	11
811	MCBRYAN_PUBERTAL_BREAST_3_4WK_UP	MCBRYAN_PUBERTAL_BREAST_3_4WK_UP	7/262	208/38040	0.000633354	0.00930999	0.00661269	GSN/LRRK1/NFE2L3/PROM2/SLC25A24/SLC2A5/TACSTD2	7
812	PEREZ_TP53_AND_TP63_TARGETS	PEREZ_TP53_AND_TP63_TARGETS	7/262	208/38040	0.000633354	0.00930999	0.00661269	APC2/GNA11/IGFBP3/RAB11FIP1/RGCC/SMAD7/SPATA13	7
813	MARTINEZ_RESPONSE_TO_TRABECTEDIN_DN	MARTINEZ_RESPONSE_TO_TRABECTEDIN_DN	8/262	272/38040	0.00064039	0.00940185	0.00667794	B4GALT5/BLZF1/FADD/FBXL3/IGF2BP2/SIRPA/UBE2D2/USP12	8
814	GO_CELL_SUBSTRATE_ADHESION	GO_CELL_SUBSTRATE_ADHESION	9/262	341/38040	0.000648528	0.00950962	0.00675448	ANGPT1/APOD/ITGB3/PEAK1/POSTN/PRKCZ/SDC4/SLK/TACSTD2	9
815	AMIT_SERUM_RESPONSE_240_MCF10A	AMIT_SERUM_RESPONSE_240_MCF10A	4/262	57/38040	0.000652188	0.00952817	0.00676766	BLZF1/EMP1/PHLDA2/PRKAG2	4
816	DELASERNA_MYOD_TARGETS_DN	DELASERNA_MYOD_TARGETS_DN	4/262	57/38040	0.000652188	0.00952817	0.00676766	ATP6V0C/BAIAP2/POSTN/SLC5A3	4
817	NAGASHIMA_EGF_SIGNALING_UP	NAGASHIMA_EGF_SIGNALING_UP	4/262	57/38040	0.000652188	0.00952817	0.00676766	EDN1/JUN/LIF/MCL1	4
818	GO_SKIN_DEVELOPMENT	GO_SKIN_DEVELOPMENT	10/262	414/38040	0.000653668	0.00953812	0.00677473	ALOX12B/ANXA1/CERS3/FURIN/KRT4/KRT80/NCOA3/OVOL1/SCEL/SPRR1A	10
819	GR_Q6	GR_Q6	8/262	273/38040	0.000655871	0.00954693	0.00678098	B4GALT5/FGD4/FLRT3/GFOD1/IKZF2/LINC00670/STK3/ZEB2	8
820	OCT1_01	OCT1_01	8/262	273/38040	0.000655871	0.00954693	0.00678098	ATP6V0C/CDR2L/DLGAP4/DUSP6/LLGL2/SKIL/SLITRK6/ZEB2	8
821	CAHOY_OLIGODENDROCUTIC	CAHOY_OLIGODENDROCUTIC	5/262	100/38040	0.000659322	0.00958547	0.00680836	CDR2L/PRKAG2/PUS7/SPEG/WIPF1	5
822	JOHNSTONE_PARVB_TARGETS_2_DN	JOHNSTONE_PARVB_TARGETS_2_DN	9/262	342/38040	0.000662132	0.00959791	0.0068172	ANGPT1/EMP1/HOOK3/RASSF8/SLC5A3/SLK/SMIM13/SRPK1/WIPF1	9
823	TTCYNRGAA_STAT5B_01	TTCYNRGAA_STAT5B_01	9/262	342/38040	0.000662132	0.00959791	0.0068172	ADAMTS6/BLZF1/FAP/GPATCH4/LAMA1/LIF/MXD1/TAB2/WIPF1	9
824	SENESE_HDAC3_TARGETS_UP	SENESE_HDAC3_TARGETS_UP	11/262	491/38040	0.00066259	0.00959791	0.0068172	BACH1/BDP1/CUL4B/EIF4G1/EMP1/ITGB3/MCL1/NAV3/PAPPA/SAA1/TFRC	11
825	XU_HGF_SIGNALING_NOT_VIA_AKT1_6HR	XU_HGF_SIGNALING_NOT_VIA_AKT1_6HR	3/262	25/38040	0.000664055	0.00960747	0.00682399	JUN/NAV3/PHLDA2	3
826	CUI_TCF21_TARGETS_2_UP	CUI_TCF21_TARGETS_2_UP	10/262	415/38040	0.000665834	0.00962155	0.00683399	APRT/ARHGAP39/BRI3BP/ECM1/FAP/FNDC4/MGP/POSTN/RELT/SLC7A2	10
827	BOCHKIS_FOXA2_TARGETS	BOCHKIS_FOXA2_TARGETS	10/262	416/38040	0.000678187	0.0097882	0.00695236	ARHGAP23/BTBD3/FEM1A/ITM2B/LRRK1/MXD1/RDX/RSC1A1/SAA1/TPST2	10
828	GO_NEGATIVE_REGULATION_OF_CYTOKINE_PRODUCTION	GO_NEGATIVE_REGULATION_OF_CYTOKINE_PRODUCTION	8/262	275/38040	0.000687739	0.00990211	0.00703326	ANGPT1/ANXA1/APOD/FURIN/NAV3/RGCC/SIRPA/SMAD7	8
829	NABA_CORE_MATRISOME	NABA_CORE_MATRISOME	8/262	275/38040	0.000687739	0.00990211	0.00703326	COL6A3/ECM1/IGFBP3/IGFBP7/LAMA1/LAMA3/MGP/POSTN	8
830	GAVIN_FOXP3_TARGETS_CLUSTER_P4	GAVIN_FOXP3_TARGETS_CLUSTER_P4	5/262	101/38040	0.000689811	0.00991998	0.00704596	GGT5/IKZF2/MXD1/NEB/RGCC	5
831	BILD_SRC_ONCOGENIC_SIGNATURE	BILD_SRC_ONCOGENIC_SIGNATURE	4/262	58/38040	0.00069674	0.00999554	0.00709963	INO80C/PROM2/PTHLH/SLC5A3	4
832	GO_BONE_RESORPTION	GO_BONE_RESORPTION	4/262	58/38040	0.00069674	0.00999554	0.00709963	CA2/ITGB3/LRRK1/TFRC	4

## Sheet: Fig2_10A_shZ_upregulated
	ID	Description	GeneRatio	BgRatio	pvalue	p.adjust	qvalue	geneID	Count
1	ONDER_CDH1_TARGETS_2_DN	ONDER_CDH1_TARGETS_2_DN	25/262	473/38040	4.65545e-15	5.55674e-11	3.94684e-11	CA2/CST6/DUSP6/EDN1/F3/FLRT3/LAMA3/MARK1/NAV3/NFE2L3/PRKCZ/PRRG4/PTHLH/PTPRE/PTPRF/RAB25/SAA1/SCEL/SDC4/SIRPA/SPRR1A/TACSTD2/TFRC/ZBED2/ZNF185	25
2	LIN_SILENCED_BY_TUMOR_MICROENVIRONMENT	LIN_SILENCED_BY_TUMOR_MICROENVIRONMENT	12/262	107/38040	1.22943e-11	7.33721e-08	5.21147e-08	A2ML1/CST6/EMP1/EPB41L1/IKZF2/KRT4/MXD1/MYO5B/RAB11FIP1/SCEL/SPRR1A/VSTM2L	12
3	CHARAFE_BREAST_CANCER_LUMINAL_VS_BASAL_DN	CHARAFE_BREAST_CANCER_LUMINAL_VS_BASAL_DN	20/262	454/38040	7.28364e-11	2.89792e-07	2.05833e-07	ANXA1/ANXA2/ARHGAP23/BTG3/DNAJB4/EMP1/F3/FAP/FBLIM1/GFOD1/GJC1/IGF2BP2/IGFBP7/LAMA3/MICALL1/PLS3/RGCC/RND3/SAA1/SIRPA	20
4	LIM_MAMMARY_STEM_CELL_UP	LIM_MAMMARY_STEM_CELL_UP	20/262	470/38040	1.34008e-10	3.44396e-07	2.44618e-07	BACH1/CARD10/DMWD/DUSP6/FGFRL1/GJC1/GNB4/GSN/IGFBP3/LAMA1/LAMA3/LCAT/MYL9/PLS3/POSTN/PTPRE/RND3/SMIM13/TES/WIPF1	20
5	HALLMARK_EPITHELIAL_MESENCHYMAL_TRANSITION	HALLMARK_EPITHELIAL_MESENCHYMAL_TRANSITION	14/262	200/38040	1.44268e-10	3.44396e-07	2.44618e-07	COL6A3/ECM1/FAP/IGFBP3/ITGB3/JUN/LAMA1/LAMA3/MGP/MYL9/POSTN/PTHLH/SDC4/WIPF1	14
6	ESC_V6.5_UP_EARLY.V1_DN	ESC_V6.5_UP_EARLY.V1_DN	13/262	175/38040	3.17937e-10	6.32483e-07	4.4924e-07	ANXA1/ANXA2/C16orf74/EMP1/FAP/GSN/IGFBP3/IGFBP7/LAMA1/MGP/MRAS/RASSF8/ZADH2	13
7	DELYS_THYROID_CANCER_UP	DELYS_THYROID_CANCER_UP	19/262	445/38040	3.71963e-10	6.34251e-07	4.50495e-07	ALOX5AP/ANXA1/ANXA2/CST6/DUSP6/ECM1/FAP/IGF2BP2/IGFBP3/LIF/MGRN1/NFE2L3/PHLDA2/PTPRE/PTPRF/SCEL/SDC4/SYNGR2/TACSTD2	19
8	RICKMAN_TUMOR_DIFFERENTIATED_WELL_VS_POORLY_DN	RICKMAN_TUMOR_DIFFERENTIATED_WELL_VS_POORLY_DN	17/262	379/38040	1.53286e-09	2.04957e-06	1.45577e-06	ARF4/BACH1/CARD10/CERS3/DLGAP4/FBLIM1/KLC3/KRT80/LPAR5/MICALL1/MXD1/OVOL1/PLS3/PTHLH/SNRK/TES/ZBED2	17
9	HALLMARK_TNFA_SIGNALING_VIA_NFKB	HALLMARK_TNFA_SIGNALING_VIA_NFKB	13/262	200/38040	1.64233e-09	2.04957e-06	1.45577e-06	B4GALT5/BTG3/DNAJB4/EDN1/F3/JUN/LIF/MCL1/MXD1/PHLDA2/PTPRE/RNF19B/SDC4	13
10	BAELDE_DIABETIC_NEPHROPATHY_DN	BAELDE_DIABETIC_NEPHROPATHY_DN	18/262	435/38040	1.79126e-09	2.04957e-06	1.45577e-06	ANXA1/APOD/ARHGEF18/DYRK1A/F3/FAT1/IGFBP7/MCL1/MYL9/PLS3/POSTN/RDX/RNF11/SDC4/SLK/UBE2D2/ULK2/ZNF185	18
11	GO_ACTIN_CYTOSKELETON	GO_ACTIN_CYTOSKELETON	19/262	491/38040	1.88885e-09	2.04957e-06	1.45577e-06	ABL2/ANXA1/APC2/BAIAP2/FBLIM1/FHL3/GSN/LLGL2/MYL12B/MYL9/MYO5B/NCOA5/NEB/PEAK1/PLS3/PRKCZ/RDX/WIPF1/ZNF185	19
12	LINDGREN_BLADDER_CANCER_CLUSTER_2B	LINDGREN_BLADDER_CANCER_CLUSTER_2B	17/262	388/38040	2.18077e-09	2.16914e-06	1.54069e-06	ALOX5AP/COL6A3/GFOD1/GSN/IGFBP7/JUN/MGP/MT1L/MYL9/PAPPA/PNMA1/POSTN/RND3/SH2B3/SIRPA/SLC7A2/TES	17
13	MODULE_18	MODULE_18	18/262	450/38040	3.04502e-09	2.7958e-06	1.9858e-06	AGPAT2/ANGPT1/ANXA1/ANXA2/AP1M1/BOP1/BTG3/CARD10/CDC34/CHAF1A/DUSP6/FADD/FAT1/IFRD2/KRT4/PHLDA2/RND3/TFRC	18
14	PASINI_SUZ12_TARGETS_DN	PASINI_SUZ12_TARGETS_DN	15/262	309/38040	4.98761e-09	4.25229e-06	3.02032e-06	ANXA1/ANXA2/CMTM3/CTXN1/DUSP6/DYRK2/F3/FLRT3/GSN/IGFBP3/JUN/RND3/SKIL/SLC25A24/TES	15
15	MODULE_52	MODULE_52	17/262	429/38040	9.69105e-09	7.65916e-06	5.44015e-06	ANGPT1/ANXA1/ANXA2/AP1M1/BOP1/BTBD3/CARD10/CHAF1A/DUSP6/EMP1/FAT1/KRT4/LIF/PHLDA2/RND3/SRPK1/TFRC	17
16	HOLLERN_EMT_BREAST_TUMOR_DN	HOLLERN_EMT_BREAST_TUMOR_DN	10/262	118/38040	1.0267e-08	7.65916e-06	5.44015e-06	KLC3/LLGL2/MYO5B/NIPAL2/OVOL1/PPIF/PTPRF/RAB25/RHPN2/ZNF185	10
17	SCHAEFFER_PROSTATE_DEVELOPMENT_48HR_UP	SCHAEFFER_PROSTATE_DEVELOPMENT_48HR_UP	17/262	433/38040	1.11066e-08	7.79811e-06	5.53883e-06	ANXA1/DNER/DUSP6/EDN1/FAM3C/GLP2R/GSN/ITM2B/LLGL2/LRRK1/MICALL1/MRPS6/PLS3/PROM2/RAB25/SLITRK6/TACSTD2	17
18	MODULE_3	MODULE_3	16/262	384/38040	1.32456e-08	8.78329e-06	6.23859e-06	ANXA1/ANXA2/AP1M1/APRT/BOP1/BTG3/CHAF1A/DUSP6/EMP1/FADD/KRT4/PHLDA2/PLS3/RND3/SNRK/TFRC	16
19	GSE9988_ANTI_TREM1_VS_CTRL_TREATED_MONOCYTES_UP	GSE9988_ANTI_TREM1_VS_CTRL_TREATED_MONOCYTES_UP	12/262	198/38040	1.53951e-08	8.83472e-06	6.27512e-06	ABL2/EDN1/F3/GFOD1/HES4/JUN/PRKAG2/PTPRE/RGCC/SMIM13/TFRC/USP12	12
20	ACCAAAG_MIR9	ACCAAAG_MIR9	18/262	500/38040	1.5475e-08	8.83472e-06	6.27512e-06	ADAMTS6/ARHGAP39/DYNC1LI2/DYRK1A/FBXL3/FLRT3/FURIN/IGF2BP2/ITM2B/PANK3/RTN4RL1/SH2B3/SLC25A24/SNRK/STK3/TAB2/ULK2/ZNF354A	18
21	SENESE_HDAC1_AND_HDAC2_TARGETS_UP	SENESE_HDAC1_AND_HDAC2_TARGETS_UP	13/262	242/38040	1.62634e-08	8.83472e-06	6.27512e-06	ADAMTS6/CA2/COL6A3/EIF4G1/FGFRL1/MCL1/NAV3/PPIF/SAA1/SH2B3/SLC7A2/TFRC/ZBED2	13
22	GSE22025_PROGESTERONE_VS_TGFB1_AND_PROGESTERONE_TREATED_CD4_TCELL_UP	GSE22025_PROGESTERONE_VS_TGFB1_AND_PROGESTERONE_TREATED_CD4_TCELL_UP	12/262	199/38040	1.62838e-08	8.83472e-06	6.27512e-06	BTG3/COL6A3/DYRK2/GEMIN4/JUN/MYL12B/PLS3/SLC5A3/SLK/SMAD7/TES/ZEB2	12
23	GSE34392_ST2_KO_VS_WT_DAY8_LCMV_EFFECTOR_CD8_TCELL_DN	GSE34392_ST2_KO_VS_WT_DAY8_LCMV_EFFECTOR_CD8_TCELL_DN	12/262	200/38040	1.72184e-08	8.9356e-06	6.34677e-06	DYRK2/EDN1/F3/FLRT3/NCOA5/PTPRE/RNF11/SAA1/SKIL/SLC5A3/SLC7A2/ZNFX1	12
24	KIM_WT1_TARGETS_8HR_UP	KIM_WT1_TARGETS_8HR_UP	11/262	167/38040	2.62415e-08	1.26373e-05	8.97603e-06	BAIAP2/BTG3/CDR2L/DNAJB4/EMP1/JUN/MICALL1/PHLDA2/PTHLH/SIRPA/TPST2	11
25	BOSCO_EPITHELIAL_DIFFERENTIATION_MODULE	BOSCO_EPITHELIAL_DIFFERENTIATION_MODULE	8/262	69/38040	2.64689e-08	1.26373e-05	8.97603e-06	A2ML1/ECM1/F3/KRT4/MUC21/SCEL/SPRR1A/TACSTD2	8
26	CHARAFE_BREAST_CANCER_LUMINAL_VS_MESENCHYMAL_DN	CHARAFE_BREAST_CANCER_LUMINAL_VS_MESENCHYMAL_DN	17/262	465/38040	3.13814e-08	1.3941e-05	9.90202e-06	ANXA1/ANXA2/ARHGAP23/BACH1/CMTM3/COL6A3/CUL4B/DNAJB4/FBLIM1/IGF2BP2/IGFBP7/KATNAL1/LRRK1/NAV3/PAPPA/SH2B3/WIPF1	17
27	GO_RUFFLE	GO_RUFFLE	11/262	170/38040	3.15355e-08	1.3941e-05	9.90202e-06	ANXA2/ARF4/BAIAP2/FAP/FGD4/GSN/INPP5E/ITGB3/RDX/SPATA13/WIPF1	11
28	BOQUEST_STEM_CELL_UP	BOQUEST_STEM_CELL_UP	13/262	262/38040	4.14702e-08	1.76782e-05	1.25564e-05	ABCA6/ANGPT1/APOD/COL6A3/F3/FAP/FAT1/GSN/IGFBP3/LIF/MGP/PHLDA2/SLC5A3	13
29	LI_WILMS_TUMOR_VS_FETAL_KIDNEY_1_UP	LI_WILMS_TUMOR_VS_FETAL_KIDNEY_1_UP	11/262	183/38040	6.71553e-08	2.76402e-05	1.96323e-05	ANGPT1/CARD10/FAM3C/IGFBP7/ITM2B/LLGL2/NCOA3/PLS3/SYNGR2/TACSTD2/ZEB2	11
30	WESTON_VEGFA_TARGETS_6HR	WESTON_VEGFA_TARGETS_6HR	7/262	54/38040	9.11763e-08	3.60853e-05	2.56306e-05	COL6A3/FAP/FHL3/IGFBP3/MGP/POSTN/SDC4	7
31	BHAT_ESR1_TARGETS_VIA_AKT1_UP	BHAT_ESR1_TARGETS_VIA_AKT1_UP	13/262	281/38040	9.37201e-08	3.60853e-05	2.56306e-05	AMZ1/ARHGEF18/C16orf74/CDC34/CLUH/FAM207A/FGFRL1/GFOD1/GPATCH4/PPIF/PRKAG2/SLC7A2/ZNF185	13
32	BROWNE_HCMV_INFECTION_20HR_UP	BROWNE_HCMV_INFECTION_20HR_UP	12/262	237/38040	1.11253e-07	4.14974e-05	2.94747e-05	B4GALT5/CA2/CDC34/CDR2L/CLUH/FURIN/FXR2/PANK3/PTPRE/RNF19B/SNRK/TFRC	12
33	SENESE_HDAC1_TARGETS_UP	SENESE_HDAC1_TARGETS_UP	16/262	451/38040	1.20932e-07	4.37408e-05	3.10682e-05	ADAMTS6/BACH1/BDP1/CA2/DGKI/EIF4G1/IGF2BP2/MCL1/NAV3/PPIF/PTHLH/RASSF8/SAA1/TFRC/USP12/ZBED2	16
34	GO_CELL_LEADING_EDGE	GO_CELL_LEADING_EDGE	15/262	397/38040	1.35139e-07	4.69839e-05	3.33717e-05	ANXA2/APC2/ARF4/BAIAP2/FAP/FAT1/FGD4/GSN/INPP5E/ITGB3/PRKCZ/RDX/SLK/SPATA13/WIPF1	15
35	GO_EPIDERMIS_DEVELOPMENT	GO_EPIDERMIS_DEVELOPMENT	16/262	460/38040	1.57865e-07	4.69839e-05	3.33717e-05	AGPAT2/ANXA1/CERS3/CST6/EMP1/FURIN/KRT4/KRT80/KRTDAP/LAMA3/NCOA3/OVOL1/PTHLH/SCEL/SLITRK6/SPRR1A	16
36	GSE17186_BLOOD_VS_CORD_BLOOD_CD21LOW_TRANSITIONAL_BCELL_DN	GSE17186_BLOOD_VS_CORD_BLOOD_CD21LOW_TRANSITIONAL_BCELL_DN	11/262	200/38040	1.65326e-07	4.69839e-05	3.33717e-05	AMZ1/ANXA2/CARD10/DYNC1LI2/FADD/MIER2/PLS3/PTPRE/RAB11FIP1/SLC25A24/UBE2G2	11
37	GSE17721_0.5H_VS_12H_POLYIC_BMDC_DN	GSE17721_0.5H_VS_12H_POLYIC_BMDC_DN	11/262	200/38040	1.65326e-07	4.69839e-05	3.33717e-05	ANGPT1/ANXA1/ARF4/DLGAP4/MCL1/NCOA3/RHPN2/SLC2A5/SPEG/ZEB2/ZNFX1	11
38	GSE20715_0H_VS_24H_OZONE_LUNG_DN	GSE20715_0H_VS_24H_OZONE_LUNG_DN	11/262	200/38040	1.65326e-07	4.69839e-05	3.33717e-05	BAIAP2/CARD10/DUSP6/FURIN/GSN/IL34/MGP/PTHLH/RGCC/SAA1/SNRK	11
39	GSE22935_UNSTIM_VS_24H_MBOVIS_BCG_STIM_MYD88_KO_MACROPHAGE_UP	GSE22935_UNSTIM_VS_24H_MBOVIS_BCG_STIM_MYD88_KO_MACROPHAGE_UP	11/262	200/38040	1.65326e-07	4.69839e-05	3.33717e-05	ARF4/ATP6V0C/BDP1/BTG3/FBXL3/FURIN/GFOD1/ITPRIPL2/MICALL1/RNF11/TTPAL	11
40	GSE369_PRE_VS_POST_IL6_INJECTION_SOCS3_KO_LIVER_UP	GSE369_PRE_VS_POST_IL6_INJECTION_SOCS3_KO_LIVER_UP	11/262	200/38040	1.65326e-07	4.69839e-05	3.33717e-05	ABL2/BACH1/DYNC1LI2/EMP1/JUN/MCL1/PHLDA2/PTPRE/SLC2A5/SNRK/TES	11
41	GSE5679_PPARG_LIGAND_ROSIGLITAZONE_VS_RARA_AGONIST_AM580_TREATED_DC_DN	GSE5679_PPARG_LIGAND_ROSIGLITAZONE_VS_RARA_AGONIST_AM580_TREATED_DC_DN	11/262	200/38040	1.65326e-07	4.69839e-05	3.33717e-05	ACAP1/ALOX12B/ARHGEF18/DYRK2/FAM3C/MGRN1/MYL12B/POSTN/PTPRE/TRIM36/ZNFX1	11
42	MODULE_105	MODULE_105	11/262	200/38040	1.65326e-07	4.69839e-05	3.33717e-05	ANXA1/BOP1/CDC34/CHAF1A/COL6A3/EMP1/FADD/FAM3C/FURIN/LAMA3/SAA1	11
43	BILD_HRAS_ONCOGENIC_SIGNATURE	BILD_HRAS_ONCOGENIC_SIGNATURE	12/262	249/38040	1.8973e-07	5.26656e-05	3.74073e-05	DUSP6/FLRT3/LIF/MCL1/MXD1/NAV3/PHLDA2/PPIF/PTHLH/PTPRE/SDC4/ZBED2	12
44	GO_CELL_SUBSTRATE_JUNCTION	GO_CELL_SUBSTRATE_JUNCTION	15/262	409/38040	1.97893e-07	5.36829e-05	3.81299e-05	ANXA1/ATP6V0C/FAP/FAT1/FBLIM1/FHL3/FLRT3/GSN/ITGB3/PEAK1/RDX/RND3/SDC4/TES/ZNF185	15
45	MODULE_6	MODULE_6	15/262	412/38040	2.17231e-07	5.76193e-05	4.09258e-05	AGPAT2/ANXA1/APOD/APRT/CHRNB1/COL6A3/DUSP6/F3/IGFBP3/JUN/KRT4/LLGL2/MYL9/PHLDA2/TACSTD2	15
46	KIM_WT1_TARGETS_UP	KIM_WT1_TARGETS_UP	11/262	217/38040	3.74234e-07	9.71057e-05	6.89722e-05	BAIAP2/CA2/CARD10/F3/LIF/PHLDA2/PTHLH/PTPRE/RND3/SDC4/SH2B3	11
47	LEI_MYB_TARGETS	LEI_MYB_TARGETS	13/262	322/38040	4.4495e-07	0.000111931	7.95024e-05	ANXA1/ANXA2/APRT/BAIAP2/COL6A3/FAP/IGFBP7/LAMA3/MCL1/MYL9/PTHLH/SAA1/SH2B3	13
48	GSE21033_CTRL_VS_POLYIC_STIM_DC_12H_UP	GSE21033_CTRL_VS_POLYIC_STIM_DC_12H_UP	10/262	176/38040	4.50125e-07	0.000111931	7.95024e-05	APRT/DYRK2/FAM3C/IKZF2/ITGB3/ITM2B/SRPK1/TES/TPST2/TRMT1	10
49	ZHANG_RESPONSE_TO_IKK_INHIBITOR_AND_TNF_UP	ZHANG_RESPONSE_TO_IKK_INHIBITOR_AND_TNF_UP	11/262	223/38040	4.90638e-07	0.000119515	8.48893e-05	B4GALT5/EDN1/LIF/MXD1/NAV3/RAB11FIP1/RNF19B/SDC4/SLC7A2/SPRR1A/ZNFX1	11
50	MEL18_DN.V1_UP	MEL18_DN.V1_UP	9/262	141/38040	6.44605e-07	0.000151847	0.000107854	ECM1/EDN1/F3/FAP/FURIN/LIF/PAPPA/PLXNA1/PTHLH	9
51	CTACCTC_LET7A_LET7B_LET7C_LET7D_LET7E_LET7F_MIR98_LET7G_LET7I	CTACCTC_LET7A_LET7B_LET7C_LET7D_LET7E_LET7F_MIR98_LET7G_LET7I	14/262	390/38040	6.55208e-07	0.000151847	0.000107854	BACH1/CLUH/DLGAP4/DYRK1A/IGF2BP2/ITGB3/MXD1/NCOA3/PAPPA/RDX/SLC25A24/ULK2/ZCCHC3/ZNF354A	14
52	REACTOME_SIGNALING_BY_RHO_GTPASES	REACTOME_SIGNALING_BY_RHO_GTPASES	15/262	450/38040	6.61531e-07	0.000151847	0.000107854	ARHGAP17/ARHGAP23/ARHGAP39/ARHGEF11/ARHGEF18/BAIAP2/DYNC1LI2/FGD4/KLC3/MYL12B/MYL9/PRKCZ/RHOT2/RHPN2/WIPF1	15
53	GO_NEGATIVE_REGULATION_OF_CELL_ADHESION	GO_NEGATIVE_REGULATION_OF_CELL_ADHESION	12/262	282/38040	7.14055e-07	0.000160811	0.00011422	ANGPT1/ANXA1/APOD/MUC21/PLXNA1/PLXNA3/POSTN/RDX/RGCC/SDC4/SMAD7/TACSTD2	12
54	NAKAMURA_TUMOR_ZONE_PERIPHERAL_VS_CENTRAL_UP	NAKAMURA_TUMOR_ZONE_PERIPHERAL_VS_CENTRAL_UP	12/262	284/38040	7.69192e-07	0.00017002	0.000120762	ARHGEF18/BOP1/CMTM3/EMP1/F3/FBLIM1/GPATCH4/LAMA3/MICALL1/RND3/UBE2D2/ZBED2	12
55	BMI1_DN_MEL18_DN.V1_UP	BMI1_DN_MEL18_DN.V1_UP	9/262	145/38040	8.15539e-07	0.000175581	0.000124712	EDN1/F3/FAP/HTR1D/LIF/MICALL1/PAPPA/PTHLH/ZEB2	9
56	GSE2706_R848_VS_LPS_8H_STIM_DC_DN	GSE2706_R848_VS_LPS_8H_STIM_DC_DN	10/262	188/38040	8.23773e-07	0.000175581	0.000124712	BTG3/EMP1/MICALL1/PEAK1/PLS3/PRRG4/RAB11FIP1/RAET1E/SDC4/TAB2	10
57	TGFB_UP.V1_UP	TGFB_UP.V1_UP	10/262	189/38040	8.64583e-07	0.000181047	0.000128594	CST6/DGCR11/DYRK2/EDN1/HTR1D/JUN/LIF/RGCC/RNF19B/SKIL	10
58	IL15_UP.V1_UP	IL15_UP.V1_UP	10/262	190/38040	9.07149e-07	0.00018507	0.000131451	DUSP6/ECM1/FAM3C/LIF/LLGL2/PLXNA3/PUS7/RAB11FIP1/RGCC/TPST2	10
59	GO_REGULATION_OF_CELL_SHAPE	GO_REGULATION_OF_CELL_SHAPE	9/262	147/38040	9.14805e-07	0.00018507	0.000131451	ANXA1/ARHGEF18/BAIAP2/FBLIM1/FGD4/PLXNA1/PLXNA3/RDX/RND3	9
60	GSE37605_FOXP3_FUSION_GFP_VS_IRES_GFP_TREG_C57BL6_DN	GSE37605_FOXP3_FUSION_GFP_VS_IRES_GFP_TREG_C57BL6_DN	10/262	191/38040	9.51533e-07	0.000189292	0.00013445	ANXA1/DUSP6/DYNC1LI2/ECM1/GGT5/MGP/RND3/TOPORS/ULK2/USP12	10
61	GSE25123_IL4_VS_IL4_AND_ROSIGLITAZONE_STIM_PPARG_KO_MACROPHAGE_DAY10_DN	GSE25123_IL4_VS_IL4_AND_ROSIGLITAZONE_STIM_PPARG_KO_MACROPHAGE_DAY10_DN	10/262	194/38040	1.09627e-06	0.000191552	0.000136055	ACAP1/C12orf75/CA2/EMP1/MRPS6/PPIF/PTPRE/RGCC/SLC5A3/TAB2	10
62	CROMER_TUMORIGENESIS_DN	CROMER_TUMORIGENESIS_DN	6/262	49/38040	1.09976e-06	0.000191552	0.000136055	APOD/ECM1/EMP1/KRT4/SCEL/ZNF185	6
63	MATSUDA_NATURAL_KILLER_DIFFERENTIATION	MATSUDA_NATURAL_KILLER_DIFFERENTIATION	15/262	469/38040	1.10619e-06	0.000191552	0.000136055	ANXA1/CARD10/FBLIM1/FBXL3/GGT5/GPATCH4/JUN/LRRK1/POSTN/PTPRF/RHOT2/RNF19B/SPEG/TFRC/WIPF1	15
64	GSE17974_1H_VS_72H_UNTREATED_IN_VITRO_CD4_TCELL_UP	GSE17974_1H_VS_72H_UNTREATED_IN_VITRO_CD4_TCELL_UP	10/262	195/38040	1.1486e-06	0.000191552	0.000136055	ANXA1/BACH1/DGCR11/FAM3C/FBXL3/FNDC4/POSTN/PROSER2/SH2B3/ZNFX1	10
65	GSE9988_LOW_LPS_VS_CTRL_TREATED_MONOCYTE_UP	GSE9988_LOW_LPS_VS_CTRL_TREATED_MONOCYTE_UP	10/262	196/38040	1.20311e-06	0.000191552	0.000136055	BTG3/DNAJB4/EDN1/F3/JUN/PHLDA2/RGCC/SDC4/TFRC/USP12	10
66	SCHUETZ_BREAST_CANCER_DUCTAL_INVASIVE_UP	SCHUETZ_BREAST_CANCER_DUCTAL_INVASIVE_UP	13/262	352/38040	1.20578e-06	0.000191552	0.000136055	ANXA1/COL6A3/EMP1/FAP/IGFBP3/IGFBP7/MYL9/PLS3/POSTN/RGCC/SMAD7/WIPF1/ZEB2	13
67	GO_CELL_CELL_ADHESION_MEDIATOR_ACTIVITY	GO_CELL_CELL_ADHESION_MEDIATOR_ACTIVITY	6/262	50/38040	1.24255e-06	0.000191552	0.000136055	ANXA1/ANXA2/BAIAP2/SIRPA/TACSTD2/VSTM2L	6
68	GO_POSITIVE_REGULATION_OF_G1_S_TRANSITION_OF_MITOTIC_CELL_CYCLE	GO_POSITIVE_REGULATION_OF_G1_S_TRANSITION_OF_MITOTIC_CELL_CYCLE	6/262	50/38040	1.24255e-06	0.000191552	0.000136055	ANXA1/CDK10/CUL4B/EIF4G1/RDX/RGCC	6
69	GSE12392_IFNAR_KO_VS_IFNB_KO_CD8_NEG_SPLEEN_DC_UP	GSE12392_IFNAR_KO_VS_IFNB_KO_CD8_NEG_SPLEEN_DC_UP	10/262	198/38040	1.31892e-06	0.000191552	0.000136055	B4GALT5/BTG3/CTXN1/F3/JUN/PPIF/RGCC/SDC4/TRIM36/USP12	10
70	GSE16266_LPS_VS_HEATSHOCK_AND_LPS_STIM_MEF_DN	GSE16266_LPS_VS_HEATSHOCK_AND_LPS_STIM_MEF_DN	10/262	198/38040	1.31892e-06	0.000191552	0.000136055	ARHGAP17/DUSP6/DYRK2/FBXL3/FGD4/GFOD1/PTPRE/RAB11FIP1/SRPK1/ZEB2	10
71	GSE22886_TH1_VS_TH2_48H_ACT_UP	GSE22886_TH1_VS_TH2_48H_ACT_UP	10/262	198/38040	1.31892e-06	0.000191552	0.000136055	CDR2L/CRNN/DGKI/EMP1/FHL3/FLRT3/JUN/MRAS/PRKCZ/ZC3H7B	10
72	GO_REGULATION_OF_CELL_MORPHOGENESIS	GO_REGULATION_OF_CELL_MORPHOGENESIS	15/262	477/38040	1.36299e-06	0.000191552	0.000136055	ANXA1/ARHGEF18/BAIAP2/CUX2/FBLIM1/FGD4/PLXNA1/PLXNA3/POSTN/RDX/RND3/SKIL/TACSTD2/ULK2/ZEB2	15
73	GSE37533_UNTREATED_VS_PIOGLIZATONE_TREATED_CD4_TCELL_PPARG1_AND_FOXP3_TRASDUCED_UP	GSE37533_UNTREATED_VS_PIOGLIZATONE_TREATED_CD4_TCELL_PPARG1_AND_FOXP3_TRASDUCED_UP	10/262	199/38040	1.38039e-06	0.000191552	0.000136055	ALOX5AP/BTG3/CA2/EMP1/F3/GSN/JUN/PPIF/RGCC/SDC4	10
74	GSE13306_TREG_VS_TCONV_SPLEEN_DN	GSE13306_TREG_VS_TCONV_SPLEEN_DN	10/262	200/38040	1.44434e-06	0.000191552	0.000136055	AMZ1/ARHGAP39/ARHGEF18/FBXL3/GNA11/ITM2B/MFSD10/PHLDA2/WIPF1/ZADH2	10
75	GSE14769_UNSTIM_VS_60MIN_LPS_BMDM_DN	GSE14769_UNSTIM_VS_60MIN_LPS_BMDM_DN	10/262	200/38040	1.44434e-06	0.000191552	0.000136055	B4GALT5/DNAJB4/F3/FURIN/JUN/MCL1/MTMR12/MXD1/RNF19B/SKIL	10
76	GSE15930_STIM_VS_STIM_AND_IL12_48H_CD8_T_CELL_DN	GSE15930_STIM_VS_STIM_AND_IL12_48H_CD8_T_CELL_DN	10/262	200/38040	1.44434e-06	0.000191552	0.000136055	EMP1/FURIN/IGF2BP2/JUN/PLS3/RNF11/RNF19B/SLK/TACSTD2/TRAF4	10
77	GSE17721_0.5H_VS_8H_POLYIC_BMDC_DN	GSE17721_0.5H_VS_8H_POLYIC_BMDC_DN	10/262	200/38040	1.44434e-06	0.000191552	0.000136055	ARF4/ARHGAP17/DLGAP4/DYRK1A/KRTDAP/MCL1/PTPRE/RND3/TAB2/TRAF4	10
78	GSE19888_CTRL_VS_T_CELL_MEMBRANES_ACT_MAST_CELL_DN	GSE19888_CTRL_VS_T_CELL_MEMBRANES_ACT_MAST_CELL_DN	10/262	200/38040	1.44434e-06	0.000191552	0.000136055	ALOX12B/BTBD3/MICALL1/NIPAL2/PNMA1/PROM2/SCEL/SKIL/TTPAL/ZCCHC3	10
79	GSE22601_CD4_SINGLE_POSITIVE_VS_CD8_SINGLE_POSITIVE_THYMOCYTE_UP	GSE22601_CD4_SINGLE_POSITIVE_VS_CD8_SINGLE_POSITIVE_THYMOCYTE_UP	10/262	200/38040	1.44434e-06	0.000191552	0.000136055	ADAMTS6/APRT/CDK10/DNAJB4/NFATC2IP/RGCC/RNF11/RPUSD1/SLC25A24/SRPK1	10
80	GSE26488_WT_VS_HDAC7_DELTAP_TG_OT2_THYMOCYTE_WITH_PEPTIDE_INJECTION_DN	GSE26488_WT_VS_HDAC7_DELTAP_TG_OT2_THYMOCYTE_WITH_PEPTIDE_INJECTION_DN	10/262	200/38040	1.44434e-06	0.000191552	0.000136055	CDR2L/CMTM3/EMP1/JUN/KRT4/POSTN/PTHLH/RHPN2/SDC4/SPEG	10
81	GSE27670_CTRL_VS_BLIMP1_TRANSDUCED_GC_BCELL_UP	GSE27670_CTRL_VS_BLIMP1_TRANSDUCED_GC_BCELL_UP	10/262	200/38040	1.44434e-06	0.000191552	0.000136055	ALOX12B/APOD/CMTM3/COL6A3/DPP7/GNB4/MXD1/MYO5B/PTHLH/TACSTD2	10
82	GSE2770_IL12_ACT_VS_ACT_CD4_TCELL_2H_DN	GSE2770_IL12_ACT_VS_ACT_CD4_TCELL_2H_DN	10/262	200/38040	1.44434e-06	0.000191552	0.000136055	BTG3/FADD/INO80C/ITGB3/ITPRIPL2/SIRPA/SLC5A3/TXLNA/UXS1/ZNFX1	10
83	GSE3039_ALPHAALPHA_CD8_TCELL_VS_B2_BCELL_DN	GSE3039_ALPHAALPHA_CD8_TCELL_VS_B2_BCELL_DN	10/262	200/38040	1.44434e-06	0.000191552	0.000136055	ABL2/BAIAP2/CHRNB1/DUSP6/F3/FBLIM1/LIF/SKIL/SLC7A2/TP53I11	10
84	GSE34006_WT_VS_A2AR_KO_TREG_UP	GSE34006_WT_VS_A2AR_KO_TREG_UP	10/262	200/38040	1.44434e-06	0.000191552	0.000136055	ABHD17A/FURIN/FXR2/IFRD2/ITM2B/KRT80/PPIF/PROM2/RNF19B/TPST2	10
85	GSE360_DC_VS_MAC_L_DONOVANI_UP	GSE360_DC_VS_MAC_L_DONOVANI_UP	10/262	200/38040	1.44434e-06	0.000191552	0.000136055	ANGPT1/CA2/CDC34/DLGAP4/FXR2/NR2F6/PTPRE/SYNGR2/TP53I11/TRAF4	10
86	GSE40184_HEALTHY_VS_HCV_INFECTED_DONOR_PBMC_DN	GSE40184_HEALTHY_VS_HCV_INFECTED_DONOR_PBMC_DN	10/262	200/38040	1.44434e-06	0.000191552	0.000136055	ACAP1/FURIN/ITGB3/MB21D2/MFSD10/RDX/SDC4/SURF4/TES/UXS1	10
87	GSE43955_10H_VS_60H_ACT_CD4_TCELL_WITH_TGFB_IL6_DN	GSE43955_10H_VS_60H_ACT_CD4_TCELL_WITH_TGFB_IL6_DN	10/262	200/38040	1.44434e-06	0.000191552	0.000136055	ANXA2/DUSP6/EDN1/EMP1/F3/IGF2BP2/IKZF2/MCL1/MGP/PLS3	10
88	GSE5455_EX_VIVO_VS_POST_24H_INCUBATION_MONOCYTES_FROM_TUMOR_BEARING_MOUSE_DN	GSE5455_EX_VIVO_VS_POST_24H_INCUBATION_MONOCYTES_FROM_TUMOR_BEARING_MOUSE_DN	10/262	200/38040	1.44434e-06	0.000191552	0.000136055	ACAP1/ALOX12B/FAM3C/MGRN1/MYL12B/NFE2L3/POSTN/PTPRE/SLC25A24/TRIM36	10
89	GSE7460_CTRL_VS_TGFB_TREATED_ACT_TCONV_DN	GSE7460_CTRL_VS_TGFB_TREATED_ACT_TCONV_DN	10/262	200/38040	1.44434e-06	0.000191552	0.000136055	ADAMTS6/FURIN/GFOD1/MXD1/MYL9/SKIL/SMAD7/SPATA13/SYNGR2/TRAF4	10
90	GSE8384_CTRL_VS_B_ABORTUS_4H_MAC_CELL_LINE_DN	GSE8384_CTRL_VS_B_ABORTUS_4H_MAC_CELL_LINE_DN	10/262	200/38040	1.44434e-06	0.000191552	0.000136055	BLZF1/DLGAP4/F3/FURIN/RNF19B/SKIL/SLC2A5/SNRK/SURF4/ZNFX1	10
91	TONKS_TARGETS_OF_RUNX1_RUNX1T1_FUSION_MONOCYTE_UP	TONKS_TARGETS_OF_RUNX1_RUNX1T1_FUSION_MONOCYTE_UP	10/262	203/38040	1.65195e-06	0.000216677	0.000153901	DEXI/DUSP6/GFOD1/IFRD2/NCLN/NR2F6/PLS3/RGCC/SLC5A3/UXS1	10
92	TAL1BETAE47_01	TAL1BETAE47_01	11/262	253/38040	1.6911e-06	0.000219402	0.000155836	FAP/FGD4/FHL3/LLGL2/MARK1/NEB/NR2F6/PHACTR3/PLXNA3/PNMA1/STK3	11
93	WANG_ESOPHAGUS_CANCER_VS_NORMAL_UP	WANG_ESOPHAGUS_CANCER_VS_NORMAL_UP	8/262	119/38040	1.84594e-06	0.00023448	0.000166546	AGPAT2/COL6A3/DUSP6/IGFBP3/IGFBP7/JUN/LAMA3/SDC4	8
94	DORSEY_GAB2_TARGETS	DORSEY_GAB2_TARGETS	5/262	30/38040	1.84661e-06	0.00023448	0.000166546	COL6A3/GSN/ITGB3/PHLDA2/SMAD7	5
95	YAMAZAKI_TCEB3_TARGETS_UP	YAMAZAKI_TCEB3_TARGETS_UP	9/262	161/38040	1.95082e-06	0.000243206	0.000172745	ANXA2/ARF4/BACH1/DYRK2/F3/FLRT3/FURIN/LAMA1/SURF4	9
96	ONDER_CDH1_SIGNALING_VIA_CTNNB1	ONDER_CDH1_SIGNALING_VIA_CTNNB1	7/262	84/38040	1.95608e-06	0.000243206	0.000172745	COL6A3/IGFBP3/IGFBP7/MYL9/POSTN/SAA1/TFRC	7
97	MCBRYAN_PUBERTAL_BREAST_4_5WK_UP	MCBRYAN_PUBERTAL_BREAST_4_5WK_UP	11/262	259/38040	2.12162e-06	0.000261068	0.000185431	APOD/DUSP6/F3/JUN/MARK1/PROM2/RAB25/RND3/SDC4/TACSTD2/TRMT1	11
98	AMIT_EGF_RESPONSE_480_HELA	AMIT_EGF_RESPONSE_480_HELA	9/262	164/38040	2.2722e-06	0.000273759	0.000194445	ARHGEF18/DLGAP4/FXR2/NCLN/PHLDA2/PPIF/PTPRF/TACSTD2/TRAF4	9
99	PHONG_TNF_RESPONSE_VIA_P38_PARTIAL	PHONG_TNF_RESPONSE_VIA_P38_PARTIAL	9/262	164/38040	2.2722e-06	0.000273759	0.000194445	BTG3/DNAJB4/FLRT3/JUN/LIF/MCL1/PPIF/PTHLH/SLC5A3	9
100	MODULE_5	MODULE_5	14/262	434/38040	2.29356e-06	0.000273759	0.000194445	ALOX5AP/ANGPT1/ANXA1/ANXA2/AP1M1/APOD/APRT/COL6A3/DUSP6/F3/MYL9/POSTN/SNRK/TACSTD2	14
101	CTTTGTA_MIR524	CTTTGTA_MIR524	14/262	435/38040	2.35545e-06	0.000278363	0.000197715	ADAMTS6/DUSP6/DYRK1A/HOOK3/JUN/MB21D2/MXD1/NAV3/NCOA3/PTPRE/SKIL/TAB2/USP12/ZEB2	14
102	GSE37532_VISCERAL_ADIPOSE_TISSUE_VS_LN_DERIVED_PPARG_KO_TREG_CD4_TCELL_DN	GSE37532_VISCERAL_ADIPOSE_TISSUE_VS_LN_DERIVED_PPARG_KO_TREG_CD4_TCELL_DN	9/262	165/38040	2.38899e-06	0.000279559	0.000198565	AP5B1/FLRT3/FURIN/KMT2D/LRP10/MFSD10/NCLN/SH2B3/ZNF236	9
103	CHARAFE_BREAST_CANCER_BASAL_VS_MESENCHYMAL_UP	CHARAFE_BREAST_CANCER_BASAL_VS_MESENCHYMAL_UP	8/262	125/38040	2.6719e-06	0.000309629	0.000219923	APRT/GSN/MYO5B/OVOL1/PROM2/PRRG4/RAB25/TACSTD2	8
104	GAVIN_FOXP3_TARGETS_CLUSTER_P7	GAVIN_FOXP3_TARGETS_CLUSTER_P7	7/262	90/38040	3.11537e-06	0.000357549	0.00025396	ADAMTS6/ANXA1/ECM1/EMP1/JUN/MXD1/RGCC	7
105	WAMUNYOKOLI_OVARIAN_CANCER_LMP_UP	WAMUNYOKOLI_OVARIAN_CANCER_LMP_UP	11/262	270/38040	3.16529e-06	0.000359818	0.000255571	BDP1/BTBD3/DYRK2/EIF4G1/GNA11/LLGL2/MYL12B/RAB25/SRPK1/TACSTD2/TRAF4	11
106	GO_REGULATION_OF_ACTIN_FILAMENT_BASED_PROCESS	GO_REGULATION_OF_ACTIN_FILAMENT_BASED_PROCESS	13/262	385/38040	3.22558e-06	0.000363212	0.000257982	ABL2/ARHGAP17/BAIAP2/CDK10/EDN1/GSN/NEB/RDX/RGCC/RND3/SDC4/TACSTD2/WIPF1	13
107	CTATGCA_MIR153	CTATGCA_MIR153	10/262	219/38040	3.25844e-06	0.000363484	0.000258175	CUX2/FBXL3/FURIN/KMT2D/MCL1/TES/UXS1/WIPF1/ZNFX1/ZNRF2	10
108	GO_CELL_CELL_JUNCTION	GO_CELL_CELL_JUNCTION	14/262	448/38040	3.30714e-06	0.0003655	0.000259607	ANXA1/ANXA2/ARHGAP17/BAIAP2/FAT1/FGFRL1/FLRT3/GJC1/LAMA1/PRKCZ/RDX/SMAD7/TACSTD2/TRAF4	14
109	GO_CELL_ADHESION_MEDIATOR_ACTIVITY	GO_CELL_ADHESION_MEDIATOR_ACTIVITY	6/262	59/38040	3.34528e-06	0.000366323	0.000260192	ANXA1/ANXA2/BAIAP2/SIRPA/TACSTD2/VSTM2L	6
110	MYC_UP.V1_DN	MYC_UP.V1_DN	9/262	173/38040	3.5244e-06	0.000382429	0.000271631	C16orf74/KATNAL1/KMT2D/KRT80/PTPRE/SKIL/SLITRK6/ZBED2/ZNF236	9
111	GO_POSITIVE_REGULATION_OF_CELL_CYCLE_G1_S_PHASE_TRANSITION	GO_POSITIVE_REGULATION_OF_CELL_CYCLE_G1_S_PHASE_TRANSITION	6/262	60/38040	3.69564e-06	0.000397398	0.000282264	ANXA1/CDK10/CUL4B/EIF4G1/RDX/RGCC	6
112	DAZARD_RESPONSE_TO_UV_NHEK_UP	DAZARD_RESPONSE_TO_UV_NHEK_UP	10/262	223/38040	3.82684e-06	0.000406018	0.000288386	ANXA2/APC2/APRT/CHRNB1/CST6/JUN/PHLDA2/PLXNA3/PPIF/TACSTD2	10
113	GO_ACTIVATION_OF_PROTEIN_KINASE_ACTIVITY	GO_ACTIVATION_OF_PROTEIN_KINASE_ACTIVITY	12/262	332/38040	3.87785e-06	0.000406018	0.000288386	ANGPT1/CARD10/DUSP6/ITGB3/PRKAG2/PRKCZ/RGCC/SAA1/SLK/STK3/TAB2/TRAF4	12
114	KINSEY_TARGETS_OF_EWSR1_FLII_FUSION_DN	KINSEY_TARGETS_OF_EWSR1_FLII_FUSION_DN	12/262	332/38040	3.87785e-06	0.000406018	0.000288386	ANGPT1/BAIAP2/DPP7/GSN/IGF2BP2/IGFBP7/LRP10/MB21D2/MFSD10/MGP/MXD1/POSTN	12
115	AAGCCAT_MIR135A_MIR135B	AAGCCAT_MIR135A_MIR135B	12/262	334/38040	4.12253e-06	0.000426194	0.000302717	B4GALT5/BACH1/CUX2/IGF2BP2/MRAS/MTMR12/PPP1R12C/SLITRK6/SNRK/TOPORS/ZBED4/ZNF236	12
116	COLDREN_GEFITINIB_RESISTANCE_DN	COLDREN_GEFITINIB_RESISTANCE_DN	10/262	225/38040	4.14196e-06	0.000426194	0.000302717	CST6/FAM3C/FGD4/IKZF2/KLC3/OVOL1/PRRG4/RAB25/SCEL/TACSTD2	10
117	MODULE_324	MODULE_324	8/262	133/38040	4.24517e-06	0.00043308	0.000307608	ANXA1/ANXA2/CA2/FAT1/GSN/MGP/MT1L/PLS3	8
118	ESC_J1_UP_EARLY.V1_DN	ESC_J1_UP_EARLY.V1_DN	9/262	179/38040	4.65522e-06	0.000470887	0.000334461	ANXA1/C16orf74/DUSP6/EDN1/GPATCH4/IGFBP3/LAMA1/MRAS/MYL9	9
119	PHONG_TNF_RESPONSE_NOT_VIA_P38	PHONG_TNF_RESPONSE_NOT_VIA_P38	12/262	341/38040	5.08936e-06	0.000510476	0.00036258	B4GALT5/CUL4B/EMP1/JUN/NFE2L3/PHLDA2/PLXNA1/PPIF/RNF19B/SDC4/SRPK1/SYNGR2	12
120	SWEET_LUNG_CANCER_KRAS_UP	SWEET_LUNG_CANCER_KRAS_UP	14/262	466/38040	5.18657e-06	0.000515891	0.000366427	ATP6V0C/BTG3/CHRNB1/DUSP6/EIF4G1/F3/FAM3C/IGFBP3/PHLDA2/PTPRF/RGCC/SIRPA/TACSTD2/TES	14
121	LI_AMPLIFIED_IN_LUNG_CANCER	LI_AMPLIFIED_IN_LUNG_CANCER	9/262	182/38040	5.32874e-06	0.000525652	0.00037336	APRT/DPP7/IGFBP3/MCL1/PHLDA2/POSTN/PTPRF/SYNGR2/TRAF4	9
122	DELPUECH_FOXO3_TARGETS_UP	DELPUECH_FOXO3_TARGETS_UP	6/262	64/38040	5.40859e-06	0.00052683	0.000374197	DUSP6/EDN1/EMP1/GSN/MXD1/PHLDA2	6
123	ZWANG_CLASS_3_TRANSIENTLY_INDUCED_BY_EGF	ZWANG_CLASS_3_TRANSIENTLY_INDUCED_BY_EGF	10/262	232/38040	5.42896e-06	0.00052683	0.000374197	BLZF1/BTBD3/EDN1/EMP1/MCL1/RND3/SMAD7/SNRK/TACSTD2/TFRC	10
124	REN_ALVEOLAR_RHABDOMYOSARCOMA_DN	REN_ALVEOLAR_RHABDOMYOSARCOMA_DN	13/262	407/38040	5.87773e-06	0.000561224	0.000398626	ANXA1/ANXA2/ARF4/CUL4B/ECM1/EMP1/FAP/GSN/IGFBP3/IGFBP7/PLS3/SMAD7/TPST2	13
125	WINZEN_DEGRADED_VIA_KHSRP	WINZEN_DEGRADED_VIA_KHSRP	7/262	99/38040	5.88938e-06	0.000561224	0.000398626	DUSP6/EDN1/F3/PAPPA/PTHLH/SDC4/SLITRK6	7
126	AMIT_SERUM_RESPONSE_120_MCF10A	AMIT_SERUM_RESPONSE_120_MCF10A	6/262	65/38040	5.92445e-06	0.000561224	0.000398626	CDR2L/EDN1/LIF/MCL1/RND3/SKIL	6
127	KOBAYASHI_EGFR_SIGNALING_6HR_DN	KOBAYASHI_EGFR_SIGNALING_6HR_DN	4/262	18/38040	6.23741e-06	0.00058253	0.000413759	DUSP6/F3/JUN/PHLDA2	4
128	GO_REGULATION_OF_GTPASE_ACTIVITY	GO_REGULATION_OF_GTPASE_ACTIVITY	14/262	474/38040	6.29072e-06	0.00058253	0.000413759	ACAP1/APC2/ARHGAP17/ARHGAP23/ARHGAP39/ARHGEF11/DGKI/FGD4/JUN/LLGL2/PLXNA1/PLXNA3/PROM2/RDX	14
129	WESTON_VEGFA_TARGETS	WESTON_VEGFA_TARGETS	7/262	100/38040	6.29578e-06	0.00058253	0.000413759	COL6A3/FAP/FHL3/IGFBP3/MGP/POSTN/SDC4	7
130	GO_CELL_GROWTH	GO_CELL_GROWTH	14/262	476/38040	6.59743e-06	0.000604744	0.000429537	ARHGEF11/BLZF1/EDN1/EIF4G1/FLRT3/IGFBP3/IGFBP7/KMT2D/PLXNA1/PLXNA3/POSTN/PRKCZ/ULK2/ZEB2	14
131	GSE27859_MACROPHAGE_VS_CD11C_INT_F480_HI_MACROPHAGE_UP	GSE27859_MACROPHAGE_VS_CD11C_INT_F480_HI_MACROPHAGE_UP	9/262	187/38040	6.63719e-06	0.000604744	0.000429537	ABL2/ARF4/BDP1/DYRK2/FBXL3/FGFRL1/RAB11FIP1/SPATA13/STK3	9
132	CONCANNON_APOPTOSIS_BY_EPOXOMICIN_UP	CONCANNON_APOPTOSIS_BY_EPOXOMICIN_UP	10/262	238/38040	6.79452e-06	0.00061439	0.000436388	ANXA2/DNAJB4/FAT1/JUN/MXD1/PHLDA2/PRKCZ/SKIL/SNRK/ZNF185	10
133	MEISSNER_NPC_HCP_WITH_H3K4ME2	MEISSNER_NPC_HCP_WITH_H3K4ME2	14/262	480/38040	7.25095e-06	0.000650732	0.000462201	ANXA2/C16orf74/CARD10/ITGB3/LIF/LLGL2/LRRK1/MYO5B/NFE2L3/PRRG4/PTHLH/PTPRE/TES/TRIM65	14
134	GSE21360_TERTIARY_VS_QUATERNARY_MEMORY_CD8_TCELL_DN	GSE21360_TERTIARY_VS_QUATERNARY_MEMORY_CD8_TCELL_DN	9/262	190/38040	7.54726e-06	0.000666902	0.000473687	CMTM3/FLRT3/IGF2BP2/IGFBP7/MRAS/SDC4/SLC7A2/TES/ZADH2	9
135	GSE27896_HDAC6_KO_VS_WT_TREG_UP	GSE27896_HDAC6_KO_VS_WT_TREG_UP	9/262	190/38040	7.54726e-06	0.000666902	0.000473687	AP5B1/ARHGAP17/ARHGEF18/BAIAP2/DUSP6/PEAK1/SNRK/SPATA13/ZADH2	9
136	BROWNE_HCMV_INFECTION_48HR_DN	BROWNE_HCMV_INFECTION_48HR_DN	14/262	482/38040	7.59875e-06	0.000666902	0.000473687	ABCA6/ANXA2/APRT/ARHGEF11/DLGAP4/DYRK2/FAP/GJC1/IGFBP3/JUN/MGRN1/MYL9/POSTN/RNF19B	14
137	GO_CADHERIN_BINDING_INVOLVED_IN_CELL_CELL_ADHESION	GO_CADHERIN_BINDING_INVOLVED_IN_CELL_CELL_ADHESION	4/262	19/38040	7.85797e-06	0.000676095	0.000480216	ANXA1/ANXA2/BAIAP2/TACSTD2	4
138	KIM_HYPOXIA	KIM_HYPOXIA	4/262	19/38040	7.85797e-06	0.000676095	0.000480216	BACH1/F3/IGFBP3/JUN	4
139	GSE7219_WT_VS_NIK_NFKB2_KO_DC_UP	GSE7219_WT_VS_NIK_NFKB2_KO_DC_UP	9/262	191/38040	7.87342e-06	0.000676095	0.000480216	BAIAP2/DNAJB4/DUSP6/JUN/MXD1/SKIL/SMAD7/TRAF4/TRIM36	9
140	GSE12366_NAIVE_VS_MEMORY_BCELL_DN	GSE12366_NAIVE_VS_MEMORY_BCELL_DN	9/262	193/38040	8.56206e-06	0.000690297	0.000490304	ABCA6/ALOX5AP/ANXA2/GFOD1/ITPRIPL2/RAB25/RDX/RNF19B/ZNF185	9
141	WOO_LIVER_CANCER_RECURRENCE_UP	WOO_LIVER_CANCER_RECURRENCE_UP	7/262	105/38040	8.69411e-06	0.000690297	0.000490304	COL6A3/IGFBP3/MGP/POSTN/TACSTD2/ZEB2/ZNF354A	7
142	HAN_SATB1_TARGETS_UP	HAN_SATB1_TARGETS_UP	13/262	423/38040	8.87069e-06	0.000690297	0.000490304	DNAJB4/EPB41L1/F3/LIF/MICALL1/MYL9/NCOA3/PRKAG2/PTPRE/PTPRF/PUS7/RND3/TTPAL	13
143	BMI1_DN.V1_UP	BMI1_DN.V1_UP	8/262	147/38040	8.88628e-06	0.000690297	0.000490304	EDN1/F3/FAP/FURIN/LIF/PAPPA/PTHLH/SIRPA	8
144	GSE9988_ANTI_TREM1_AND_LPS_VS_CTRL_TREATED_MONOCYTES_UP	GSE9988_ANTI_TREM1_AND_LPS_VS_CTRL_TREATED_MONOCYTES_UP	9/262	194/38040	8.92526e-06	0.000690297	0.000490304	ABL2/DNAJB4/EDN1/HES4/JUN/PHLDA2/RGCC/TFRC/USP12	9
145	PLASARI_TGFB1_TARGETS_10HR_UP	PLASARI_TGFB1_TARGETS_10HR_UP	9/262	194/38040	8.92526e-06	0.000690297	0.000490304	CARD10/DUSP6/GFOD1/ITGB3/LIF/PTHLH/RNF19B/SPATA13/UBE2G2	9
146	DELACROIX_RARG_BOUND_MEF	DELACROIX_RARG_BOUND_MEF	12/262	361/38040	9.03459e-06	0.000690297	0.000490304	ANXA1/CARD10/DMWD/DUSP6/EMP1/FURIN/IL34/RND3/SKIL/SLC25A24/TPST2/ZNRF2	12
147	DEBIASI_APOPTOSIS_BY_REOVIRUS_INFECTION_UP	DEBIASI_APOPTOSIS_BY_REOVIRUS_INFECTION_UP	11/262	302/38040	9.14789e-06	0.000690297	0.000490304	ANXA1/BACH1/BLZF1/BTG3/DYRK1A/JUN/MCL1/PANK3/RND3/SNRK/ZEB2	11
148	GSE23321_EFFECTOR_MEMORY_VS_NAIVE_CD8_TCELL_UP	GSE23321_EFFECTOR_MEMORY_VS_NAIVE_CD8_TCELL_UP	9/262	196/38040	9.69131e-06	0.000690297	0.000490304	APOD/ARHGEF11/FAP/FURIN/NEB/RSC1A1/SKIL/SLC7A2/ULK2	9
149	GSE29949_CD8_POS_DC_SPLEEN_VS_DC_BRAIN_DN	GSE29949_CD8_POS_DC_SPLEEN_VS_DC_BRAIN_DN	9/262	196/38040	9.69131e-06	0.000690297	0.000490304	ANGPT1/APOD/CHRNB1/FAP/RSC1A1/SKIL/SLC2A5/SPRR1A/ULK2	9
150	MODULE_17	MODULE_17	12/262	364/38040	9.81357e-06	0.000690297	0.000490304	ANGPT1/ANXA1/AP1M1/APRT/BOP1/CDC34/CHAF1A/KRT4/PHLDA2/POLRMT/SRPK1/TFRC	12
151	GSE23321_EFFECTOR_MEMORY_VS_NAIVE_CD8_TCELL_DN	GSE23321_EFFECTOR_MEMORY_VS_NAIVE_CD8_TCELL_DN	9/262	197/38040	1.00949e-05	0.000690297	0.000490304	FEM1A/GPATCH4/ITPRIPL2/PPIF/RGCC/TFRC/TRMT1/TXLNA/USP12	9
152	GSE36476_CTRL_VS_TSST_ACT_16H_MEMORY_CD4_TCELL_YOUNG_UP	GSE36476_CTRL_VS_TSST_ACT_16H_MEMORY_CD4_TCELL_YOUNG_UP	9/262	197/38040	1.00949e-05	0.000690297	0.000490304	ALOX5AP/ANXA1/ARHGEF18/DYRK1A/DYRK2/ITM2B/JUN/MGP/SNRK	9
153	GSE42088_UNINF_VS_LEISHMANIA_INF_DC_8H_DN	GSE42088_UNINF_VS_LEISHMANIA_INF_DC_8H_DN	9/262	197/38040	1.00949e-05	0.000690297	0.000490304	BAIAP2/CHAF1A/KRT4/LAMA1/MTMR12/NAV3/NEB/PEAK1/TACSTD2	9
154	DANG_REGULATED_BY_MYC_DN	DANG_REGULATED_BY_MYC_DN	10/262	250/38040	1.04373e-05	0.000690297	0.000490304	ARF4/COL6A3/DUSP6/EDN1/F3/ITM2B/MGP/PLS3/POSTN/SLC2A5	10
155	GSE16450_IMMATURE_VS_MATURE_NEURON_CELL_LINE_DN	GSE16450_IMMATURE_VS_MATURE_NEURON_CELL_LINE_DN	9/262	198/38040	1.05129e-05	0.000690297	0.000490304	CHAF1A/CLUH/COL6A3/GFOD1/LIF/NCLN/RAB11FIP1/SDC4/ZBED2	9
156	GSE25087_TREG_VS_TCONV_ADULT_UP	GSE25087_TREG_VS_TCONV_ADULT_UP	9/262	198/38040	1.05129e-05	0.000690297	0.000490304	ANXA2/IKZF2/PLS3/RAB11FIP1/RDX/SDC4/SLC25A24/SURF4/TAB2	9
157	GSE2770_TGFB_AND_IL4_VS_IL12_TREATED_ACT_CD4_TCELL_48H_DN	GSE2770_TGFB_AND_IL4_VS_IL12_TREATED_ACT_CD4_TCELL_48H_DN	9/262	198/38040	1.05129e-05	0.000690297	0.000490304	ARHGAP17/C12orf75/FURIN/IKZF2/ITM2B/MICALL1/PPIF/RNF19B/SMAD7	9
158	GSE36476_CTRL_VS_TSST_ACT_72H_MEMORY_CD4_TCELL_YOUNG_UP	GSE36476_CTRL_VS_TSST_ACT_72H_MEMORY_CD4_TCELL_YOUNG_UP	9/262	198/38040	1.05129e-05	0.000690297	0.000490304	ANXA1/ARHGEF18/DYRK1A/DYRK2/MGP/RASSF8/RGCC/RNF11/SH2B3	9
159	GSE45365_NK_CELL_VS_BCELL_UP	GSE45365_NK_CELL_VS_BCELL_UP	9/262	198/38040	1.05129e-05	0.000690297	0.000490304	ABL2/ARF4/BACH1/BDP1/DUSP6/LIF/RNF19B/TTPAL/ZNF236	9
160	YAO_TEMPORAL_RESPONSE_TO_PROGESTERONE_CLUSTER_9	YAO_TEMPORAL_RESPONSE_TO_PROGESTERONE_CLUSTER_9	6/262	72/38040	1.07643e-05	0.000690297	0.000490304	EMP1/FAM3C/NFE2L3/RAB25/RHPN2/TES	6
161	GSE33292_WT_VS_TCF1_KO_DN3_THYMOCYTE_UP	GSE33292_WT_VS_TCF1_KO_DN3_THYMOCYTE_UP	9/262	199/38040	1.09454e-05	0.000690297	0.000490304	BTBD3/CARD10/KMT2D/PTPRE/RASSF8/RNF11/SH2B3/SMAD7/ZEB2	9
162	GSE39820_TGFBETA3_IL6_VS_TGFBETA3_IL6_IL23A_TREATED_CD4_TCELL_UP	GSE39820_TGFBETA3_IL6_VS_TGFBETA3_IL6_IL23A_TREATED_CD4_TCELL_UP	9/262	199/38040	1.09454e-05	0.000690297	0.000490304	CUL4B/GSN/NFATC2IP/RDX/SKIL/SLK/TES/ULK2/ZDHHC8	9
163	GSE13522_WT_VS_IFNAR_KO_SKING_T_CRUZI_Y_STRAIN_INF_UP	GSE13522_WT_VS_IFNAR_KO_SKING_T_CRUZI_Y_STRAIN_INF_UP	9/262	200/38040	1.13931e-05	0.000690297	0.000490304	ANXA2/ARHGAP17/DUSP6/EMP1/GFOD1/IKZF2/MCL1/MXD1/NCOA3	9
164	GSE14769_UNSTIM_VS_120MIN_LPS_BMDM_DN	GSE14769_UNSTIM_VS_120MIN_LPS_BMDM_DN	9/262	200/38040	1.13931e-05	0.000690297	0.000490304	ARF4/B4GALT5/DYRK2/EDN1/MCL1/MTMR12/SDC4/SLC7A2/ZNFX1	9
165	GSE14908_ATOPIC_VS_NONATOPIC_PATIENT_RESTING_CD4_TCELL_UP	GSE14908_ATOPIC_VS_NONATOPIC_PATIENT_RESTING_CD4_TCELL_UP	9/262	200/38040	1.13931e-05	0.000690297	0.000490304	CA2/ITM2B/KLC3/MXD1/RAB11FIP1/RNF11/SMAD7/SPATA13/TRAF4	9
166	GSE16385_IFNG_TNF_VS_IL4_STIM_MACROPHAGE_UP	GSE16385_IFNG_TNF_VS_IL4_STIM_MACROPHAGE_UP	9/262	200/38040	1.13931e-05	0.000690297	0.000490304	DYNC1LI2/GNB4/IL34/ITPRIPL2/MIER2/RTN4RL1/SIRPA/TES/USP12	9
167	GSE17721_LPS_VS_CPG_8H_BMDC_UP	GSE17721_LPS_VS_CPG_8H_BMDC_UP	9/262	200/38040	1.13931e-05	0.000690297	0.000490304	ARHGAP23/CA2/EDN1/LRRK1/MRPS6/NCOA5/NIPAL2/SKIL/SLK	9
168	GSE17721_LPS_VS_PAM3CSK4_2H_BMDC_UP	GSE17721_LPS_VS_PAM3CSK4_2H_BMDC_UP	9/262	200/38040	1.13931e-05	0.000690297	0.000490304	ARHGAP17/EDN1/EMP1/JUN/LIF/NFATC2IP/PEAK1/RND3/SDC4	9
169	GSE17721_LPS_VS_PAM3CSK4_6H_BMDC_UP	GSE17721_LPS_VS_PAM3CSK4_6H_BMDC_UP	9/262	200/38040	1.13931e-05	0.000690297	0.000490304	ARHGAP17/BAIAP2/MGP/PPIF/RAB25/RDX/RNF19B/SLC5A3/STK3	9
170	GSE20754_WT_VS_TCF1_KO_MEMORY_CD8_TCELL_UP	GSE20754_WT_VS_TCF1_KO_MEMORY_CD8_TCELL_UP	9/262	200/38040	1.13931e-05	0.000690297	0.000490304	ABL2/ARF4/BDP1/BTG3/DLGAP4/FURIN/KMT2D/LCAT/RASSF8	9
171	GSE22935_WT_VS_MYD88_KO_MACROPHAGE_48H_MBOVIS_BCG_STIM_DN	GSE22935_WT_VS_MYD88_KO_MACROPHAGE_48H_MBOVIS_BCG_STIM_DN	9/262	200/38040	1.13931e-05	0.000690297	0.000490304	ALOX5AP/ANXA1/ANXA2/BACH1/BAIAP2/IL34/SKIL/TES/WIPF1	9
172	GSE24142_DN2_VS_DN3_THYMOCYTE_FETAL_UP	GSE24142_DN2_VS_DN3_THYMOCYTE_FETAL_UP	9/262	200/38040	1.13931e-05	0.000690297	0.000490304	ALOX5AP/ANXA1/LRRK1/PRKAG2/PTPRE/RNF19B/SLC25A24/TES/ZADH2	9
173	GSE24142_EARLY_THYMIC_PROGENITOR_VS_DN3_THYMOCYTE_UP	GSE24142_EARLY_THYMIC_PROGENITOR_VS_DN3_THYMOCYTE_UP	9/262	200/38040	1.13931e-05	0.000690297	0.000490304	ANXA1/CA2/DUSP6/GGT5/GSN/LRRK1/NR2F6/PTPRE/SIRPA	9
174	GSE24726_WT_VS_E2_2_KO_PDC_DAY6_POST_DELETION_DN	GSE24726_WT_VS_E2_2_KO_PDC_DAY6_POST_DELETION_DN	9/262	200/38040	1.13931e-05	0.000690297	0.000490304	ARF4/ARHGAP17/ARHGAP39/BACH1/BAIAP2/FBLIM1/FGD4/PEAK1/WIPF1	9
175	GSE24972_WT_VS_IRF8_KO_MARGINAL_ZONE_SPLEEN_BCELL_UP	GSE24972_WT_VS_IRF8_KO_MARGINAL_ZONE_SPLEEN_BCELL_UP	9/262	200/38040	1.13931e-05	0.000690297	0.000490304	ABL2/ALOX5AP/ANKRD29/JUN/LAMA3/MRAS/TFRC/ULK2/ZBED4	9
176	GSE27092_WT_VS_HDAC7_PHOSPHO_DEFICIENT_CD8_TCELL_UP	GSE27092_WT_VS_HDAC7_PHOSPHO_DEFICIENT_CD8_TCELL_UP	9/262	200/38040	1.13931e-05	0.000690297	0.000490304	CHRNB1/FAM3C/IGF2BP2/IGFBP3/KRT4/PHLDA2/PLXNA1/SCEL/TACSTD2	9
177	GSE2770_TGFB_AND_IL4_VS_IL12_TREATED_ACT_CD4_TCELL_6H_UP	GSE2770_TGFB_AND_IL4_VS_IL12_TREATED_ACT_CD4_TCELL_6H_UP	9/262	200/38040	1.13931e-05	0.000690297	0.000490304	ACAP1/ECM1/LRP10/NFATC2IP/PEAK1/SNRK/TTLL3/TTPAL/WIPF1	9
178	GSE29618_BCELL_VS_MDC_DAY7_FLU_VACCINE_DN	GSE29618_BCELL_VS_MDC_DAY7_FLU_VACCINE_DN	9/262	200/38040	1.13931e-05	0.000690297	0.000490304	ANXA1/GSN/IGFBP7/MCL1/PPIF/PTPRE/RGCC/SH2B3/SIRPA	9
179	GSE36392_EOSINOPHIL_VS_MAC_IL25_TREATED_LUNG_UP	GSE36392_EOSINOPHIL_VS_MAC_IL25_TREATED_LUNG_UP	9/262	200/38040	1.13931e-05	0.000690297	0.000490304	ACAP1/DUSP6/ITGB3/LAMA1/LRP10/NAV3/OVOL1/PROSER2/TTPAL	9
180	GSE37532_TREG_VS_TCONV_CD4_TCELL_FROM_LN_DN	GSE37532_TREG_VS_TCONV_CD4_TCELL_FROM_LN_DN	9/262	200/38040	1.13931e-05	0.000690297	0.000490304	ADAMTS6/BTG3/CMTM3/GPATCH4/GSN/MYL9/PPP1R12C/PTPRE/TFRC	9
181	GSE3982_MEMORY_CD4_TCELL_VS_TH1_DN	GSE3982_MEMORY_CD4_TCELL_VS_TH1_DN	9/262	200/38040	1.13931e-05	0.000690297	0.000490304	APOD/DUSP6/EMP1/NFE2L3/PPIF/RAB11FIP1/RDX/SDC4/STK3	9
182	GSE40274_HELIOS_VS_FOXP3_AND_HELIOS_TRANSDUCED_ACTIVATED_CD4_TCELL_UP	GSE40274_HELIOS_VS_FOXP3_AND_HELIOS_TRANSDUCED_ACTIVATED_CD4_TCELL_UP	9/262	200/38040	1.13931e-05	0.000690297	0.000490304	ADAMTS6/ANXA2/AP1M1/CHRNB1/GFOD1/MXD1/NCOA3/PHACTR3/SYNGR2	9
183	GSE40274_LEF1_VS_FOXP3_AND_LEF1_TRANSDUCED_ACTIVATED_CD4_TCELL_DN	GSE40274_LEF1_VS_FOXP3_AND_LEF1_TRANSDUCED_ACTIVATED_CD4_TCELL_DN	9/262	200/38040	1.13931e-05	0.000690297	0.000490304	AMZ1/ARHGAP39/ARHGEF18/DYRK2/GGT5/IGF2BP2/ITGB3/SRPK1/USP12	9
184	GSE40666_WT_VS_STAT1_KO_CD8_TCELL_DN	GSE40666_WT_VS_STAT1_KO_CD8_TCELL_DN	9/262	200/38040	1.13931e-05	0.000690297	0.000490304	AGPAT2/AMZ1/C12orf75/FAM3C/FURIN/IKZF2/NR2F6/RNF19B/ZC3H7B	9
185	GSE40666_WT_VS_STAT1_KO_CD8_TCELL_WITH_IFNA_STIM_90MIN_DN	GSE40666_WT_VS_STAT1_KO_CD8_TCELL_WITH_IFNA_STIM_90MIN_DN	9/262	200/38040	1.13931e-05	0.000690297	0.000490304	CA2/FAP/GNB4/KLC3/MFSD10/MXD1/RGCC/TFRC/TRAF4	9
186	GSE411_WT_VS_SOCS3_KO_MACROPHAGE_DN	GSE411_WT_VS_SOCS3_KO_MACROPHAGE_DN	9/262	200/38040	1.13931e-05	0.000690297	0.000490304	CDK10/GPATCH4/MIER2/NFATC2IP/SLK/TRIM65/WIPF1/ZADH2/ZC3H7B	9
187	GSE41176_WT_VS_TAK1_KO_ANTI_IGM_STIM_BCELL_24H_UP	GSE41176_WT_VS_TAK1_KO_ANTI_IGM_STIM_BCELL_24H_UP	9/262	200/38040	1.13931e-05	0.000690297	0.000490304	ANXA2/ATP6V0C/CA2/EMP1/JUN/PPIF/TPST2/UBE2D2/ZBED4	9
188	GSE41867_DAY6_EFFECTOR_VS_DAY30_EXHAUSTED_CD8_TCELL_LCMV_CLONE13_UP	GSE41867_DAY6_EFFECTOR_VS_DAY30_EXHAUSTED_CD8_TCELL_LCMV_CLONE13_UP	9/262	200/38040	1.13931e-05	0.000690297	0.000490304	ADAMTS6/ALOX5AP/CA2/GSN/IKZF2/ITM2B/PLXNA3/SPATA13/ZNFX1	9
189	GSE43260_BTLA_POS_VS_NEG_INTRATUMORAL_CD8_TCELL_UP	GSE43260_BTLA_POS_VS_NEG_INTRATUMORAL_CD8_TCELL_UP	9/262	200/38040	1.13931e-05	0.000690297	0.000490304	ALOX5AP/ANXA2/ATP6V0C/EIF4G1/EMP1/JUN/PPIF/TPST2/TXLNA	9
190	GSE43863_NAIVE_VS_MEMORY_TFH_CD4_TCELL_D150_LCMV_UP	GSE43863_NAIVE_VS_MEMORY_TFH_CD4_TCELL_D150_LCMV_UP	9/262	200/38040	1.13931e-05	0.000690297	0.000490304	ACAP1/ARHGEF18/CA2/GFOD1/GNB4/ITGB3/ITM2B/PTPRE/TP53I11	9
191	GSE45739_NRAS_KO_VS_WT_ACD3_ACD28_STIM_CD4_TCELL_UP	GSE45739_NRAS_KO_VS_WT_ACD3_ACD28_STIM_CD4_TCELL_UP	9/262	200/38040	1.13931e-05	0.000690297	0.000490304	BTG3/DUSP6/LIF/MB21D2/MRPS6/RSC1A1/SH2B3/SMIM13/ZNFX1	9
192	GSE4748_CTRL_VS_LPS_AND_CYANOBACTERIUM_LPSLIKE_STIM_DC_3H_DN	GSE4748_CTRL_VS_LPS_AND_CYANOBACTERIUM_LPSLIKE_STIM_DC_3H_DN	9/262	200/38040	1.13931e-05	0.000690297	0.000490304	ANXA2/BOP1/COL6A3/FGFRL1/GSN/LRRK1/NFE2L3/RNF19B/ULK2	9
193	GSE4748_CTRL_VS_LPS_STIM_DC_3H_UP	GSE4748_CTRL_VS_LPS_STIM_DC_3H_UP	9/262	200/38040	1.13931e-05	0.000690297	0.000490304	EDN1/EMP1/IGFBP3/NFATC2IP/POSTN/RASSF8/RND3/SMAD7/ZADH2	9
194	GSE5589_IL6_KO_VS_IL10_KO_LPS_AND_IL10_STIM_MACROPHAGE_45MIN_UP	GSE5589_IL6_KO_VS_IL10_KO_LPS_AND_IL10_STIM_MACROPHAGE_45MIN_UP	9/262	200/38040	1.13931e-05	0.000690297	0.000490304	ACAP1/AGPAT2/DLGAP4/IGF2BP2/PHACTR3/POSTN/PTPRE/RTN4RL1/SMAD7	9
195	GSE7460_CD8_TCELL_VS_CD4_TCELL_ACT_DN	GSE7460_CD8_TCELL_VS_CD4_TCELL_ACT_DN	9/262	200/38040	1.13931e-05	0.000690297	0.000490304	ARHGEF11/ECM1/FADD/GNB4/ITGB3/NEB/RGCC/SLC25A24/ZNF236	9
196	HALLMARK_IL2_STAT5_SIGNALING	HALLMARK_IL2_STAT5_SIGNALING	9/262	200/38040	1.13931e-05	0.000690297	0.000490304	CA2/ECM1/EMP1/FURIN/IKZF2/LIF/MXD1/NCOA3/SYNGR2	9
197	HALLMARK_MYOGENESIS	HALLMARK_MYOGENESIS	9/262	200/38040	1.13931e-05	0.000690297	0.000490304	APOD/CHRNB1/COL6A3/GSN/IGFBP3/IGFBP7/MRAS/SPEG/SYNGR2	9
198	AREB6_04	AREB6_04	10/262	253/38040	1.15753e-05	0.000697794	0.000495628	DUSP6/EDN1/EIF4G1/FAP/GEMIN4/GNB4/NAV3/SH2B3/ZADH2/ZEB2	10
199	GGGACCA_MIR133A_MIR133B	GGGACCA_MIR133A_MIR133B	9/262	202/38040	1.23356e-05	0.000739561	0.000525295	BACH1/CDR2L/NCOA5/PAPPA/PPP1R12C/RAB11FIP1/RTN4RL1/STK3/ZDHHC8	9
200	CP2_02	CP2_02	10/262	255/38040	1.23921e-05	0.000739561	0.000525295	BACH1/DUSP6/DYRK2/PAPPA/PLXNA3/PTHLH/SPEG/TRAF4/TRMT1/ZEB2	10
201	GO_PROTEIN_SERINE_THREONINE_KINASE_ACTIVITY	GO_PROTEIN_SERINE_THREONINE_KINASE_ACTIVITY	13/262	437/38040	1.25177e-05	0.000743343	0.000527981	CDK10/DYRK1A/DYRK2/LRRK1/MARK1/PRKAG2/PRKCZ/SLK/SNRK/SPEG/SRPK1/STK3/ULK2	13
202	GO_RAS_PROTEIN_SIGNAL_TRANSDUCTION	GO_RAS_PROTEIN_SIGNAL_TRANSDUCTION	13/262	439/38040	1.3134e-05	0.000776079	0.000551233	ABL2/ARHGEF11/ARHGEF18/DGKI/FGD4/JUN/MRAS/RAB25/RABL2A/RDX/RHOT2/RND3/SPATA13	13
203	GTACTGT_MIR101	GTACTGT_MIR101	10/262	257/38040	1.32581e-05	0.000779549	0.000553698	BTBD3/DYRK1A/EMP1/EPB41L1/FLRT3/MARK1/MXD1/PANK3/SH2B3/UBE2D2	10
204	GO_RESPONSE_TO_AXON_INJURY	GO_RESPONSE_TO_AXON_INJURY	6/262	75/38040	1.36358e-05	0.00079783	0.000566682	APOD/ARF4/FLRT3/JUN/PTPRF/RTN4RL1	6
205	GO_ESTABLISHMENT_OR_MAINTENANCE_OF_CELL_POLARITY	GO_ESTABLISHMENT_OR_MAINTENANCE_OF_CELL_POLARITY	9/262	205/38040	1.38736e-05	0.000807782	0.000573751	ARF4/ARHGEF11/FAT1/GSN/LAMA1/LLGL2/MARK1/PRKCZ/RND3	9
206	GO_ACTIN_BASED_CELL_PROJECTION	GO_ACTIN_BASED_CELL_PROJECTION	9/262	206/38040	1.44213e-05	0.000831558	0.000590639	ANGPT1/BAIAP2/CA2/FAT1/FGD4/ITGB3/PROM2/RDX/SPATA13	9
207	LINSLEY_MIR16_TARGETS	LINSLEY_MIR16_TARGETS	9/262	206/38040	1.44213e-05	0.000831558	0.000590639	BTG3/CARD10/DYNC1LI2/F3/IFRD2/ITPRIPL2/SIRPA/UXS1/ZNFX1	9
208	PBX1_01	PBX1_01	10/262	260/38040	1.46546e-05	0.00084095	0.000597309	ADAMTS6/ANGPT1/CRNN/GEMIN4/LIF/MRPS6/PAPPA/PHACTR3/PRRG4/SLK	10
209	HELLEBREKERS_SILENCED_DURING_TUMOR_ANGIOGENESIS	HELLEBREKERS_SILENCED_DURING_TUMOR_ANGIOGENESIS	6/262	77/38040	1.58723e-05	0.000906468	0.000643846	FAT1/IGFBP3/IGFBP7/ITM2B/SDC4/TACSTD2	6
210	MODULE_2	MODULE_2	12/262	383/38040	1.62589e-05	0.000924123	0.000656385	ANGPT1/ANXA1/APOD/COL6A3/DUSP6/EMP1/FAT1/IGFBP3/JUN/MYL9/PHLDA2/TFRC	12
211	DAZARD_RESPONSE_TO_UV_SCC_DN	DAZARD_RESPONSE_TO_UV_SCC_DN	7/262	116/38040	1.6703e-05	0.000944865	0.000671118	BAIAP2/DYRK1A/FADD/MCL1/NAV3/SLK/TRAF4	7
212	HALLMARK_APOPTOSIS	HALLMARK_APOPTOSIS	8/262	161/38040	1.72315e-05	0.000970168	0.00068909	ANXA1/BTG3/EMP1/GSN/JUN/MCL1/RHOT2/SMAD7	8
213	BHAT_ESR1_TARGETS_NOT_VIA_AKT1_UP	BHAT_ESR1_TARGETS_NOT_VIA_AKT1_UP	9/262	211/38040	1.74447e-05	0.000977558	0.000694339	AMZ1/ARHGEF18/C16orf74/FGFRL1/GFOD1/GPATCH4/PHLDA2/RPUSD1/ZNF185	9
214	AP1_Q4_01	AP1_Q4_01	10/262	266/38040	1.78313e-05	0.000994551	0.000706409	BACH1/DYRK1A/ECM1/EMP1/EPB41L1/ITM2B/LAMA3/MARK1/PAPPA/PHLDA2	10
215	SHEPARD_BMYB_MORPHOLINO_UP	SHEPARD_BMYB_MORPHOLINO_UP	9/262	212/38040	1.811e-05	0.0010054	0.000714114	ANXA2/DLGAP4/DNAJB4/FAM207A/ITM2B/MB21D2/NCLN/PHLDA2/ZNRF2	9
216	MCBRYAN_PUBERTAL_BREAST_5_6WK_UP	MCBRYAN_PUBERTAL_BREAST_5_6WK_UP	7/262	119/38040	1.97185e-05	0.00108963	0.00077394	FBLIM1/NFE2L3/NIPAL2/PRKAG2/PROM2/RND3/SLC25A24	7
217	VERHAAK_GLIOBLASTOMA_MESENCHYMAL	VERHAAK_GLIOBLASTOMA_MESENCHYMAL	9/262	216/38040	2.09915e-05	0.00115463	0.000820109	ANXA1/ANXA2/FURIN/PLS3/RAB11FIP1/SH2B3/SYNGR2/TES/WIPF1	9
218	LYF1_01	LYF1_01	10/262	272/38040	2.15827e-05	0.0011817	0.000839339	ANGPT1/DEXI/DUSP6/DYRK2/FURIN/IKZF2/PTPRF/SH2B3/SPEG/TES	10
219	GINESTIER_BREAST_CANCER_ZNF217_AMPLIFIED_DN	GINESTIER_BREAST_CANCER_ZNF217_AMPLIFIED_DN	11/262	332/38040	2.20094e-05	0.00119956	0.000852024	ACAP1/ARHGAP17/ARHGEF11/DMWD/FURIN/FXR2/IFRD2/KMT2D/MICALL1/PPP1R12C/ZC3H7B	11
220	AP1_Q4	AP1_Q4	10/262	273/38040	2.22696e-05	0.00120823	0.000858177	BACH1/CLUH/EDN1/EIF4G1/EPB41L1/FAP/FHL3/GSN/PAPPA/ZNFX1	10
221	GO_REGULATION_OF_SMALL_GTPASE_MEDIATED_SIGNAL_TRANSDUCTION	GO_REGULATION_OF_SMALL_GTPASE_MEDIATED_SIGNAL_TRANSDUCTION	11/262	333/38040	2.26247e-05	0.00122194	0.000867916	ABL2/ARHGAP17/ARHGAP23/ARHGAP39/ARHGEF11/ARHGEF18/DGKI/FGD4/RDX/RHOT2/SPATA13	11
222	MODULE_38	MODULE_38	13/262	463/38040	2.28976e-05	0.00123111	0.000874431	AGPAT2/ANXA1/APOD/CHRNB1/COL6A3/ECM1/FURIN/IGFBP3/LLGL2/MYL9/PHLDA2/PRKCZ/TACSTD2	13
223	LEE_NEURAL_CREST_STEM_CELL_DN	LEE_NEURAL_CREST_STEM_CELL_DN	7/262	122/38040	2.31696e-05	0.00124015	0.00088085	BTG3/CA2/DUSP6/F3/IGFBP3/NAV3/ZNF236	7
224	STK33_SKM_UP	STK33_SKM_UP	10/262	275/38040	2.36997e-05	0.00125743	0.000893124	ANXA1/CMTM3/DNAJB4/FGD4/MXD1/RGCC/RND3/RNF19B/SH2B3/SKIL	10
225	GO_ACTIN_FILAMENT_ORGANIZATION	GO_ACTIN_FILAMENT_ORGANIZATION	12/262	398/38040	2.37032e-05	0.00125743	0.000893124	ARHGAP17/BAIAP2/FAT1/GSN/NEB/PLS3/RDX/RGCC/RND3/SDC4/TACSTD2/WIPF1	12
226	GSE3920_UNTREATED_VS_IFNG_TREATED_ENDOTHELIAL_CELL_UP	GSE3920_UNTREATED_VS_IFNG_TREATED_ENDOTHELIAL_CELL_UP	8/262	169/38040	2.44342e-05	0.00129047	0.000916595	BACH1/BAIAP2/FLRT3/LIF/PNMA1/PRRG4/RND3/TFRC	8
227	RIGGINS_TAMOXIFEN_RESISTANCE_DN	RIGGINS_TAMOXIFEN_RESISTANCE_DN	9/262	221/38040	2.51334e-05	0.00132155	0.000938671	APOD/BTBD3/CARD10/EMP1/FAT1/NFE2L3/SLC5A3/SNRK/UXS1	9
228	AKT_UP.V1_UP	AKT_UP.V1_UP	8/262	170/38040	2.549e-05	0.0013338	0.00094737	EDN1/FXR2/MYO5B/SAA1/SPRR1A/TACSTD2/TFRC/TRAF4	8
229	REACTOME_SIGNALING_BY_RECEPTOR_TYROSINE_KINASES	REACTOME_SIGNALING_BY_RECEPTOR_TYROSINE_KINASES	13/262	468/38040	2.55898e-05	0.0013338	0.00094737	ATP6V0C/BAIAP2/COL6A3/DUSP6/FGFRL1/FLRT3/FURIN/ITGB3/LAMA1/LAMA3/PRKCZ/SH2B3/TAB2	13
230	GO_RECYCLING_ENDOSOME	GO_RECYCLING_ENDOSOME	8/262	171/38040	2.65838e-05	0.0013787	0.000979262	ABHD17A/ACAP1/MICALL1/MYO5B/RAB11FIP1/RAB25/RNF11/TFRC	8
231	MODULE_37	MODULE_37	13/262	470/38040	2.67419e-05	0.0013787	0.000979262	ABL2/CHAF1A/CLUH/COL6A3/DEXI/EDN1/FURIN/GEMIN4/KATNAL1/MICALL1/MTMR12/PTPRF/SH2B3	13
232	AP1_C	AP1_C	10/262	279/38040	2.67978e-05	0.0013787	0.000979262	BACH1/BTG3/DYRK1A/EMP1/EPB41L1/LAMA3/MARK1/PHLDA2/SCEL/SLITRK6	10
233	GO_PROTEASE_BINDING	GO_PROTEASE_BINDING	7/262	125/38040	2.71039e-05	0.00138846	0.000986198	ANXA2/ECM1/F3/FADD/FAP/FURIN/ITGB3	7
234	NAGASHIMA_NRG1_SIGNALING_UP	NAGASHIMA_NRG1_SIGNALING_UP	8/262	172/38040	2.77166e-05	0.00140777	0.000999909	EDN1/FLRT3/JUN/LAMA3/LIF/MCL1/PHLDA2/TES	8
235	TAAWWATAG_RSRFC4_Q2	TAAWWATAG_RSRFC4_Q2	8/262	172/38040	2.77166e-05	0.00140777	0.000999909	DGKI/GNB4/JUN/LIF/NEB/PNMA1/TACSTD2/ZC3H7B	8
236	MISSIAGLIA_REGULATED_BY_METHYLATION_UP	MISSIAGLIA_REGULATED_BY_METHYLATION_UP	7/262	126/38040	2.85314e-05	0.00144301	0.00102494	ARF4/BLZF1/DUSP6/GSN/IGFBP3/SDC4/TACSTD2	7
237	FOSTER_TOLERANT_MACROPHAGE_DN	FOSTER_TOLERANT_MACROPHAGE_DN	12/262	406/38040	2.87724e-05	0.00144906	0.00102924	ANGPT1/ARF4/B4GALT5/CA2/EDN1/GNB4/MXD1/RND3/SDC4/SPATA13/TAB2/USP12	12
238	CACCAGC_MIR138	CACCAGC_MIR138	9/262	225/38040	2.89281e-05	0.00145078	0.00103046	BAIAP2/CLUH/IGF2BP2/MIER2/PAPPA/SH2B3/VSTM2L/ZC3H7B/ZEB2	9
239	MODULE_118	MODULE_118	12/262	407/38040	2.9468e-05	0.00146554	0.00104094	ALOX5AP/ANXA1/AP1M1/BTBD3/CARD10/CHAF1A/DUSP6/EMP1/PHLDA2/RND3/SRPK1/ZBED4	12
240	SWEET_LUNG_CANCER_KRAS_DN	SWEET_LUNG_CANCER_KRAS_DN	12/262	407/38040	2.9468e-05	0.00146554	0.00104094	ANGPT1/CA2/EDN1/GNB4/GSN/JUN/KRT4/MGP/MYL9/POSTN/SCEL/TFRC	12
241	SMITH_TERT_TARGETS_DN	SMITH_TERT_TARGETS_DN	6/262	86/38040	2.98897e-05	0.00148035	0.00105146	DUSP6/GSN/PTHLH/SAA1/SIRPA/SPEG	6
242	GO_UBIQUITIN_LIKE_PROTEIN_TRANSFERASE_ACTIVITY	GO_UBIQUITIN_LIKE_PROTEIN_TRANSFERASE_ACTIVITY	12/262	408/38040	3.01781e-05	0.00148845	0.00105722	CDC34/CUL4B/FBXL3/FEM1A/MGRN1/RNF11/RNF19B/TOPORS/TRIM36/UBE2D2/UBE2G2/ZNRF2	12
243	GO_MYELOID_CELL_DIFFERENTIATION	GO_MYELOID_CELL_DIFFERENTIATION	12/262	409/38040	3.0903e-05	0.00151794	0.00107816	ANXA2/CA2/FADD/IL34/JUN/KMT2D/LIF/LRRK1/MYL9/SNRK/TFRC/WDR5	12
244	GRUETZMANN_PANCREATIC_CANCER_UP	GRUETZMANN_PANCREATIC_CANCER_UP	11/262	346/38040	3.20855e-05	0.00156956	0.00111482	ANXA1/DUSP6/DYRK2/ECM1/FAP/GGT5/LAMA3/MFSD10/MGP/MYL9/POSTN	11
245	GO_DEVELOPMENTAL_CELL_GROWTH	GO_DEVELOPMENTAL_CELL_GROWTH	9/262	229/38040	3.31979e-05	0.00161735	0.00114877	EDN1/FLRT3/KMT2D/PLXNA1/PLXNA3/POSTN/PRKCZ/ULK2/ZEB2	9
246	GGCCAGT_MIR193A_MIR193B	GGCCAGT_MIR193A_MIR193B	6/262	88/38040	3.40597e-05	0.00164639	0.0011694	CDK10/DYRK1A/FLRT3/MCL1/NAV3/PTPRF	6
247	MODULE_226	MODULE_226	4/262	27/38040	3.407e-05	0.00164639	0.0011694	ALOX5AP/ARF4/DUSP6/ZEB2	4
248	GO_CELL_JUNCTION_ORGANIZATION	GO_CELL_JUNCTION_ORGANIZATION	10/262	288/38040	3.50608e-05	0.00168744	0.00119856	APOD/FBLIM1/GJC1/LAMA3/PEAK1/RASSF8/RDX/SDC4/SLK/SMAD7	10
249	GO_DNA_BINDING_TRANSCRIPTION_REPRESSOR_ACTIVITY_RNA_POLYMERASE_II_SPECIFIC	GO_DNA_BINDING_TRANSCRIPTION_REPRESSOR_ACTIVITY_RNA_POLYMERASE_II_SPECIFIC	9/262	231/38040	3.55255e-05	0.00170017	0.0012076	BACH1/CUX2/GLIS1/MXD1/NFE2L3/NR2F6/OVOL1/SKIL/ZEB2	9
250	GO_REGULATION_OF_SUPRAMOLECULAR_FIBER_ORGANIZATION	GO_REGULATION_OF_SUPRAMOLECULAR_FIBER_ORGANIZATION	11/262	350/38040	3.56101e-05	0.00170017	0.0012076	APC2/BAIAP2/DYRK1A/EDN1/GSN/NAV3/RDX/RGCC/SDC4/TACSTD2/WIPF1	11
251	GO_POSITIVE_REGULATION_OF_MYELOID_LEUKOCYTE_DIFFERENTIATION	GO_POSITIVE_REGULATION_OF_MYELOID_LEUKOCYTE_DIFFERENTIATION	5/262	54/38040	3.58118e-05	0.00170299	0.0012096	CA2/FADD/IL34/JUN/LIF	5
252	GENTILE_UV_HIGH_DOSE_DN	GENTILE_UV_HIGH_DOSE_DN	10/262	290/38040	3.71669e-05	0.00176041	0.00125039	BACH1/DYRK1A/FADD/MCL1/NAV3/NCOA3/NR2F6/RND3/SMAD7/ZBED4	10
253	WANG_SMARCE1_TARGETS_UP	WANG_SMARCE1_TARGETS_UP	10/262	291/38040	3.82599e-05	0.00180081	0.00127908	COL6A3/FAP/FBLIM1/FLRT3/GSN/ITGB3/MGP/MYL9/POSTN/TES	10
254	GSE4590_SMALL_VS_LARGE_PRE_BCELL_DN	GSE4590_SMALL_VS_LARGE_PRE_BCELL_DN	8/262	180/38040	3.83214e-05	0.00180081	0.00127908	ANXA2/DLGAP4/FHL3/PRRG4/SLC25A24/SMAD7/TES/ZNRF2	8
255	GO_CELL_ADHESION_MOLECULE_BINDING	GO_CELL_ADHESION_MOLECULE_BINDING	13/262	488/38040	3.93291e-05	0.00184091	0.00130756	ANXA1/ANXA2/BAIAP2/FAP/ITGB3/MB21D2/MICALL1/POSTN/PTPRF/RDX/SLK/TACSTD2/TES	13
256	LEE_LIVER_CANCER_SURVIVAL_DN	LEE_LIVER_CANCER_SURVIVAL_DN	8/262	181/38040	3.98579e-05	0.00185462	0.0013173	DYRK2/HES4/MFSD10/NFE2L3/PHLDA2/RND3/TES/ZADH2	8
257	MODULE_8	MODULE_8	12/262	420/38040	3.99327e-05	0.00185462	0.0013173	APRT/BOP1/BTBD3/CHAF1A/DUSP6/FADD/FAT1/LIF/PHLDA2/RND3/SRPK1/TFRC	12
258	GO_EXTRACELLULAR_STRUCTURE_ORGANIZATION	GO_EXTRACELLULAR_STRUCTURE_ORGANIZATION	12/262	421/38040	4.08568e-05	0.00188288	0.00133737	ANXA2/COL6A3/FAP/FURIN/ITGB3/LAMA1/LAMA3/LCAT/POSTN/RGCC/SDC4/ZDHHC8	12
259	SATO_SILENCED_BY_METHYLATION_IN_PANCREATIC_CANCER_1	SATO_SILENCED_BY_METHYLATION_IN_PANCREATIC_CANCER_1	12/262	421/38040	4.08568e-05	0.00188288	0.00133737	COL6A3/DGCR11/DUSP6/IGFBP3/MICALL1/MRAS/SAA1/TACSTD2/TES/TP53I11/TRIM36/ULK2	12
260	GO_ACTIN_BINDING	GO_ACTIN_BINDING	12/262	422/38040	4.17994e-05	0.00191891	0.00136297	ABL2/EPB41L1/FGD4/FHL3/GSN/MYO5B/NEB/PHACTR3/PLS3/RDX/WIPF1/ZNF185	12
261	GO_TISSUE_MIGRATION	GO_TISSUE_MIGRATION	11/262	357/38040	4.25848e-05	0.00194748	0.00138326	ANGPT1/ANXA1/CARD10/EDN1/FAP/ITGB3/JUN/RAB25/RGCC/TACSTD2/ZEB2	11
262	WU_CELL_MIGRATION	WU_CELL_MIGRATION	8/262	183/38040	4.30854e-05	0.00196285	0.00139417	CST6/IGF2BP2/IGFBP3/IGFBP7/LAMA3/RAB25/SIRPA/TACSTD2	8
263	BOYLAN_MULTIPLE_MYELOMA_C_D_UP	BOYLAN_MULTIPLE_MYELOMA_C_D_UP	7/262	135/38040	4.43893e-05	0.00201457	0.00143091	AMZ1/DNAJB4/DYRK2/HOOK3/MRPS6/TFRC/ZEB2	7
264	WIEDERSCHAIN_TARGETS_OF_BMI1_AND_PCGF2	WIEDERSCHAIN_TARGETS_OF_BMI1_AND_PCGF2	5/262	57/38040	4.66235e-05	0.00210795	0.00149723	EDN1/JUN/MICALL1/PAPPA/PTHLH	5
265	GO_REGULATION_OF_BODY_FLUID_LEVELS	GO_REGULATION_OF_BODY_FLUID_LEVELS	13/262	499/38040	4.9338e-05	0.00222226	0.00157842	ALOX12B/ANXA2/APRT/DGKI/EDN1/F3/FAP/GNA11/ITGB3/MYL9/MYO5B/SAA1/SH2B3	13
266	DAZARD_RESPONSE_TO_UV_NHEK_DN	DAZARD_RESPONSE_TO_UV_NHEK_DN	10/262	301/38040	5.07895e-05	0.00227038	0.0016126	BACH1/BTBD3/DYRK1A/DYRK2/FAT1/NAV3/NCOA3/SH2B3/SMAD7/ZBED4	10
267	WINTER_HYPOXIA_METAGENE	WINTER_HYPOXIA_METAGENE	9/262	242/38040	5.09477e-05	0.00227038	0.0016126	ANXA1/ANXA2/EDN1/F3/IGFBP3/JUN/MT1L/SIRPA/TFRC	9
268	HALLMARK_COAGULATION	HALLMARK_COAGULATION	7/262	138/38040	5.10533e-05	0.00227038	0.0016126	ANXA1/ARF4/DUSP6/F3/FURIN/GSN/ITGB3	7
269	GO_REGULATION_OF_PROTEIN_COMPLEX_ASSEMBLY	GO_REGULATION_OF_PROTEIN_COMPLEX_ASSEMBLY	12/262	431/38040	5.11673e-05	0.00227038	0.0016126	BAIAP2/CUL4B/DYRK1A/EIF4G1/FBLIM1/GSN/LCAT/NAV3/NCLN/PRKCZ/RDX/WIPF1	12
270	GO_LAMELLIPODIUM	GO_LAMELLIPODIUM	8/262	188/38040	5.21202e-05	0.00228023	0.0016196	APC2/FAP/FAT1/FGD4/GSN/ITGB3/RDX/SPATA13	8
271	GATAAGR_GATA_C	GATAAGR_GATA_C	10/262	302/38040	5.22156e-05	0.00228023	0.0016196	CHRNB1/DYRK1A/EDN1/FHL3/FLRT3/JUN/KRT80/LCAT/SH2B3/TAB2	10
272	LI_INDUCED_T_TO_NATURAL_KILLER_UP	LI_INDUCED_T_TO_NATURAL_KILLER_UP	10/262	302/38040	5.22156e-05	0.00228023	0.0016196	ANXA2/DUSP6/EMP1/FURIN/GFOD1/LRRK1/MFSD10/RNF19B/TES/TPST2	10
273	JOHNSTONE_PARVB_TARGETS_3_UP	JOHNSTONE_PARVB_TARGETS_3_UP	12/262	432/38040	5.23124e-05	0.00228023	0.0016196	ANXA1/ATP6V0C/B4GALT5/CMTM3/DPP7/EIF4G1/GSN/KRT80/LIF/PTPRE/SYNGR2/TACSTD2	12
274	WESTON_VEGFA_TARGETS_12HR	WESTON_VEGFA_TARGETS_12HR	4/262	30/38040	5.23445e-05	0.00228023	0.0016196	COL6A3/IGFBP3/MGP/SDC4	4
275	REACTOME_RHO_GTPASE_CYCLE	REACTOME_RHO_GTPASE_CYCLE	7/262	139/38040	5.34484e-05	0.00231986	0.00164775	ARHGAP17/ARHGAP23/ARHGAP39/ARHGEF11/ARHGEF18/FGD4/RHOT2	7
276	ONDER_CDH1_TARGETS_3_DN	ONDER_CDH1_TARGETS_3_DN	5/262	59/38040	5.51249e-05	0.00238139	0.00169145	DUSP6/EDN1/NAV3/PTHLH/SCEL	5
277	CCAGGGG_MIR331	CCAGGGG_MIR331	6/262	96/38040	5.56514e-05	0.00238139	0.00169145	ABHD17A/B4GALT5/BAIAP2/DLGAP4/FURIN/FXR2	6
278	GO_ADHERENS_JUNCTION_ORGANIZATION	GO_ADHERENS_JUNCTION_ORGANIZATION	7/262	140/38040	5.59348e-05	0.00238139	0.00169145	APOD/PEAK1/RASSF8/RDX/SDC4/SLK/SMAD7	7
279	NFAT_Q6	NFAT_Q6	9/262	245/38040	5.60208e-05	0.00238139	0.00169145	EDN1/EMP1/FAP/IGFBP3/IKZF2/INPP5E/LIF/PRRG4/UXS1	9
280	GSE37605_FOXP3_FUSION_GFP_VS_IRES_GFP_TREG_C57BL6_UP	GSE37605_FOXP3_FUSION_GFP_VS_IRES_GFP_TREG_C57BL6_UP	8/262	190/38040	5.61506e-05	0.00238139	0.00169145	DUSP6/EDN1/JUN/NAV3/RND3/RNF19B/SDC4/UXS1	8
281	GSE41867_NAIVE_VS_DAY30_LCMV_CLONE13_EXHAUSTED_CD8_TCELL_UP	GSE41867_NAIVE_VS_DAY30_LCMV_CLONE13_EXHAUSTED_CD8_TCELL_UP	8/262	190/38040	5.61506e-05	0.00238139	0.00169145	B4GALT5/BLZF1/KRT80/MXD1/PTPRF/SDC4/SKIL/ZNFX1	8
282	GSE13411_NAIVE_VS_MEMORY_BCELL_UP	GSE13411_NAIVE_VS_MEMORY_BCELL_UP	8/262	191/38040	5.82611e-05	0.00238139	0.00169145	ABCA6/ADAMTS6/DGKI/NAV3/NEB/RDX/TRIM36/ZBED2	8
283	GSE37301_MULTIPOTENT_PROGENITOR_VS_LYMPHOID_PRIMED_MPP_DN	GSE37301_MULTIPOTENT_PROGENITOR_VS_LYMPHOID_PRIMED_MPP_DN	8/262	191/38040	5.82611e-05	0.00238139	0.00169145	ANXA1/ANXA2/DGKI/FURIN/ITPRIPL2/LIF/RGCC/TRIM36	8
284	GSE4984_UNTREATED_VS_GALECTIN1_TREATED_DC_UP	GSE4984_UNTREATED_VS_GALECTIN1_TREATED_DC_UP	8/262	191/38040	5.82611e-05	0.00238139	0.00169145	AP5B1/FGD4/IGF2BP2/ITPRIPL2/RELT/RNF19B/STK3/ZEB2	8
285	MODULE_122	MODULE_122	7/262	141/38040	5.85151e-05	0.00238139	0.00169145	COL6A3/FAT1/LAMA3/MGP/POSTN/PTPRF/RND3	7
286	REACTOME_TRIF_TICAM1_MEDIATED_TLR4_SIGNALING	REACTOME_TRIF_TICAM1_MEDIATED_TLR4_SIGNALING	6/262	97/38040	5.89817e-05	0.00238139	0.00169145	DUSP6/FADD/JUN/SAA1/TAB2/UBE2D2	6
287	GSE10463_CD40L_AND_VA347_VS_CD40L_IN_DC_UP	GSE10463_CD40L_AND_VA347_VS_CD40L_IN_DC_UP	8/262	192/38040	6.04371e-05	0.00238139	0.00169145	COL6A3/DGKI/DLGAP4/DNAJB4/FAM3C/HOOK3/TPST2/TRAF4	8
288	RUTELLA_RESPONSE_TO_HGF_VS_CSF2RB_AND_IL4_DN	RUTELLA_RESPONSE_TO_HGF_VS_CSF2RB_AND_IL4_DN	9/262	248/38040	6.15133e-05	0.00238139	0.00169145	ANXA2/LRRK1/MCL1/NCOA3/NFATC2IP/PLXNA1/RAB11FIP1/SDC4/ZNF185	9
289	GSE17974_0.5H_VS_72H_UNTREATED_IN_VITRO_CD4_TCELL_UP	GSE17974_0.5H_VS_72H_UNTREATED_IN_VITRO_CD4_TCELL_UP	8/262	193/38040	6.26804e-05	0.00238139	0.00169145	ANXA1/BACH1/CLUH/DYRK2/EDN1/NCOA5/TADA2B/ZNF567	8
290	GSE7219_UNSTIM_VS_LPS_AND_ANTI_CD40_STIM_NIK_NFKB2_KO_DC_DN	GSE7219_UNSTIM_VS_LPS_AND_ANTI_CD40_STIM_NIK_NFKB2_KO_DC_DN	8/262	193/38040	6.26804e-05	0.00238139	0.00169145	ARHGAP39/BAIAP2/JUN/MFSD10/MXD1/SKIL/SURF4/TRAF4	8
291	GSE7348_LPS_VS_TOLERIZED_AND_LPS_STIM_MACROPHAGE_UP	GSE7348_LPS_VS_TOLERIZED_AND_LPS_STIM_MACROPHAGE_UP	8/262	193/38040	6.26804e-05	0.00238139	0.00169145	DNAJB4/EIF4G1/MICALL1/PANK3/PRKAG2/PTPRE/PUS7/UBE2G2	8
292	GSE9988_LOW_LPS_VS_VEHICLE_TREATED_MONOCYTE_UP	GSE9988_LOW_LPS_VS_VEHICLE_TREATED_MONOCYTE_UP	8/262	193/38040	6.26804e-05	0.00238139	0.00169145	ABL2/DNAJB4/EDN1/F3/JUN/PHLDA2/SDC4/USP12	8
293	MONNIER_POSTRADIATION_TUMOR_ESCAPE_DN	MONNIER_POSTRADIATION_TUMOR_ESCAPE_DN	11/262	373/38040	6.30736e-05	0.00238139	0.00169145	CDK10/COL6A3/DUSP6/FBLIM1/FBXL3/GSN/JUN/PRKAG2/RND3/SKIL/SMAD7	11
294	CAGTGTT_MIR141_MIR200A	CAGTGTT_MIR141_MIR200A	10/262	309/38040	6.31874e-05	0.00238139	0.00169145	ARHGEF18/DMWD/IGF2BP2/JUN/PAPPA/RTN4RL1/TFRC/WIPF1/ZCCHC3/ZEB2	10
295	GO_PROTEIN_POLYUBIQUITINATION	GO_PROTEIN_POLYUBIQUITINATION	10/262	309/38040	6.31874e-05	0.00238139	0.00169145	CDC34/FBXL3/FBXW5/MGRN1/RNF19B/TOPORS/TRIM36/UBE2D2/UBE2G2/ZNRF2	10
296	GO_POSITIVE_REGULATION_OF_LEUKOCYTE_DIFFERENTIATION	GO_POSITIVE_REGULATION_OF_LEUKOCYTE_DIFFERENTIATION	7/262	143/38040	6.3968e-05	0.00238139	0.00169145	ANXA1/CA2/FADD/IL34/JUN/LIF/PRKCZ	7
297	GSE37301_CD4_TCELL_VS_RAG2_KO_NK_CELL_DN	GSE37301_CD4_TCELL_VS_RAG2_KO_NK_CELL_DN	8/262	194/38040	6.49924e-05	0.00238139	0.00169145	ARHGAP23/EMP1/IGFBP7/ITPRIPL2/NEB/PLXNA1/RGCC/SPATA13	8
298	GSE9988_LPS_VS_CTRL_TREATED_MONOCYTE_UP	GSE9988_LPS_VS_CTRL_TREATED_MONOCYTE_UP	8/262	194/38040	6.49924e-05	0.00238139	0.00169145	BTG3/DNAJB4/EDN1/LAMA3/PHLDA2/RGCC/TFRC/USP12	8
299	VEGF_A_UP.V1_UP	VEGF_A_UP.V1_UP	8/262	194/38040	6.49924e-05	0.00238139	0.00169145	ECM1/KMT2D/LCAT/MYL9/OVOL1/SDC4/TP53I11/ZC3H7B	8
300	GSE20152_SPHK1_KO_VS_HTNFA_OVEREXPRESS_ANKLE_UP	GSE20152_SPHK1_KO_VS_HTNFA_OVEREXPRESS_ANKLE_UP	8/262	195/38040	6.73749e-05	0.00238139	0.00169145	ARHGAP17/BLZF1/DMWD/DUSP6/INPP5E/PANK3/PHLDA2/SH2B3	8
301	GSE2706_R848_VS_R848_AND_LPS_8H_STIM_DC_DN	GSE2706_R848_VS_R848_AND_LPS_8H_STIM_DC_DN	8/262	195/38040	6.73749e-05	0.00238139	0.00169145	ARF4/BTG3/FAP/JUN/PLS3/RAB11FIP1/SLC2A5/TAB2	8
302	GSE8515_CTRL_VS_IL1_4H_STIM_MAC_DN	GSE8515_CTRL_VS_IL1_4H_STIM_MAC_DN	8/262	195/38040	6.73749e-05	0.00238139	0.00169145	B4GALT5/BTG3/LIF/MARK1/MGP/PLXNA1/PPIF/SDC4	8
303	MYOD_Q6	MYOD_Q6	9/262	251/38040	6.74527e-05	0.00238139	0.00169145	ABL2/CHRNB1/FBLIM1/IKZF2/NEB/PHACTR3/PRKAG2/STK3/TAB2	9
304	BOYERINAS_ONCOFETAL_TARGETS_OF_LET7A1	BOYERINAS_ONCOFETAL_TARGETS_OF_LET7A1	3/262	12/38040	6.78679e-05	0.00238139	0.00169145	CDC34/IGF2BP2/SLC25A24	3
305	GSE17974_CTRL_VS_ACT_IL4_AND_ANTI_IL12_6H_CD4_TCELL_DN	GSE17974_CTRL_VS_ACT_IL4_AND_ANTI_IL12_6H_CD4_TCELL_DN	8/262	196/38040	6.98295e-05	0.00238139	0.00169145	FADD/GFOD1/LIF/NFE2L3/PEAK1/RAB11FIP1/SDC4/TXLNA	8
306	GSE17974_IL4_AND_ANTI_IL12_VS_UNTREATED_72H_ACT_CD4_TCELL_DN	GSE17974_IL4_AND_ANTI_IL12_VS_UNTREATED_72H_ACT_CD4_TCELL_DN	8/262	196/38040	6.98295e-05	0.00238139	0.00169145	ANXA2/NFE2L3/RDX/RGCC/SMAD7/WIPF1/ZC3H7B/ZG16B	8
307	GSE25088_WT_VS_STAT6_KO_MACROPHAGE_ROSIGLITAZONE_AND_IL4_STIM_DN	GSE25088_WT_VS_STAT6_KO_MACROPHAGE_ROSIGLITAZONE_AND_IL4_STIM_DN	8/262	196/38040	6.98295e-05	0.00238139	0.00169145	COL6A3/FAM124A/IGFBP7/MYL9/NCLN/PNMA1/PRKAG2/ZADH2	8
308	GSE2770_IL12_ACT_VS_ACT_CD4_TCELL_6H_UP	GSE2770_IL12_ACT_VS_ACT_CD4_TCELL_6H_UP	8/262	196/38040	6.98295e-05	0.00238139	0.00169145	DMWD/GSN/PTPRE/RGCC/SURF4/TES/UBE2G2/ZEB2	8
309	GSE42021_TREG_PLN_VS_CD24LO_TREG_THYMUS_UP	GSE42021_TREG_PLN_VS_CD24LO_TREG_THYMUS_UP	8/262	196/38040	6.98295e-05	0.00238139	0.00169145	ADAMTS6/DUSP6/IFRD2/INPP5E/NIPAL2/PEAK1/PLXNA3/SIRPA	8
310	GSE11057_PBMC_VS_MEM_CD4_TCELL_UP	GSE11057_PBMC_VS_MEM_CD4_TCELL_UP	8/262	197/38040	7.2358e-05	0.00238139	0.00169145	CA2/DUSP6/FGD4/IGFBP7/ITPRIPL2/MXD1/MYL9/ZEB2	8
311	GSE16266_CTRL_VS_LPS_STIM_MEF_UP	GSE16266_CTRL_VS_LPS_STIM_MEF_UP	8/262	197/38040	7.2358e-05	0.00238139	0.00169145	FHL3/FURIN/GNB4/ITPRIPL2/RELT/SKIL/SMAD7/TRIM36	8
312	ATF3_Q6	ATF3_Q6	9/262	254/38040	7.38675e-05	0.00238139	0.00169145	ATP6V0C/FLRT3/JUN/MXD1/PHACTR3/RAB25/SPEG/TRAF4/ZDHHC8	9
313	TGCACTT_MIR519C_MIR519B_MIR519A	TGCACTT_MIR519C_MIR519B_MIR519A	12/262	448/38040	7.38938e-05	0.00238139	0.00169145	ANKRD29/ARHGEF11/BTG3/DYRK1A/IKZF2/KMT2D/PTHLH/SMAD7/SNRK/TOPORS/ZNF236/ZNFX1	12
314	GO_FILOPODIUM	GO_FILOPODIUM	6/262	101/38040	7.39306e-05	0.00238139	0.00169145	BAIAP2/FAT1/FGD4/ITGB3/RDX/SPATA13	6
315	GSE12845_IGD_POS_BLOOD_VS_NAIVE_TONSIL_BCELL_DN	GSE12845_IGD_POS_BLOOD_VS_NAIVE_TONSIL_BCELL_DN	8/262	198/38040	7.4962e-05	0.00238139	0.00169145	B4GALT5/GSN/JUN/LRRK1/PPIF/RNF19B/SH2B3/ZBED2	8
316	GSE26495_NAIVE_VS_PD1HIGH_CD8_TCELL_DN	GSE26495_NAIVE_VS_PD1HIGH_CD8_TCELL_DN	8/262	198/38040	7.4962e-05	0.00238139	0.00169145	ANXA2/B4GALT5/C12orf75/GFOD1/KATNAL1/SH2B3/SMAD7/ZEB2	8
317	PHONG_TNF_TARGETS_UP	PHONG_TNF_TARGETS_UP	5/262	63/38040	7.56793e-05	0.00238139	0.00169145	BTG3/JUN/LIF/MCL1/SDC4	5
318	GO_RESPONSE_TO_TRANSFORMING_GROWTH_FACTOR_BETA	GO_RESPONSE_TO_TRANSFORMING_GROWTH_FACTOR_BETA	9/262	255/38040	7.61166e-05	0.00238139	0.00169145	ARHGEF18/EDN1/FNDC4/FURIN/JUN/POSTN/PRKCZ/SKIL/SMAD7	9
319	GSE17721_CTRL_VS_PAM3CSK4_1H_BMDC_DN	GSE17721_CTRL_VS_PAM3CSK4_1H_BMDC_DN	8/262	199/38040	7.76433e-05	0.00238139	0.00169145	F3/IFRD2/KLC3/NIPAL2/RND3/SPATA13/ZEB2/ZNF354A	8
320	GSE17721_CTRL_VS_PAM3CSK4_2H_BMDC_DN	GSE17721_CTRL_VS_PAM3CSK4_2H_BMDC_DN	8/262	199/38040	7.76433e-05	0.00238139	0.00169145	EDN1/GLIS1/IGFBP3/LIF/PROM2/RNF11/RNF19B/ZADH2	8
321	GSE19941_UNSTIM_VS_LPS_AND_IL10_STIM_IL10_KO_MACROPHAGE_UP	GSE19941_UNSTIM_VS_LPS_AND_IL10_STIM_IL10_KO_MACROPHAGE_UP	8/262	199/38040	7.76433e-05	0.00238139	0.00169145	AMZ1/DNAJB4/JUN/MYL9/NAV3/SAA1/UXS1/ZADH2	8
322	GSE21360_PRIMARY_VS_TERTIARY_MEMORY_CD8_TCELL_DN	GSE21360_PRIMARY_VS_TERTIARY_MEMORY_CD8_TCELL_DN	8/262	199/38040	7.76433e-05	0.00238139	0.00169145	ARHGEF11/B4GALT5/BLZF1/F3/JUN/MCL1/RNF19B/SDC4	8
323	GSE32986_CURDLAN_LOWDOSE_VS_GMCSF_AND_CURDLAN_LOWDOSE_STIM_DC_DN	GSE32986_CURDLAN_LOWDOSE_VS_GMCSF_AND_CURDLAN_LOWDOSE_STIM_DC_DN	8/262	199/38040	7.76433e-05	0.00238139	0.00169145	BTG3/CA2/DUSP6/EMP1/F3/GNB4/IFRD2/RGCC	8
324	GSE32986_UNSTIM_VS_GMCSF_AND_CURDLAN_LOWDOSE_STIM_DC_UP	GSE32986_UNSTIM_VS_GMCSF_AND_CURDLAN_LOWDOSE_STIM_DC_UP	8/262	199/38040	7.76433e-05	0.00238139	0.00169145	BRI3BP/BTBD3/BTG3/FAM3C/GNB4/NFE2L3/SRPK1/SURF4	8
325	GSE360_T_GONDII_VS_M_TUBERCULOSIS_DC_DN	GSE360_T_GONDII_VS_M_TUBERCULOSIS_DC_DN	8/262	199/38040	7.76433e-05	0.00238139	0.00169145	ALOX5AP/B4GALT5/DUSP6/EMP1/F3/GJC1/LCAT/RSC1A1	8
326	GSE46606_DAY1_VS_DAY3_CD40L_IL2_IL5_STIMULATED_IRF4_KO_BCELL_DN	GSE46606_DAY1_VS_DAY3_CD40L_IL2_IL5_STIMULATED_IRF4_KO_BCELL_DN	8/262	199/38040	7.76433e-05	0.00238139	0.00169145	DEXI/GNB4/HOOK3/LAMA3/MXD1/STK3/TES/TRAF4	8
327	GSE6674_ANTI_IGM_VS_CPG_STIM_BCELL_DN	GSE6674_ANTI_IGM_VS_CPG_STIM_BCELL_DN	8/262	199/38040	7.76433e-05	0.00238139	0.00169145	BDP1/BTG3/GEMIN4/IFRD2/LIF/PANK3/PUS7/RNF19B	8
328	NERF_Q2	NERF_Q2	9/262	256/38040	7.8423e-05	0.00238139	0.00169145	FBLIM1/FURIN/LLGL2/NCLN/NIPAL2/SLITRK6/SPEG/TFRC/TOPORS	9
329	ONDER_CDH1_TARGETS_2_UP	ONDER_CDH1_TARGETS_2_UP	9/262	256/38040	7.8423e-05	0.00238139	0.00169145	COL6A3/DGKI/DNAJB4/IGFBP3/IGFBP7/MYL9/POSTN/SLC7A2/WIPF1	9
330	CHARAFE_BREAST_CANCER_LUMINAL_VS_MESENCHYMAL_UP	CHARAFE_BREAST_CANCER_LUMINAL_VS_MESENCHYMAL_UP	12/262	451/38040	7.86977e-05	0.00238139	0.00169145	LLGL2/MYO5B/NR2F6/OVOL1/PLXNA3/PROM2/PRRG4/RAB25/SYNGR2/TADA2B/TRAF4/ZG16B	12
331	GO_NEGATIVE_REGULATION_OF_PHOSPHORYLATION	GO_NEGATIVE_REGULATION_OF_PHOSPHORYLATION	12/262	451/38040	7.86977e-05	0.00238139	0.00169145	ANGPT1/DUSP6/EIF4G1/IGFBP3/JUN/LIF/LRRK1/PPIF/PRKAG2/PRKCZ/SIRPA/SMAD7	12
332	GSE13522_CTRL_VS_T_CRUZI_Y_STRAIN_INF_SKIN_129_MOUSE_DN	GSE13522_CTRL_VS_T_CRUZI_Y_STRAIN_INF_SKIN_129_MOUSE_DN	8/262	200/38040	8.04037e-05	0.00238139	0.00169145	ADAMTS6/ANKRD29/ARHGEF11/PEAK1/PRKAG2/SKIL/TAB2/ZNF354A	8
333	GSE13522_CTRL_VS_T_CRUZI_Y_STRAIN_INF_SKIN_IFNAR_KO_UP	GSE13522_CTRL_VS_T_CRUZI_Y_STRAIN_INF_SKIN_IFNAR_KO_UP	8/262	200/38040	8.04037e-05	0.00238139	0.00169145	ALOX5AP/AMZ1/DYRK2/GPATCH4/ITGB3/RGCC/RTN4RL1/ZADH2	8
334	GSE14769_UNSTIM_VS_40MIN_LPS_BMDM_DN	GSE14769_UNSTIM_VS_40MIN_LPS_BMDM_DN	8/262	200/38040	8.04037e-05	0.00238139	0.00169145	BLZF1/DNAJB4/JUN/MCL1/RND3/RNF19B/SDC4/SKIL	8
335	GSE15330_HSC_VS_GRANULOCYTE_MONOCYTE_PROGENITOR_IKAROS_KO_UP	GSE15330_HSC_VS_GRANULOCYTE_MONOCYTE_PROGENITOR_IKAROS_KO_UP	8/262	200/38040	8.04037e-05	0.00238139	0.00169145	ARHGAP39/FURIN/POSTN/RGCC/SKIL/SLK/TFRC/ZNFX1	8
336	GSE15733_BM_VS_SPLEEN_MEMORY_CD4_TCELL_UP	GSE15733_BM_VS_SPLEEN_MEMORY_CD4_TCELL_UP	8/262	200/38040	8.04037e-05	0.00238139	0.00169145	ALOX5AP/ANXA1/CA2/DUSP6/FGFRL1/MXD1/PEAK1/SCEL	8
337	GSE15735_2H_VS_12H_HDAC_INHIBITOR_TREATED_CD4_TCELL_DN	GSE15735_2H_VS_12H_HDAC_INHIBITOR_TREATED_CD4_TCELL_DN	8/262	200/38040	8.04037e-05	0.00238139	0.00169145	BACH1/GSN/RAB11FIP1/SURF4/TRIM36/USP12/UXS1/ZNFX1	8
338	GSE15930_NAIVE_VS_24H_IN_VITRO_STIM_INFAB_CD8_TCELL_UP	GSE15930_NAIVE_VS_24H_IN_VITRO_STIM_INFAB_CD8_TCELL_UP	8/262	200/38040	8.04037e-05	0.00238139	0.00169145	CA2/DLGAP4/DNAJB4/F3/IKZF2/NCOA3/SURF4/ULK2	8
339	GSE15930_STIM_VS_STIM_AND_TRICHOSTATINA_48H_CD8_T_CELL_UP	GSE15930_STIM_VS_STIM_AND_TRICHOSTATINA_48H_CD8_T_CELL_UP	8/262	200/38040	8.04037e-05	0.00238139	0.00169145	ANXA2/EMP1/FURIN/GSN/JUN/PLS3/SLK/TACSTD2	8
340	GSE16385_MONOCYTE_VS_12H_IL4_TREATED_MACROPHAGE_DN	GSE16385_MONOCYTE_VS_12H_IL4_TREATED_MACROPHAGE_DN	8/262	200/38040	8.04037e-05	0.00238139	0.00169145	ACAP1/CHRNB1/LRP10/NCLN/POLRMT/PPP1R12C/RNF19B/UBE2D2	8
341	GSE16450_IMMATURE_VS_MATURE_NEURON_CELL_LINE_12H_IFNA_STIM_UP	GSE16450_IMMATURE_VS_MATURE_NEURON_CELL_LINE_12H_IFNA_STIM_UP	8/262	200/38040	8.04037e-05	0.00238139	0.00169145	ACAP1/ANXA2/ARHGEF18/ECM1/PTPRE/SDC4/TP53I11/ULK2	8
342	GSE17186_BLOOD_VS_CORD_BLOOD_NAIVE_BCELL_DN	GSE17186_BLOOD_VS_CORD_BLOOD_NAIVE_BCELL_DN	8/262	200/38040	8.04037e-05	0.00238139	0.00169145	ADAMTS6/C16orf74/DYRK2/GPATCH4/PUS7/SPATA13/TPST2/TRMT1	8
343	GSE17186_MEMORY_VS_NAIVE_BCELL_DN	GSE17186_MEMORY_VS_NAIVE_BCELL_DN	8/262	200/38040	8.04037e-05	0.00238139	0.00169145	ATP6V0C/BACH1/DLGAP4/ITM2B/KRT80/SLC25A24/TRIM36/UXS1	8
344	GSE17721_0.5H_VS_12H_CPG_BMDC_UP	GSE17721_0.5H_VS_12H_CPG_BMDC_UP	8/262	200/38040	8.04037e-05	0.00238139	0.00169145	ABHD17A/APRT/BACH1/GNB4/GSN/MYL12B/RGCC/SPEG	8
345	GSE17721_CPG_VS_GARDIQUIMOD_0.5H_BMDC_DN	GSE17721_CPG_VS_GARDIQUIMOD_0.5H_BMDC_DN	8/262	200/38040	8.04037e-05	0.00238139	0.00169145	ARHGEF18/BACH1/EPB41L1/GPATCH4/MYL12B/NCOA5/NFATC2IP/UXS1	8
346	GSE17721_CPG_VS_GARDIQUIMOD_4H_BMDC_DN	GSE17721_CPG_VS_GARDIQUIMOD_4H_BMDC_DN	8/262	200/38040	8.04037e-05	0.00238139	0.00169145	CDC34/CMTM3/LRRK1/MRAS/SLC7A2/SPATA13/TES/ULK2	8
347	GSE17721_CTRL_VS_LPS_2H_BMDC_DN	GSE17721_CTRL_VS_LPS_2H_BMDC_DN	8/262	200/38040	8.04037e-05	0.00238139	0.00169145	ARHGAP17/BTG3/ITGB3/LIF/MYO5B/POSTN/PPIF/PTPRE	8
348	GSE17721_CTRL_VS_POLYIC_12H_BMDC_DN	GSE17721_CTRL_VS_POLYIC_12H_BMDC_DN	8/262	200/38040	8.04037e-05	0.00238139	0.00169145	ANGPT1/ARF4/DYRK1A/EMP1/RHPN2/SLC2A5/TAB2/ZNFX1	8
349	GSE1925_CTRL_VS_IFNG_PRIMED_MACROPHAGE_UP	GSE1925_CTRL_VS_IFNG_PRIMED_MACROPHAGE_UP	8/262	200/38040	8.04037e-05	0.00238139	0.00169145	ANXA2/AP1M1/CDR2L/PPIF/SDC4/SRPK1/SURF4/SYNGR2	8
350	GSE19512_NAUTRAL_VS_INDUCED_TREG_DN	GSE19512_NAUTRAL_VS_INDUCED_TREG_DN	8/262	200/38040	8.04037e-05	0.00238139	0.00169145	CHRNB1/F3/GSN/LAMA3/PTPRE/RND3/SAA1/SLC25A24	8
351	GSE19923_E2A_KO_VS_E2A_AND_HEB_KO_DP_THYMOCYTE_DN	GSE19923_E2A_KO_VS_E2A_AND_HEB_KO_DP_THYMOCYTE_DN	8/262	200/38040	8.04037e-05	0.00238139	0.00169145	ANXA1/ANXA2/BOP1/DUSP6/EMP1/FURIN/GSN/SCEL	8
352	GSE19923_HEB_KO_VS_HEB_AND_E2A_KO_DP_THYMOCYTE_DN	GSE19923_HEB_KO_VS_HEB_AND_E2A_KO_DP_THYMOCYTE_DN	8/262	200/38040	8.04037e-05	0.00238139	0.00169145	BTG3/CMTM3/DUSP6/FURIN/IKZF2/NCOA3/TES/TRAF4	8
353	GSE20198_UNTREATED_VS_IL12_IL18_TREATED_ACT_CD4_TCELL_UP	GSE20198_UNTREATED_VS_IL12_IL18_TREATED_ACT_CD4_TCELL_UP	8/262	200/38040	8.04037e-05	0.00238139	0.00169145	C12orf75/GNA11/IL34/LRP10/PRRG4/RAB11FIP1/RTN4RL1/ULK2	8
354	GSE20366_TREG_VS_NAIVE_CD4_TCELL_UP	GSE20366_TREG_VS_NAIVE_CD4_TCELL_UP	8/262	200/38040	8.04037e-05	0.00238139	0.00169145	ECM1/FAM3C/KLC3/NCOA3/NEB/PEAK1/SDC4/TFRC	8
355	GSE20715_0H_VS_24H_OZONE_TLR4_KO_LUNG_DN	GSE20715_0H_VS_24H_OZONE_TLR4_KO_LUNG_DN	8/262	200/38040	8.04037e-05	0.00238139	0.00169145	ANGPT1/DUSP6/DYRK1A/EDN1/F3/SAA1/SNRK/UBE2G2	8
356	GSE21033_CTRL_VS_POLYIC_STIM_DC_6H_UP	GSE21033_CTRL_VS_POLYIC_STIM_DC_6H_UP	8/262	200/38040	8.04037e-05	0.00238139	0.00169145	BACH1/BTG3/DYRK2/FAM3C/MXD1/RNF19B/SIRPA/TOPORS	8
357	GSE2128_C57BL6_VS_NOD_THYMOCYTE_MIMETOPE_NEGATIVE_SELECTION_UP	GSE2128_C57BL6_VS_NOD_THYMOCYTE_MIMETOPE_NEGATIVE_SELECTION_UP	8/262	200/38040	8.04037e-05	0.00238139	0.00169145	ARHGAP23/IGFBP3/IKZF2/KRT80/POLRMT/POSTN/RABL2A/SCEL	8
358	GSE22103_UNSTIM_VS_GMCSF_AND_IFNG_STIM_NEUTROPHIL_UP	GSE22103_UNSTIM_VS_GMCSF_AND_IFNG_STIM_NEUTROPHIL_UP	8/262	200/38040	8.04037e-05	0.00238139	0.00169145	DEXI/DUSP6/HOOK3/ITPRIPL2/SNRK/SPATA13/TTPAL/TXLNA	8
359	GSE22443_NAIVE_VS_ACT_AND_IL2_TREATED_CD8_TCELL_UP	GSE22443_NAIVE_VS_ACT_AND_IL2_TREATED_CD8_TCELL_UP	8/262	200/38040	8.04037e-05	0.00238139	0.00169145	ALOX12B/APOD/BTBD3/DNAJB4/EMP1/GNB4/RNF19B/SCEL	8
360	GSE22601_CD4_SINGLE_POSITIVE_VS_CD8_SINGLE_POSITIVE_THYMOCYTE_DN	GSE22601_CD4_SINGLE_POSITIVE_VS_CD8_SINGLE_POSITIVE_THYMOCYTE_DN	8/262	200/38040	8.04037e-05	0.00238139	0.00169145	BACH1/ITGB3/NCLN/PTPRE/SMAD7/SNRK/TAB2/USP12	8
361	GSE22601_DOUBLE_NEGATIVE_VS_CD4_SINGLE_POSITIVE_THYMOCYTE_UP	GSE22601_DOUBLE_NEGATIVE_VS_CD4_SINGLE_POSITIVE_THYMOCYTE_UP	8/262	200/38040	8.04037e-05	0.00238139	0.00169145	ANXA1/FAM3C/MRPS6/RAB11FIP1/RNF11/SRPK1/TES/ZADH2	8
362	GSE2405_0H_VS_3H_A_PHAGOCYTOPHILUM_STIM_NEUTROPHIL_UP	GSE2405_0H_VS_3H_A_PHAGOCYTOPHILUM_STIM_NEUTROPHIL_UP	8/262	200/38040	8.04037e-05	0.00238139	0.00169145	ALOX5AP/COL6A3/GNB4/IGFBP3/IGFBP7/PLS3/RNF19B/SYNGR2	8
363	GSE2405_HEAT_KILLED_LYSATE_VS_LIVE_A_PHAGOCYTOPHILUM_STIM_NEUTROPHIL_24H_UP	GSE2405_HEAT_KILLED_LYSATE_VS_LIVE_A_PHAGOCYTOPHILUM_STIM_NEUTROPHIL_24H_UP	8/262	200/38040	8.04037e-05	0.00238139	0.00169145	ANXA1/ANXA2/GNB4/IGFBP3/LRRK1/MGP/RNF19B/SYNGR2	8
364	GSE24142_DN2_VS_DN3_THYMOCYTE_UP	GSE24142_DN2_VS_DN3_THYMOCYTE_UP	8/262	200/38040	8.04037e-05	0.00238139	0.00169145	ALOX5AP/ANXA1/DUSP6/LIF/LRRK1/NR2F6/PTPRE/SLC25A24	8
365	GSE24142_EARLY_THYMIC_PROGENITOR_VS_DN2_THYMOCYTE_UP	GSE24142_EARLY_THYMIC_PROGENITOR_VS_DN2_THYMOCYTE_UP	8/262	200/38040	8.04037e-05	0.00238139	0.00169145	ANXA1/CA2/DUSP6/GGT5/LRRK1/PTPRE/SIRPA/SMAD7	8
366	GSE24634_TEFF_VS_TCONV_DAY7_IN_CULTURE_DN	GSE24634_TEFF_VS_TCONV_DAY7_IN_CULTURE_DN	8/262	200/38040	8.04037e-05	0.00238139	0.00169145	ARHGAP17/BACH1/F3/GSN/LAMA1/PTPRE/RGCC/SIRPA	8
367	GSE2585_CTEC_VS_MTEC_THYMUS_DN	GSE2585_CTEC_VS_MTEC_THYMUS_DN	8/262	200/38040	8.04037e-05	0.00238139	0.00169145	BTG3/CA2/F3/GFOD1/LIF/RNF19B/SAA1/SLC7A2	8
368	GSE26343_WT_VS_NFAT5_KO_MACROPHAGE_LPS_STIM_UP	GSE26343_WT_VS_NFAT5_KO_MACROPHAGE_LPS_STIM_UP	8/262	200/38040	8.04037e-05	0.00238139	0.00169145	ALOX5AP/AMZ1/ARHGEF18/DMWD/FGD4/PTPRF/RND3/ZDHHC8	8
369	GSE26351_UNSTIM_VS_WNT_PATHWAY_STIM_HEMATOPOIETIC_PROGENITORS_UP	GSE26351_UNSTIM_VS_WNT_PATHWAY_STIM_HEMATOPOIETIC_PROGENITORS_UP	8/262	200/38040	8.04037e-05	0.00238139	0.00169145	DEXI/DPP7/MIER2/NCOA5/PEAK1/POLRMT/SMAD7/ULK2	8
370	GSE27786_CD8_TCELL_VS_NKTCELL_DN	GSE27786_CD8_TCELL_VS_NKTCELL_DN	8/262	200/38040	8.04037e-05	0.00238139	0.00169145	AGPAT2/FGFRL1/ITPRIPL2/LRP10/MTMR12/NR2F6/TAB2/UBE2G2	8
371	GSE28737_WT_VS_BCL6_KO_FOLLICULAR_BCELL_DN	GSE28737_WT_VS_BCL6_KO_FOLLICULAR_BCELL_DN	8/262	200/38040	8.04037e-05	0.00238139	0.00169145	ACAP1/DNAJB4/GSN/KRT80/LRRK1/RELT/SPATA13/TRIM36	8
372	GSE31082_DN_VS_CD8_SP_THYMOCYTE_DN	GSE31082_DN_VS_CD8_SP_THYMOCYTE_DN	8/262	200/38040	8.04037e-05	0.00238139	0.00169145	ARHGEF11/GSN/KMT2D/MXD1/RTN4RL1/SKIL/TPST2/WIPF1	8
373	GSE32986_CURDLAN_HIGHDOSE_VS_GMCSF_AND_CURDLAN_HIGHDOSE_STIM_DC_DN	GSE32986_CURDLAN_HIGHDOSE_VS_GMCSF_AND_CURDLAN_HIGHDOSE_STIM_DC_DN	8/262	200/38040	8.04037e-05	0.00238139	0.00169145	BRI3BP/DYRK2/FNDC4/RNF19B/SDC4/SKIL/SPATA13/ZC3H7B	8
374	GSE33162_HDAC3_KO_VS_HDAC3_KO_MACROPHAGE_DN	GSE33162_HDAC3_KO_VS_HDAC3_KO_MACROPHAGE_DN	8/262	200/38040	8.04037e-05	0.00238139	0.00169145	ANXA1/ANXA2/MYL9/RHPN2/TAB2/TACSTD2/ZADH2/ZEB2	8
375	GSE339_EX_VIVO_VS_IN_CULTURE_CD8POS_DC_DN	GSE339_EX_VIVO_VS_IN_CULTURE_CD8POS_DC_DN	8/262	200/38040	8.04037e-05	0.00238139	0.00169145	ARF4/ATP6V0C/BAIAP2/GJC1/RNF19B/TACSTD2/ULK2/ZNFX1	8
376	GSE35825_UNTREATED_VS_IFNG_STIM_MACROPHAGE_UP	GSE35825_UNTREATED_VS_IFNG_STIM_MACROPHAGE_UP	8/262	200/38040	8.04037e-05	0.00238139	0.00169145	B4GALT5/DYRK2/MTMR12/RASSF8/RNF19B/SAA1/SLC7A2/ZNFX1	8
377	GSE36527_CD69_NEG_VS_POS_TREG_CD62L_LOS_KLRG1_NEG_DN	GSE36527_CD69_NEG_VS_POS_TREG_CD62L_LOS_KLRG1_NEG_DN	8/262	200/38040	8.04037e-05	0.00238139	0.00169145	CDC34/FAM207A/FBXL3/GNA11/IFRD2/LLGL2/RHOT2/TRAF4	8
378	GSE369_PRE_VS_POST_IL6_INJECTION_IFNG_KO_LIVER_DN	GSE369_PRE_VS_POST_IL6_INJECTION_IFNG_KO_LIVER_DN	8/262	200/38040	8.04037e-05	0.00238139	0.00169145	BACH1/BTG3/DNAJB4/DYRK1A/ITGB3/NR2F6/TPST2/TRIM65	8
379	GSE37301_MULTIPOTENT_PROGENITOR_VS_COMMON_LYMPHOID_PROGENITOR_DN	GSE37301_MULTIPOTENT_PROGENITOR_VS_COMMON_LYMPHOID_PROGENITOR_DN	8/262	200/38040	8.04037e-05	0.00238139	0.00169145	DLGAP4/DYRK1A/EIF4G1/FADD/FBXW5/NR2F6/TAB2/TPST2	8
380	GSE37301_MULTIPOTENT_PROGENITOR_VS_GRAN_MONO_PROGENITOR_DN	GSE37301_MULTIPOTENT_PROGENITOR_VS_GRAN_MONO_PROGENITOR_DN	8/262	200/38040	8.04037e-05	0.00238139	0.00169145	ITGB3/JUN/MARK1/MYO5B/RGCC/RNF19B/TAB2/ZNFX1	8
381	GSE3920_UNTREATED_VS_IFNA_TREATED_FIBROBLAST_DN	GSE3920_UNTREATED_VS_IFNA_TREATED_FIBROBLAST_DN	8/262	200/38040	8.04037e-05	0.00238139	0.00169145	BRI3BP/IFRD2/IGF2BP2/KMT2D/LIF/RNF19B/UXS1/ZCCHC3	8
382	GSE3982_MEMORY_CD4_TCELL_VS_TH2_DN	GSE3982_MEMORY_CD4_TCELL_VS_TH2_DN	8/262	200/38040	8.04037e-05	0.00238139	0.00169145	CA2/DUSP6/EMP1/LIF/PPIF/RAB11FIP1/SDC4/STK3	8
383	GSE40277_EOS_AND_LEF1_TRANSDUCED_VS_GATA1_AND_SATB1_TRANSDUCED_CD4_TCELL_DN	GSE40277_EOS_AND_LEF1_TRANSDUCED_VS_GATA1_AND_SATB1_TRANSDUCED_CD4_TCELL_DN	8/262	200/38040	8.04037e-05	0.00238139	0.00169145	ALOX5AP/AMZ1/ARHGAP39/B4GALT5/CA2/GGT5/GPATCH4/ITGB3	8
384	GSE41867_DAY15_EFFECTOR_VS_DAY30_EXHAUSTED_CD8_TCELL_LCMV_CLONE13_UP	GSE41867_DAY15_EFFECTOR_VS_DAY30_EXHAUSTED_CD8_TCELL_LCMV_CLONE13_UP	8/262	200/38040	8.04037e-05	0.00238139	0.00169145	ANXA1/CA2/IKZF2/ITM2B/NFATC2IP/SAA1/SPATA13/ZNFX1	8
385	GSE41867_LCMV_ARMSTRONG_VS_CLONE13_DAY6_EFFECTOR_CD8_TCELL_UP	GSE41867_LCMV_ARMSTRONG_VS_CLONE13_DAY6_EFFECTOR_CD8_TCELL_UP	8/262	200/38040	8.04037e-05	0.00238139	0.00169145	CDK10/CLUH/EIF4G1/FADD/FBLIM1/IFRD2/MRPS6/TFRC	8
386	GSE41867_NAIVE_VS_DAY8_LCMV_EFFECTOR_CD8_TCELL_DN	GSE41867_NAIVE_VS_DAY8_LCMV_EFFECTOR_CD8_TCELL_DN	8/262	200/38040	8.04037e-05	0.00238139	0.00169145	ARHGEF18/DLGAP4/DYRK1A/INPP5E/MYL12B/NCOA3/SLK/SPATA13	8
387	GSE42088_UNINF_VS_LEISHMANIA_INF_DC_24H_UP	GSE42088_UNINF_VS_LEISHMANIA_INF_DC_24H_UP	8/262	200/38040	8.04037e-05	0.00238139	0.00169145	ACAP1/BAIAP2/ITM2B/MTMR12/MXD1/NCOA3/RAB11FIP1/SNRK	8
388	GSE43955_1H_VS_20H_ACT_CD4_TCELL_WITH_TGFB_IL6_DN	GSE43955_1H_VS_20H_ACT_CD4_TCELL_WITH_TGFB_IL6_DN	8/262	200/38040	8.04037e-05	0.00238139	0.00169145	ECM1/FEM1A/IKZF2/ITM2B/MARK1/MGP/PLS3/RNF19B	8
389	GSE46606_DAY1_VS_DAY3_CD40L_IL2_IL5_STIMULATED_IRF4HIGH_BCELL_DN	GSE46606_DAY1_VS_DAY3_CD40L_IL2_IL5_STIMULATED_IRF4HIGH_BCELL_DN	8/262	200/38040	8.04037e-05	0.00238139	0.00169145	ANGPT1/BLZF1/FAM3C/IKZF2/PPIF/PRRG4/USP12/ZNFX1	8
390	GSE46606_IRF4HIGH_VS_IRF4MID_CD40L_IL2_IL5_DAY3_STIMULATED_BCELL_UP	GSE46606_IRF4HIGH_VS_IRF4MID_CD40L_IL2_IL5_DAY3_STIMULATED_BCELL_UP	8/262	200/38040	8.04037e-05	0.00238139	0.00169145	DUSP6/GEMIN4/INPP5E/ITGB3/PPP1R12C/PTPRE/SLK/WDR5	8
391	GSE46606_UNSTIM_VS_CD40L_IL2_IL5_1DAY_STIMULATED_IRF4HIGH_SORTED_BCELL_DN	GSE46606_UNSTIM_VS_CD40L_IL2_IL5_1DAY_STIMULATED_IRF4HIGH_SORTED_BCELL_DN	8/262	200/38040	8.04037e-05	0.00238139	0.00169145	BACH1/DNAJB4/JUN/KMT2D/LIF/MCL1/PPIF/TRIM35	8
392	GSE4748_CTRL_VS_LPS_AND_CYANOBACTERIUM_LPSLIKE_STIM_DC_3H_UP	GSE4748_CTRL_VS_LPS_AND_CYANOBACTERIUM_LPSLIKE_STIM_DC_3H_UP	8/262	200/38040	8.04037e-05	0.00238139	0.00169145	ANXA1/DNAJB4/PEAK1/RASSF8/RGCC/SAA1/TES/ZADH2	8
393	GSE5142_CTRL_VS_HTERT_TRANSDUCED_CD8_TCELL_EARLY_PASSAGE_CLONE_UP	GSE5142_CTRL_VS_HTERT_TRANSDUCED_CD8_TCELL_EARLY_PASSAGE_CLONE_UP	8/262	200/38040	8.04037e-05	0.00238139	0.00169145	ADAMTS6/ANKRD29/IKZF2/NCOA3/PEAK1/SLK/STK3/ZC3H7B	8
394	GSE557_WT_VS_CIITA_KO_DC_UP	GSE557_WT_VS_CIITA_KO_DC_UP	8/262	200/38040	8.04037e-05	0.00238139	0.00169145	ABHD17A/ACAP1/ITM2B/LCAT/NEB/RABL2A/SCEL/TRMT1	8
395	GSE6875_WT_VS_FOXP3_KO_TREG_UP	GSE6875_WT_VS_FOXP3_KO_TREG_UP	8/262	200/38040	8.04037e-05	0.00238139	0.00169145	ADAMTS6/ARF4/ARHGEF18/BAIAP2/ITGB3/NCOA3/PTPRF/SLC25A24	8
396	GSE7460_CTRL_VS_FOXP3_OVEREXPR_TCONV_1_DN	GSE7460_CTRL_VS_FOXP3_OVEREXPR_TCONV_1_DN	8/262	200/38040	8.04037e-05	0.00238139	0.00169145	ADAMTS6/C16orf74/LIF/MICALL1/MXD1/PEAK1/SDC4/TP53I11	8
397	GSE7460_CTRL_VS_TGFB_TREATED_ACT_FOXP3_MUT_TCONV_DN	GSE7460_CTRL_VS_TGFB_TREATED_ACT_FOXP3_MUT_TCONV_DN	8/262	200/38040	8.04037e-05	0.00238139	0.00169145	DEXI/FAM3C/FHL3/MB21D2/PRKCZ/SKIL/ZDHHC8/ZNF354A	8
398	GSE7460_TCONV_VS_TREG_THYMUS_UP	GSE7460_TCONV_VS_TREG_THYMUS_UP	8/262	200/38040	8.04037e-05	0.00238139	0.00169145	ACAP1/ARHGEF11/DUSP6/DYRK2/FBLIM1/ITGB3/RHOT2/USP12	8
399	GSE9601_NFKB_INHIBITOR_VS_PI3K_INHIBITOR_TREATED_HCMV_INF_MONOCYTE_DN	GSE9601_NFKB_INHIBITOR_VS_PI3K_INHIBITOR_TREATED_HCMV_INF_MONOCYTE_DN	8/262	200/38040	8.04037e-05	0.00238139	0.00169145	APOD/EDN1/EMP1/FURIN/LIF/SAA1/SDC4/ZNFX1	8
400	GSE9650_NAIVE_VS_EXHAUSTED_CD8_TCELL_UP	GSE9650_NAIVE_VS_EXHAUSTED_CD8_TCELL_UP	8/262	200/38040	8.04037e-05	0.00238139	0.00169145	ATP6V0C/FBXL3/GGT5/GSN/IFRD2/NCOA5/PPIF/SRPK1	8
401	GSE9878_CTRL_VS_EBF_TRANSDUCED_PAX5_KO_PRO_BCELL_UP	GSE9878_CTRL_VS_EBF_TRANSDUCED_PAX5_KO_PRO_BCELL_UP	8/262	200/38040	8.04037e-05	0.00238139	0.00169145	ANXA2/CA2/GPR75/IFRD2/MXD1/SLC25A24/SMAD7/TTLL3	8
402	HALLMARK_HYPOXIA	HALLMARK_HYPOXIA	8/262	200/38040	8.04037e-05	0.00238139	0.00169145	ANXA2/F3/IGFBP3/JUN/SDC4/SLC2A5/TES/TPST2	8
403	HALLMARK_KRAS_SIGNALING_UP	HALLMARK_KRAS_SIGNALING_UP	8/262	200/38040	8.04037e-05	0.00238139	0.00169145	APOD/BTBD3/CA2/DUSP6/EMP1/IGFBP3/LIF/USP12	8
404	TAL1ALPHAE47_01	TAL1ALPHAE47_01	9/262	257/38040	8.07879e-05	0.00238684	0.00169532	FAP/FHL3/IKZF2/MARK1/NAV3/PHACTR3/PNMA1/STK3/ZADH2	9
405	REACTOME_SEMAPHORIN_INTERACTIONS	REACTOME_SEMAPHORIN_INTERACTIONS	5/262	64/38040	8.16344e-05	0.0024059	0.00170886	ARHGEF11/MYL12B/MYL9/PLXNA1/PLXNA3	5
406	PDGF_ERK_DN.V1_DN	PDGF_ERK_DN.V1_DN	7/262	149/38040	8.28696e-05	0.00243437	0.00172908	APC2/CDR2L/DUSP6/DYRK2/FADD/JUN/SMAD7	7
407	DURCHDEWALD_SKIN_CARCINOGENESIS_DN	DURCHDEWALD_SKIN_CARCINOGENESIS_DN	9/262	258/38040	8.32124e-05	0.00243437	0.00172908	FBLIM1/FLRT3/LAMA3/MXD1/MYO5B/PEAK1/RAB11FIP1/SMAD7/STK3	9
408	JAEGER_METASTASIS_DN	JAEGER_METASTASIS_DN	9/262	258/38040	8.32124e-05	0.00243437	0.00172908	CA2/CST6/LAMA3/RAB25/SCEL/SPRR1A/TACSTD2/ZBED2/ZNF185	9
409	GO_MYELOID_LEUKOCYTE_DIFFERENTIATION	GO_MYELOID_LEUKOCYTE_DIFFERENTIATION	8/262	202/38040	8.61692e-05	0.00251471	0.00178615	ANXA2/CA2/FADD/IL34/JUN/LIF/LRRK1/TFRC	8
410	PODAR_RESPONSE_TO_ADAPHOSTIN_UP	PODAR_RESPONSE_TO_ADAPHOSTIN_UP	7/262	150/38040	8.64218e-05	0.00251593	0.00178701	ANXA1/BACH1/DNAJB4/IGFBP3/JUN/RND3/TES	7
411	SCHWAB_TARGETS_OF_BMYB_POLYMORPHIC_VARIANTS_UP	SCHWAB_TARGETS_OF_BMYB_POLYMORPHIC_VARIANTS_UP	3/262	13/38040	8.7779e-05	0.0025478	0.00180965	CUL4B/CUX2/RHOT2	3
412	BOYLAN_MULTIPLE_MYELOMA_PCA3_DN	BOYLAN_MULTIPLE_MYELOMA_PCA3_DN	5/262	65/38040	8.79436e-05	0.0025478	0.00180965	GSN/MYL9/RDX/STK3/ZBED4	5
413	AP1_Q6	AP1_Q6	9/262	260/38040	8.82451e-05	0.00255035	0.00181146	ECM1/FAP/FHL3/LAMA3/MARK1/PAPPA/PHLDA2/SCEL/ZNFX1	9
414	GO_ACTIN_FILAMENT_BUNDLE	GO_ACTIN_FILAMENT_BUNDLE	5/262	66/38040	9.4621e-05	0.00271489	0.00192833	FBLIM1/FHL3/MYL9/PLS3/PRKCZ	5
415	GOTZMANN_EPITHELIAL_TO_MESENCHYMAL_TRANSITION_UP	GOTZMANN_EPITHELIAL_TO_MESENCHYMAL_TRANSITION_UP	5/262	66/38040	9.4621e-05	0.00271489	0.00192833	CHRNB1/EDN1/FURIN/IGFBP7/JUN	5
416	PID_HIF1_TFPATHWAY	PID_HIF1_TFPATHWAY	5/262	66/38040	9.4621e-05	0.00271489	0.00192833	EDN1/FURIN/JUN/MCL1/TFRC	5
417	GO_AMEBOIDAL_TYPE_CELL_MIGRATION	GO_AMEBOIDAL_TYPE_CELL_MIGRATION	12/262	461/38040	9.67067e-05	0.00276809	0.00196611	ANGPT1/ANXA1/CARD10/EDN1/FAP/ITGB3/JUN/RAB25/RGCC/SDC4/TACSTD2/ZEB2	12
418	MIYAGAWA_TARGETS_OF_EWSR1_ETS_FUSIONS_UP	MIYAGAWA_TARGETS_OF_EWSR1_ETS_FUSIONS_UP	9/262	264/38040	9.90797e-05	0.00282922	0.00200954	CMTM3/CUL4B/DUSP6/RAB11FIP1/RNF19B/SH2B3/SIRPA/SPATA13/ZEB2	9
419	GO_REGULATION_OF_ADHERENS_JUNCTION_ORGANIZATION	GO_REGULATION_OF_ADHERENS_JUNCTION_ORGANIZATION	5/262	67/38040	0.000101681	0.00289061	0.00205314	APOD/PEAK1/RDX/SDC4/SLK	5
420	GO_POSITIVE_REGULATION_OF_CELL_CYCLE_PHASE_TRANSITION	GO_POSITIVE_REGULATION_OF_CELL_CYCLE_PHASE_TRANSITION	6/262	107/38040	0.000101865	0.00289061	0.00205314	ANXA1/CDK10/CUL4B/EIF4G1/RDX/RGCC	6
421	TAL1BETAITF2_01	TAL1BETAITF2_01	9/262	265/38040	0.000101956	0.00289061	0.00205314	FAP/FGD4/IKZF2/MARK1/NEB/PHACTR3/PNMA1/STK3/ZADH2	9
422	GO_ACTIN_FILAMENT_BUNDLE_ORGANIZATION	GO_ACTIN_FILAMENT_BUNDLE_ORGANIZATION	7/262	155/38040	0.000106095	0.00300083	0.00213142	BAIAP2/PLS3/RDX/RGCC/RND3/SDC4/TACSTD2	7
423	AP1_Q2	AP1_Q2	9/262	267/38040	0.000107919	0.00304521	0.00216295	BAIAP2/CLUH/EIF4G1/EPB41L1/FAP/FHL3/GSN/PAPPA/ZNFX1	9
424	CTCAGGG_MIR125B_MIR125A	CTCAGGG_MIR125B_MIR125A	10/262	330/38040	0.000108587	0.00305684	0.00217121	CDR2L/ITGB3/MCL1/PLXNA1/PTPRF/RHOT2/SLITRK6/SPEG/USP12/ZNF236	10
425	GENTILE_UV_RESPONSE_CLUSTER_D5	GENTILE_UV_RESPONSE_CLUSTER_D5	4/262	36/38040	0.000108918	0.0030573	0.00217154	DYRK1A/FADD/NAV3/NCOA3	4
426	HSF_Q6	HSF_Q6	8/262	209/38040	0.000109116	0.0030573	0.00217154	EDN1/FHL3/GEMIN4/GSN/IKZF2/INPP5E/LRRK1/STK3	8
427	LU_EZH2_TARGETS_DN	LU_EZH2_TARGETS_DN	11/262	397/38040	0.000109412	0.00305841	0.00217232	BLZF1/DUSP6/DYNC1LI2/DYRK2/GJC1/IGFBP3/MCL1/NFE2L3/PTPRE/RAB11FIP1/SH2B3	11
428	MODULE_257	MODULE_257	7/262	156/38040	0.000110435	0.0030798	0.00218752	CA2/CHAF1A/DLGAP4/FAT1/KMT2D/SLC7A2/ZDHHC8	7
429	GO_POSITIVE_REGULATION_OF_MACROPHAGE_DIFFERENTIATION	GO_POSITIVE_REGULATION_OF_MACROPHAGE_DIFFERENTIATION	3/262	14/38040	0.00011115	0.00309251	0.00219655	FADD/IL34/LIF	3
430	MONNIER_POSTRADIATION_TUMOR_ESCAPE_UP	MONNIER_POSTRADIATION_TUMOR_ESCAPE_UP	11/262	398/38040	0.000111848	0.00310469	0.0022052	BOP1/DYNC1LI2/EIF4G1/EPB41L1/MFSD10/PPIF/TADA2B/TFRC/TRAF4/TTPAL/TXLNA	11
431	SESTO_RESPONSE_TO_UV_C0	SESTO_RESPONSE_TO_UV_C0	6/262	109/38040	0.000112841	0.00312499	0.00221962	ANXA1/PPIF/SAA1/TACSTD2/TFRC/TRAF4	6
432	GO_REGULATION_OF_HEMOPOIESIS	GO_REGULATION_OF_HEMOPOIESIS	12/262	470/38040	0.00011584	0.00320061	0.00227332	ANXA1/CA2/FADD/IL34/JUN/KMT2D/LIF/MYL9/PRKCZ/PUS7/SMAD7/WDR5	12
433	MODULE_220	MODULE_220	10/262	333/38040	0.000116908	0.00321801	0.00228568	ANGPT1/COL6A3/EMP1/FHL3/LAMA3/LIF/MGP/PLXNA3/SPEG/ZEB2	10
434	AKL_HTLV1_INFECTION_DN	AKL_HTLV1_INFECTION_DN	5/262	69/38040	0.000117009	0.00321801	0.00228568	ANXA1/DUSP6/FAM3C/IGFBP7/JUN	5
435	PID_FRA_PATHWAY	PID_FRA_PATHWAY	4/262	37/38040	0.000121462	0.00332516	0.00236179	JUN/LAMA3/LIF/MGP	4
436	WANG_BARRETTS_ESOPHAGUS_AND_ESOPHAGUS_CANCER_DN	WANG_BARRETTS_ESOPHAGUS_AND_ESOPHAGUS_CANCER_DN	4/262	37/38040	0.000121462	0.00332516	0.00236179	ANXA1/ECM1/EMP1/KRT4	4
437	KUMAR_TARGETS_OF_MLL_AF9_FUSION	KUMAR_TARGETS_OF_MLL_AF9_FUSION	11/262	402/38040	0.000122061	0.0033263	0.0023626	ANGPT1/ANXA1/GNB4/MGP/PLS3/POSTN/RNF11/SDC4/SPATA13/TRAF4/ZCCHC3	11
438	MODULE_53	MODULE_53	11/262	402/38040	0.000122061	0.0033263	0.0023626	ALOX5AP/ANXA1/AP1M1/BOP1/CARD10/CHAF1A/JUN/KRT4/LIF/SRPK1/ZBED4	11
439	TONKS_TARGETS_OF_RUNX1_RUNX1T1_FUSION_ERYTHROCYTE_UP	TONKS_TARGETS_OF_RUNX1_RUNX1T1_FUSION_ERYTHROCYTE_UP	7/262	159/38040	0.000124329	0.00337336	0.00239603	ANXA2/DUSP6/ECM1/EMP1/JUN/SLC2A5/SLC5A3	7
440	KEGG_REGULATION_OF_ACTIN_CYTOSKELETON	KEGG_REGULATION_OF_ACTIN_CYTOSKELETON	8/262	213/38040	0.000124353	0.00337336	0.00239603	APC2/BAIAP2/GSN/ITGB3/MRAS/MYL12B/MYL9/RDX	8
441	MMEF2_Q6	MMEF2_Q6	9/262	273/38040	0.000127589	0.0034533	0.00245281	ATP6V0C/DGKI/DLGAP4/FLRT3/GNB4/IKZF2/LINC00670/VSTM2L/ZDHHC8	9
442	OISHI_CHOLANGIOMA_STEM_CELL_LIKE_DN	OISHI_CHOLANGIOMA_STEM_CELL_LIKE_DN	9/262	275/38040	0.000134777	0.00363792	0.00258394	ARHGAP17/BACH1/ECM1/EMP1/FAP/IGF2BP2/MYL9/RNF19B/SLC2A5	9
443	REACTOME_SMOOTH_MUSCLE_CONTRACTION	REACTOME_SMOOTH_MUSCLE_CONTRACTION	4/262	38/38040	0.00013502	0.00363792	0.00258394	ANXA1/ANXA2/MYL12B/MYL9	4
444	HOSHIDA_LIVER_CANCER_SURVIVAL_DN	HOSHIDA_LIVER_CANCER_SURVIVAL_DN	6/262	113/38040	0.000137603	0.00369671	0.0026257	ARF4/BAIAP2/CUX2/DLGAP4/POLRMT/ZNF185	6
445	FINETTI_BREAST_CANCERS_KINOME_GRAY	FINETTI_BREAST_CANCERS_KINOME_GRAY	3/262	15/38040	0.000138231	0.00369671	0.0026257	DYRK1A/SLK/SNRK	3
446	MARKS_ACETYLATED_NON_HISTONE_PROTEINS	MARKS_ACETYLATED_NON_HISTONE_PROTEINS	3/262	15/38040	0.000138231	0.00369671	0.0026257	JUN/NCOA3/SMAD7	3
447	RUTELLA_RESPONSE_TO_CSF2RB_AND_IL4_UP	RUTELLA_RESPONSE_TO_CSF2RB_AND_IL4_UP	10/262	340/38040	0.000138441	0.00369671	0.0026257	ANXA2/B4GALT5/LRRK1/NCOA3/PLXNA1/RAB11FIP1/RDX/SDC4/SLC5A3/TFRC	10
448	GO_EXTRACELLULAR_MATRIX_STRUCTURAL_CONSTITUENT	GO_EXTRACELLULAR_MATRIX_STRUCTURAL_CONSTITUENT	7/262	162/38040	0.00013961	0.00371133	0.00263608	COL6A3/ECM1/IGFBP7/LAMA1/LAMA3/MGP/POSTN	7
449	GSE33292_DN3_THYMOCYTE_VS_TCF1_KO_TCELL_LYMPHOMA_DN	GSE33292_DN3_THYMOCYTE_VS_TCF1_KO_TCELL_LYMPHOMA_DN	7/262	162/38040	0.00013961	0.00371133	0.00263608	B4GALT5/BRI3BP/CDR2L/GLP2R/RPUSD1/SPATA13/UBE2G2	7
450	GO_NUCLEOSIDE_TRIPHOSPHATASE_REGULATOR_ACTIVITY	GO_NUCLEOSIDE_TRIPHOSPHATASE_REGULATOR_ACTIVITY	10/262	341/38040	0.000141774	0.00376048	0.00267099	ACAP1/ARHGAP17/ARHGAP23/ARHGAP39/ARHGEF11/DGKI/DNAJB4/JUN/LLGL2/SIRPA	10
451	GO_COAGULATION	GO_COAGULATION	10/262	342/38040	0.000145175	0.00384215	0.002729	ANXA2/DGKI/EDN1/F3/FAP/GNA11/ITGB3/MYL9/SAA1/SH2B3	10
452	WEINMANN_ADAPTATION_TO_HYPOXIA_DN	WEINMANN_ADAPTATION_TO_HYPOXIA_DN	4/262	39/38040	0.00014964	0.00395156	0.00280671	IGFBP3/IGFBP7/RGCC/SDC4	4
453	RICKMAN_HEAD_AND_NECK_CANCER_C	RICKMAN_HEAD_AND_NECK_CANCER_C	6/262	115/38040	0.0001515	0.00399183	0.00283532	ALOX12B/FLRT3/KRTDAP/PTHLH/SLITRK6/ZBED2	6
454	REACTOME_SIGNALING_BY_TGF_BETA_RECEPTOR_COMPLEX	REACTOME_SIGNALING_BY_TGF_BETA_RECEPTOR_COMPLEX	5/262	73/38040	0.000152923	0.00402046	0.00285565	ARHGEF18/FURIN/PRKCZ/SKIL/SMAD7	5
455	GO_POSITIVE_REGULATION_OF_MITOTIC_CELL_CYCLE	GO_POSITIVE_REGULATION_OF_MITOTIC_CELL_CYCLE	7/262	166/38040	0.000162319	0.0042581	0.00302444	ANXA1/CDK10/CUL4B/EDN1/EIF4G1/RDX/RGCC	7
456	TGAATGT_MIR181A_MIR181B_MIR181C_MIR181D	TGAATGT_MIR181A_MIR181B_MIR181C_MIR181D	12/262	489/38040	0.000167129	0.00437469	0.00310725	ADAMTS6/BAIAP2/BTBD3/CLUH/DYNC1LI2/FAM3C/IGF2BP2/INPP5E/LIF/MB21D2/MTMR12/SMAD7	12
457	GSE6269_FLU_VS_STAPH_AUREUS_INF_PBMC_DN	GSE6269_FLU_VS_STAPH_AUREUS_INF_PBMC_DN	7/262	167/38040	0.000168439	0.0043993	0.00312474	ARF4/FHL3/MXD1/PPIF/PRRG4/RNF19B/SIRPA	7
458	BROWNE_HCMV_INFECTION_16HR_UP	BROWNE_HCMV_INFECTION_16HR_UP	8/262	223/38040	0.000170273	0.00442843	0.00314542	BTG3/FXR2/NFE2L3/PTHLH/PTPRE/RNF19B/SNRK/TFRC	8
459	MODULE_136	MODULE_136	12/262	490/38040	0.000170296	0.00442843	0.00314542	CLUH/COL6A3/DEXI/EDN1/F3/FURIN/GEMIN4/KATNAL1/MICALL1/MTMR12/PTPRF/SH2B3	12
460	GO_NEGATIVE_REGULATION_OF_RESPONSE_TO_EXTERNAL_STIMULUS	GO_NEGATIVE_REGULATION_OF_RESPONSE_TO_EXTERNAL_STIMULUS	10/262	349/38040	0.000170964	0.00443613	0.00315089	ANXA2/APOD/EDN1/FAP/FEM1A/FNDC4/PLXNA3/RTN4RL1/SAA1/SIRPA	10
461	LIU_PROSTATE_CANCER_DN	LIU_PROSTATE_CANCER_DN	12/262	491/38040	0.000173513	0.00448932	0.00318867	ANXA2/ARHGAP23/BTG3/C12orf75/FLRT3/GJC1/GLIS1/LCAT/MRAS/MYL9/SPEG/TTLL3	12
462	MODULE_154	MODULE_154	5/262	75/38040	0.000173765	0.00448932	0.00318867	CA2/DUSP6/LAMA3/PTHLH/SAA1	5
463	KOKKINAKIS_METHIONINE_DEPRIVATION_96HR_UP	KOKKINAKIS_METHIONINE_DEPRIVATION_96HR_UP	6/262	118/38040	0.000174403	0.00449605	0.00319345	BTG3/IGFBP3/IGFBP7/JUN/SKIL/SMAD7	6
464	HNF3B_01	HNF3B_01	8/262	224/38040	0.000175545	0.00450798	0.00320192	ABL2/ANXA1/BAIAP2/IKZF2/PNMA1/SLITRK6/ZADH2/ZEB2	8
465	STK33_UP	STK33_UP	9/262	285/38040	0.000175998	0.00450798	0.00320192	ANXA1/BTG3/CMTM3/COL6A3/EMP1/JUN/RND3/RNF19B/ZEB2	9
466	WANG_MLL_TARGETS	WANG_MLL_TARGETS	9/262	285/38040	0.000175998	0.00450798	0.00320192	ANGPT1/FAM3C/LAMA1/MGP/POSTN/PTHLH/RTN4RL1/SCEL/SLC7A2	9
467	MODULE_47	MODULE_47	8/262	225/38040	0.00018095	0.00462236	0.00328317	COL6A3/ECM1/FAP/IGFBP3/IGFBP7/JUN/MYL9/POSTN	8
468	GTCTTCC_MIR7	GTCTTCC_MIR7	7/262	169/38040	0.000181239	0.00462236	0.00328317	ARF4/DYRK1A/IGF2BP2/MIER2/PLXNA1/TFRC/UBE2D2	7
469	CHIARADONNA_NEOPLASTIC_TRANSFORMATION_CDC25_UP	CHIARADONNA_NEOPLASTIC_TRANSFORMATION_CDC25_UP	6/262	119/38040	0.000182616	0.00463767	0.00329404	BACH1/FAM3C/MGP/MYL12B/SAA1/UBE2D2	6
470	GO_REGULATION_OF_CELL_MATRIX_ADHESION	GO_REGULATION_OF_CELL_MATRIX_ADHESION	6/262	119/38040	0.000182616	0.00463767	0.00329404	APOD/PEAK1/POSTN/PRKCZ/SDC4/SLK	6
471	GO_EPIDERMAL_CELL_DIFFERENTIATION	GO_EPIDERMAL_CELL_DIFFERENTIATION	10/262	352/38040	0.000183141	0.00464113	0.0032965	ANXA1/CERS3/FURIN/KRT4/KRT80/NCOA3/OVOL1/SCEL/SLITRK6/SPRR1A	10
472	GO_REGULATION_OF_EPITHELIAL_CELL_MIGRATION	GO_REGULATION_OF_EPITHELIAL_CELL_MIGRATION	9/262	287/38040	0.000185389	0.00468813	0.00332988	ANGPT1/ANXA1/CARD10/EDN1/ITGB3/JUN/RAB25/RGCC/TACSTD2	9
473	GO_POSITIVE_REGULATION_OF_CYTOSKELETON_ORGANIZATION	GO_POSITIVE_REGULATION_OF_CYTOSKELETON_ORGANIZATION	8/262	226/38040	0.000186492	0.00470605	0.00334261	BAIAP2/EDN1/GSN/NAV3/PLXNA3/RGCC/SDC4/WIPF1	8
474	ONDER_CDH1_TARGETS_1_DN	ONDER_CDH1_TARGETS_1_DN	7/262	170/38040	0.000187927	0.00473228	0.00336124	DUSP6/EDN1/EIF4G1/IGFBP3/NAV3/PTHLH/SCEL	7
475	PEREZ_TP63_TARGETS	PEREZ_TP63_TARGETS	10/262	354/38040	0.000191658	0.00481607	0.00342075	ACAP1/APC2/GNA11/IGFBP3/MXD1/OVOL1/RAB11FIP1/RGCC/SMAD7/SPATA13	10
476	GO_REGULATION_OF_RESPONSE_TO_WOUNDING	GO_REGULATION_OF_RESPONSE_TO_WOUNDING	7/262	171/38040	0.000194814	0.00488508	0.00346977	ANXA1/ANXA2/EDN1/F3/FAP/PTPRF/RTN4RL1	7
477	FRIDMAN_SENESCENCE_UP	FRIDMAN_SENESCENCE_UP	5/262	77/38040	0.000196709	0.00492225	0.00349617	F3/GSN/IGFBP3/IGFBP7/TES	5
478	BENPORATH_MYC_TARGETS_WITH_EBOX	BENPORATH_MYC_TARGETS_WITH_EBOX	8/262	229/38040	0.000203958	0.00508499	0.00361176	ARF4/CDK10/CHRNB1/IFRD2/JUN/SMAD7/SYNGR2/TFRC	8
479	AMIT_SERUM_RESPONSE_20_MCF10A	AMIT_SERUM_RESPONSE_20_MCF10A	3/262	17/38040	0.00020449	0.00508499	0.00361176	DUSP6/JUN/SLC5A3	3
480	GO_POSITIVE_REGULATION_OF_EXTRINSIC_APOPTOTIC_SIGNALING_PATHWAY_VIA_DEATH_DOMAIN_RECEPTORS	GO_POSITIVE_REGULATION_OF_EXTRINSIC_APOPTOTIC_SIGNALING_PATHWAY_VIA_DEATH_DOMAIN_RECEPTORS	3/262	17/38040	0.00020449	0.00508499	0.00361176	FADD/SKIL/STK3	3
481	WANG_LMO4_TARGETS_DN	WANG_LMO4_TARGETS_DN	10/262	357/38040	0.000205057	0.00508848	0.00361424	DYNC1LI2/FBLIM1/GPATCH4/JUN/RAB11FIP1/RASSF8/RDX/SLC7A2/TOPORS/ZNFX1	10
482	CASORELLI_ACUTE_PROMYELOCYTIC_LEUKEMIA_UP	CASORELLI_ACUTE_PROMYELOCYTIC_LEUKEMIA_UP	7/262	173/38040	0.000209199	0.00518049	0.00367959	IGFBP7/ITM2B/JUN/PTPRE/RGCC/RNF11/ZNF185	7
483	SENGUPTA_NASOPHARYNGEAL_CARCINOMA_WITH_LMP1_DN	SENGUPTA_NASOPHARYNGEAL_CARCINOMA_WITH_LMP1_DN	7/262	174/38040	0.000216706	0.00535528	0.00380374	DNER/GFOD1/KRT4/LAMA1/SCEL/SPRR1A/ZG16B	7
484	MCBRYAN_PUBERTAL_BREAST_5_6WK_DN	MCBRYAN_PUBERTAL_BREAST_5_6WK_DN	6/262	123/38040	0.000218573	0.00539025	0.00382859	EIF4G1/PANK3/SDC4/SIRPA/SLC2A5/ZEB2	6
485	GO_PEPTIDYL_TYROSINE_MODIFICATION	GO_PEPTIDYL_TYROSINE_MODIFICATION	10/262	360/38040	0.000219234	0.00539542	0.00383226	ABL2/ANGPT1/DYRK1A/DYRK2/ITGB3/LIF/LRRK1/PEAK1/PRKCZ/TPST2	10
486	ANDERSEN_CHOLANGIOCARCINOMA_CLASS2	ANDERSEN_CHOLANGIOCARCINOMA_CLASS2	7/262	175/38040	0.000224428	0.00550057	0.00390694	COL6A3/CST6/LPAR5/NFE2L3/SCEL/VSTM2L/ZBED2	7
487	CATGTAA_MIR496	CATGTAA_MIR496	7/262	175/38040	0.000224428	0.00550057	0.00390694	ANGPT1/B4GALT5/BACH1/EMP1/ITM2B/NAV3/PTHLH	7
488	GO_CELL_CORTEX_PART	GO_CELL_CORTEX_PART	7/262	176/38040	0.000232371	0.00567195	0.00402867	GSN/LLGL2/MYL12B/MYO5B/PRKCZ/RDX/WIPF1	7
489	GSE21063_CTRL_VS_ANTI_IGM_STIM_BCELL_3H_DN	GSE21063_CTRL_VS_ANTI_IGM_STIM_BCELL_3H_DN	7/262	176/38040	0.000232371	0.00567195	0.00402867	AP5B1/DNAJB4/PRRG4/SLC25A24/STK3/UBE2G2/ZADH2	7
490	GO_SMAD_BINDING	GO_SMAD_BINDING	5/262	80/38040	0.000235365	0.00569888	0.0040478	JUN/RGCC/SKIL/SMAD7/ZEB2	5
491	MODULE_297	MODULE_297	5/262	80/38040	0.000235365	0.00569888	0.0040478	CA2/DUSP6/LAMA3/PTHLH/SAA1	5
492	MODULE_357	MODULE_357	5/262	80/38040	0.000235365	0.00569888	0.0040478	CA2/DUSP6/LAMA3/PTHLH/SAA1	5
493	OCT1_03	OCT1_03	8/262	234/38040	0.000236043	0.00569888	0.0040478	DLGAP4/DYRK1A/FAP/FGD4/RNF11/SKIL/TP53I11/ZC3H7B	8
494	MODULE_378	MODULE_378	11/262	434/38040	0.000236339	0.00569888	0.0040478	ANXA1/CLUH/COL6A3/DEXI/FURIN/GSN/KATNAL1/MICALL1/MTMR12/PTPRF/SH2B3	11
495	TGGNNNNNNKCCAR_UNKNOWN	TGGNNNNNNKCCAR_UNKNOWN	11/262	434/38040	0.000236339	0.00569888	0.0040478	COL6A3/FAP/IKZF2/ITM2B/KRT4/OVOL1/PLXNA3/PTHLH/SLC25A24/SMAD7/TRAF4	11
496	SHIPP_DLBCL_CURED_VS_FATAL_DN	SHIPP_DLBCL_CURED_VS_FATAL_DN	4/262	44/38040	0.000240396	0.00577338	0.00410071	IFRD2/LCAT/SLC2A5/SLK	4
497	TONKS_TARGETS_OF_RUNX1_RUNX1T1_FUSION_SUSTAINDED_IN_ERYTHROCYTE_UP	TONKS_TARGETS_OF_RUNX1_RUNX1T1_FUSION_SUSTAINDED_IN_ERYTHROCYTE_UP	4/262	44/38040	0.000240396	0.00577338	0.00410071	ANXA2/DUSP6/ECM1/EMP1	4
498	MIYAGAWA_TARGETS_OF_EWSR1_ETS_FUSIONS_DN	MIYAGAWA_TARGETS_OF_EWSR1_ETS_FUSIONS_DN	8/262	235/38040	0.000242931	0.00582253	0.00413562	ANGPT1/DNER/F3/IGFBP3/LIF/PLXNA1/SMAD7/SPEG	8
499	THUM_MIR21_TARGETS_HEART_DISEASE_UP	THUM_MIR21_TARGETS_HEART_DISEASE_UP	3/262	18/38040	0.000244141	0.00583981	0.00414789	APOD/IGFBP7/POSTN	3
500	GSE32255_WT_VS_JMJD2D_KNOCKDOWN_4H_LPS_STIM_DC_UP	GSE32255_WT_VS_JMJD2D_KNOCKDOWN_4H_LPS_STIM_DC_UP	7/262	178/38040	0.000248937	0.00594263	0.00422092	ABHD17A/DYRK2/EPB41L1/GSN/PROM2/RTN4RL1/ZNRF2	7
501	HARRIS_HYPOXIA	HARRIS_HYPOXIA	5/262	81/38040	0.000249452	0.00594304	0.00422122	EDN1/F3/IGFBP3/JUN/TFRC	5
502	CATTGTYY_SOX9_B1	CATTGTYY_SOX9_B1	10/262	367/38040	0.000255543	0.00606393	0.00430709	ADAMTS6/ARF4/CDR2L/DYRK1A/EDN1/FGD4/LAMA1/NIPAL2/NR2F6/TRAF4	10
503	MODULE_1	MODULE_1	10/262	367/38040	0.000255543	0.00606393	0.00430709	ANXA1/COL6A3/DUSP6/EMP1/FAT1/IGFBP3/JUN/MYL9/TES/TFRC	10
504	GSE21033_1H_VS_24H_POLYIC_STIM_DC_DN	GSE21033_1H_VS_24H_POLYIC_STIM_DC_DN	7/262	179/38040	0.000257569	0.00609989	0.00433263	BRI3BP/DYRK2/IKZF2/ITM2B/POLRMT/TPST2/TRMT1	7
505	REACTOME_TOLL_LIKE_RECEPTOR_4_TLR4_CASCADE	REACTOME_TOLL_LIKE_RECEPTOR_4_TLR4_CASCADE	6/262	127/38040	0.000259886	0.00613374	0.00435667	DUSP6/FADD/JUN/SAA1/TAB2/UBE2D2	6
506	GO_SMALL_GTPASE_BINDING	GO_SMALL_GTPASE_BINDING	11/262	439/38040	0.00026054	0.00613374	0.00435667	ANXA2/ARHGAP17/ARHGEF11/ARHGEF18/DGKI/FGD4/LLGL2/MICALL1/MYO5B/RAB11FIP1/SPATA13	11
507	MODULE_317	MODULE_317	11/262	439/38040	0.00026054	0.00613374	0.00435667	ANXA1/CLUH/COL6A3/DEXI/FURIN/GSN/KATNAL1/MICALL1/MTMR12/PTPRF/SH2B3	11
508	KUNINGER_IGF1_VS_PDGFB_TARGETS_DN	KUNINGER_IGF1_VS_PDGFB_TARGETS_DN	4/262	45/38040	0.00026243	0.00616606	0.00437963	DUSP6/F3/GFOD1/MGP	4
509	GO_GTPASE_REGULATOR_ACTIVITY	GO_GTPASE_REGULATOR_ACTIVITY	9/262	301/38040	0.000263513	0.00616723	0.00438046	ACAP1/ARHGAP17/ARHGAP23/ARHGAP39/ARHGEF11/DGKI/JUN/LLGL2/SIRPA	9
510	TACTTGA_MIR26A_MIR26B	TACTTGA_MIR26A_MIR26B	9/262	301/38040	0.000263513	0.00616723	0.00438046	ADAMTS6/ARHGAP17/LIF/MARK1/MCL1/MRAS/NFE2L3/SRPK1/ULK2	9
511	GO_CELLULAR_RESPONSE_TO_CALCIUM_ION	GO_CELLULAR_RESPONSE_TO_CALCIUM_ION	5/262	82/38040	0.000264171	0.00616823	0.00438116	ALOX5AP/EDN1/JUN/PPIF/SLC25A24	5
512	RUTELLA_RESPONSE_TO_HGF_DN	RUTELLA_RESPONSE_TO_HGF_DN	8/262	238/38040	0.000264589	0.00616823	0.00438116	DUSP6/IGFBP7/LRRK1/MCL1/NFATC2IP/RAB11FIP1/RGCC/ZNF185	8
513	FERNANDEZ_BOUND_BY_MYC	FERNANDEZ_BOUND_BY_MYC	7/262	180/38040	0.00026644	0.00618347	0.00439199	ARF4/CHRNB1/IFRD2/JUN/MCL1/SYNGR2/TFRC	7
514	GSE3920_IFNA_VS_IFNB_TREATED_ENDOTHELIAL_CELL_UP	GSE3920_IFNA_VS_IFNB_TREATED_ENDOTHELIAL_CELL_UP	7/262	180/38040	0.00026644	0.00618347	0.00439199	ECM1/GGT5/GNB4/NEB/PNMA1/RND3/SDC4	7
515	WANG_RESPONSE_TO_GSK3_INHIBITOR_SB216763_DN	WANG_RESPONSE_TO_GSK3_INHIBITOR_SB216763_DN	10/262	369/38040	0.000266797	0.00618347	0.00439199	CHAF1A/DUSP6/GEMIN4/GGT5/GNB4/PLXNA1/PTPRE/PUS7/SLC2A5/TFRC	10
516	GO_CELL_CORTEX	GO_CELL_CORTEX	9/262	302/38040	0.000270003	0.00624565	0.00443616	ANXA2/GSN/LLGL2/MYL12B/MYO5B/PRKCZ/RDX/RND3/WIPF1	9
517	GO_CELL_JUNCTION_ASSEMBLY	GO_CELL_JUNCTION_ASSEMBLY	8/262	239/38040	0.00027215	0.00628086	0.00446116	APOD/FBLIM1/GJC1/LAMA3/PEAK1/SDC4/SLK/SMAD7	8
518	GO_ENZYME_INHIBITOR_ACTIVITY	GO_ENZYME_INHIBITOR_ACTIVITY	10/262	370/38040	0.000272577	0.00628086	0.00446116	A2ML1/ANXA1/ANXA2/COL6A3/CST6/DGKI/FURIN/PHACTR3/PPP1R12C/PRKAG2	10
519	GO_MICROVILLUS	GO_MICROVILLUS	5/262	83/38040	0.00027954	0.00641653	0.00455753	ANGPT1/CA2/ITGB3/PROM2/RDX	5
520	SWEET_KRAS_TARGETS_UP	SWEET_KRAS_TARGETS_UP	5/262	83/38040	0.00027954	0.00641653	0.00455753	IGFBP3/IGFBP7/JUN/MYL9/WIPF1	5
521	ZHOU_INFLAMMATORY_RESPONSE_LIVE_UP	ZHOU_INFLAMMATORY_RESPONSE_LIVE_UP	11/262	443/38040	0.000281377	0.0064463	0.00457867	ABL2/B4GALT5/EDN1/F3/HES4/LAMA3/LIF/RND3/SDC4/TRIM36/ZEB2	11
522	KARAKAS_TGFB1_SIGNALING	KARAKAS_TGFB1_SIGNALING	3/262	19/38040	0.000288444	0.00659552	0.00468466	CST6/FAP/IGFBP7	3
523	DCA_UP.V1_DN	DCA_UP.V1_DN	7/262	183/38040	0.000294539	0.00667494	0.00474107	CDK10/KMT2D/LAMA3/RAB11FIP1/SKIL/SPRR1A/TXLNA	7
524	GO_POSITIVE_REGULATION_OF_HEMOPOIESIS	GO_POSITIVE_REGULATION_OF_HEMOPOIESIS	7/262	183/38040	0.000294539	0.00667494	0.00474107	ANXA1/CA2/FADD/IL34/JUN/LIF/PRKCZ	7
525	CDPCR1_01	CDPCR1_01	6/262	130/38040	0.000294713	0.00667494	0.00474107	BTBD3/DYRK2/EMP1/IKZF2/NR2F6/PLXNA3	6
526	GO_ESTABLISHMENT_OF_CELL_POLARITY	GO_ESTABLISHMENT_OF_CELL_POLARITY	6/262	130/38040	0.000294713	0.00667494	0.00474107	ARHGEF11/GSN/LAMA1/LLGL2/MARK1/PRKCZ	6
527	KOKKINAKIS_METHIONINE_DEPRIVATION_48HR_UP	KOKKINAKIS_METHIONINE_DEPRIVATION_48HR_UP	6/262	130/38040	0.000294713	0.00667494	0.00474107	BTG3/IGFBP3/IGFBP7/JUN/SKIL/SMAD7	6
528	KEGG_ECM_RECEPTOR_INTERACTION	KEGG_ECM_RECEPTOR_INTERACTION	5/262	84/38040	0.000295578	0.00668186	0.00474599	COL6A3/ITGB3/LAMA1/LAMA3/SDC4	5
529	MITSIADES_RESPONSE_TO_APLIDIN_UP	MITSIADES_RESPONSE_TO_APLIDIN_UP	11/262	446/38040	0.000297913	0.00672191	0.00477444	ALOX5AP/APC2/ARF4/BACH1/BTG3/DUSP6/MCL1/PTHLH/RNF11/SKIL/SNRK	11
530	GSE40274_CTRL_VS_HELIOS_TRANSDUCED_ACTIVATED_CD4_TCELL_UP	GSE40274_CTRL_VS_HELIOS_TRANSDUCED_ACTIVATED_CD4_TCELL_UP	7/262	184/38040	0.000304416	0.00685568	0.00486945	ABHD17A/ALOX5AP/ARHGEF18/LPAR5/PLXNA1/PTPRE/RPUSD1	7
531	ENGELMANN_CANCER_PROGENITORS_UP	ENGELMANN_CANCER_PROGENITORS_UP	4/262	47/38040	0.000310789	0.00698603	0.00496203	FAT1/IGFBP3/MB21D2/WIPF1	4
532	REACTOME_ANTIGEN_PROCESSING:_UBIQUITINATION_PROTEASOME_DEGRADATION	REACTOME_ANTIGEN_PROCESSING:_UBIQUITINATION_PROTEASOME_DEGRADATION	9/262	308/38040	0.000311789	0.00699532	0.00496863	CDC34/FBXL3/FBXW5/MGRN1/RNF19B/TRIM36/UBE2D2/UBE2G2/ZNRF2	9
533	GSE27896_HDAC6_KO_VS_WT_TREG_DN	GSE27896_HDAC6_KO_VS_WT_TREG_DN	7/262	185/38040	0.000314558	0.00701787	0.00498465	AGPAT2/ANGPT1/ANXA2/ARHGAP39/FHL3/IL34/ITGB3	7
534	GSE3920_UNTREATED_VS_IFNG_TREATED_FIBROBLAST_UP	GSE3920_UNTREATED_VS_IFNG_TREATED_FIBROBLAST_UP	7/262	185/38040	0.000314558	0.00701787	0.00498465	ANXA1/DMWD/DUSP6/GFOD1/LRP10/LRRK1/ZNF354A	7
535	GSE7768_OVA_ALONE_VS_OVA_WITH_LPS_IMMUNIZED_MOUSE_WHOLE_SPLEEN_6H_DN	GSE7768_OVA_ALONE_VS_OVA_WITH_LPS_IMMUNIZED_MOUSE_WHOLE_SPLEEN_6H_DN	7/262	185/38040	0.000314558	0.00701787	0.00498465	DLGAP4/EDN1/FLRT3/HOOK3/PTPRE/RNF19B/SKIL	7
536	MODULE_255	MODULE_255	11/262	449/38040	0.000315261	0.00702044	0.00498647	ANXA1/CLUH/COL6A3/DEXI/FURIN/GSN/KATNAL1/MICALL1/MTMR12/PTPRF/SH2B3	11
537	KEGG_TIGHT_JUNCTION	KEGG_TIGHT_JUNCTION	6/262	132/38040	0.000319893	0.00711033	0.00505032	EPB41L1/LLGL2/MRAS/MYL12B/MYL9/PRKCZ	6
538	LINDGREN_BLADDER_CANCER_CLUSTER_1_DN	LINDGREN_BLADDER_CANCER_CLUSTER_1_DN	10/262	378/38040	0.000322711	0.00715963	0.00508533	CA2/DLGAP4/DYRK2/GFOD1/MGP/MYL9/PAPPA/SPATA13/SYNGR2/TFRC	10
539	GO_APICAL_PART_OF_CELL	GO_APICAL_PART_OF_CELL	10/262	379/38040	0.000329487	0.00729639	0.00518247	ANXA1/ARHGEF18/CA2/FAP/FAT1/MYO5B/PRKCZ/PROM2/RDX/SLC2A5	10
540	IRF_Q6	IRF_Q6	8/262	246/38040	0.000330174	0.00729806	0.00518366	F3/GJC1/IKZF2/SH2B3/SLC2A5/ZADH2/ZC3H7B/ZEB2	8
541	GSE21927_SPLEEN_MONOCYTE_VS_GMCSF_GCSF_BONE_MARROW_UP	GSE21927_SPLEEN_MONOCYTE_VS_GMCSF_GCSF_BONE_MARROW_UP	7/262	187/38040	0.000335654	0.00738068	0.00524234	CMTM3/GNA11/GNB4/IKZF2/JUN/MRAS/PLXNA1	7
542	GSE21927_UNTREATED_VS_GMCSF_IL6_TREATED_BONE_MARROW_DN	GSE21927_UNTREATED_VS_GMCSF_IL6_TREATED_BONE_MARROW_DN	7/262	187/38040	0.000335654	0.00738068	0.00524234	CMTM3/GNB4/MRAS/PTPRE/SLC2A5/UXS1/ZNF354A	7
543	LINDGREN_BLADDER_CANCER_HIGH_RECURRENCE	LINDGREN_BLADDER_CANCER_HIGH_RECURRENCE	4/262	48/38040	0.00033722	0.00738068	0.00524234	DPP7/MGP/MYL9/PAPPA	4
544	DAZARD_UV_RESPONSE_CLUSTER_G28	DAZARD_UV_RESPONSE_CLUSTER_G28	3/262	20/38040	0.000337622	0.00738068	0.00524234	ANXA2/PHLDA2/TACSTD2	3
545	GO_REGULATION_OF_RECEPTOR_BIOSYNTHETIC_PROCESS	GO_REGULATION_OF_RECEPTOR_BIOSYNTHETIC_PROCESS	3/262	20/38040	0.000337622	0.00738068	0.00524234	EDN1/FURIN/ITGB3	3
546	REACTOME_SEMA4D_INDUCED_CELL_MIGRATION_AND_GROWTH_CONE_COLLAPSE	REACTOME_SEMA4D_INDUCED_CELL_MIGRATION_AND_GROWTH_CONE_COLLAPSE	3/262	20/38040	0.000337622	0.00738068	0.00524234	ARHGEF11/MYL12B/MYL9	3
547	GSE26030_UNSTIM_VS_RESTIM_TH17_DAY5_POST_POLARIZATION_UP	GSE26030_UNSTIM_VS_RESTIM_TH17_DAY5_POST_POLARIZATION_UP	7/262	188/38040	0.00034662	0.00750863	0.00533322	ARHGEF18/CMTM3/CTXN1/FHL3/PPP1R12C/SRPK1/ZNFX1	7
548	GSE34156_UNTREATED_VS_24H_NOD2_LIGAND_TREATED_MONOCYTE_UP	GSE34156_UNTREATED_VS_24H_NOD2_LIGAND_TREATED_MONOCYTE_UP	7/262	188/38040	0.00034662	0.00750863	0.00533322	EIF4G1/FAP/IL34/JUN/KMT2D/SKIL/SURF4	7
549	GSE3565_CTRL_VS_LPS_INJECTED_SPLENOCYTES_UP	GSE3565_CTRL_VS_LPS_INJECTED_SPLENOCYTES_UP	7/262	188/38040	0.00034662	0.00750863	0.00533322	ANXA1/ANXA2/B4GALT5/EMP1/LRRK1/RNF19B/ZEB2	7
550	GSE6259_CD4_TCELL_VS_CD8_TCELL_DN	GSE6259_CD4_TCELL_VS_CD8_TCELL_DN	7/262	188/38040	0.00034662	0.00750863	0.00533322	ARHGAP17/DYRK1A/FAP/ITM2B/MXD1/PEAK1/SDC4	7
551	MCBRYAN_PUBERTAL_BREAST_6_7WK_UP	MCBRYAN_PUBERTAL_BREAST_6_7WK_UP	7/262	188/38040	0.00034662	0.00750863	0.00533322	ECM1/EIF4G1/PANK3/SH2B3/SIRPA/SLC2A5/ZEB2	7
552	GO_NEGATIVE_REGULATION_OF_ORGANELLE_ORGANIZATION	GO_NEGATIVE_REGULATION_OF_ORGANELLE_ORGANIZATION	10/262	383/38040	0.00035779	0.00771036	0.00547651	APC2/CDK10/DYRK1A/GSN/LIF/NAV3/PPIF/RDX/RGCC/TACSTD2	10
553	GSE2706_UNSTIM_VS_2H_LPS_AND_R848_DC_DN	GSE2706_UNSTIM_VS_2H_LPS_AND_R848_DC_DN	7/262	189/38040	0.00035787	0.00771036	0.00547651	BTG3/DNAJB4/EDN1/HES4/LAMA3/USP12/ZNFX1	7
554	GSE6259_33D1_POS_VS_DEC205_POS_FLT3L_INDUCED_SPLENIC_DC_UP	GSE6259_33D1_POS_VS_DEC205_POS_FLT3L_INDUCED_SPLENIC_DC_UP	7/262	189/38040	0.00035787	0.00771036	0.00547651	DYRK1A/EDN1/F3/LCAT/RAB11FIP1/SLC7A2/TTPAL	7
555	MODULE_387	MODULE_387	4/262	49/38040	0.000365221	0.00781266	0.00554917	CHRNB1/COL6A3/NEB/SPEG	4
556	IVANOVSKA_MIR106B_TARGETS	IVANOVSKA_MIR106B_TARGETS	5/262	88/38040	0.000366803	0.00781266	0.00554917	BTG3/PRRG4/TRIM36/UXS1/ZNFX1	5
557	GO_CELLULAR_RESPONSE_TO_PEPTIDE_HORMONE_STIMULUS	GO_CELLULAR_RESPONSE_TO_PEPTIDE_HORMONE_STIMULUS	9/262	315/38040	0.000367158	0.00781266	0.00554917	APRT/ATP6V0C/BAIAP2/CA2/EDN1/GLP2R/NCOA5/PRKCZ/PTPRE	9
558	GO_ACTIN_FILAMENT_BINDING	GO_ACTIN_FILAMENT_BINDING	7/262	190/38040	0.000369412	0.00781266	0.00554917	ABL2/GSN/MYO5B/NEB/PLS3/WIPF1/ZNF185	7
559	GSE14699_DELETIONAL_TOLERANCE_VS_ACTIVATED_CD8_TCELL_UP	GSE14699_DELETIONAL_TOLERANCE_VS_ACTIVATED_CD8_TCELL_UP	7/262	190/38040	0.000369412	0.00781266	0.00554917	ANXA1/CDC34/EMP1/MXD1/SIRPA/SLC25A24/ZEB2	7
560	GSE21360_NAIVE_VS_SECONDARY_MEMORY_CD8_TCELL_UP	GSE21360_NAIVE_VS_SECONDARY_MEMORY_CD8_TCELL_UP	7/262	190/38040	0.000369412	0.00781266	0.00554917	FHL3/IGF2BP2/IGFBP7/RAB11FIP1/RELT/SDC4/TES	7
561	GSE34156_NOD2_LIGAND_VS_TLR1_TLR2_LIGAND_24H_TREATED_MONOCYTE_UP	GSE34156_NOD2_LIGAND_VS_TLR1_TLR2_LIGAND_24H_TREATED_MONOCYTE_UP	7/262	190/38040	0.000369412	0.00781266	0.00554917	EIF4G1/FAP/FGFRL1/JUN/KMT2D/SKIL/SURF4	7
562	GSE7348_LPS_VS_TOLERIZED_AND_LPS_STIM_MACROPHAGE_DN	GSE7348_LPS_VS_TOLERIZED_AND_LPS_STIM_MACROPHAGE_DN	7/262	190/38040	0.000369412	0.00781266	0.00554917	ADAMTS6/ANGPT1/GNB4/IKZF2/PNMA1/TP53I11/TPST2	7
563	RPS14_DN.V1_UP	RPS14_DN.V1_UP	7/262	190/38040	0.000369412	0.00781266	0.00554917	ADAMTS6/EMP1/IGFBP7/PTPRE/SDC4/SIRPA/TRIM36	7
564	PICCALUGA_ANGIOIMMUNOBLASTIC_LYMPHOMA_DN	PICCALUGA_ANGIOIMMUNOBLASTIC_LYMPHOMA_DN	6/262	136/38040	0.000375296	0.00781266	0.00554917	JUN/MCL1/MXD1/RGCC/RNF11/WIPF1	6
565	HELLER_HDAC_TARGETS_UP	HELLER_HDAC_TARGETS_UP	9/262	316/38040	0.000375692	0.00781266	0.00554917	ABHD17A/CDC34/CDK10/CDR2L/GSN/LLGL2/NCOA3/PLXNA3/SDC4	9
566	GO_REGULATION_OF_MYELOID_CELL_DIFFERENTIATION	GO_REGULATION_OF_MYELOID_CELL_DIFFERENTIATION	8/262	251/38040	0.000377501	0.00781266	0.00554917	CA2/FADD/IL34/JUN/KMT2D/LIF/MYL9/WDR5	8
567	WGGAATGY_TEF1_Q6	WGGAATGY_TEF1_Q6	10/262	386/38040	0.000380323	0.00781266	0.00554917	ANGPT1/EDN1/FAT1/GLP2R/PLS3/PRRG4/SH2B3/SPEG/TRAF4/ZBED2	10
568	GO_NEGATIVE_REGULATION_OF_HYDROLASE_ACTIVITY	GO_NEGATIVE_REGULATION_OF_HYDROLASE_ACTIVITY	11/262	460/38040	0.000386333	0.00781266	0.00554917	A2ML1/ANXA1/COL6A3/CST6/DGKI/ECM1/FURIN/PHACTR3/PPIF/PRKCZ/RDX	11
569	GO_ADHERENS_JUNCTION_ASSEMBLY	GO_ADHERENS_JUNCTION_ASSEMBLY	5/262	89/38040	0.000386475	0.00781266	0.00554917	APOD/PEAK1/SDC4/SLK/SMAD7	5
570	SWEET_KRAS_ONCOGENIC_SIGNATURE	SWEET_KRAS_ONCOGENIC_SIGNATURE	5/262	89/38040	0.000386475	0.00781266	0.00554917	BOP1/DUSP6/FAM3C/PHLDA2/SIRPA	5
571	GATA1_02	GATA1_02	8/262	252/38040	0.000387598	0.00781266	0.00554917	ANGPT1/FURIN/IKZF2/IL34/JUN/LINC00670/SH2B3/SKIL	8
572	GO_NEGATIVE_REGULATION_OF_SUPRAMOLECULAR_FIBER_ORGANIZATION	GO_NEGATIVE_REGULATION_OF_SUPRAMOLECULAR_FIBER_ORGANIZATION	6/262	137/38040	0.000390253	0.00781266	0.00554917	APC2/DYRK1A/GSN/NAV3/RDX/TACSTD2	6
573	PID_P53_DOWNSTREAM_PATHWAY	PID_P53_DOWNSTREAM_PATHWAY	6/262	137/38040	0.000390253	0.00781266	0.00554917	IGFBP3/JUN/LIF/MCL1/RGCC/TADA2B	6
574	BIOCARTA_RHO_PATHWAY	BIOCARTA_RHO_PATHWAY	3/262	21/38040	0.000391891	0.00781266	0.00554917	ARHGEF11/BAIAP2/GSN	3
575	GSE12366_NAIVE_VS_MEMORY_BCELL_UP	GSE12366_NAIVE_VS_MEMORY_BCELL_UP	7/262	192/38040	0.000393388	0.00781266	0.00554917	C16orf74/DUSP6/EDN1/GNB4/NEB/PEAK1/PTPRE	7
576	GSE17974_0H_VS_72H_IN_VITRO_ACT_CD4_TCELL_UP	GSE17974_0H_VS_72H_IN_VITRO_ACT_CD4_TCELL_UP	7/262	192/38040	0.000393388	0.00781266	0.00554917	ABL2/ANXA1/DGCR11/HES4/JUN/RNF11/SKIL	7
577	GSE27859_CD11C_INT_F480_HI_MACROPHAGE_VS_CD11C_ING_F480_INT_DC_UP	GSE27859_CD11C_INT_F480_HI_MACROPHAGE_VS_CD11C_ING_F480_INT_DC_UP	7/262	192/38040	0.000393388	0.00781266	0.00554917	BAIAP2/FADD/FBLIM1/LPAR5/RELT/SLC25A24/TRIM65	7
578	GO_AXON_REGENERATION	GO_AXON_REGENERATION	4/262	50/38040	0.000394846	0.00781266	0.00554917	APOD/JUN/PTPRF/RTN4RL1	4
579	GSE19888_ADENOSINE_A3R_INH_PRETREAT_AND_ACT_BY_A3R_VS_A3R_INH_AND_TCELL_MEMBRANES_ACT_MAST_CELL_UP	GSE19888_ADENOSINE_A3R_INH_PRETREAT_AND_ACT_BY_A3R_VS_A3R_INH_AND_TCELL_MEMBRANES_ACT_MAST_CELL_UP	7/262	193/38040	0.000405834	0.00781266	0.00554917	BACH1/FHL3/RGCC/RNF11/SKIL/ZEB2/ZNF354A	7
580	P53_DN.V1_UP	P53_DN.V1_UP	7/262	193/38040	0.000405834	0.00781266	0.00554917	ANXA1/CST6/F3/RNF11/SDC4/TACSTD2/ZNF185	7
581	GSE11864_CSF1_VS_CSF1_IFNG_IN_MAC_UP	GSE11864_CSF1_VS_CSF1_IFNG_IN_MAC_UP	7/262	194/38040	0.000418592	0.00781266	0.00554917	BRI3BP/CST6/MB21D2/PEAK1/TFRC/ULK2/ZNF185	7
582	GSE17974_IL4_AND_ANTI_IL12_VS_UNTREATED_48H_ACT_CD4_TCELL_DN	GSE17974_IL4_AND_ANTI_IL12_VS_UNTREATED_48H_ACT_CD4_TCELL_DN	7/262	194/38040	0.000418592	0.00781266	0.00554917	ADAMTS6/ANXA2/EMP1/ITGB3/NFE2L3/RDX/TAB2	7
583	GSE1925_CTRL_VS_24H_IFNG_STIM_MACROPHAGE_DN	GSE1925_CTRL_VS_24H_IFNG_STIM_MACROPHAGE_DN	7/262	194/38040	0.000418592	0.00781266	0.00554917	LPAR5/MGRN1/PHLDA2/PUS7/RNF11/SH2B3/UBE2G2	7
584	GSE37416_CTRL_VS_12H_F_TULARENSIS_LVS_NEUTROPHIL_UP	GSE37416_CTRL_VS_12H_F_TULARENSIS_LVS_NEUTROPHIL_UP	7/262	194/38040	0.000418592	0.00781266	0.00554917	BRI3BP/LRP10/LRRK1/MICALL1/RAB11FIP1/TOPORS/ZNRF2	7
585	GSE40685_NAIVE_CD4_TCELL_VS_FOXP3_KO_TREG_PRECURSOR_DN	GSE40685_NAIVE_CD4_TCELL_VS_FOXP3_KO_TREG_PRECURSOR_DN	7/262	194/38040	0.000418592	0.00781266	0.00554917	AMZ1/DEXI/DNER/ITGB3/RAB11FIP1/SLC2A5/ZNF236	7
586	GSE4748_LPS_VS_LPS_AND_CYANOBACTERIUM_LPSLIKE_STIM_DC_3H_UP	GSE4748_LPS_VS_LPS_AND_CYANOBACTERIUM_LPSLIKE_STIM_DC_3H_UP	7/262	194/38040	0.000418592	0.00781266	0.00554917	AP5B1/DUSP6/FGD4/ITPRIPL2/KATNAL1/SLK/ZEB2	7
587	GSE9988_ANTI_TREM1_AND_LPS_VS_VEHICLE_TREATED_MONOCYTES_UP	GSE9988_ANTI_TREM1_AND_LPS_VS_VEHICLE_TREATED_MONOCYTES_UP	7/262	194/38040	0.000418592	0.00781266	0.00554917	ABL2/DNAJB4/F3/JUN/PHLDA2/RGCC/USP12	7
588	GSE9988_ANTI_TREM1_VS_VEHICLE_TREATED_MONOCYTES_UP	GSE9988_ANTI_TREM1_VS_VEHICLE_TREATED_MONOCYTES_UP	7/262	194/38040	0.000418592	0.00781266	0.00554917	ABL2/EDN1/F3/GFOD1/JUN/PRKAG2/SMIM13	7
589	LEF1_UP.V1_UP	LEF1_UP.V1_UP	7/262	194/38040	0.000418592	0.00781266	0.00554917	EMP1/FNDC4/IGFBP7/MYL9/RGCC/SLC5A3/ZNF236	7
590	E47_02	E47_02	8/262	255/38040	0.000419216	0.00781266	0.00554917	BTBD3/CHRNB1/FGD4/IKZF2/MXD1/NR2F6/PNMA1/STK3	8
591	STAT5B_01	STAT5B_01	8/262	255/38040	0.000419216	0.00781266	0.00554917	ADAMTS6/FAP/GPATCH4/LAMA1/LIF/MXD1/WIPF1/ZEB2	8
592	CHARAFE_BREAST_CANCER_BASAL_VS_MESENCHYMAL_DN	CHARAFE_BREAST_CANCER_BASAL_VS_MESENCHYMAL_DN	4/262	51/38040	0.000426147	0.00781266	0.00554917	ARHGAP17/CMTM3/MB21D2/SH2B3	4
593	MODULE_329	MODULE_329	4/262	51/38040	0.000426147	0.00781266	0.00554917	CHRNB1/COL6A3/NEB/SPEG	4
594	GO_POSITIVE_REGULATION_OF_MYELOID_CELL_DIFFERENTIATION	GO_POSITIVE_REGULATION_OF_MYELOID_CELL_DIFFERENTIATION	5/262	91/38040	0.000428198	0.00781266	0.00554917	CA2/FADD/IL34/JUN/LIF	5
595	GO_REGENERATION	GO_REGENERATION	7/262	195/38040	0.00043167	0.00781266	0.00554917	ANXA1/APOD/GSN/JUN/POSTN/PTPRF/RTN4RL1	7
596	GSE11057_CD4_CENT_MEM_VS_PBMC_DN	GSE11057_CD4_CENT_MEM_VS_PBMC_DN	7/262	195/38040	0.00043167	0.00781266	0.00554917	BACH1/DUSP6/GFOD1/ITPRIPL2/MXD1/PTPRE/ZNF185	7
597	GSE27241_CTRL_VS_DIGOXIN_TREATED_CD4_TCELL_IN_TH17_POLARIZING_CONDITIONS_DN	GSE27241_CTRL_VS_DIGOXIN_TREATED_CD4_TCELL_IN_TH17_POLARIZING_CONDITIONS_DN	7/262	195/38040	0.00043167	0.00781266	0.00554917	EIF4G1/IFRD2/MCL1/MFSD10/SH2B3/SMAD7/TRMT1	7
598	CAGTATT_MIR200B_MIR200C_MIR429	CAGTATT_MIR200B_MIR200C_MIR429	11/262	467/38040	0.00043822	0.00781266	0.00554917	DYRK2/FXR2/KRT80/NAV3/PHACTR3/PLS3/PTHLH/RND3/ULK2/WIPF1/ZEB2	11
599	MODULE_179	MODULE_179	11/262	467/38040	0.00043822	0.00781266	0.00554917	ANXA1/CLUH/COL6A3/DEXI/FURIN/GSN/KATNAL1/MICALL1/MTMR12/PTPRF/SH2B3	11
600	GSE21927_SPLENIC_C26GM_TUMOROUS_VS_4T1_TUMOR_MONOCYTES_DN	GSE21927_SPLENIC_C26GM_TUMOROUS_VS_4T1_TUMOR_MONOCYTES_DN	7/262	196/38040	0.000445071	0.00781266	0.00554917	B4GALT5/BACH1/BTBD3/DYRK2/FBXL3/SLC25A43/SMIM13	7
601	GSE24814_STAT5_KO_VS_WT_PRE_BCELL_UP	GSE24814_STAT5_KO_VS_WT_PRE_BCELL_UP	7/262	196/38040	0.000445071	0.00781266	0.00554917	ANGPT1/APOD/ARHGEF11/LAMA3/OVOL1/RSC1A1/ZNF185	7
602	GSE3982_MAC_VS_NEUTROPHIL_LPS_STIM_DN	GSE3982_MAC_VS_NEUTROPHIL_LPS_STIM_DN	7/262	196/38040	0.000445071	0.00781266	0.00554917	ALOX5AP/ARF4/ITM2B/LRP10/MGRN1/POSTN/TP53I11	7
603	GSE46606_IRF4_KO_VS_WT_CD40L_IL2_IL5_3DAY_STIMULATED_BCELL_UP	GSE46606_IRF4_KO_VS_WT_CD40L_IL2_IL5_3DAY_STIMULATED_BCELL_UP	7/262	196/38040	0.000445071	0.00781266	0.00554917	ITPRIPL2/MCL1/MRPS6/SLC5A3/SMAD7/SYNGR2/TFRC	7
604	NABA_ECM_GLYCOPROTEINS	NABA_ECM_GLYCOPROTEINS	7/262	196/38040	0.000445071	0.00781266	0.00554917	ECM1/IGFBP3/IGFBP7/LAMA1/LAMA3/MGP/POSTN	7
605	TGASTMAGC_NFE2_01	TGASTMAGC_NFE2_01	7/262	196/38040	0.000445071	0.00781266	0.00554917	AP5B1/BACH1/EIF4G1/LAMA3/PHLDA2/PLS3/SLITRK6	7
606	GO_CADHERIN_BINDING	GO_CADHERIN_BINDING	9/262	324/38040	0.000450031	0.00781266	0.00554917	ANXA1/ANXA2/BAIAP2/MB21D2/MICALL1/RDX/SLK/TACSTD2/TES	9
607	GO_LAMELLIPODIUM_MEMBRANE	GO_LAMELLIPODIUM_MEMBRANE	3/262	22/38040	0.000451465	0.00781266	0.00554917	APC2/FAP/ITGB3	3
608	GO_REGULATION_OF_MACROPHAGE_DIFFERENTIATION	GO_REGULATION_OF_MACROPHAGE_DIFFERENTIATION	3/262	22/38040	0.000451465	0.00781266	0.00554917	FADD/IL34/LIF	3
609	DAVICIONI_TARGETS_OF_PAX_FOXO1_FUSIONS_UP	DAVICIONI_TARGETS_OF_PAX_FOXO1_FUSIONS_UP	8/262	258/38040	0.000452899	0.00781266	0.00554917	CARD10/ECM1/EMP1/FAM3C/ITM2B/JUN/PTPRE/SDC4	8
610	PROVENZANI_METASTASIS_DN	PROVENZANI_METASTASIS_DN	6/262	141/38040	0.000454795	0.00781266	0.00554917	IGFBP3/ITM2B/NFE2L3/SAA1/SDC4/TACSTD2	6
611	WELCSH_BRCA1_TARGETS_DN	WELCSH_BRCA1_TARGETS_DN	6/262	141/38040	0.000454795	0.00781266	0.00554917	AGPAT2/BOP1/CHAF1A/MCL1/POLRMT/SRPK1	6
612	GSE17974_2H_VS_72H_UNTREATED_IN_VITRO_CD4_TCELL_UP	GSE17974_2H_VS_72H_UNTREATED_IN_VITRO_CD4_TCELL_UP	7/262	197/38040	0.000458803	0.00781266	0.00554917	ANXA1/BACH1/FAM3C/MICALL1/PLXNA1/SH2B3/ZNF567	7
613	GSE20500_CTRL_VS_RETINOIC_ACID_TREATED_CD4_TCELL_DN	GSE20500_CTRL_VS_RETINOIC_ACID_TREATED_CD4_TCELL_DN	7/262	197/38040	0.000458803	0.00781266	0.00554917	BTG3/COL6A3/GSN/PPIF/SLK/SNRK/TOPORS	7
614	GSE22611_NOD2_TRANSDUCED_VS_CTRL_HEK293T_STIMULATED_WITH_MDP_2H_UP	GSE22611_NOD2_TRANSDUCED_VS_CTRL_HEK293T_STIMULATED_WITH_MDP_2H_UP	7/262	197/38040	0.000458803	0.00781266	0.00554917	AP1M1/ATP6V0C/DLGAP4/DPP7/MXD1/SNRK/TP53I11	7
615	GSE22886_NAIVE_TCELL_VS_NKCELL_DN	GSE22886_NAIVE_TCELL_VS_NKCELL_DN	7/262	197/38040	0.000458803	0.00781266	0.00554917	FURIN/GFOD1/GSN/IGFBP7/PTPRE/RAB11FIP1/SLC5A3	7
616	GSE24972_WT_VS_IRF8_KO_SPLEEN_FOLLICULAR_BCELL_UP	GSE24972_WT_VS_IRF8_KO_SPLEEN_FOLLICULAR_BCELL_UP	7/262	197/38040	0.000458803	0.00781266	0.00554917	ACAP1/AP1M1/DMWD/DUSP6/EPB41L1/GFOD1/RNF11	7
617	GSE30971_WBP7_HET_VS_KO_MACROPHAGE_2H_LPS_STIM_DN	GSE30971_WBP7_HET_VS_KO_MACROPHAGE_2H_LPS_STIM_DN	7/262	197/38040	0.000458803	0.00781266	0.00554917	BACH1/FBXL3/LLGL2/SURF4/TFRC/TRIM36/USP12	7
618	GSE36476_CTRL_VS_TSST_ACT_40H_MEMORY_CD4_TCELL_OLD_UP	GSE36476_CTRL_VS_TSST_ACT_40H_MEMORY_CD4_TCELL_OLD_UP	7/262	197/38040	0.000458803	0.00781266	0.00554917	ANXA1/ARHGEF18/DYRK2/JUN/PTPRE/SLC7A2/UBE2G2	7
619	GSE36476_CTRL_VS_TSST_ACT_40H_MEMORY_CD4_TCELL_YOUNG_UP	GSE36476_CTRL_VS_TSST_ACT_40H_MEMORY_CD4_TCELL_YOUNG_UP	7/262	197/38040	0.000458803	0.00781266	0.00554917	ANXA1/ARHGEF18/DYRK1A/DYRK2/JUN/LLGL2/RGCC	7
620	GSE36888_STAT5_AB_KNOCKIN_VS_WT_TCELL_IL2_TREATED_2H_DN	GSE36888_STAT5_AB_KNOCKIN_VS_WT_TCELL_IL2_TREATED_2H_DN	7/262	197/38040	0.000458803	0.00781266	0.00554917	ACAP1/ALOX5AP/C16orf74/CMTM3/PRRG4/SIRPA/UXS1	7
621	GSE5542_UNTREATED_VS_IFNG_TREATED_EPITHELIAL_CELLS_24H_UP	GSE5542_UNTREATED_VS_IFNG_TREATED_EPITHELIAL_CELLS_24H_UP	7/262	197/38040	0.000458803	0.00781266	0.00554917	ANXA2/KATNAL1/LLGL2/NIPAL2/SH2B3/SURF4/ZEB2	7
622	AR_Q6	AR_Q6	8/262	259/38040	0.000464603	0.00781266	0.00554917	ANGPT1/DYRK2/IKZF2/KMT2D/LIF/LLGL2/LRRK1/SRPK1	8
623	GSE13411_IGM_MEMORY_BCELL_VS_PLASMA_CELL_UP	GSE13411_IGM_MEMORY_BCELL_VS_PLASMA_CELL_UP	7/262	198/38040	0.00047287	0.00781266	0.00554917	ALOX5AP/ARHGAP17/B4GALT5/MGRN1/PLS3/RAB11FIP1/ZEB2	7
624	GSE13738_RESTING_VS_BYSTANDER_ACTIVATED_CD4_TCELL_DN	GSE13738_RESTING_VS_BYSTANDER_ACTIVATED_CD4_TCELL_DN	7/262	198/38040	0.00047287	0.00781266	0.00554917	ANXA2/C12orf75/IKZF2/RAB11FIP1/SMAD7/SRPK1/TFRC	7
625	GSE18281_SUBCAPSULAR_CORTICAL_REGION_VS_WHOLE_CORTEX_THYMUS_DN	GSE18281_SUBCAPSULAR_CORTICAL_REGION_VS_WHOLE_CORTEX_THYMUS_DN	7/262	198/38040	0.00047287	0.00781266	0.00554917	FAM3C/FLRT3/GJC1/PRKCZ/RASSF8/RDX/SLC25A24	7
626	GSE20198_UNTREATED_VS_IL12_TREATED_ACT_CD4_TCELL_DN	GSE20198_UNTREATED_VS_IL12_TREATED_ACT_CD4_TCELL_DN	7/262	198/38040	0.00047287	0.00781266	0.00554917	ABL2/C12orf75/DLGAP4/DYRK2/GNA11/ITGB3/SLC25A24	7
627	GSE22025_TGFB1_VS_TGFB1_AND_PROGESTERONE_TREATED_CD4_TCELL_UP	GSE22025_TGFB1_VS_TGFB1_AND_PROGESTERONE_TREATED_CD4_TCELL_UP	7/262	198/38040	0.00047287	0.00781266	0.00554917	COL6A3/ECM1/FAM3C/GJC1/PLS3/TACSTD2/TP53I11	7
628	GSE22919_RESTING_VS_IL2_IL12_IL15_STIM_NK_CELL_UP	GSE22919_RESTING_VS_IL2_IL12_IL15_STIM_NK_CELL_UP	7/262	198/38040	0.00047287	0.00781266	0.00554917	APRT/EIF4G1/GEMIN4/IFRD2/NCOA5/PANK3/SYNGR2	7
629	GSE25087_FETAL_VS_ADULT_TCONV_UP	GSE25087_FETAL_VS_ADULT_TCONV_UP	7/262	198/38040	0.00047287	0.00781266	0.00554917	ADAMTS6/ANXA2/APRT/IKZF2/MRPS6/NFE2L3/SH2B3	7
630	GSE25087_FETAL_VS_ADULT_TREG_UP	GSE25087_FETAL_VS_ADULT_TREG_UP	7/262	198/38040	0.00047287	0.00781266	0.00554917	FURIN/GNB4/PPIF/SDC4/SLC25A43/TFRC/TRAF4	7
631	GSE2770_IL12_AND_TGFB_VS_IL4_TREATED_ACT_CD4_TCELL_2H_UP	GSE2770_IL12_AND_TGFB_VS_IL4_TREATED_ACT_CD4_TCELL_2H_UP	7/262	198/38040	0.00047287	0.00781266	0.00554917	FADD/INO80C/LRP10/NCOA5/SDC4/SIRPA/TXLNA	7
632	GSE36826_WT_VS_IL1R_KO_SKIN_DN	GSE36826_WT_VS_IL1R_KO_SKIN_DN	7/262	198/38040	0.00047287	0.00781266	0.00554917	BACH1/CST6/DUSP6/EMP1/IGF2BP2/MCL1/TES	7
633	GSE3982_MAC_VS_TH1_UP	GSE3982_MAC_VS_TH1_UP	7/262	198/38040	0.00047287	0.00781266	0.00554917	ITGB3/PLXNA1/RGCC/SLC25A24/SLC2A5/TACSTD2/USP12	7
634	GO_REGULATION_OF_CELL_CELL_ADHESION	GO_REGULATION_OF_CELL_CELL_ADHESION	10/262	397/38040	0.000473318	0.00781266	0.00554917	ANXA1/FADD/MUC21/PRKCZ/RDX/RGCC/SDC4/SIRPA/SMAD7/TFRC	10
635	GO_TRANSFERASE_ACTIVITY_TRANSFERRING_ACYL_GROUPS	GO_TRANSFERASE_ACTIVITY_TRANSFERRING_ACYL_GROUPS	8/262	260/38040	0.00047655	0.00781266	0.00554917	AGPAT2/CERS3/GGT5/LCAT/NCOA3/TADA2B/WDR5/ZDHHC8	8
636	SRY_02	SRY_02	8/262	260/38040	0.00047655	0.00781266	0.00554917	ABCA6/ANGPT1/DUSP6/IKZF2/RELT/TACSTD2/ZADH2/ZEB2	8
637	ATACTGT_MIR144	ATACTGT_MIR144	7/262	199/38040	0.000487279	0.00781266	0.00554917	FBXL3/NAV3/PAPPA/PTHLH/TFRC/UBE2D2/ZEB2	7
638	GSE11961_MARGINAL_ZONE_BCELL_VS_PLASMA_CELL_DAY7_DN	GSE11961_MARGINAL_ZONE_BCELL_VS_PLASMA_CELL_DAY7_DN	7/262	199/38040	0.000487279	0.00781266	0.00554917	DYRK2/EMP1/FURIN/SPATA13/TPST2/TTPAL/ULK2	7
639	GSE15930_NAIVE_VS_48H_IN_VITRO_STIM_IFNAB_CD8_TCELL_UP	GSE15930_NAIVE_VS_48H_IN_VITRO_STIM_IFNAB_CD8_TCELL_UP	7/262	199/38040	0.000487279	0.00781266	0.00554917	CA2/DNAJB4/GNA11/IKZF2/ITGB3/JUN/ULK2	7
640	GSE17580_UNINFECTED_VS_S_MANSONI_INF_TREG_UP	GSE17580_UNINFECTED_VS_S_MANSONI_INF_TREG_UP	7/262	199/38040	0.000487279	0.00781266	0.00554917	FBXL3/GGT5/GNB4/IKZF2/SH2B3/SKIL/TTLL3	7
641	GSE19888_ADENOSINE_A3R_ACT_VS_TCELL_MEMBRANES_ACT_AND_A3R_INH_PRETREAT_IN_MAST_CELL_DN	GSE19888_ADENOSINE_A3R_ACT_VS_TCELL_MEMBRANES_ACT_AND_A3R_INH_PRETREAT_IN_MAST_CELL_DN	7/262	199/38040	0.000487279	0.00781266	0.00554917	ARHGEF18/FAT1/KMT2D/MICALL1/PLXNA3/PTPRF/SMAD7	7
642	GSE22886_NAIVE_CD4_TCELL_VS_12H_ACT_TH2_DN	GSE22886_NAIVE_CD4_TCELL_VS_12H_ACT_TH2_DN	7/262	199/38040	0.000487279	0.00781266	0.00554917	EIF4G1/FAM3C/FURIN/LIF/NCOA3/SDC4/TFRC	7
643	GSE22886_TH1_VS_TH2_12H_ACT_UP	GSE22886_TH1_VS_TH2_12H_ACT_UP	7/262	199/38040	0.000487279	0.00781266	0.00554917	COL6A3/JUN/NCLN/PNMA1/RDX/SMAD7/ZEB2	7
644	GSE24210_CTRL_VS_IL35_TREATED_TCONV_CD4_TCELL_DN	GSE24210_CTRL_VS_IL35_TREATED_TCONV_CD4_TCELL_DN	7/262	199/38040	0.000487279	0.00781266	0.00554917	ATP6V0C/BOP1/CDC34/CLUH/EIF4G1/GPATCH4/IFRD2	7
645	GSE25088_ROSIGLITAZONE_VS_IL4_AND_ROSIGLITAZONE_STIM_MACROPHAGE_DAY10_UP	GSE25088_ROSIGLITAZONE_VS_IL4_AND_ROSIGLITAZONE_STIM_MACROPHAGE_DAY10_UP	7/262	199/38040	0.000487279	0.00781266	0.00554917	C12orf75/IGFBP3/PLS3/PRKAG2/RTN4RL1/TACSTD2/ULK2	7
646	GSE26495_NAIVE_VS_PD1LOW_CD8_TCELL_DN	GSE26495_NAIVE_VS_PD1LOW_CD8_TCELL_DN	7/262	199/38040	0.000487279	0.00781266	0.00554917	ANXA2/B4GALT5/C12orf75/GFOD1/KATNAL1/SMAD7/ZEB2	7
647	GSE26727_WT_VS_KLF2_KO_LPS_STIM_MACROPHAGE_UP	GSE26727_WT_VS_KLF2_KO_LPS_STIM_MACROPHAGE_UP	7/262	199/38040	0.000487279	0.00781266	0.00554917	ACAP1/ARHGEF11/ARHGEF18/PHLDA2/PPIF/SIRPA/ZC3H7B	7
648	GSE2770_TGFB_AND_IL4_VS_IL4_TREATED_ACT_CD4_TCELL_48H_UP	GSE2770_TGFB_AND_IL4_VS_IL4_TREATED_ACT_CD4_TCELL_48H_UP	7/262	199/38040	0.000487279	0.00781266	0.00554917	BTG3/ITPRIPL2/LRP10/MRPS6/SDC4/SLC5A3/ZNFX1	7
649	GSE27786_BCELL_VS_CD4_TCELL_DN	GSE27786_BCELL_VS_CD4_TCELL_DN	7/262	199/38040	0.000487279	0.00781266	0.00554917	ARHGAP39/LRP10/MTMR12/OVOL1/PPP1R12C/SLC5A3/SRPK1	7
650	GSE360_CTRL_VS_L_MAJOR_DC_DN	GSE360_CTRL_VS_L_MAJOR_DC_DN	7/262	199/38040	0.000487279	0.00781266	0.00554917	ATP6V0C/ITGB3/LLGL2/PHLDA2/PLS3/RNF19B/TTLL3	7
651	GSE369_SOCS3_KO_VS_IFNG_KO_LIVER_UP	GSE369_SOCS3_KO_VS_IFNG_KO_LIVER_UP	7/262	199/38040	0.000487279	0.00781266	0.00554917	ADAMTS6/ANGPT1/FBXL3/PLS3/PRKAG2/SKIL/UXS1	7
652	GSE39556_CD8A_DC_VS_NK_CELL_DN	GSE39556_CD8A_DC_VS_NK_CELL_DN	7/262	199/38040	0.000487279	0.00781266	0.00554917	CARD10/LRP10/MCL1/SH2B3/SMAD7/TES/ZEB2	7
653	GSE3982_EFF_MEMORY_CD4_TCELL_VS_TH1_DN	GSE3982_EFF_MEMORY_CD4_TCELL_VS_TH1_DN	7/262	199/38040	0.000487279	0.00781266	0.00554917	APOD/BTBD3/PHLDA2/RAB11FIP1/SDC4/STK3/ZBED2	7
654	GSE39820_CTRL_VS_TGFBETA1_IL6_IL23A_CD4_TCELL_UP	GSE39820_CTRL_VS_TGFBETA1_IL6_IL23A_CD4_TCELL_UP	7/262	199/38040	0.000487279	0.00781266	0.00554917	C12orf75/IKZF2/PUS7/SLC5A3/TFRC/TTPAL/WIPF1	7
655	GSE41176_UNSTIM_VS_ANTI_IGM_STIM_TAK1_KO_BCELL_24H_DN	GSE41176_UNSTIM_VS_ANTI_IGM_STIM_TAK1_KO_BCELL_24H_DN	7/262	199/38040	0.000487279	0.00781266	0.00554917	BTG3/DEXI/MIER2/MXD1/PNMA1/SRPK1/TRIM36	7
656	GSE42021_CD24HI_VS_CD24LOW_TCONV_THYMUS_DN	GSE42021_CD24HI_VS_CD24LOW_TCONV_THYMUS_DN	7/262	199/38040	0.000487279	0.00781266	0.00554917	BACH1/IGFBP3/ITM2B/MCL1/NFE2L3/RNF19B/SLC7A2	7
657	GSE42021_CD24HI_VS_CD24LOW_TCONV_THYMUS_UP	GSE42021_CD24HI_VS_CD24LOW_TCONV_THYMUS_UP	7/262	199/38040	0.000487279	0.00781266	0.00554917	ATP6V0C/BAIAP2/CST6/CUL4B/DEXI/EPB41L1/PLXNA1	7
658	GSE6092_IFNG_VS_IFNG_AND_B_BURGDORFERI_INF_ENDOTHELIAL_CELL_UP	GSE6092_IFNG_VS_IFNG_AND_B_BURGDORFERI_INF_ENDOTHELIAL_CELL_UP	7/262	199/38040	0.000487279	0.00781266	0.00554917	ALOX5AP/FAM3C/FBLIM1/GSN/LPAR5/NCOA3/PEAK1	7
659	GSE8621_UNSTIM_VS_LPS_STIM_MACROPHAGE_UP	GSE8621_UNSTIM_VS_LPS_STIM_MACROPHAGE_UP	7/262	199/38040	0.000487279	0.00781266	0.00554917	DMWD/ITPRIPL2/MB21D2/MFSD10/TXLNA/VSTM2L/ZEB2	7
660	KEGG_FOCAL_ADHESION	KEGG_FOCAL_ADHESION	7/262	199/38040	0.000487279	0.00781266	0.00554917	COL6A3/ITGB3/JUN/LAMA1/LAMA3/MYL12B/MYL9	7
661	GO_CELLULAR_CARBOHYDRATE_METABOLIC_PROCESS	GO_CELLULAR_CARBOHYDRATE_METABOLIC_PROCESS	8/262	261/38040	0.000488746	0.00781266	0.00554917	B4GALT5/DYRK2/FAM3C/IGFBP3/INPP5E/PHLDA2/PRKAG2/SLC5A3	8
662	RICKMAN_METASTASIS_DN	RICKMAN_METASTASIS_DN	8/262	261/38040	0.000488746	0.00781266	0.00554917	ABHD17A/BAIAP2/GFOD1/MIER2/PROM2/PRRG4/RDX/RNF19B	8
663	IGLESIAS_E2F_TARGETS_UP	IGLESIAS_E2F_TARGETS_UP	6/262	143/38040	0.000490037	0.00781266	0.00554917	ANXA2/COL6A3/EMP1/GSN/ITM2B/POSTN	6
664	GO_MYELIN_SHEATH	GO_MYELIN_SHEATH	4/262	53/38040	0.000493996	0.00781266	0.00554917	ANXA2/CA2/GSN/PRKCZ	4
665	HUPER_BREAST_BASAL_VS_LUMINAL_UP	HUPER_BREAST_BASAL_VS_LUMINAL_UP	4/262	53/38040	0.000493996	0.00781266	0.00554917	FLRT3/POSTN/PTHLH/SPRR1A	4
666	AAGCACA_MIR218	AAGCACA_MIR218	10/262	400/38040	0.000501724	0.00781266	0.00554917	CA2/EPB41L1/FAM3C/FLRT3/NAV3/RNF19B/TRIM35/ZDHHC8/ZEB2/ZNF236	10
667	GSE11924_TH1_VS_TH2_CD4_TCELL_DN	GSE11924_TH1_VS_TH2_CD4_TCELL_DN	7/262	200/38040	0.000502037	0.00781266	0.00554917	ARF4/CA2/GSN/MGRN1/RND3/SPEG/TACSTD2	7
668	GSE12392_WT_VS_IFNAR_KO_CD8A_NEG_SPLEEN_DC_UP	GSE12392_WT_VS_IFNAR_KO_CD8A_NEG_SPLEEN_DC_UP	7/262	200/38040	0.000502037	0.00781266	0.00554917	ARHGAP39/KRT80/LRRK1/NCOA3/SDC4/SMAD7/SYNGR2	7
669	GSE13229_IMM_VS_INTMATURE_NKCELL_DN	GSE13229_IMM_VS_INTMATURE_NKCELL_DN	7/262	200/38040	0.000502037	0.00781266	0.00554917	AMZ1/GNA11/MARK1/NCLN/PTPRE/SLK/TPST2	7
670	GSE14308_TH2_VS_TH1_DN	GSE14308_TH2_VS_TH1_DN	7/262	200/38040	0.000502037	0.00781266	0.00554917	ABL2/BAIAP2/GNA11/GNB4/MXD1/TES/TPST2	7
671	GSE1448_ANTI_VALPHA2_VS_VBETA5_DP_THYMOCYTE_UP	GSE1448_ANTI_VALPHA2_VS_VBETA5_DP_THYMOCYTE_UP	7/262	200/38040	0.000502037	0.00781266	0.00554917	BTG3/DYRK1A/EMP1/NFATC2IP/PLS3/SDC4/TRAF4	7
672	GSE15330_LYMPHOID_MULTIPOTENT_VS_GRANULOCYTE_MONOCYTE_PROGENITOR_IKAROS_KO_DN	GSE15330_LYMPHOID_MULTIPOTENT_VS_GRANULOCYTE_MONOCYTE_PROGENITOR_IKAROS_KO_DN	7/262	200/38040	0.000502037	0.00781266	0.00554917	ARF4/FURIN/LIF/MGP/PLXNA1/RGCC/ULK2	7
673	GSE15330_WT_VS_IKAROS_KO_GRANULOCYTE_MONOCYTE_PROGENITOR_DN	GSE15330_WT_VS_IKAROS_KO_GRANULOCYTE_MONOCYTE_PROGENITOR_DN	7/262	200/38040	0.000502037	0.00781266	0.00554917	FBXL3/GSN/INO80C/JUN/NCOA3/SKIL/TAB2	7
674	GSE15930_NAIVE_VS_24H_IN_VITRO_STIM_CD8_TCELL_UP	GSE15930_NAIVE_VS_24H_IN_VITRO_STIM_CD8_TCELL_UP	7/262	200/38040	0.000502037	0.00781266	0.00554917	CA2/DLGAP4/DNAJB4/ITGB3/NCOA3/SURF4/ULK2	7
675	GSE15930_NAIVE_VS_24H_IN_VITRO_STIM_IL12_CD8_TCELL_UP	GSE15930_NAIVE_VS_24H_IN_VITRO_STIM_IL12_CD8_TCELL_UP	7/262	200/38040	0.000502037	0.00781266	0.00554917	CA2/DLGAP4/DNAJB4/IKZF2/NCOA3/SCEL/SURF4	7
676	GSE15930_NAIVE_VS_72H_IN_VITRO_STIM_TRICHOSTATINA_CD8_TCELL_UP	GSE15930_NAIVE_VS_72H_IN_VITRO_STIM_TRICHOSTATINA_CD8_TCELL_UP	7/262	200/38040	0.000502037	0.00781266	0.00554917	CMTM3/DNAJB4/F3/NCOA3/SCEL/SH2B3/SURF4	7
677	GSE15930_STIM_VS_STIM_AND_IFNAB_48H_CD8_T_CELL_DN	GSE15930_STIM_VS_STIM_AND_IFNAB_48H_CD8_T_CELL_DN	7/262	200/38040	0.000502037	0.00781266	0.00554917	FURIN/RNF11/RNF19B/SKIL/SYNGR2/TRAF4/ZNFX1	7
678	GSE16450_IMMATURE_VS_MATURE_NEURON_CELL_LINE_12H_IFNA_STIM_DN	GSE16450_IMMATURE_VS_MATURE_NEURON_CELL_LINE_12H_IFNA_STIM_DN	7/262	200/38040	0.000502037	0.00781266	0.00554917	AMZ1/ATP6V0C/BDP1/EDN1/GFOD1/IL34/ULK2	7
679	GSE16522_MEMORY_VS_NAIVE_CD8_TCELL_DN	GSE16522_MEMORY_VS_NAIVE_CD8_TCELL_DN	7/262	200/38040	0.000502037	0.00781266	0.00554917	ECM1/F3/FBXL3/KMT2D/NFE2L3/PRRG4/RAB11FIP1	7
680	GSE17186_BLOOD_VS_CORD_BLOOD_NAIVE_BCELL_UP	GSE17186_BLOOD_VS_CORD_BLOOD_NAIVE_BCELL_UP	7/262	200/38040	0.000502037	0.00781266	0.00554917	ARHGAP17/DYNC1LI2/FNDC4/NFE2L3/PTPRE/RND3/SLC25A24	7
681	GSE17721_0.5H_VS_8H_CPG_BMDC_UP	GSE17721_0.5H_VS_8H_CPG_BMDC_UP	7/262	200/38040	0.000502037	0.00781266	0.00554917	ABHD17A/CLUH/FBLIM1/GPATCH4/MYL12B/RHPN2/SPEG	7
682	GSE17721_CTRL_VS_CPG_2H_BMDC_DN	GSE17721_CTRL_VS_CPG_2H_BMDC_DN	7/262	200/38040	0.000502037	0.00781266	0.00554917	F3/ITGB3/LCAT/LIF/LLGL2/PRKCZ/PTPRE	7
683	GSE17721_CTRL_VS_LPS_6H_BMDC_DN	GSE17721_CTRL_VS_LPS_6H_BMDC_DN	7/262	200/38040	0.000502037	0.00781266	0.00554917	ARF4/EIF4G1/FURIN/LLGL2/PPIF/RND3/TAB2	7
684	GSE17721_CTRL_VS_PAM3CSK4_24H_BMDC_UP	GSE17721_CTRL_VS_PAM3CSK4_24H_BMDC_UP	7/262	200/38040	0.000502037	0.00781266	0.00554917	ARHGAP39/DPP7/LLGL2/MYL12B/NCOA3/NFATC2IP/SCEL	7
685	GSE17721_LPS_VS_CPG_2H_BMDC_UP	GSE17721_LPS_VS_CPG_2H_BMDC_UP	7/262	200/38040	0.000502037	0.00781266	0.00554917	LIF/PEAK1/PLS3/POSTN/RND3/SDC4/ZNFX1	7
686	GSE17721_PAM3CSK4_VS_CPG_4H_BMDC_UP	GSE17721_PAM3CSK4_VS_CPG_4H_BMDC_UP	7/262	200/38040	0.000502037	0.00781266	0.00554917	APRT/ATP6V0C/CDC34/FAM207A/FEM1A/SIRPA/ULK2	7
687	GSE17721_PAM3CSK4_VS_GADIQUIMOD_1H_BMDC_UP	GSE17721_PAM3CSK4_VS_GADIQUIMOD_1H_BMDC_UP	7/262	200/38040	0.000502037	0.00781266	0.00554917	F3/IKZF2/JUN/KRTDAP/NIPAL2/PTPRE/SKIL	7
688	GSE17721_POLYIC_VS_PAM3CSK4_2H_BMDC_DN	GSE17721_POLYIC_VS_PAM3CSK4_2H_BMDC_DN	7/262	200/38040	0.000502037	0.00781266	0.00554917	BOP1/EDN1/FBXL3/GLIS1/PHLDA2/PLXNA3/RNF19B	7
689	GSE18893_CTRL_VS_TNF_TREATED_TREG_2H_UP	GSE18893_CTRL_VS_TNF_TREATED_TREG_2H_UP	7/262	200/38040	0.000502037	0.00781266	0.00554917	ABHD17A/ABL2/DEXI/GFOD1/JUN/PPIF/SPATA13	7
690	GSE18893_TCONV_VS_TREG_2H_CULTURE_DN	GSE18893_TCONV_VS_TREG_2H_CULTURE_DN	7/262	200/38040	0.000502037	0.00781266	0.00554917	DYRK2/FAP/GNA11/KRT80/MYL12B/NEB/TPST2	7
691	GSE1925_3H_VS_24H_IFNG_STIM_IFNG_PRIMED_MACROPHAGE_UP	GSE1925_3H_VS_24H_IFNG_STIM_IFNG_PRIMED_MACROPHAGE_UP	7/262	200/38040	0.000502037	0.00781266	0.00554917	CDR2L/DPP7/EMP1/GNB4/MCL1/ZCCHC3/ZNF354A	7
692	GSE1925_CTRL_VS_24H_IFNG_STIM_IFNG_PRIMED_MACROPHAGE_UP	GSE1925_CTRL_VS_24H_IFNG_STIM_IFNG_PRIMED_MACROPHAGE_UP	7/262	200/38040	0.000502037	0.00781266	0.00554917	DPP7/EMP1/GGT5/GNB4/ITM2B/ZCCHC3/ZNF354A	7
693	GSE1925_CTRL_VS_3H_IFNG_STIM_IFNG_PRIMED_MACROPHAGE_DN	GSE1925_CTRL_VS_3H_IFNG_STIM_IFNG_PRIMED_MACROPHAGE_DN	7/262	200/38040	0.000502037	0.00781266	0.00554917	CA2/CDR2L/DPP7/EMP1/SDC4/USP12/ZCCHC3	7
694	GSE19888_ADENOSINE_A3R_INH_VS_TCELL_MEMBRANES_ACT_MAST_CELL_DN	GSE19888_ADENOSINE_A3R_INH_VS_TCELL_MEMBRANES_ACT_MAST_CELL_DN	7/262	200/38040	0.000502037	0.00781266	0.00554917	FAT1/MARK1/MFSD10/MICALL1/PLS3/PLXNA3/SLC2A5	7
695	GSE20715_WT_VS_TLR4_KO_LUNG_UP	GSE20715_WT_VS_TLR4_KO_LUNG_UP	7/262	200/38040	0.000502037	0.00781266	0.00554917	ANGPT1/ANXA1/BTG3/ITM2B/RND3/SURF4/TACSTD2	7
696	GSE21380_TFH_VS_GERMINAL_CENTER_TFH_CD4_TCELL_DN	GSE21380_TFH_VS_GERMINAL_CENTER_TFH_CD4_TCELL_DN	7/262	200/38040	0.000502037	0.00781266	0.00554917	CDK10/EIF4G1/FBXW5/ITGB3/NCLN/PPIF/RNF19B	7
697	GSE21546_SAP1A_KO_VS_SAP1A_KO_AND_ELK1_KO_DP_THYMOCYTES_UP	GSE21546_SAP1A_KO_VS_SAP1A_KO_AND_ELK1_KO_DP_THYMOCYTES_UP	7/262	200/38040	0.000502037	0.00781266	0.00554917	AMZ1/ARHGAP17/CMTM3/IFRD2/PUS7/RND3/SIRPA	7
698	GSE22432_PDC_VS_TGFB1_TREATEDCOMMON_DC_PROGENITOR_DN	GSE22432_PDC_VS_TGFB1_TREATEDCOMMON_DC_PROGENITOR_DN	7/262	200/38040	0.000502037	0.00781266	0.00554917	ACAP1/ITM2B/LRRK1/SLC25A24/TPST2/ULK2/ZNF236	7
699	GSE22589_HEALTHY_VS_HIV_AND_SIV_INFECTED_DC_DN	GSE22589_HEALTHY_VS_HIV_AND_SIV_INFECTED_DC_DN	7/262	200/38040	0.000502037	0.00781266	0.00554917	ABL2/ANXA2/ATP6V0C/DEXI/MRPS6/PRKAG2/RND3	7
700	GSE22589_SIV_VS_HIV_AND_SIV_INFECTED_DC_DN	GSE22589_SIV_VS_HIV_AND_SIV_INFECTED_DC_DN	7/262	200/38040	0.000502037	0.00781266	0.00554917	ALOX12B/AMZ1/B4GALT5/BTG3/MARK1/NCOA3/PROM2	7
701	GSE23568_CTRL_TRANSDUCED_VS_WT_CD8_TCELL_DN	GSE23568_CTRL_TRANSDUCED_VS_WT_CD8_TCELL_DN	7/262	200/38040	0.000502037	0.00781266	0.00554917	ACAP1/BOP1/CA2/GNB4/RGCC/SRPK1/SURF4	7
702	GSE23695_CD57_POS_VS_NEG_NK_CELL_UP	GSE23695_CD57_POS_VS_NEG_NK_CELL_UP	7/262	200/38040	0.000502037	0.00781266	0.00554917	AP1M1/DUSP6/FAM3C/INPP5E/PLXNA1/PTPRE/TXLNA	7
703	GSE23925_LIGHT_ZONE_VS_NAIVE_BCELL_DN	GSE23925_LIGHT_ZONE_VS_NAIVE_BCELL_DN	7/262	200/38040	0.000502037	0.00781266	0.00554917	BACH1/CERS3/CUL4B/DPP7/DYRK2/PLS3/ZADH2	7
704	GSE24142_ADULT_VS_FETAL_EARLY_THYMIC_PROGENITOR_UP	GSE24142_ADULT_VS_FETAL_EARLY_THYMIC_PROGENITOR_UP	7/262	200/38040	0.000502037	0.00781266	0.00554917	CA2/DNER/FBLIM1/MCL1/PRKCZ/RASSF8/ULK2	7
705	GSE24142_EARLY_THYMIC_PROGENITOR_VS_DN3_THYMOCYTE_ADULT_UP	GSE24142_EARLY_THYMIC_PROGENITOR_VS_DN3_THYMOCYTE_ADULT_UP	7/262	200/38040	0.000502037	0.00781266	0.00554917	ARHGEF18/DNER/FBLIM1/GGT5/GNB4/PTPRE/SH2B3	7
706	GSE24574_NAIVE_VS_TCONV_CD4_TCELL_UP	GSE24574_NAIVE_VS_TCONV_CD4_TCELL_UP	7/262	200/38040	0.000502037	0.00781266	0.00554917	ACAP1/ARHGEF11/LRP10/MCL1/PHLDA2/SIRPA/SPEG	7
707	GSE25085_FETAL_BM_VS_ADULT_BM_SP4_THYMIC_IMPLANT_UP	GSE25085_FETAL_BM_VS_ADULT_BM_SP4_THYMIC_IMPLANT_UP	7/262	200/38040	0.000502037	0.00781266	0.00554917	ANXA1/ATP6V0C/GJC1/IGF2BP2/RNF19B/SDC4/TPST2	7
708	GSE2585_CD80_HIGH_VS_LOW_AIRE_KO_MTEC_UP	GSE2585_CD80_HIGH_VS_LOW_AIRE_KO_MTEC_UP	7/262	200/38040	0.000502037	0.00781266	0.00554917	BTG3/COL6A3/DNER/FLRT3/POSTN/SAA1/SKIL	7
709	GSE26030_UNSTIM_VS_RESTIM_TH1_DAY15_POST_POLARIZATION_UP	GSE26030_UNSTIM_VS_RESTIM_TH1_DAY15_POST_POLARIZATION_UP	7/262	200/38040	0.000502037	0.00781266	0.00554917	ARHGAP39/B4GALT5/GEMIN4/LRP10/SKIL/SPATA13/SRPK1	7
710	GSE26343_UNSTIM_VS_LPS_STIM_NFAT5_KO_MACROPHAGE_DN	GSE26343_UNSTIM_VS_LPS_STIM_NFAT5_KO_MACROPHAGE_DN	7/262	200/38040	0.000502037	0.00781266	0.00554917	DYRK2/FLRT3/MCL1/SAA1/SKIL/SLC5A3/SPATA13	7
711	GSE26343_WT_VS_NFAT5_KO_MACROPHAGE_DN	GSE26343_WT_VS_NFAT5_KO_MACROPHAGE_DN	7/262	200/38040	0.000502037	0.00781266	0.00554917	B4GALT5/NCOA5/RASSF8/SAA1/SLC7A2/SPATA13/ZNFX1	7
712	GSE2770_UNTREATED_VS_IL4_TREATED_ACT_CD4_TCELL_6H_UP	GSE2770_UNTREATED_VS_IL4_TREATED_ACT_CD4_TCELL_6H_UP	7/262	200/38040	0.000502037	0.00781266	0.00554917	ABHD17A/BRI3BP/CMTM3/CUL4B/KRT80/RELT/RHOT2	7
713	GSE27786_BCELL_VS_NKTCELL_DN	GSE27786_BCELL_VS_NKTCELL_DN	7/262	200/38040	0.000502037	0.00781266	0.00554917	FBLIM1/ITM2B/MRPS6/P4HA3/PTPRE/RTN4RL1/SLK	7
714	GSE27786_CD4_TCELL_VS_ERYTHTROBLAST_DN	GSE27786_CD4_TCELL_VS_ERYTHTROBLAST_DN	7/262	200/38040	0.000502037	0.00781266	0.00554917	COL6A3/DMWD/DNAJB4/NAV3/RGCC/RNF11/RPUSD1	7
715	GSE2826_XID_VS_BTK_KO_BCELL_UP	GSE2826_XID_VS_BTK_KO_BCELL_UP	7/262	200/38040	0.000502037	0.00781266	0.00554917	ABHD17A/ALOX12B/IGF2BP2/LAMA1/PTHLH/SLC2A5/WIPF1	7
716	GSE29618_BCELL_VS_MONOCYTE_DAY7_FLU_VACCINE_DN	GSE29618_BCELL_VS_MONOCYTE_DAY7_FLU_VACCINE_DN	7/262	200/38040	0.000502037	0.00781266	0.00554917	DUSP6/IGFBP7/ITM2B/MCL1/RGCC/SIRPA/ULK2	7
717	GSE3039_CD4_TCELL_VS_ALPHABETA_CD8_TCELL_DN	GSE3039_CD4_TCELL_VS_ALPHABETA_CD8_TCELL_DN	7/262	200/38040	0.000502037	0.00781266	0.00554917	AMZ1/GNB4/IGF2BP2/MRAS/PLXNA1/TES/TFRC	7
718	GSE3039_NKT_CELL_VS_B2_BCELL_DN	GSE3039_NKT_CELL_VS_B2_BCELL_DN	7/262	200/38040	0.000502037	0.00781266	0.00554917	DUSP6/EDN1/F3/SDC4/SMAD7/TES/TP53I11	7
719	GSE30962_PRIMARY_VS_SECONDARY_ACUTE_LCMV_INF_CD8_TCELL_DN	GSE30962_PRIMARY_VS_SECONDARY_ACUTE_LCMV_INF_CD8_TCELL_DN	7/262	200/38040	0.000502037	0.00781266	0.00554917	DGKI/DNAJB4/ITPRIPL2/PANK3/PRRG4/TRIM36/TRIM65	7
720	GSE32423_MEMORY_VS_NAIVE_CD8_TCELL_DN	GSE32423_MEMORY_VS_NAIVE_CD8_TCELL_DN	7/262	200/38040	0.000502037	0.00781266	0.00554917	ARHGEF11/BACH1/FBXL3/GNB4/GSN/IKZF2/PTPRF	7
721	GSE32986_UNSTIM_VS_CURDLAN_HIGHDOSE_STIM_DC_UP	GSE32986_UNSTIM_VS_CURDLAN_HIGHDOSE_STIM_DC_UP	7/262	200/38040	0.000502037	0.00781266	0.00554917	AP1M1/BRI3BP/BTBD3/BTG3/GNB4/SRPK1/TXLNA	7
722	GSE33292_DN3_THYMOCYTE_VS_TCF1_KO_TCELL_LYMPHOMA_UP	GSE33292_DN3_THYMOCYTE_VS_TCF1_KO_TCELL_LYMPHOMA_UP	7/262	200/38040	0.000502037	0.00781266	0.00554917	ALOX5AP/APRT/CA2/CDC34/FURIN/NCLN/TFRC	7
723	GSE33425_CD161_HIGH_VS_NEG_CD8_TCELL_UP	GSE33425_CD161_HIGH_VS_NEG_CD8_TCELL_UP	7/262	200/38040	0.000502037	0.00781266	0.00554917	ARHGAP39/BTBD3/CUX2/GSN/MGP/SKIL/SMAD7	7
724	GSE34156_NOD2_LIGAND_VS_TLR1_TLR2_LIGAND_6H_TREATED_MONOCYTE_UP	GSE34156_NOD2_LIGAND_VS_TLR1_TLR2_LIGAND_6H_TREATED_MONOCYTE_UP	7/262	200/38040	0.000502037	0.00781266	0.00554917	ANGPT1/APOD/GNB4/ITM2B/JUN/RNF19B/ZNFX1	7
725	GSE35825_IFNA_VS_IFNG_STIM_MACROPHAGE_DN	GSE35825_IFNA_VS_IFNG_STIM_MACROPHAGE_DN	7/262	200/38040	0.000502037	0.00781266	0.00554917	ABHD17A/PPP1R12C/PTPRF/RND3/RTN4RL1/TRAF4/ZBED4	7
726	GSE369_PRE_VS_POST_IL6_INJECTION_IFNG_WT_LIVER_UP	GSE369_PRE_VS_POST_IL6_INJECTION_IFNG_WT_LIVER_UP	7/262	200/38040	0.000502037	0.00781266	0.00554917	COL6A3/JUN/LIF/MGRN1/NFE2L3/PHLDA2/TRMT1	7
727	GSE38681_WT_VS_LYL1_KO_LYMPHOID_PRIMED_MULTIPOTENT_PROGENITOR_DN	GSE38681_WT_VS_LYL1_KO_LYMPHOID_PRIMED_MULTIPOTENT_PROGENITOR_DN	7/262	200/38040	0.000502037	0.00781266	0.00554917	ARF4/CHRNB1/MCL1/PTPRE/RNF19B/WIPF1/ZNFX1	7
728	GSE3982_DC_VS_BCELL_UP	GSE3982_DC_VS_BCELL_UP	7/262	200/38040	0.000502037	0.00781266	0.00554917	ANXA1/MRAS/RGCC/SCEL/SDC4/TACSTD2/ULK2	7
729	GSE3982_MAC_VS_BASOPHIL_UP	GSE3982_MAC_VS_BASOPHIL_UP	7/262	200/38040	0.000502037	0.00781266	0.00554917	B4GALT5/DMWD/GFOD1/GNA11/GSN/PPIF/ZEB2	7
730	GSE39916_B_CELL_SPLEEN_VS_PLASMA_CELL_BONE_MARROW_UP	GSE39916_B_CELL_SPLEEN_VS_PLASMA_CELL_BONE_MARROW_UP	7/262	200/38040	0.000502037	0.00781266	0.00554917	CA2/DYRK2/ECM1/GSN/IGF2BP2/ITGB3/KMT2D	7
731	GSE40068_CXCR5POS_BCL6POS_TFH_VS_CXCR5NEG_BCL6NEG_CD4_TCELL_UP	GSE40068_CXCR5POS_BCL6POS_TFH_VS_CXCR5NEG_BCL6NEG_CD4_TCELL_UP	7/262	200/38040	0.000502037	0.00781266	0.00554917	DYRK2/MCL1/MICALL1/NFE2L3/RTN4RL1/SKIL/USP12	7
732	GSE40274_CTRL_VS_FOXP3_TRANSDUCED_ACTIVATED_CD4_TCELL_DN	GSE40274_CTRL_VS_FOXP3_TRANSDUCED_ACTIVATED_CD4_TCELL_DN	7/262	200/38040	0.000502037	0.00781266	0.00554917	ARHGEF18/BACH1/BTG3/ITM2B/MICALL1/RDX/SDC4	7
733	GSE411_WT_VS_SOCS3_KO_MACROPHAGE_IL6_STIM_400MIN_DN	GSE411_WT_VS_SOCS3_KO_MACROPHAGE_IL6_STIM_400MIN_DN	7/262	200/38040	0.000502037	0.00781266	0.00554917	AP5B1/FEM1A/GEMIN4/MCL1/SDC4/SLK/ZC3H7B	7
734	GSE41176_UNSTIM_VS_ANTI_IGM_STIM_BCELL_24H_DN	GSE41176_UNSTIM_VS_ANTI_IGM_STIM_BCELL_24H_DN	7/262	200/38040	0.000502037	0.00781266	0.00554917	ARHGAP39/BACH1/DEXI/DYRK1A/JUN/TOPORS/USP12	7
735	GSE41176_WT_VS_TAK1_KO_ANTI_IGM_STIM_BCELL_3H_DN	GSE41176_WT_VS_TAK1_KO_ANTI_IGM_STIM_BCELL_3H_DN	7/262	200/38040	0.000502037	0.00781266	0.00554917	ALOX5AP/ANXA2/CLUH/EIF4G1/IFRD2/RDX/TRMT1	7
736	GSE41867_DAY8_VS_DAY15_LCMV_CLONE13_EFFECTOR_CD8_TCELL_UP	GSE41867_DAY8_VS_DAY15_LCMV_CLONE13_EFFECTOR_CD8_TCELL_UP	7/262	200/38040	0.000502037	0.00781266	0.00554917	CDK10/MTMR12/PRKCZ/SKIL/SNRK/TRAF4/ULK2	7
737	GSE41867_NAIVE_VS_DAY6_LCMV_EFFECTOR_CD8_TCELL_DN	GSE41867_NAIVE_VS_DAY6_LCMV_EFFECTOR_CD8_TCELL_DN	7/262	200/38040	0.000502037	0.00781266	0.00554917	KMT2D/MTMR12/MYL12B/SLK/SPATA13/TPST2/TTLL3	7
738	GSE41978_ID2_KO_VS_BIM_KO_KLRG1_LOW_EFFECTOR_CD8_TCELL_DN	GSE41978_ID2_KO_VS_BIM_KO_KLRG1_LOW_EFFECTOR_CD8_TCELL_DN	7/262	200/38040	0.000502037	0.00781266	0.00554917	ANGPT1/CST6/GGT5/GLIS1/IL34/RASSF8/RDX	7
739	GSE42021_CD24HI_VS_CD24INT_TREG_THYMUS_DN	GSE42021_CD24HI_VS_CD24INT_TREG_THYMUS_DN	7/262	200/38040	0.000502037	0.00781266	0.00554917	BACH1/FADD/IGFBP3/ITM2B/MCL1/NFE2L3/RNF19B	7
740	GSE42021_TCONV_PLN_VS_CD24HI_TCONV_THYMUS_UP	GSE42021_TCONV_PLN_VS_CD24HI_TCONV_THYMUS_UP	7/262	200/38040	0.000502037	0.00781266	0.00554917	BACH1/DYRK2/IFRD2/ITM2B/MCL1/NFE2L3/RNF19B	7
741	GSE42021_TCONV_PLN_VS_CD24INT_TCONV_THYMUS_DN	GSE42021_TCONV_PLN_VS_CD24INT_TCONV_THYMUS_DN	7/262	200/38040	0.000502037	0.00781266	0.00554917	ABHD17A/ATP6V0C/DPP7/GJC1/HTR1D/IKZF2/PRKCZ	7
742	GSE43863_LY6C_INT_CXCR5POS_VS_LY6C_LOW_CXCR5NEG_EFFECTOR_CD4_TCELL_DN	GSE43863_LY6C_INT_CXCR5POS_VS_LY6C_LOW_CXCR5NEG_EFFECTOR_CD4_TCELL_DN	7/262	200/38040	0.000502037	0.00781266	0.00554917	ATP6V0C/B4GALT5/BTG3/F3/LRP10/SYNGR2/TPST2	7
743	GSE43955_1H_VS_10H_ACT_CD4_TCELL_DN	GSE43955_1H_VS_10H_ACT_CD4_TCELL_DN	7/262	200/38040	0.000502037	0.00781266	0.00554917	COL6A3/DUSP6/INO80C/MGP/MYO5B/PTHLH/SLC7A2	7
744	GSE43955_TGFB_IL6_VS_TGFB_IL6_IL23_TH17_ACT_CD4_TCELL_52H_DN	GSE43955_TGFB_IL6_VS_TGFB_IL6_IL23_TH17_ACT_CD4_TCELL_52H_DN	7/262	200/38040	0.000502037	0.00781266	0.00554917	ECM1/PLS3/POSTN/RNF19B/SKIL/SPATA13/WIPF1	7
745	GSE43957_UNTREATED_VS_NACL_TREATED_ANTI_CD3_CD28_STIM_CD4_TCELL_DN	GSE43957_UNTREATED_VS_NACL_TREATED_ANTI_CD3_CD28_STIM_CD4_TCELL_DN	7/262	200/38040	0.000502037	0.00781266	0.00554917	ALOX12B/BACH1/MRAS/RNF19B/SAA1/SH2B3/UBE2D2	7
746	GSE44649_WT_VS_MIR155_KO_NAIVE_CD8_TCELL_DN	GSE44649_WT_VS_MIR155_KO_NAIVE_CD8_TCELL_DN	7/262	200/38040	0.000502037	0.00781266	0.00554917	ANXA2/APOD/FLRT3/SAA1/SDC4/SYNGR2/UBE2D2	7
747	GSE4535_BM_DERIVED_DC_VS_FOLLICULAR_DC_UP	GSE4535_BM_DERIVED_DC_VS_FOLLICULAR_DC_UP	7/262	200/38040	0.000502037	0.00781266	0.00554917	IKZF2/MGRN1/MRPS6/PLXNA3/SLC5A3/TFRC/TRIM36	7
748	GSE45365_NK_CELL_VS_CD8A_DC_UP	GSE45365_NK_CELL_VS_CD8A_DC_UP	7/262	200/38040	0.000502037	0.00781266	0.00554917	ITM2B/MXD1/MYL12B/NCLN/PTHLH/SIRPA/ZNF236	7
749	GSE4748_CTRL_VS_LPS_STIM_DC_3H_DN	GSE4748_CTRL_VS_LPS_STIM_DC_3H_DN	7/262	200/38040	0.000502037	0.00781266	0.00554917	FXR2/IKZF2/LRRK1/MYL9/PRKAG2/RNF19B/UBE2G2	7
750	GSE5589_LPS_AND_IL10_VS_LPS_AND_IL6_STIM_MACROPHAGE_45MIN_DN	GSE5589_LPS_AND_IL10_VS_LPS_AND_IL6_STIM_MACROPHAGE_45MIN_DN	7/262	200/38040	0.000502037	0.00781266	0.00554917	ANXA1/APOD/FAM3C/GFOD1/IKZF2/MYL9/RGCC	7
751	GSE5589_LPS_VS_LPS_AND_IL10_STIM_MACROPHAGE_45MIN_UP	GSE5589_LPS_VS_LPS_AND_IL10_STIM_MACROPHAGE_45MIN_UP	7/262	200/38040	0.000502037	0.00781266	0.00554917	BTG3/CST6/DNAJB4/ITGB3/PTPRE/RASSF8/TES	7
752	GSE5679_CTRL_VS_PPARG_LIGAND_ROSIGLITAZONE_AND_RARA_AGONIST_AM580_TREATED_DC_DN	GSE5679_CTRL_VS_PPARG_LIGAND_ROSIGLITAZONE_AND_RARA_AGONIST_AM580_TREATED_DC_DN	7/262	200/38040	0.000502037	0.00781266	0.00554917	ANXA1/ANXA2/ATP6V0C/BAIAP2/EMP1/JUN/NR2F6	7
753	GSE5679_PPARG_LIGAND_ROSIGLITAZONE_VS_ROSIGLITAZONE_AND_RARA_AGONIST_AM580_TREATED_DC_DN	GSE5679_PPARG_LIGAND_ROSIGLITAZONE_VS_ROSIGLITAZONE_AND_RARA_AGONIST_AM580_TREATED_DC_DN	7/262	200/38040	0.000502037	0.00781266	0.00554917	ARHGAP17/CA2/DYRK2/ECM1/EPB41L1/NFE2L3/TRAF4	7
754	GSE5679_PPARG_LIGAND_ROSIGLITAZONE_VS_ROSIGLITAZONE_AND_RARA_AGONIST_AM580_TREATED_DC_UP	GSE5679_PPARG_LIGAND_ROSIGLITAZONE_VS_ROSIGLITAZONE_AND_RARA_AGONIST_AM580_TREATED_DC_UP	7/262	200/38040	0.000502037	0.00781266	0.00554917	IKZF2/MRPS6/OVOL1/SLC5A3/SYNGR2/TFRC/TRIM35	7
755	GSE5679_RARA_AGONIST_AM580_VS_AM580_AND_ROSIGLITAZONE_TREATED_DC_DN	GSE5679_RARA_AGONIST_AM580_VS_AM580_AND_ROSIGLITAZONE_TREATED_DC_DN	7/262	200/38040	0.000502037	0.00781266	0.00554917	ANXA1/ARHGEF18/DYRK2/ITGB3/NEB/TES/TPST2	7
756	GSE7460_FOXP3_MUT_VS_WT_ACT_TCONV_UP	GSE7460_FOXP3_MUT_VS_WT_ACT_TCONV_UP	7/262	200/38040	0.000502037	0.00781266	0.00554917	APRT/C12orf75/ITPRIPL2/LRP10/PLS3/RNF19B/STK3	7
757	GSE7460_TREG_VS_TCONV_ACT_UP	GSE7460_TREG_VS_TCONV_ACT_UP	7/262	200/38040	0.000502037	0.00781266	0.00554917	ADAMTS6/IKZF2/MXD1/MYL9/SDC4/SKIL/TAB2	7
758	GSE7764_IL15_NK_CELL_24H_VS_SPLENOCYTE_DN	GSE7764_IL15_NK_CELL_24H_VS_SPLENOCYTE_DN	7/262	200/38040	0.000502037	0.00781266	0.00554917	ARHGEF18/IFRD2/MCL1/NCOA3/RGCC/SIRPA/TFRC	7
759	GSE7852_THYMUS_VS_FAT_TCONV_DN	GSE7852_THYMUS_VS_FAT_TCONV_DN	7/262	200/38040	0.000502037	0.00781266	0.00554917	ANXA2/BTG3/CARD10/ITPRIPL2/PLS3/PNMA1/TAB2	7
760	GSE7852_TREG_VS_TCONV_LN_DN	GSE7852_TREG_VS_TCONV_LN_DN	7/262	200/38040	0.000502037	0.00781266	0.00554917	DYRK2/EPB41L1/GSN/IGF2BP2/ITGB3/RGCC/TRIM36	7
761	GSE8621_UNSTIM_VS_LPS_PRIMED_AND_LPS_STIM_MACROPHAGE_UP	GSE8621_UNSTIM_VS_LPS_PRIMED_AND_LPS_STIM_MACROPHAGE_UP	7/262	200/38040	0.000502037	0.00781266	0.00554917	C12orf75/CUX2/JUN/NCLN/SLC25A24/TACSTD2/ZC3H7B	7
762	GSE8921_3H_VS_24H_TLR1_2_STIM_MONOCYTE_DN	GSE8921_3H_VS_24H_TLR1_2_STIM_MONOCYTE_DN	7/262	200/38040	0.000502037	0.00781266	0.00554917	APRT/EDN1/F3/MIER2/MXD1/PHLDA2/SAA1	7
763	GSE8921_UNSTIM_VS_TLR1_2_STIM_MONOCYTE_6H_UP	GSE8921_UNSTIM_VS_TLR1_2_STIM_MONOCYTE_6H_UP	7/262	200/38040	0.000502037	0.00781266	0.00554917	ARHGEF11/DNAJB4/DYRK2/EMP1/FAM3C/FBXL3/RASSF8	7
764	GSE9650_NAIVE_VS_EFF_CD8_TCELL_DN	GSE9650_NAIVE_VS_EFF_CD8_TCELL_DN	7/262	200/38040	0.000502037	0.00781266	0.00554917	ANXA1/ANXA2/CDC34/FADD/LRP10/RHPN2/RNF19B	7
765	GSE9650_NAIVE_VS_MEMORY_CD8_TCELL_DN	GSE9650_NAIVE_VS_MEMORY_CD8_TCELL_DN	7/262	200/38040	0.000502037	0.00781266	0.00554917	ANXA1/ANXA2/CDC34/DPP7/EMP1/FAM207A/RNF19B	7
766	HALLMARK_INFLAMMATORY_RESPONSE	HALLMARK_INFLAMMATORY_RESPONSE	7/262	200/38040	0.000502037	0.00781266	0.00554917	EDN1/F3/ITGB3/LIF/MXD1/PTPRE/SLC7A2	7
767	HALLMARK_P53_PATHWAY	HALLMARK_P53_PATHWAY	7/262	200/38040	0.000502037	0.00781266	0.00554917	BAIAP2/JUN/LIF/MXD1/PTPRE/RNF19B/TRAF4	7
768	AACATTC_MIR4093P	AACATTC_MIR4093P	6/262	144/38040	0.000508436	0.0078712	0.00559075	ANXA2/ARHGEF18/EDN1/JUN/PTPRF/ZNF236	6
769	GO_NEGATIVE_REGULATION_OF_CYTOSKELETON_ORGANIZATION	GO_NEGATIVE_REGULATION_OF_CYTOSKELETON_ORGANIZATION	6/262	144/38040	0.000508436	0.0078712	0.00559075	APC2/DYRK1A/GSN/NAV3/RDX/TACSTD2	6
770	HALLMARK_UV_RESPONSE_DN	HALLMARK_UV_RESPONSE_DN	6/262	144/38040	0.000508436	0.0078712	0.00559075	ANXA2/DYRK1A/F3/ITGB3/RND3/SMAD7	6
771	JOHNSTONE_PARVB_TARGETS_2_UP	JOHNSTONE_PARVB_TARGETS_2_UP	6/262	144/38040	0.000508436	0.0078712	0.00559075	AGPAT2/DLGAP4/ECM1/FURIN/GFOD1/ZNFX1	6
772	AMEF2_Q6	AMEF2_Q6	8/262	263/38040	0.000513898	0.00793516	0.00563618	ABCA6/DLGAP4/DYRK2/EDN1/JUN/UXS1/VSTM2L/ZDHHC8	8
773	PAX_Q6	PAX_Q6	8/262	263/38040	0.000513898	0.00793516	0.00563618	B4GALT5/GNB4/LRRK1/MRPS6/PHACTR3/PRRG4/SKIL/ZEB2	8
774	GO_LOW_DENSITY_LIPOPROTEIN_RECEPTOR_PARTICLE_METABOLIC_PROCESS	GO_LOW_DENSITY_LIPOPROTEIN_RECEPTOR_PARTICLE_METABOLIC_PROCESS	3/262	23/38040	0.00051655	0.00794424	0.00564263	ANXA2/FURIN/ITGB3	3
775	GO_R_SMAD_BINDING	GO_R_SMAD_BINDING	3/262	23/38040	0.00051655	0.00794424	0.00564263	JUN/RGCC/ZEB2	3
776	HINATA_NFKB_TARGETS_KERATINOCYTE_DN	HINATA_NFKB_TARGETS_KERATINOCYTE_DN	3/262	23/38040	0.00051655	0.00794424	0.00564263	PTHLH/SCEL/ZNF185	3
777	GO_RHO_PROTEIN_SIGNAL_TRANSDUCTION	GO_RHO_PROTEIN_SIGNAL_TRANSDUCTION	7/262	201/38040	0.000517148	0.00794424	0.00564263	ABL2/ARHGEF11/ARHGEF18/FGD4/RHOT2/RND3/SPATA13	7
778	SENGUPTA_NASOPHARYNGEAL_CARCINOMA_WITH_LMP1_UP	SENGUPTA_NASOPHARYNGEAL_CARCINOMA_WITH_LMP1_UP	10/262	402/38040	0.000521436	0.00799414	0.00567807	DYRK2/EIF4G1/PAPPA/PHACTR3/PHLDA2/POSTN/PTHLH/SLITRK6/TRIM36/ZNF567	10
779	GO_PHOSPHATASE_REGULATOR_ACTIVITY	GO_PHOSPHATASE_REGULATOR_ACTIVITY	5/262	95/38040	0.000521736	0.00799414	0.00567807	IGFBP3/MTMR12/PHACTR3/PPP1R12C/ZEB2	5
780	GO_UROGENITAL_SYSTEM_DEVELOPMENT	GO_UROGENITAL_SYSTEM_DEVELOPMENT	9/262	331/38040	0.000524627	0.00802813	0.00570222	ANGPT1/ANXA1/CA2/FADD/LIF/OVOL1/SDC4/SMAD7/TACSTD2	9
781	RACCACAR_AML_Q6	RACCACAR_AML_Q6	8/262	264/38040	0.000526861	0.00805199	0.00571917	AP5B1/EMP1/LIF/NAV3/PPP1R12C/PRRG4/RTN4RL1/ZEB2	8
782	SESTO_RESPONSE_TO_UV_C2	SESTO_RESPONSE_TO_UV_C2	4/262	54/38040	0.000530651	0.00809955	0.00575294	EMP1/F3/FAT1/ZNF185	4
783	ZHOU_INFLAMMATORY_RESPONSE_LPS_UP	ZHOU_INFLAMMATORY_RESPONSE_LPS_UP	10/262	403/38040	0.00053153	0.00810261	0.00575512	ABL2/EDN1/IGFBP3/LAMA3/RDX/RNF19B/SDC4/TRIM36/USP12/ZNFX1	10
784	GO_CELL_SUBSTRATE_JUNCTION_ASSEMBLY	GO_CELL_SUBSTRATE_JUNCTION_ASSEMBLY	5/262	96/38040	0.000547345	0.00833304	0.00591879	APOD/LAMA3/PEAK1/SDC4/SLK	5
785	ENK_UV_RESPONSE_KERATINOCYTE_DN	ENK_UV_RESPONSE_KERATINOCYTE_DN	11/262	481/38040	0.00055964	0.00850937	0.00604403	BAIAP2/DYRK2/FAT1/MCL1/NCOA3/PTHLH/RDX/RND3/STK3/TOPORS/TPST2	11
786	GO_COLLAGEN_CONTAINING_EXTRACELLULAR_MATRIX	GO_COLLAGEN_CONTAINING_EXTRACELLULAR_MATRIX	10/262	406/38040	0.00056279	0.00852469	0.00605491	ANXA1/ANXA2/COL6A3/ECM1/F3/IGFBP7/LAMA1/LAMA3/MGP/POSTN	10
787	GO_SYNAPSE_ORGANIZATION	GO_SYNAPSE_ORGANIZATION	10/262	406/38040	0.00056279	0.00852469	0.00605491	ABHD17A/ARF4/ARHGAP39/CHRNB1/CUX2/DNER/EIF4G1/FLRT3/PTPRF/SLITRK6	10
788	MODULE_532	MODULE_532	10/262	406/38040	0.00056279	0.00852469	0.00605491	ANXA1/CLUH/COL6A3/DEXI/FURIN/GSN/KATNAL1/MICALL1/MTMR12/SH2B3	10
789	BENPORATH_PROLIFERATION	BENPORATH_PROLIFERATION	6/262	147/38040	0.000566876	0.00855032	0.00607312	FAM3C/GNB4/NFE2L3/RDX/SRPK1/TFRC	6
790	LEE_NEURAL_CREST_STEM_CELL_UP	LEE_NEURAL_CREST_STEM_CELL_UP	6/262	147/38040	0.000566876	0.00855032	0.00607312	ANXA1/FAP/GSN/IGFBP7/POSTN/ZEB2	6
791	GFI1_01	GFI1_01	8/262	267/38040	0.000567347	0.00855032	0.00607312	ANGPT1/DNAJB4/EDN1/LAMA3/LINC00670/PHACTR3/PTHLH/TRAF4	8
792	NFAT_Q4_01	NFAT_Q4_01	8/262	267/38040	0.000567347	0.00855032	0.00607312	B4GALT5/GSN/IGFBP3/PRRG4/PTHLH/SLC5A3/USP12/UXS1	8
793	GO_PROTEIN_K48_LINKED_UBIQUITINATION	GO_PROTEIN_K48_LINKED_UBIQUITINATION	4/262	55/38040	0.000569198	0.00855661	0.00607758	CDC34/TOPORS/UBE2D2/UBE2G2	4
794	OUILLETTE_CLL_13Q14_DELETION_DN	OUILLETTE_CLL_13Q14_DELETION_DN	4/262	55/38040	0.000569198	0.00855661	0.00607758	ADAMTS6/DUSP6/IKZF2/ULK2	4
795	CROONQUIST_NRAS_VS_STROMAL_STIMULATION_DN	CROONQUIST_NRAS_VS_STROMAL_STIMULATION_DN	5/262	97/38040	0.000573886	0.00860541	0.00611224	COL6A3/IGFBP3/IGFBP7/JUN/POSTN	5
796	GO_REGULATION_OF_LIPASE_ACTIVITY	GO_REGULATION_OF_LIPASE_ACTIVITY	5/262	97/38040	0.000573886	0.00860541	0.00611224	ABL2/ANXA1/ARF4/FURIN/PRKCZ	5
797	GO_POSITIVE_REGULATION_OF_SUPRAMOLECULAR_FIBER_ORGANIZATION	GO_POSITIVE_REGULATION_OF_SUPRAMOLECULAR_FIBER_ORGANIZATION	7/262	205/38040	0.000581254	0.00868517	0.0061689	BAIAP2/EDN1/GSN/NAV3/RGCC/SDC4/WIPF1	7
798	AML1_01	AML1_01	8/262	268/38040	0.000581388	0.00868517	0.0061689	AP5B1/EMP1/FGD4/NAV3/PRRG4/RNF19B/SCEL/TACSTD2	8
799	AML1_Q6	AML1_Q6	8/262	268/38040	0.000581388	0.00868517	0.0061689	AP5B1/EMP1/FGD4/NAV3/PRRG4/RNF19B/SCEL/TACSTD2	8
800	GNF2_SPRR1B	GNF2_SPRR1B	3/262	24/38040	0.000587347	0.00873048	0.00620108	CRNN/KRT4/SPRR1A	3
801	GO_PROTEIN_LOCALIZATION_TO_ENDOSOME	GO_PROTEIN_LOCALIZATION_TO_ENDOSOME	3/262	24/38040	0.000587347	0.00873048	0.00620108	ABHD17A/MICALL1/RDX	3
802	GO_RECEPTOR_BIOSYNTHETIC_PROCESS	GO_RECEPTOR_BIOSYNTHETIC_PROCESS	3/262	24/38040	0.000587347	0.00873048	0.00620108	EDN1/FURIN/ITGB3	3
803	REACTOME_SEMA4D_IN_SEMAPHORIN_SIGNALING	REACTOME_SEMA4D_IN_SEMAPHORIN_SIGNALING	3/262	24/38040	0.000587347	0.00873048	0.00620108	ARHGEF11/MYL12B/MYL9	3
804	IK2_01	IK2_01	8/262	269/38040	0.000595709	0.00884376	0.00628154	GLP2R/ITM2B/OVOL1/PHACTR3/SLC5A3/SPEG/TES/ZADH2	8
805	GO_MUSCLE_ORGAN_DEVELOPMENT	GO_MUSCLE_ORGAN_DEVELOPMENT	10/262	410/38040	0.000606823	0.00899756	0.00639078	COL6A3/DNER/EDN1/FGFRL1/FHL3/LIF/MRAS/NEB/SMAD7/SPEG	10
806	BILD_MYC_ONCOGENIC_SIGNATURE	BILD_MYC_ONCOGENIC_SIGNATURE	7/262	207/38040	0.000615591	0.00911625	0.00647508	ABL2/BOP1/EMP1/GPATCH4/SLITRK6/TRMT1/ZBED2	7
807	ATTCTTT_MIR186	ATTCTTT_MIR186	8/262	271/38040	0.000625206	0.00923572	0.00655994	BTBD3/HOOK3/IGF2BP2/PAPPA/PLS3/RNF11/SRPK1/WIPF1	8
808	GO_REGULATION_OF_LEUKOCYTE_DIFFERENTIATION	GO_REGULATION_OF_LEUKOCYTE_DIFFERENTIATION	8/262	271/38040	0.000625206	0.00923572	0.00655994	ANXA1/CA2/FADD/IL34/JUN/LIF/PRKCZ/SMAD7	8
809	MODULE_121	MODULE_121	5/262	99/38040	0.000629853	0.00928609	0.00659572	EDN1/EMP1/LIF/MXD1/TACSTD2	5
810	GO_CYTOPLASMIC_REGION	GO_CYTOPLASMIC_REGION	11/262	488/38040	0.000630172	0.00928609	0.00659572	ANXA2/GSN/INPP5E/LLGL2/MYL12B/MYO5B/PRKCZ/RDX/RND3/TTLL3/WIPF1	11
811	MCBRYAN_PUBERTAL_BREAST_3_4WK_UP	MCBRYAN_PUBERTAL_BREAST_3_4WK_UP	7/262	208/38040	0.000633354	0.00930999	0.00661269	GSN/LRRK1/NFE2L3/PROM2/SLC25A24/SLC2A5/TACSTD2	7
812	PEREZ_TP53_AND_TP63_TARGETS	PEREZ_TP53_AND_TP63_TARGETS	7/262	208/38040	0.000633354	0.00930999	0.00661269	APC2/GNA11/IGFBP3/RAB11FIP1/RGCC/SMAD7/SPATA13	7
813	MARTINEZ_RESPONSE_TO_TRABECTEDIN_DN	MARTINEZ_RESPONSE_TO_TRABECTEDIN_DN	8/262	272/38040	0.00064039	0.00940185	0.00667794	B4GALT5/BLZF1/FADD/FBXL3/IGF2BP2/SIRPA/UBE2D2/USP12	8
814	GO_CELL_SUBSTRATE_ADHESION	GO_CELL_SUBSTRATE_ADHESION	9/262	341/38040	0.000648528	0.00950962	0.00675448	ANGPT1/APOD/ITGB3/PEAK1/POSTN/PRKCZ/SDC4/SLK/TACSTD2	9
815	AMIT_SERUM_RESPONSE_240_MCF10A	AMIT_SERUM_RESPONSE_240_MCF10A	4/262	57/38040	0.000652188	0.00952817	0.00676766	BLZF1/EMP1/PHLDA2/PRKAG2	4
816	DELASERNA_MYOD_TARGETS_DN	DELASERNA_MYOD_TARGETS_DN	4/262	57/38040	0.000652188	0.00952817	0.00676766	ATP6V0C/BAIAP2/POSTN/SLC5A3	4
817	NAGASHIMA_EGF_SIGNALING_UP	NAGASHIMA_EGF_SIGNALING_UP	4/262	57/38040	0.000652188	0.00952817	0.00676766	EDN1/JUN/LIF/MCL1	4
818	GO_SKIN_DEVELOPMENT	GO_SKIN_DEVELOPMENT	10/262	414/38040	0.000653668	0.00953812	0.00677473	ALOX12B/ANXA1/CERS3/FURIN/KRT4/KRT80/NCOA3/OVOL1/SCEL/SPRR1A	10
819	GR_Q6	GR_Q6	8/262	273/38040	0.000655871	0.00954693	0.00678098	B4GALT5/FGD4/FLRT3/GFOD1/IKZF2/LINC00670/STK3/ZEB2	8
820	OCT1_01	OCT1_01	8/262	273/38040	0.000655871	0.00954693	0.00678098	ATP6V0C/CDR2L/DLGAP4/DUSP6/LLGL2/SKIL/SLITRK6/ZEB2	8
821	CAHOY_OLIGODENDROCUTIC	CAHOY_OLIGODENDROCUTIC	5/262	100/38040	0.000659322	0.00958547	0.00680836	CDR2L/PRKAG2/PUS7/SPEG/WIPF1	5
822	JOHNSTONE_PARVB_TARGETS_2_DN	JOHNSTONE_PARVB_TARGETS_2_DN	9/262	342/38040	0.000662132	0.00959791	0.0068172	ANGPT1/EMP1/HOOK3/RASSF8/SLC5A3/SLK/SMIM13/SRPK1/WIPF1	9
823	TTCYNRGAA_STAT5B_01	TTCYNRGAA_STAT5B_01	9/262	342/38040	0.000662132	0.00959791	0.0068172	ADAMTS6/BLZF1/FAP/GPATCH4/LAMA1/LIF/MXD1/TAB2/WIPF1	9
824	SENESE_HDAC3_TARGETS_UP	SENESE_HDAC3_TARGETS_UP	11/262	491/38040	0.00066259	0.00959791	0.0068172	BACH1/BDP1/CUL4B/EIF4G1/EMP1/ITGB3/MCL1/NAV3/PAPPA/SAA1/TFRC	11
825	XU_HGF_SIGNALING_NOT_VIA_AKT1_6HR	XU_HGF_SIGNALING_NOT_VIA_AKT1_6HR	3/262	25/38040	0.000664055	0.00960747	0.00682399	JUN/NAV3/PHLDA2	3
826	CUI_TCF21_TARGETS_2_UP	CUI_TCF21_TARGETS_2_UP	10/262	415/38040	0.000665834	0.00962155	0.00683399	APRT/ARHGAP39/BRI3BP/ECM1/FAP/FNDC4/MGP/POSTN/RELT/SLC7A2	10
827	BOCHKIS_FOXA2_TARGETS	BOCHKIS_FOXA2_TARGETS	10/262	416/38040	0.000678187	0.0097882	0.00695236	ARHGAP23/BTBD3/FEM1A/ITM2B/LRRK1/MXD1/RDX/RSC1A1/SAA1/TPST2	10
828	GO_NEGATIVE_REGULATION_OF_CYTOKINE_PRODUCTION	GO_NEGATIVE_REGULATION_OF_CYTOKINE_PRODUCTION	8/262	275/38040	0.000687739	0.00990211	0.00703326	ANGPT1/ANXA1/APOD/FURIN/NAV3/RGCC/SIRPA/SMAD7	8
829	NABA_CORE_MATRISOME	NABA_CORE_MATRISOME	8/262	275/38040	0.000687739	0.00990211	0.00703326	COL6A3/ECM1/IGFBP3/IGFBP7/LAMA1/LAMA3/MGP/POSTN	8
830	GAVIN_FOXP3_TARGETS_CLUSTER_P4	GAVIN_FOXP3_TARGETS_CLUSTER_P4	5/262	101/38040	0.000689811	0.00991998	0.00704596	GGT5/IKZF2/MXD1/NEB/RGCC	5
831	BILD_SRC_ONCOGENIC_SIGNATURE	BILD_SRC_ONCOGENIC_SIGNATURE	4/262	58/38040	0.00069674	0.00999554	0.00709963	INO80C/PROM2/PTHLH/SLC5A3	4
832	GO_BONE_RESORPTION	GO_BONE_RESORPTION	4/262	58/38040	0.00069674	0.00999554	0.00709963	CA2/ITGB3/LRRK1/TFRC	4

## Sheet: Fig3_10A_tgfb_downregulated
	ID	Description	GeneRatio	BgRatio	pvalue	p.adjust	qvalue	geneID	Count
1	PUJANA_BRCA2_PCC_NETWORK	PUJANA_BRCA2_PCC_NETWORK	30/351	423/38040	8.0731e-18	1.00034e-13	6.8324e-14	ADA/CBX3/CDKN2C/CHRNA5/CPSF6/DBF4/DHFR/FEN1/HIRIP3/HMGN1/ITGA4/KIF2C/KIFC1/LMNB1/LSM4/MCM4/NELFA/POLD1/PSIP1/RFXAP/RNASEH2A/RPP30/SEPHS1/SIVA1/SNRPB/TAF1C/TTK/UBE2I/XRCC3/XRCC5	30
2	GSE22886_UNSTIM_VS_STIM_MEMORY_TCELL_DN	GSE22886_UNSTIM_VS_STIM_MEMORY_TCELL_DN	22/351	200/38040	2.24125e-17	1.38856e-13	9.48401e-14	ALG8/BAG2/DBF4/DHFR/ELAVL1/HSPA8/IDH3A/KCNN4/KIFC1/LSM2/MRPL13/NDC1/POLR3E/PRMT1/PSMA7/RPP30/SDHB/SLC25A3/TAF1A/TMEM70/TPI1/ZNF282	22
3	SHEDDEN_LUNG_CANCER_POOR_SURVIVAL_A6	SHEDDEN_LUNG_CANCER_POOR_SURVIVAL_A6	30/351	459/38040	7.56384e-17	2.57632e-13	1.75965e-13	CDKN2C/CHRNA5/COMMD8/DBF4/EIF4A3/EIF5B/GPSM2/KIF2C/LMNB1/LSM4/MCM4/MRGBP/MRPL13/PDCD2/PRMT1/PRR7/PSMA7/SEPHS1/SMNDC1/SNRPB/TACC3/TEAD4/TSR1/TTK/TUBG1/WDR43/WDYHV1/XRCC3/YEATS4/ZSCAN5A	30
4	MORF_RAN	MORF_RAN	24/351	267/38040	8.31675e-17	2.57632e-13	1.75965e-13	CBX3/CNBP/COX5B/EEF1G/HMGN1/HSPA8/LSM2/MDH1/PRMT1/PSMB1/PUF60/RPS12/RPS13/RPS27A/SDHA/SLC25A3/SNRPB/SNRPB2/SRSF9/SUMO2/TARDBP/TPI1/UBE2I/UTP18	24
5	MORF_DEK	MORF_DEK	23/351	264/38040	7.33302e-16	1.81727e-12	1.24121e-12	AFG3L2/CBX3/CNBP/HMGN1/HSPA8/LSM2/MDH1/PRMT1/PSMB1/PUF60/RPS27A/SAFB/SDHA/SLC25A3/SMNDC1/SNRPB/SRSF9/SUMO2/TARDBP/UBE2E1/UBE2I/XRCC5/ZC3H15	23
6	MORF_G22P1	MORF_G22P1	19/351	172/38040	3.2433e-15	6.69796e-12	4.57476e-12	CBX3/COX5B/EIF3D/HMGN1/LSM2/MDH1/NDUFS4/PRMT1/PSMB1/PUF60/SDHB/SLC25A3/SNRPB/SNRPB2/SRSF9/SUMO2/TARDBP/UBE2I/XRCC5	19
7	GSE7764_IL15_TREATED_VS_CTRL_NK_CELL_24H_UP	GSE7764_IL15_TREATED_VS_CTRL_NK_CELL_24H_UP	20/351	200/38040	4.17408e-15	7.38872e-12	5.04656e-12	ALYREF/ASF1B/CDKN2C/DKC1/ELAVL1/EME1/ERRFI1/GPSM2/HAUS7/HSD17B7/KIFC1/LAP3/LSM5/MID1IP1/POLR3E/SCARB1/TARDBP/TMEM201/WDR43/XRCC3	20
8	GO_RNA_SPLICING	GO_RNA_SPLICING	28/351	465/38040	6.63074e-15	1.02702e-11	7.01463e-12	ACIN1/ALYREF/BUD13/C9orf78/CWC27/DDX47/EIF4A3/ELAVL1/HSPA8/LSM2/LSM4/LSM5/PCBP1/PDCD7/PQBP1/PSIP1/PUF60/RPS13/SART3/SMNDC1/SNRPB/SNRPB2/SNRPD3/SRSF9/TARDBP/THOC7/UPF3B/ZNF638	28
9	MORF_UBE2I	MORF_UBE2I	21/351	238/38040	1.0572e-14	1.45553e-11	9.94138e-12	CBX3/CNBP/COX5B/EEF1G/EIF3D/HMGN1/PSMB1/PUF60/RPS11/RPS12/RPS13/RPS27A/SLC25A3/SNRPB/SNRPB2/SRSF9/SUMO2/TARDBP/UBE2I/XRCC5/ZC3H15	21
10	WONG_EMBRYONIC_STEM_CELL_CORE	WONG_EMBRYONIC_STEM_CELL_CORE	24/351	335/38040	1.36583e-14	1.66006e-11	1.13383e-11	CBX3/COX5B/CRABP2/DBF4/EIF4B/LMNB1/LSM2/LSM4/LSM5/MCM4/MID1IP1/MRPL11/MRPL13/PDCD2/POLD1/PRMT1/PSMA7/PSMB5/RAB34/RCN2/RPS12/TTK/UTP18/XRCC5	24
11	REACTOME_PROCESSING_OF_CAPPED_INTRON_CONTAINING_PRE_MRNA	REACTOME_PROCESSING_OF_CAPPED_INTRON_CONTAINING_PRE_MRNA	21/351	242/38040	1.4737e-14	1.66006e-11	1.13383e-11	ALYREF/CWC27/EIF4A3/ELAVL1/HSPA8/LSM2/LSM4/LSM5/NDC1/NUP54/PCBP1/PDCD7/PQBP1/PUF60/SMNDC1/SNRPB/SNRPB2/SNRPD3/SRSF9/THOC7/UPF3B	21
12	GSE21546_WT_VS_ELK1_KO_ANTI_CD3_STIM_DP_THYMOCYTES_DN	GSE21546_WT_VS_ELK1_KO_ANTI_CD3_STIM_DP_THYMOCYTES_DN	19/351	196/38040	3.6197e-14	3.73764e-11	2.55284e-11	BUD13/CABLES1/CDCA4/CISD3/DHFR/DKC1/ELAVL1/EXOSC5/FEN1/GPSM2/MCM4/NAA38/PHF19/SEPHS1/SERTAD4/THAP11/TICRR/TUBG1/WDYHV1	19
13	MORF_CSNK2B	MORF_CSNK2B	22/351	287/38040	4.45251e-14	4.24393e-11	2.89864e-11	AFG3L2/ALG8/CBX3/COX5B/EIF4B/FEN1/HMGN1/LSM2/LSM4/MDH1/NDUFS4/PRMT1/PSMB1/PUF60/SDHA/SDHB/SLC1A5/SLC25A3/SRSF9/SUMO2/TARDBP/YWHAE	22
14	GSE21927_GMCSF_IL6_VS_GMCSF_GCSF_TREATED_BONE_MARROW_DN	GSE21927_GMCSF_IL6_VS_GMCSF_GCSF_TREATED_BONE_MARROW_DN	19/351	200/38040	5.23584e-14	4.63409e-11	3.16512e-11	AFG3L2/ALG8/DBF4/HIRIP3/HSPA8/KIFC1/LMNB1/LSM2/LSM4/LSM5/MCMBP/NOL11/PMPCA/PQBP1/PSMA7/RPP30/TSR1/USP18/YWHAE	19
15	WANG_RESPONSE_TO_GSK3_INHIBITOR_SB216763_DN	WANG_RESPONSE_TO_GSK3_INHIBITOR_SB216763_DN	24/351	369/38040	1.13401e-13	9.36768e-11	6.39821e-11	ALDH1A3/ALYREF/ARRB1/ASF1B/CABLES1/CDCA4/CITED2/DCUN1D5/DHFR/DKC1/E2F2/EXOSC5/FEN1/GPT2/ITGA4/KCNN4/MCM4/MOB3A/PIGW/POLR3H/SLC6A6/TICRR/TSFM/TSR1	24
16	MORF_SOD1	MORF_SOD1	21/351	277/38040	2.10867e-13	1.55402e-10	1.06141e-10	AFG3L2/ALG8/CBX3/CNBP/FEN1/HMGN1/HSPA8/LSM2/LSM4/MDH1/PRMT1/PSMB1/PUF60/SART3/SDHA/SLC25A3/SRSF9/TARDBP/UBE2E1/UTP18/YWHAE	21
17	REACTOME_MRNA_SPLICING	REACTOME_MRNA_SPLICING	18/351	188/38040	2.13206e-13	1.55402e-10	1.06141e-10	ALYREF/CWC27/EIF4A3/ELAVL1/HSPA8/LSM2/LSM4/LSM5/PCBP1/PDCD7/PQBP1/PUF60/SMNDC1/SNRPB/SNRPB2/SNRPD3/SRSF9/UPF3B	18
18	MORF_ERH	MORF_ERH	15/351	115/38040	2.31198e-13	1.59154e-10	1.08704e-10	CBX3/CNBP/COX5B/HMGN1/MDH1/PRMT1/PSMB1/PUF60/SLC25A3/SNRPB/SNRPB2/SRSF9/SUMO2/UBE2I/UTP18	15
19	REACTOME_RRNA_PROCESSING_IN_THE_NUCLEUS_AND_CYTOSOL	REACTOME_RRNA_PROCESSING_IN_THE_NUCLEUS_AND_CYTOSOL	18/351	193/38040	3.35472e-13	2.18781e-10	1.49429e-10	DDX47/DHX37/DKC1/EXOSC5/HEATR1/NOL11/RPL29/RPL41/RPL7A/RPP30/RPS11/RPS12/RPS13/RPS27A/RRP1/TSR1/UTP18/WDR43	18
20	MORF_DAP3	MORF_DAP3	18/351	195/38040	4.00654e-13	2.38704e-10	1.63037e-10	AFG3L2/CBX3/CNBP/COX5B/HSPA8/LSM2/MDH1/PSMB1/PUF60/SDHA/SLC25A3/SMNDC1/SNRPB/SRSF9/SUMO2/UBE2I/XRCC5/ZC3H15	18
21	MODULE_83	MODULE_83	22/351	320/38040	4.0455e-13	2.38704e-10	1.63037e-10	COX5B/EEF1G/EIF3D/EIF4A3/EIF4B/HSPA8/IDH1/LSM5/MDH1/NDUFS4/PCBP1/PSMB1/PSMB5/RPL29/RPL7A/RPS11/RPS12/RPS13/RPS27A/SDHB/SNRPB/SNRPB2	22
22	GO_RNA_CATABOLIC_PROCESS	GO_RNA_CATABOLIC_PROCESS	24/351	396/38040	5.20215e-13	2.92999e-10	2.00121e-10	DKC1/EIF4A3/ELAVL1/EXOSC5/FASTKD3/FEN1/HSPA8/LSM2/LSM4/LSM5/NT5C3B/PSMA7/PSMB1/PSMB5/RNASEH2A/RPL29/RPL41/RPL7A/RPS11/RPS12/RPS13/RPS27A/TARDBP/UPF3B	24
23	MANALO_HYPOXIA_DN	MANALO_HYPOXIA_DN	21/351	292/38040	5.86761e-13	3.16111e-10	2.15907e-10	AKAP1/ASF1B/DBF4/DHFR/DKC1/FEN1/HEATR1/IDH3A/MCM4/NDUFAF4/NOL11/PAK1IP1/PDCD2/PDSS1/RPP30/RRP1/SLC1A5/SLC25A15/TSFM/TSR1/TUBG1	21
24	REACTOME_RRNA_PROCESSING	REACTOME_RRNA_PROCESSING	18/351	205/38040	9.44482e-13	4.71259e-10	3.21874e-10	DDX47/DHX37/DKC1/EXOSC5/HEATR1/NOL11/RPL29/RPL41/RPL7A/RPP30/RPS11/RPS12/RPS13/RPS27A/RRP1/TSR1/UTP18/WDR43	18
25	GO_RIBONUCLEOPROTEIN_COMPLEX_BIOGENESIS	GO_RIBONUCLEOPROTEIN_COMPLEX_BIOGENESIS	26/351	486/38040	9.5081e-13	4.71259e-10	3.21874e-10	BCCIP/CPSF6/DDX47/DHX37/DKC1/EIF3D/EIF4A3/EIF4B/EXOSC5/HEATR1/LSM4/MRPL11/NOC2L/NOL11/PAK1IP1/PSIP1/RPL7A/RRP1/SART3/SNRPB/SNRPD3/SRSF9/TICRR/TSR1/UTP18/WDR43	26
26	KEGG_SPLICEOSOME	KEGG_SPLICEOSOME	15/351	127/38040	1.01867e-12	4.85474e-10	3.31583e-10	ACIN1/ALYREF/EIF4A3/HSPA8/LSM2/LSM4/LSM5/PCBP1/PQBP1/PUF60/SMNDC1/SNRPB/SNRPB2/SNRPD3/SRSF9	15
27	MORF_AATF	MORF_AATF	18/351	209/38040	1.31329e-12	6.02704e-10	4.11652e-10	AFG3L2/DNAJC11/GLUD1/HSPA8/IDH3A/IMMT/LSM2/MDH1/PUF60/SAFB/SART3/SCARB1/SDHA/SMNDC1/SUMO2/UBE2I/XRCC5/ZC3H15	18
28	BLUM_RESPONSE_TO_SALIRASIB_DN	BLUM_RESPONSE_TO_SALIRASIB_DN	22/351	341/38040	1.44037e-12	6.37416e-10	4.35361e-10	CBFB/CBX3/CDKN2C/COCH/CRABP2/DHFR/FEN1/GPSM2/HIRIP3/KIF2C/LSM5/PDCD2/POLD1/RBBP7/RNASEH2A/SMARCE1/TACC3/TOP2B/TPI1/TSPAN7/TTK/TUBG1	22
29	MORF_RAD23A	MORF_RAD23A	22/351	348/38040	2.15511e-12	9.20825e-10	6.28931e-10	AFG3L2/CBX3/DEAF1/DKC1/DNAJC11/IMMT/KIFC1/LSM2/LSM4/MDH1/NDUFS4/PUF60/SAFB/SDHA/SDHB/SLC1A5/SLC25A3/SMNDC1/SRSF9/SUMO2/TARDBP/XRCC5	22
30	DUTERTRE_ESTRADIOL_RESPONSE_24HR_UP	DUTERTRE_ESTRADIOL_RESPONSE_24HR_UP	21/351	323/38040	4.05376e-12	1.67434e-09	1.14359e-09	ASF1B/C21orf58/CDCA4/CHPT1/CHRNA5/E2F2/EXOSC5/FEN1/KIF2C/KIFC1/LMNB1/LSM4/MCM4/PDSS1/POLD1/RNASEH2A/SKA3/TACC3/TICRR/TTK/XRCC3	21
31	GSE21546_UNSTIM_VS_ANTI_CD3_STIM_DP_THYMOCYTES_DN	GSE21546_UNSTIM_VS_ANTI_CD3_STIM_DP_THYMOCYTES_DN	17/351	198/38040	5.85173e-12	2.2659e-09	1.54763e-09	CABLES1/CDCA4/CISD3/DKC1/DUS3L/NDC1/NMB/PHF19/PMPCA/SART3/SCARB1/SERTAD4/SKA2/SLC1A5/TARBP1/TICRR/TUBG1	17
32	MORF_ANP32B	MORF_ANP32B	17/351	198/38040	5.85173e-12	2.2659e-09	1.54763e-09	CBX3/CNBP/COX5B/EEF1G/EIF4B/HMGN1/PSMB1/PUF60/RPS12/RPS27A/SDHA/SLC25A3/SNRPB/SRSF9/SUMO2/TARDBP/UBE2I	17
33	GSE17322_CD103_POS_VS_CD11B_HIGH_LUNG_DC_DN	GSE17322_CD103_POS_VS_CD11B_HIGH_LUNG_DC_DN	17/351	199/38040	6.34527e-12	2.38255e-09	1.6273e-09	AFG3L2/DNAJC11/EIF3D/ELAVL1/FAM120C/HIRIP3/LTA4H/MDH2/NDC1/POLD1/POLR3E/SDHB/SLC25A3/TMEM201/TPI1/UQCR10/ZNF768	17
34	HALLMARK_OXIDATIVE_PHOSPHORYLATION	HALLMARK_OXIDATIVE_PHOSPHORYLATION	17/351	200/38040	6.87722e-12	2.50634e-09	1.71185e-09	AFG3L2/COX5B/GLUD1/IDH1/IDH3A/IMMT/MDH1/MDH2/MPC1/MRPL11/NDUFS4/PMPCA/SDHA/SDHB/SLC25A3/TOMM22/UQCR10	17
35	MOOTHA_MITOCHONDRIA	MOOTHA_MITOCHONDRIA	24/351	449/38040	7.42863e-12	2.62995e-09	1.79628e-09	AFG3L2/BIK/COX5B/GLUD1/IDH3A/IMMT/IVD/MDH2/METTL17/MRPL11/MRPL13/MRPS35/NDUFS4/NT5M/POLR1B/SDHA/SDHB/SLC25A15/SLC25A3/TOMM22/TOMM34/TSFM/WARS2/YWHAE	24
36	MORF_EIF3S6	MORF_EIF3S6	14/351	122/38040	8.72268e-12	3.0023e-09	2.05059e-09	CBX3/CNBP/COX5B/EIF3D/EIF4B/HMGN1/MDH1/NDUFS4/PSMB1/RPS12/RPS27A/SLC25A3/SRSF9/SUMO2	14
37	MORF_XRCC5	MORF_XRCC5	18/351	235/38040	9.50662e-12	3.18369e-09	2.17449e-09	AFG3L2/CBFB/COX5B/DKC1/DNAJC11/EIF3D/IMMT/LSM2/MDH1/NDUFS4/SAFB/SDHB/SLC25A3/SRSF9/SUMO2/TARDBP/UBE2I/XRCC5	18
38	GO_RNA_SPLICING_VIA_TRANSESTERIFICATION_REACTIONS	GO_RNA_SPLICING_VIA_TRANSESTERIFICATION_REACTIONS	22/351	378/38040	1.09347e-11	3.56558e-09	2.43532e-09	ALYREF/BUD13/C9orf78/CWC27/EIF4A3/ELAVL1/HSPA8/LSM2/LSM4/LSM5/PCBP1/PDCD7/PQBP1/PSIP1/PUF60/SART3/SMNDC1/SNRPB/SNRPB2/SNRPD3/SRSF9/UPF3B	22
39	MORF_ACP1	MORF_ACP1	17/351	211/38040	1.61885e-11	5.14336e-09	3.51296e-09	CBX3/DKC1/EIF3D/EIF4B/HMGN1/NDUFS4/PSMB1/RPS12/RPS27A/SAFB/SLC25A3/SRSF9/SUMO2/TARDBP/UBE2I/XRCC5/ZC3H15	17
40	MORF_PPP2CA	MORF_PPP2CA	14/351	129/38040	1.87763e-11	5.81643e-09	3.97267e-09	AFG3L2/CNBP/HSPA8/MDH1/PSMB1/PUF60/RPS27A/SAFB/SLC25A3/SMNDC1/SUMO2/TARDBP/UBE2I/ZC3H15	14
41	MORF_AP3D1	MORF_AP3D1	14/351	130/38040	2.08687e-11	6.30692e-09	4.30768e-09	AFG3L2/COX5B/HSPA8/IMMT/LSM2/MDH1/NDUFS4/PSMB1/SDHA/SLC25A3/SRSF9/SUMO2/TARDBP/XRCC5	14
42	MODULE_151	MODULE_151	20/351	318/38040	2.41617e-11	7.02128e-09	4.79559e-09	COX5B/EEF1G/EIF4B/ERRFI1/HSPA8/LSM5/MDH1/NDUFS4/PCBP1/PSMB1/RCN2/RPL29/RPL7A/RPS11/RPS13/RPS27A/SDHB/SNRPB/SNRPB2/TPI1	20
43	VECCHI_GASTRIC_CANCER_EARLY_UP	VECCHI_GASTRIC_CANCER_EARLY_UP	23/351	434/38040	2.43657e-11	7.02128e-09	4.79559e-09	ALYREF/CLDN7/DHFR/DKC1/FEN1/GPSM2/HOXA9/HSPA8/KCNN4/MCM4/MRPL13/NELFCD/NUDT6/PDSS1/PI3/PRMT1/PSMA7/SCRIB/SKA3/SMARCE1/SNRPB/TM4SF1/TTK	23
44	GO_COENZYME_BINDING	GO_COENZYME_BINDING	19/351	286/38040	2.99909e-11	8.44585e-09	5.76858e-09	ALDH1A3/CBR3/DHFR/DUS3L/GLUD1/GPHN/GPT2/IDH1/IDH3A/IVD/MARC1/MDH1/NUDT6/OGDHL/PRMT1/SDHA/TM7SF2/TYW1/XDH	19
45	MORF_HDAC1	MORF_HDAC1	18/351	254/38040	3.46171e-11	9.53202e-09	6.51045e-09	AFG3L2/CBX3/COX5B/DKC1/EIF3D/HMGN1/LSM2/MDH1/NDUFS4/PSMB1/PUF60/SDHA/SDHB/SLC25A3/SRSF9/SUMO2/TARDBP/XRCC5	18
46	RHEIN_ALL_GLUCOCORTICOID_THERAPY_DN	RHEIN_ALL_GLUCOCORTICOID_THERAPY_DN	21/351	368/38040	4.68257e-11	1.26134e-08	8.61506e-09	ADA/BCCIP/CHCHD3/CITED2/CNBP/DHFR/ELAVL1/HSPA8/LSM4/LSM5/LTA4H/MCM4/MDH1/MRPS35/PDCD2/PRMT1/PSIP1/THOC7/TMEM14A/TPI1/TTK	21
47	GSE21546_ELK1_KO_VS_SAP1A_KO_AND_ELK1_KO_DP_THYMOCYTES_DN	GSE21546_ELK1_KO_VS_SAP1A_KO_AND_ELK1_KO_DP_THYMOCYTES_DN	16/351	196/38040	5.28982e-11	1.3946e-08	9.52522e-09	CABLES1/CDCA4/CISD3/DNAJC2/DUS3L/ELAVL1/FEN1/NAA38/PHF19/SART3/SERTAD4/SIVA1/SLC1A5/THAP11/TICRR/XRCC5	16
48	MORF_FBL	MORF_FBL	14/351	140/38040	5.71947e-11	1.47646e-08	1.00843e-08	CBX3/EIF4B/HMGN1/LSM2/LSM4/PRMT1/PSMB1/PUF60/SLC25A3/SNRPB/SRSF9/SUMO2/TARDBP/UBE2I	14
49	GSE37534_UNTREATED_VS_GW1929_TREATED_CD4_TCELL_PPARG1_AND_FOXP3_TRASDUCED_DN	GSE37534_UNTREATED_VS_GW1929_TREATED_CD4_TCELL_PPARG1_AND_FOXP3_TRASDUCED_DN	16/351	198/38040	6.16025e-11	1.55779e-08	1.06398e-08	ACTR6/BIK/CITED2/CPSF6/HMGN1/KHK/KIF2C/LMNB1/LSM5/NDC1/PDSS1/PSIP1/RBBP7/SCRIB/SEPHS1/TACC3	16
50	GSE21063_WT_VS_NFATC1_KO_8H_ANTI_IGM_STIM_BCELL_UP	GSE21063_WT_VS_NFATC1_KO_8H_ANTI_IGM_STIM_BCELL_UP	16/351	199/38040	6.64338e-11	1.64636e-08	1.12448e-08	ALG8/ASF1B/CBR3/DBF4/DHFR/GPT2/HIRIP3/HYLS1/KIF2C/KIFC1/SKA2/TACC3/TMEM14A/TTK/WDYHV1/YEATS4	16
51	MODULE_114	MODULE_114	20/351	338/38040	7.18642e-11	1.74602e-08	1.19255e-08	COX5B/EEF1G/EIF4B/ERRFI1/HSPA8/LSM5/MDH1/NDUFS4/PCBP1/PSMB1/RCN2/RPL29/RPL7A/RPS11/RPS13/RPS27A/SDHB/SNRPB/SNRPB2/TPI1	20
52	MORF_GNB1	MORF_GNB1	19/351	304/38040	8.54157e-11	2.03536e-08	1.39017e-08	AFG3L2/CBFB/CBX3/DKC1/EIF3D/IMMT/KIFC1/LSM2/MDH1/NDUFS4/SAFB/SDHA/SDHB/SLC25A3/SMNDC1/SRSF9/SUMO2/TARDBP/XRCC5	19
53	GNF2_FBL	GNF2_FBL	14/351	147/38040	1.10447e-10	2.58218e-08	1.76365e-08	CPSF6/DKC1/EEF1G/EIF3D/EIF4B/HMGN1/NOL11/POLR3E/RPL29/RPL7A/RPS12/SNRPD3/TARDBP/UBE2I	14
54	MORF_BUB3	MORF_BUB3	18/351	277/38040	1.43365e-10	3.28969e-08	2.24689e-08	AFG3L2/CBX3/DKC1/DNAJC11/FEN1/IMMT/LSM2/LSM4/MDH1/NDUFS4/SAFB/SDHA/SDHB/SLC1A5/SLC25A3/SRSF9/TARDBP/XRCC5	18
55	GCM_ACTG1	GCM_ACTG1	13/351	124/38040	1.53935e-10	3.46801e-08	2.36868e-08	CBFB/CNBP/EEF1G/HMGN1/PCBP1/PRMT1/RPL29/RPS27A/SLC25A3/SNRPB/SNRPD3/SRSF9/SUMO2	13
56	MORF_EIF3S2	MORF_EIF3S2	17/351	246/38040	1.80982e-10	4.00454e-08	2.73513e-08	AFG3L2/CBX3/DEAF1/DKC1/EIF3D/IMMT/LSM2/LSM4/MDH1/SAFB/SDHB/SLC25A3/SRSF9/SUMO2/UBE2I/XRCC5/ZC3H15	17
57	MORF_AP2M1	MORF_AP2M1	16/351	216/38040	2.25065e-10	4.8926e-08	3.34168e-08	CBX3/CNBP/COX5B/HMGN1/HSPA8/MDH1/PRMT1/PSMB1/PUF60/SDHA/SLC25A3/SNRPB/SRSF9/SUMO2/TPI1/UBE2I	16
58	GO_COFACTOR_BINDING	GO_COFACTOR_BINDING	23/351	498/38040	3.65431e-10	7.807e-08	5.33225e-08	ALDH1A3/CBR3/CISD3/DHFR/DUS3L/GLUD1/GPHN/GPT2/IDH1/IDH3A/IVD/MARC1/MDH1/NUDT6/OGDHL/POLD1/PRMT1/SDHA/SDHB/THAP4/TM7SF2/TYW1/XDH	23
59	REACTOME_TRANSLATION	REACTOME_TRANSLATION	18/351	295/38040	3.96968e-10	8.33699e-08	5.69424e-08	EARS2/EEF1G/EIF3D/EIF4B/EIF5B/MRPL11/MRPL13/MRPS35/MRPS5/RPL29/RPL41/RPL7A/RPS11/RPS12/RPS13/RPS27A/TSFM/WARS2	18
60	MORF_NPM1	MORF_NPM1	14/351	162/38040	4.04e-10	8.34328e-08	5.69853e-08	CBX3/EEF1G/EIF3D/HMGN1/PSMB1/RPL29/RPS11/RPS12/RPS13/RPS27A/SLC25A3/SNRPB/SUMO2/UBE2I	14
61	MODULE_54	MODULE_54	17/351	262/38040	4.79023e-10	9.66471e-08	6.60108e-08	ADA/ASF1B/CDKN2C/DHFR/FEN1/GPSM2/KIF2C/KIFC1/LMNB1/MCM4/POLD1/SNRPB/TACC3/TM4SF1/TPI1/TTK/WDR5	17
62	GO_NCRNA_METABOLIC_PROCESS	GO_NCRNA_METABOLIC_PROCESS	22/351	461/38040	4.83587e-10	9.66471e-08	6.60108e-08	ADAT3/DDX47/DHX37/DKC1/DUS3L/EARS2/EIF4A3/EXOSC5/HEATR1/NOL11/RPL7A/RPP30/RPUSD4/RRP1/SEPHS1/SMAD1/TARBP1/TSR1/TYW1/UTP18/WARS2/WDR43	22
63	BENPORATH_ES_1	BENPORATH_ES_1	20/351	379/38040	5.36979e-10	1.05614e-07	7.21355e-08	COCH/CRABP2/DHFR/ETV1/EXOSC5/FEN1/HAS3/HSPA8/KIF2C/MCM4/NDC1/NDUFAF4/NOL11/PAK1IP1/PDCD2/PSIP1/RNF138/SCNN1A/SEPHS1/TEAD4	20
64	GSE24634_TEFF_VS_TCONV_DAY5_IN_CULTURE_UP	GSE24634_TEFF_VS_TCONV_DAY5_IN_CULTURE_UP	15/351	198/38040	6.05721e-10	1.16539e-07	7.95971e-08	C9orf40/CHCHD3/DBF4/DHFR/FEN1/HAUS7/KIF2C/LMNB1/NDUFAF4/PDCD5/PPP1R14B/PRMT1/TAF1A/TSFM/TTK	15
65	GO_NCRNA_PROCESSING	GO_NCRNA_PROCESSING	20/351	383/38040	6.44203e-10	1.16539e-07	7.95971e-08	ADAT3/DDX47/DHX37/DKC1/DUS3L/EIF4A3/EXOSC5/HEATR1/NOL11/RPL7A/RPP30/RPUSD4/RRP1/SEPHS1/SMAD1/TARBP1/TSR1/TYW1/UTP18/WDR43	20
66	GSE21927_SPLEEN_C57BL6_VS_EL4_TUMOR_BALBC_MONOCYTES_DN	GSE21927_SPLEEN_C57BL6_VS_EL4_TUMOR_BALBC_MONOCYTES_DN	15/351	199/38040	6.49684e-10	1.16539e-07	7.95971e-08	AFG3L2/ALG8/CLUH/DKC1/DNAJC2/FASTKD3/HSPA8/LSM4/MCM4/NOC2L/PMPCA/PSMA7/RPP30/TUBG1/UTP18	15
67	GSE37301_LYMPHOID_PRIMED_MPP_VS_RAG2_KO_NK_CELL_UP	GSE37301_LYMPHOID_PRIMED_MPP_VS_RAG2_KO_NK_CELL_UP	15/351	199/38040	6.49684e-10	1.16539e-07	7.95971e-08	AKAP1/CLUH/EIF3D/EIF5B/IDH3A/NDC1/NUP54/PMPCA/POLR1B/RAB20/RRP1/TAF1A/UTP18/WARS2/ZC3H15	15
68	GSE3982_EFF_MEMORY_CD4_TCELL_VS_TH1_DN	GSE3982_EFF_MEMORY_CD4_TCELL_VS_TH1_DN	15/351	199/38040	6.49684e-10	1.16539e-07	7.95971e-08	BAG2/C9orf40/CDCA4/EIF4A3/EIF5B/GLUD1/GPN3/IDH3A/LSM4/MID1IP1/PDSS1/PSMB5/RNASEH2A/SDHB/UBE2I	15
69	MORF_CTBP1	MORF_CTBP1	14/351	168/38040	6.53324e-10	1.16539e-07	7.95971e-08	CBX3/CNBP/COX5B/HMGN1/MDH1/NDUFS4/PSMB1/PUF60/SLC25A3/SRSF9/SUMO2/TARDBP/UBE2I/XRCC5	14
70	GSE17974_CTRL_VS_ACT_IL4_AND_ANTI_IL12_24H_CD4_TCELL_DN	GSE17974_CTRL_VS_ACT_IL4_AND_ANTI_IL12_24H_CD4_TCELL_DN	15/351	200/38040	6.96555e-10	1.16539e-07	7.95971e-08	FEN1/GPANK1/HAUS7/HIRIP3/LMNB1/LSM4/NAA38/NDC1/PHF19/PPP1R14B/RNASEH2A/SLC25A15/TMEM126B/TMEM14A/VPS25	15
71	GSE2770_UNTREATED_VS_IL4_TREATED_ACT_CD4_TCELL_48H_DN	GSE2770_UNTREATED_VS_IL4_TREATED_ACT_CD4_TCELL_48H_DN	15/351	200/38040	6.96555e-10	1.16539e-07	7.95971e-08	BAG2/CDKN2C/DBF4/DHFR/IDH3A/IMMT/POLR3H/THOC7/TICRR/TMEM201/TTK/TUBG1/TXNL1/UBE2E1/XRCC3	15
72	GSE31082_DN_VS_CD4_SP_THYMOCYTE_UP	GSE31082_DN_VS_CD4_SP_THYMOCYTE_UP	15/351	200/38040	6.96555e-10	1.16539e-07	7.95971e-08	ANKRD13B/C9orf78/CPSF6/DCUN1D5/DHFR/DNAJC2/NAA38/NT5M/PCBP1/PDCD5/PSMA7/SLC25A3/SRSF9/THAP11/TUBG1	15
73	GSE36888_UNTREATED_VS_IL2_TREATED_STAT5_AB_KNOCKIN_TCELL_6H_DN	GSE36888_UNTREATED_VS_IL2_TREATED_STAT5_AB_KNOCKIN_TCELL_6H_DN	15/351	200/38040	6.96555e-10	1.16539e-07	7.95971e-08	CLUH/COX5B/EXOSC5/GLUD1/MDH1/MRPS35/NDC1/NDUFAF4/NMB/NUDT19/PIGW/POLD1/SDHB/TMEM70/UTP18	15
74	STEIN_ESRRA_TARGETS_UP	STEIN_ESRRA_TARGETS_UP	20/351	385/38040	7.04987e-10	1.16539e-07	7.95971e-08	AFG3L2/AKAP1/CHCHD3/CLUH/COX5B/IDH3A/IMMT/KCNN4/MDH1/MDH2/MPC1/MRPL11/NDUFAF4/NDUFS4/PDSS1/SDHA/SDHB/SLC25A3/THAP4/ZNF768	20
75	ROSTY_CERVICAL_CANCER_PROLIFERATION_CLUSTER	ROSTY_CERVICAL_CANCER_PROLIFERATION_CLUSTER	13/351	140/38040	7.05385e-10	1.16539e-07	7.95971e-08	ASF1B/COMMD8/DBF4/DHFR/FEN1/KIF2C/KIFC1/LMNB1/LSM4/MCM4/SLC25A15/TACC3/TTK	13
76	MORF_EI24	MORF_EI24	13/351	143/38040	9.17821e-10	1.49641e-07	1.02206e-07	AFG3L2/ALG8/DKC1/DNAJC11/IMMT/LSM2/LSM4/MDH1/SART3/SCARB1/SDHA/SDHB/SLC1A5	13
77	MODULE_98	MODULE_98	20/351	393/38040	1.00548e-09	1.61804e-07	1.10513e-07	CBFB/CDKN2C/CITED2/CPSF6/ETV1/FEN1/HMGN1/KIF2C/LMNB1/PCBP1/POLD1/PSMA7/PSMB5/RBBP7/SAFB/SMAD1/SNRPB2/XRCC3/XRCC5/YEATS4	20
78	MODULE_32	MODULE_32	16/351	241/38040	1.12016e-09	1.77948e-07	1.2154e-07	EEF1G/EIF3D/EIF4A3/EIF4B/FEN1/PCBP1/RNASEH2A/RPL29/RPL7A/RPS11/RPS12/RPS13/SNRPB2/SNRPD3/SRSF9/XRCC5	16
79	GNF2_NPM1	GNF2_NPM1	10/351	72/38040	1.27131e-09	1.9691e-07	1.34491e-07	CPSF6/DKC1/DNAJC2/HMGN1/LSM5/NOL11/POLR3E/RPL7A/SNRPD3/TARDBP	10
80	MORF_CUL1	MORF_CUL1	10/351	72/38040	1.27131e-09	1.9691e-07	1.34491e-07	AFG3L2/HSPA8/IMMT/MDH1/PUF60/SART3/SDHA/SMNDC1/SUMO2/TARDBP	10
81	MORF_HDAC2	MORF_HDAC2	17/351	280/38040	1.32122e-09	2.02114e-07	1.38046e-07	AFG3L2/CNBP/DKC1/DNAJC11/HSPA8/IMMT/LSM2/MDH1/NELFA/SAFB/SART3/SDHA/SDHB/SMNDC1/TARDBP/UBE2E1/XRCC5	17
82	GO_SPLICEOSOMAL_COMPLEX	GO_SPLICEOSOMAL_COMPLEX	14/351	178/38040	1.39522e-09	2.10832e-07	1.44e-07	ALYREF/BUD13/C9orf78/CWC27/EIF4A3/HSPA8/LSM2/LSM4/LSM5/PDCD7/SMNDC1/SNRPB/SNRPB2/SNRPD3	14
83	GNF2_KPNB1	GNF2_KPNB1	10/351	73/38040	1.46113e-09	2.18132e-07	1.48986e-07	CPSF6/DDX47/EIF3D/NOL11/PSIP1/RNF138/SNRPD3/TARDBP/XRCC5/ZC3H15	10
84	MODULE_286	MODULE_286	8/351	37/38040	1.4838e-09	2.18828e-07	1.49461e-07	CBR3/HSD17B4/HSD17B7/IDH1/IDH3A/MDH1/MDH2/XDH	8
85	MORF_RAD21	MORF_RAD21	14/351	179/38040	1.50112e-09	2.18828e-07	1.49461e-07	CBX3/CNBP/HMGN1/HSPA8/MDH1/PRMT1/PUF60/SDHA/SLC25A3/SMNDC1/SRSF9/SUMO2/UBE2E1/UTP18	14
86	MOHANKUMAR_HOXA1_TARGETS_UP	MOHANKUMAR_HOXA1_TARGETS_UP	20/351	409/38040	1.99324e-09	2.87189e-07	1.96152e-07	ALG8/ARRB1/ASF1B/CLDN7/CRABP2/ELAVL1/FUT8/GPN3/HSD17B4/HSPA8/IDH3A/LPIN1/MRPS35/NDC1/PRMT1/PSMB5/SCNN1A/SLC20A1/TFPI/UBE2E1	20
87	BIDUS_METASTASIS_UP	BIDUS_METASTASIS_UP	15/351	218/38040	2.28673e-09	3.25688e-07	2.22447e-07	ASF1B/CBFB/DBF4/DHFR/DKC1/EIF4A3/ELAVL1/FEN1/LMNB1/PCBP1/RNF138/SRSF9/TARDBP/TSR1/YWHAE	15
88	MORF_DEAF1	MORF_DEAF1	9/351	57/38040	2.66694e-09	3.75524e-07	2.56486e-07	AFG3L2/DEAF1/DKC1/DNAJC11/IMMT/LSM2/NDUFS4/SAFB/SDHB	9
89	MOOTHA_HUMAN_MITODB_6_2002	MOOTHA_HUMAN_MITODB_6_2002	20/351	430/38040	4.66246e-09	6.4913e-07	4.43361e-07	AFG3L2/AKAP1/COX5B/GLUD1/IDH3A/IMMT/IVD/MDH2/MRPL11/MRPL13/MRPS35/NDUFS4/SDHA/SDHB/SLC25A15/SLC25A3/TOMM22/TOMM34/TSFM/WARS2	20
90	GSE18791_CTRL_VS_NEWCASTLE_VIRUS_DC_14H_UP	GSE18791_CTRL_VS_NEWCASTLE_VIRUS_DC_14H_UP	14/351	198/38040	5.54243e-09	7.54684e-07	5.15455e-07	C9orf40/DHFR/DKC1/DNAJC11/EXOSC5/HEATR1/NDUFAF4/NUDT6/RBBP7/SCRIB/SKA2/TARDBP/TSFM/TUBG1	14
91	GSE27786_NKCELL_VS_NKTCELL_DN	GSE27786_NKCELL_VS_NKTCELL_DN	14/351	198/38040	5.54243e-09	7.54684e-07	5.15455e-07	AKAP1/ARMC7/C21orf58/EARS2/METTL17/NUDT6/PDCD2/POLR1B/POLR3E/PPM1J/SDHA/SLC20A1/SLC25A3/WDR43	14
92	GSE13484_UNSTIM_VS_12H_YF17D_VACCINE_STIM_PBMC_UP	GSE13484_UNSTIM_VS_12H_YF17D_VACCINE_STIM_PBMC_UP	14/351	199/38040	5.91269e-09	7.63168e-07	5.2125e-07	AKAP1/CITED2/DDX47/EEF1G/ELAVL1/HOXA9/HSD17B4/MATR3/NDC1/NELFCD/RPS11/SMAD1/TUBGCP2/ZBTB14	14
93	GSE15330_MEGAKARYOCYTE_ERYTHROID_PROGENITOR_VS_PRO_BCELL_DN	GSE15330_MEGAKARYOCYTE_ERYTHROID_PROGENITOR_VS_PRO_BCELL_DN	14/351	199/38040	5.91269e-09	7.63168e-07	5.2125e-07	CDKN2C/CHPT1/EIF4A3/GALK2/LMNB1/MDH2/MRPS5/POLD1/PSMB1/RBBP7/SDHA/SNRPB2/UPF3B/VPS25	14
94	GSE17974_CTRL_VS_ACT_IL4_AND_ANTI_IL12_4H_CD4_TCELL_DN	GSE17974_CTRL_VS_ACT_IL4_AND_ANTI_IL12_4H_CD4_TCELL_DN	14/351	199/38040	5.91269e-09	7.63168e-07	5.2125e-07	GPN3/IDH1/IMMT/NDC1/PDCD2L/POLR3H/PPP1R14B/PRMT1/PSMB5/RRP1/SLC25A15/TAF1A/TMEM126B/YWHAE	14
95	GSE24634_TREG_VS_TCONV_POST_DAY3_IL4_CONVERSION_UP	GSE24634_TREG_VS_TCONV_POST_DAY3_IL4_CONVERSION_UP	14/351	199/38040	5.91269e-09	7.63168e-07	5.2125e-07	BAG2/DBF4/FUT8/LSM4/PDCD2/PDCD5/PMPCA/RNASEH2A/SNRPD3/TACC3/TMEM14A/TPI1/TSFM/WDR43	14
96	GSE44649_WT_VS_MIR155_KO_ACTIVATED_CD8_TCELL_DN	GSE44649_WT_VS_MIR155_KO_ACTIVATED_CD8_TCELL_DN	14/351	199/38040	5.91269e-09	7.63168e-07	5.2125e-07	CBR3/CMC1/GPN3/KHK/MRPS5/NELFA/NUDT6/PDCD2L/POLR1B/POLR3H/RAMP1/RFXAP/TNNI2/TYW1	14
97	GSE12845_NAIVE_VS_PRE_GC_TONSIL_BCELL_DN	GSE12845_NAIVE_VS_PRE_GC_TONSIL_BCELL_DN	14/351	200/38040	6.3053e-09	7.65971e-07	5.23164e-07	ADA/CD14/KIFC1/MDH1/POLR3E/PSIP1/PSMA7/RBBP7/SDHB/SEPHS1/SNRPD3/SUMO2/TMEM126B/UQCR10	14
98	GSE19888_CTRL_VS_A3R_INHIBITOR_TREATED_MAST_CELL_UP	GSE19888_CTRL_VS_A3R_INHIBITOR_TREATED_MAST_CELL_UP	14/351	200/38040	6.3053e-09	7.65971e-07	5.23164e-07	C21orf58/CISD3/COX5B/E2F2/EME1/LSM4/MDH1/MRPL13/RNF138/SKA3/SNRPB/TMEM14A/WDR5/XRCC5	14
99	GSE22601_DOUBLE_POSITIVE_VS_CD4_SINGLE_POSITIVE_THYMOCYTE_DN	GSE22601_DOUBLE_POSITIVE_VS_CD4_SINGLE_POSITIVE_THYMOCYTE_DN	14/351	200/38040	6.3053e-09	7.65971e-07	5.23164e-07	DHFR/EME1/HIRIP3/KIF2C/MIF4GD/NAA38/NDC1/NELFCD/PRMT1/PSIP1/RPP30/SEPHS1/TACC3/TUBG1	14
100	GSE24634_TREG_VS_TCONV_POST_DAY5_IL4_CONVERSION_UP	GSE24634_TREG_VS_TCONV_POST_DAY5_IL4_CONVERSION_UP	14/351	200/38040	6.3053e-09	7.65971e-07	5.23164e-07	AFG3L2/CCDC86/DBF4/DKC1/DNAJC2/EIF5B/HEATR1/IDH3A/MRPL11/NDUFAF4/PPP1R14B/RNASEH2A/SEPHS1/TTK	14
101	GSE25088_WT_VS_STAT6_KO_MACROPHAGE_ROSIGLITAZONE_AND_IL4_STIM_UP	GSE25088_WT_VS_STAT6_KO_MACROPHAGE_ROSIGLITAZONE_AND_IL4_STIM_UP	14/351	200/38040	6.3053e-09	7.65971e-07	5.23164e-07	CWC27/DBF4/LAP3/NUDT6/PSIP1/RCN2/SCRIB/SLC20A1/SLC25A3/SNHG6/TACC3/TFPI/THAP4/XRCC3	14
102	GSE411_100MIN_VS_400MIN_IL6_STIM_MACROPHAGE_DN	GSE411_100MIN_VS_400MIN_IL6_STIM_MACROPHAGE_DN	14/351	200/38040	6.3053e-09	7.65971e-07	5.23164e-07	ALG8/CLUH/EEF1G/EIF5B/HIRIP3/LPIN1/LSM2/NMNAT3/PDCD5/PPP1R14B/SLC1A5/TPI1/UTP18/WDR43	14
103	GO_PRECATALYTIC_SPLICEOSOME	GO_PRECATALYTIC_SPLICEOSOME	8/351	44/38040	6.43924e-09	7.74647e-07	5.29091e-07	BUD13/CWC27/LSM2/LSM4/LSM5/SNRPB/SNRPB2/SNRPD3	8
104	GNF2_HDAC1	GNF2_HDAC1	11/351	110/38040	6.67088e-09	7.94797e-07	5.42853e-07	CBFB/DDX47/EIF3D/EIF4B/NOL11/RNF138/SART3/SNRPD3/SUMO2/TARDBP/ZC3H15	11
105	MORF_ACTG1	MORF_ACTG1	12/351	138/38040	6.79353e-09	8.01701e-07	5.47569e-07	COX5B/EEF1G/PSMB1/RPL29/RPS11/RPS12/RPS13/RPS27A/SLC25A3/SNRPB/SUMO2/UBE2I	12
106	REACTOME_REGULATION_OF_EXPRESSION_OF_SLITS_AND_ROBOS	REACTOME_REGULATION_OF_EXPRESSION_OF_SLITS_AND_ROBOS	13/351	172/38040	8.77837e-09	1.02616e-06	7.00875e-07	EIF4A3/HOXA2/PSMA7/PSMB1/PSMB5/RPL29/RPL41/RPL7A/RPS11/RPS12/RPS13/RPS27A/UPF3B	13
107	GCM_APEX1	GCM_APEX1	11/351	114/38040	9.74331e-09	1.12299e-06	7.6701e-07	CBFB/EEF1G/EIF4B/HMGN1/PCBP1/PRMT1/RPL29/SLC25A3/SNRPD3/SRSF9/SUMO2	11
108	GO_NUCLEAR_TRANSCRIBED_MRNA_CATABOLIC_PROCESS	GO_NUCLEAR_TRANSCRIBED_MRNA_CATABOLIC_PROCESS	14/351	207/38040	9.78797e-09	1.12299e-06	7.6701e-07	EIF4A3/EXOSC5/LSM2/LSM4/LSM5/NT5C3B/RPL29/RPL41/RPL7A/RPS11/RPS12/RPS13/RPS27A/UPF3B	14
109	FOURNIER_ACINAR_DEVELOPMENT_LATE_2	FOURNIER_ACINAR_DEVELOPMENT_LATE_2	16/351	281/38040	1.00927e-08	1.14733e-06	7.83634e-07	ALG8/DBF4/DHFR/EIF5B/FEN1/KIF2C/MCM4/NDC1/NOC2L/RNASEH2A/RNF138/SNRPB/TEAD4/TTK/TUBG1/XRCC3	16
110	MORF_HAT1	MORF_HAT1	13/351	175/38040	1.081e-08	1.2177e-06	8.31699e-07	AFG3L2/ALG8/CNBP/FEN1/IMMT/LSM2/MDH1/PRMT1/SART3/SDHB/SRSF9/TARDBP/UBE2E1	13
111	KEGG_CITRATE_CYCLE_TCA_CYCLE	KEGG_CITRATE_CYCLE_TCA_CYCLE	7/351	31/38040	1.16608e-08	1.29541e-06	8.84777e-07	IDH1/IDH3A/MDH1/MDH2/OGDHL/SDHA/SDHB	7
112	GCM_NPM1	GCM_NPM1	11/351	116/38040	1.1709e-08	1.29541e-06	8.84777e-07	EEF1G/EIF4B/PRMT1/RPL29/RPL7A/RPS11/RPS27A/SLC25A3/SNRPD3/SRSF9/SUMO2	11
113	GO_RIBOSOME_BIOGENESIS	GO_RIBOSOME_BIOGENESIS	16/351	286/38040	1.29386e-08	1.41878e-06	9.69039e-07	BCCIP/DDX47/DHX37/DKC1/EIF4A3/EXOSC5/HEATR1/MRPL11/NOC2L/NOL11/PAK1IP1/RPL7A/RRP1/TSR1/UTP18/WDR43	16
114	GNF2_DAP3	GNF2_DAP3	11/351	119/38040	1.53229e-08	1.6655e-06	1.13755e-06	CPSF6/EIF3D/NOL11/PSMA7/PSMB1/RNF138/RPL41/RPL7A/SNRPD3/SUMO2/TARDBP	11
115	GO_NUCLEOLAR_PART	GO_NUCLEOLAR_PART	13/351	181/38040	1.61946e-08	1.73364e-06	1.18409e-06	DEAF1/DKC1/HEATR1/NOL11/POLR1B/RPP30/SNRPB2/STOX1/TAF1A/TAF1C/UBE2I/UTP18/WDR43	13
116	KOBAYASHI_EGFR_SIGNALING_24HR_DN	KOBAYASHI_EGFR_SIGNALING_24HR_DN	15/351	252/38040	1.62297e-08	1.73364e-06	1.18409e-06	ASF1B/CDCA4/DBF4/DHFR/DKK1/ETV1/FEN1/GPSM2/KIF2C/LMNB1/MCM4/RNASEH2A/SLC20A1/TTK/TUBG1	15
117	GNF2_EIF3S6	GNF2_EIF3S6	11/351	121/38040	1.82545e-08	1.93326e-06	1.32044e-06	DDX47/EEF1G/EIF3D/EIF4B/HMGN1/NOL11/RPL29/RPL41/RPL7A/RPS12/RPS13	11
118	GSE14415_ACT_VS_CTRL_NATURAL_TREG_UP	GSE14415_ACT_VS_CTRL_NATURAL_TREG_UP	13/351	185/38040	2.10223e-08	2.20752e-06	1.50775e-06	ALYREF/ASF1B/CHRNA5/HIRIP3/LSM2/MDH2/MED30/PCBP1/POLD1/RBBP7/SCARB1/SIVA1/UBE2I	13
119	GO_TRICARBOXYLIC_ACID_CYCLE	GO_TRICARBOXYLIC_ACID_CYCLE	7/351	34/38040	2.32953e-08	2.42565e-06	1.65674e-06	IDH1/IDH3A/MDH1/MDH2/OGDHL/SDHA/SDHB	7
120	MUELLER_PLURINET	MUELLER_PLURINET	16/351	299/38040	2.41037e-08	2.4889e-06	1.69994e-06	BCCIP/BIK/DHFR/FEN1/HSPA8/LSM4/LSM5/MCM4/NOC2L/POLD1/PSIP1/SEPHS1/SMNDC1/SNRPB/WDYHV1/XRCC5	16
121	MORF_CDC16	MORF_CDC16	9/351	74/38040	2.85503e-08	2.92369e-06	1.9969e-06	CBFB/DEAF1/DKC1/IMMT/NDUFS4/SAFB/SDHB/TARDBP/XRCC5	9
122	BOYAULT_LIVER_CANCER_SUBCLASS_G3_UP	BOYAULT_LIVER_CANCER_SUBCLASS_G3_UP	13/351	190/38040	2.88644e-08	2.93162e-06	2.00232e-06	CBX3/CCDC86/DKC1/EIF4A3/KIF2C/NDC1/NOL11/PAK1IP1/PDCD2/TACC3/TTK/UTP18/WDYHV1	13
123	GO_VIRAL_GENE_EXPRESSION	GO_VIRAL_GENE_EXPRESSION	13/351	191/38040	3.07178e-08	3.09451e-06	2.11357e-06	EIF3D/NDC1/NELFA/NELFCD/NUP54/RPL29/RPL41/RPL7A/RPS11/RPS12/RPS13/RPS27A/TARDBP	13
124	GSE13547_2H_VS_12_H_ANTI_IGM_STIM_BCELL_DN	GSE13547_2H_VS_12_H_ANTI_IGM_STIM_BCELL_DN	13/351	192/38040	3.26779e-08	3.26541e-06	2.23031e-06	ALYREF/ASF1B/EME1/HIRIP3/LAP3/LSM2/MDH2/NDC1/RBBP7/SDHB/TPI1/TUBG1/TUBGCP2	13
125	FUJII_YBX1_TARGETS_DN	FUJII_YBX1_TARGETS_DN	13/351	193/38040	3.47499e-08	3.44469e-06	2.35275e-06	ASF1B/BAG2/DHFR/DKK1/FEN1/FUT8/LMNB1/MCM4/PHF19/RNASEH2A/TFPI/XRCC3/ZBTB14	13
126	DANG_MYC_TARGETS_UP	DANG_MYC_TARGETS_UP	11/351	130/38040	3.85978e-08	3.79576e-06	2.59254e-06	AKAP1/CBX3/DKC1/EIF4B/HSPA8/LTA4H/PSMB1/RPS13/SLC25A3/SNRPB/SNRPD3	11
127	FERREIRA_EWINGS_SARCOMA_UNSTABLE_VS_STABLE_UP	FERREIRA_EWINGS_SARCOMA_UNSTABLE_VS_STABLE_UP	12/351	162/38040	4.11529e-08	4.01516e-06	2.74239e-06	CLPTM1L/DBF4/DHFR/FEN1/KIF2C/LMNB1/LSM5/NDC1/PSIP1/SNRPD3/TGFB3/XRCC3	12
128	GSE13485_DAY1_VS_DAY21_YF17D_VACCINE_PBMC_DN	GSE13485_DAY1_VS_DAY21_YF17D_VACCINE_PBMC_DN	13/351	196/38040	4.16957e-08	4.03634e-06	2.75685e-06	ALG8/COMMD8/HSPA8/HYLS1/MAT2B/MDH1/MRPS35/RPP30/SUMO2/THOC7/TMEM126B/TSPAN7/YEATS4	13
129	GCM_PPP1CC	GCM_PPP1CC	8/351	56/38040	4.68731e-08	4.36958e-06	2.98446e-06	CBFB/HMGN1/PRMT1/RPP30/SLC25A3/SNRPD3/SRSF9/SUMO2	8
130	GSE21063_CTRL_VS_ANTI_IGM_STIM_BCELL_NFATC1_KO_8H_DN	GSE21063_CTRL_VS_ANTI_IGM_STIM_BCELL_NFATC1_KO_8H_DN	13/351	198/38040	4.69964e-08	4.36958e-06	2.98446e-06	ASF1B/C9orf40/CBR3/CDKN2C/CHCHD3/FUT8/HIRIP3/IDH1/LSM4/PHF19/RNASEH2A/TM7SF2/TTK	13
131	GAL_LEUKEMIC_STEM_CELL_DN	GAL_LEUKEMIC_STEM_CELL_DN	14/351	235/38040	4.8432e-08	4.36958e-06	2.98446e-06	ALPP/ASF1B/CD14/COCH/COL18A1/DHFR/E2F2/FEN1/KIFC1/LMNB1/SCNN1A/SERPINA1/SLC6A6/TPI1	14
132	GSE1460_INTRATHYMIC_T_PROGENITOR_VS_NAIVE_CD4_TCELL_CORD_BLOOD_UP	GSE1460_INTRATHYMIC_T_PROGENITOR_VS_NAIVE_CD4_TCELL_CORD_BLOOD_UP	13/351	199/38040	4.98678e-08	4.36958e-06	2.98446e-06	ADA/CBX3/CDCA4/CHCHD3/CNBP/FEN1/HSD17B4/IDH3A/IMMT/KIF2C/MRPL11/PSIP1/SRSF9	13
133	GSE41867_DAY6_VS_DAY8_LCMV_ARMSTRONG_EFFECTOR_CD8_TCELL_DN	GSE41867_DAY6_VS_DAY8_LCMV_ARMSTRONG_EFFECTOR_CD8_TCELL_DN	13/351	199/38040	4.98678e-08	4.36958e-06	2.98446e-06	CLDN7/DNAJC2/EEF1G/EXOSC5/HSPA8/MED30/MRPL13/NOC2L/PAK1IP1/RPAP1/SNRPD3/TOMM22/UBE2I	13
134	GSE10239_MEMORY_VS_KLRG1INT_EFF_CD8_TCELL_DN	GSE10239_MEMORY_VS_KLRG1INT_EFF_CD8_TCELL_DN	13/351	200/38040	5.28963e-08	4.36958e-06	2.98446e-06	ADA/AKAP1/C9orf40/DBF4/DCUN1D5/GPSM2/IDH3A/KIF2C/RPP30/SKA3/SNRPB/THOC7/TM7SF2	13
135	GSE15930_STIM_VS_STIM_AND_TRICHOSTATINA_24H_CD8_T_CELL_DN	GSE15930_STIM_VS_STIM_AND_TRICHOSTATINA_24H_CD8_T_CELL_DN	13/351	200/38040	5.28963e-08	4.36958e-06	2.98446e-06	CHPT1/CLPTM1L/DCUN1D5/GALK2/METTL17/PDCD2/PRMT1/SLC20A1/SRSF9/TSFM/TSR1/TTK/ZNF638	13
136	GSE17721_0.5H_VS_8H_CPG_BMDC_UP	GSE17721_0.5H_VS_8H_CPG_BMDC_UP	13/351	200/38040	5.28963e-08	4.36958e-06	2.98446e-06	CHCHD3/CLUH/CNBP/EXOSC5/GMPR/HSD17B4/MRPS35/PPP1R14B/PSMB1/SDHB/SIVA1/SLC25A15/SLC25A3	13
137	GSE22432_MULTIPOTENT_VS_COMMON_DC_PROGENITOR_UNTREATED_UP	GSE22432_MULTIPOTENT_VS_COMMON_DC_PROGENITOR_UNTREATED_UP	13/351	200/38040	5.28963e-08	4.36958e-06	2.98446e-06	EIF4A3/EIF5B/EXOSC5/IMMT/MDH2/NDUFAF4/NOL11/NUP54/PDSS1/PPP1R14B/RPP30/SLC25A33/TSR1	13
138	GSE22601_CD4_SINGLE_POSITIVE_VS_CD8_SINGLE_POSITIVE_THYMOCYTE_UP	GSE22601_CD4_SINGLE_POSITIVE_VS_CD8_SINGLE_POSITIVE_THYMOCYTE_UP	13/351	200/38040	5.28963e-08	4.36958e-06	2.98446e-06	ARRB1/C9orf40/DHFR/EEF1G/FEN1/KIFC1/MIF4GD/MRPS35/NAA38/NELFCD/PQBP1/RNASEH2A/WDYHV1	13
139	GSE22886_NAIVE_CD4_TCELL_VS_48H_ACT_TH1_DN	GSE22886_NAIVE_CD4_TCELL_VS_48H_ACT_TH1_DN	13/351	200/38040	5.28963e-08	4.36958e-06	2.98446e-06	ELAVL1/FASTKD3/IDH1/IMMT/LSM4/MRPL13/SEPHS1/SNRPB/SNRPD3/TARDBP/TPI1/UBE2I/YWHAE	13
140	GSE2405_HEAT_KILLED_VS_LIVE_A_PHAGOCYTOPHILUM_STIM_NEUTROPHIL_9H_UP	GSE2405_HEAT_KILLED_VS_LIVE_A_PHAGOCYTOPHILUM_STIM_NEUTROPHIL_9H_UP	13/351	200/38040	5.28963e-08	4.36958e-06	2.98446e-06	CMC1/CRABP2/EIF3D/EXOSC5/GHITM/LTA4H/MDH2/NCOA7/PPM1J/RBBP7/SART3/SNHG6/UBE2E1	13
141	GSE27786_LSK_VS_MONO_MAC_UP	GSE27786_LSK_VS_MONO_MAC_UP	13/351	200/38040	5.28963e-08	4.36958e-06	2.98446e-06	CCDC86/EARS2/GPN3/IVD/NDUFAF4/POLD1/RAMP1/RRP1/SDHAF1/SNHG6/TFPI/TPI1/XRCC5	13
142	GSE360_CTRL_VS_M_TUBERCULOSIS_DC_UP	GSE360_CTRL_VS_M_TUBERCULOSIS_DC_UP	13/351	200/38040	5.28963e-08	4.36958e-06	2.98446e-06	EIF4B/IDH3A/LTA4H/MDH1/PRMT1/RPS27A/SDHA/SIVA1/SLC1A5/SMARCE1/TARDBP/TOP2B/WDR43	13
143	GSE37532_WT_VS_PPARG_KO_VISCERAL_ADIPOSE_TISSUE_TCONV_DN	GSE37532_WT_VS_PPARG_KO_VISCERAL_ADIPOSE_TISSUE_TCONV_DN	13/351	200/38040	5.28963e-08	4.36958e-06	2.98446e-06	ARRB1/DKC1/GPN3/HEATR1/MCMBP/NOL11/PMPCA/SCRIB/SEPHS1/THAP4/TSR1/UBE2I/ZBTB14	13
144	GSE3982_MEMORY_CD4_TCELL_VS_TH1_DN	GSE3982_MEMORY_CD4_TCELL_VS_TH1_DN	13/351	200/38040	5.28963e-08	4.36958e-06	2.98446e-06	ALG8/BCL3/GPN3/IDH3A/LAP3/MRPL13/PDSS1/PSMB5/RNASEH2A/SLC1A5/TMEM70/TPI1/TTK	13
145	GSE41867_DAY15_EFFECTOR_VS_DAY30_EXHAUSTED_CD8_TCELL_LCMV_CLONE13_DN	GSE41867_DAY15_EFFECTOR_VS_DAY30_EXHAUSTED_CD8_TCELL_LCMV_CLONE13_DN	13/351	200/38040	5.28963e-08	4.36958e-06	2.98446e-06	DCUN1D5/EYA1/MCMBP/NOL11/NT5C3B/PPP1R14B/RNF138/SCRIB/TARDBP/THAP4/TMEM126B/TOP2B/WDR43	13
146	GSE43955_TH0_VS_TGFB_IL6_IL23_TH17_ACT_CD4_TCELL_60H_UP	GSE43955_TH0_VS_TGFB_IL6_IL23_TH17_ACT_CD4_TCELL_60H_UP	13/351	200/38040	5.28963e-08	4.36958e-06	2.98446e-06	C9orf40/COL18A1/DEAF1/DHFR/ERRFI1/EYA1/GPN3/IVD/RCN2/SNRPD3/TM7SF2/TNNI2/ZBTB14	13
147	GSE4748_CTRL_VS_CYANOBACTERIUM_LPSLIKE_STIM_DC_3H_DN	GSE4748_CTRL_VS_CYANOBACTERIUM_LPSLIKE_STIM_DC_3H_DN	13/351	200/38040	5.28963e-08	4.36958e-06	2.98446e-06	CCDC86/CHCHD3/CISD3/DNAJC2/FASTKD3/HAUS7/IDH3A/IMMT/MRPL11/PDCD5/SKA3/TPI1/TUBG1	13
148	HALLMARK_ADIPOGENESIS	HALLMARK_ADIPOGENESIS	13/351	200/38040	5.28963e-08	4.36958e-06	2.98446e-06	ANGPT1/CDKN2C/GHITM/GPHN/IDH1/IDH3A/IMMT/MDH2/RAB34/SCARB1/SDHB/SLC1A5/UQCR10	13
149	HALLMARK_E2F_TARGETS	HALLMARK_E2F_TARGETS	13/351	200/38040	5.28963e-08	4.36958e-06	2.98446e-06	ASF1B/CDKN2C/KIF2C/LMNB1/MCM4/NAA38/POLD1/PSIP1/RBBP7/RNASEH2A/SNRPB/TACC3/TUBG1	13
150	HALLMARK_MYC_TARGETS_V1	HALLMARK_MYC_TARGETS_V1	13/351	200/38040	5.28963e-08	4.36958e-06	2.98446e-06	CBX3/CNBP/EIF3D/LSM2/MCM4/PCBP1/PSMA7/SLC25A3/SNRPB2/SNRPD3/TARDBP/UBE2E1/YWHAE	13
151	MORF_PPP1CA	MORF_PPP1CA	12/351	167/38040	5.76121e-08	4.72763e-06	3.22901e-06	CBX3/CNBP/COX5B/HMGN1/MDH1/PRMT1/PSMB1/PUF60/SLC25A3/SRSF9/SUMO2/UTP18	12
152	LIM_MAMMARY_STEM_CELL_DN	LIM_MAMMARY_STEM_CELL_DN	18/351	408/38040	6.16355e-08	5.02451e-06	3.43178e-06	ABHD17C/ALDH1A3/ALG8/BCL3/BIK/CD14/CHPT1/CLDN7/CMC1/GRTP1/IVD/MIF4GD/NGEF/PPL/RNASEH2A/SLC16A5/TBC1D8/TM7SF2	18
153	MORF_PTPN11	MORF_PTPN11	10/351	108/38040	6.84551e-08	5.54397e-06	3.78658e-06	CBFB/FEN1/LSM4/NDUFS4/SDHB/SLC1A5/SNRPD3/SRSF9/TARDBP/THAP11	10
154	DEURIG_T_CELL_PROLYMPHOCYTIC_LEUKEMIA_UP	DEURIG_T_CELL_PROLYMPHOCYTIC_LEUKEMIA_UP	17/351	367/38040	7.1802e-08	5.77726e-06	3.94592e-06	ALPP/C15orf39/C19orf54/CLUH/COL18A1/DHFR/DKK1/KCNN4/LSM5/MAML3/MCM4/PDE7B/PRMT1/PUF60/SCRIB/WDYHV1/XDH	17
155	GO_U2_TYPE_SPLICEOSOMAL_COMPLEX	GO_U2_TYPE_SPLICEOSOMAL_COMPLEX	9/351	83/38040	7.89439e-08	6.31093e-06	4.31042e-06	BUD13/CWC27/EIF4A3/LSM2/LSM4/LSM5/SNRPB/SNRPB2/SNRPD3	9
156	GO_MITOCHONDRIAL_MATRIX	GO_MITOCHONDRIAL_MATRIX	19/351	465/38040	8.78083e-08	6.97457e-06	4.76369e-06	EARS2/GLUD1/GPT2/IDH3A/IVD/MDH2/MRPL11/MRPL13/MRPS35/MRPS5/NMNAT3/NT5M/OGDHL/PDSS1/PMPCA/RPUSD4/SDHAF1/TSFM/WARS2	19
157	ZHANG_BREAST_CANCER_PROGENITORS_UP	ZHANG_BREAST_CANCER_PROGENITORS_UP	18/351	418/38040	8.85088e-08	6.98543e-06	4.77111e-06	ACTR6/CPSF6/DBF4/EIF4B/GPSM2/IDH3A/KIF2C/LSM5/MATR3/MDH1/NDUFS4/POLR3H/SERTAD4/SKA2/SLC20A2/SMNDC1/SNRPB2/XRCC5	18
158	KIM_WT1_TARGETS_DN	KIM_WT1_TARGETS_DN	19/351	472/38040	1.10647e-07	8.67742e-06	5.92675e-06	ACTR6/AKAP1/BAG2/CITED2/DBF4/GPSM2/HOXA9/ITGA4/KIF2C/LSM2/LSM4/LSM5/MRPL13/NDC1/NELFA/NUDT6/THAP11/THOC7/TTK	19
159	MORF_SART1	MORF_SART1	8/351	63/38040	1.20824e-07	9.41589e-06	6.43113e-06	PSMB1/PUF60/RPS12/RPS27A/SLC25A3/SUMO2/UBE2I/ZC3H15	8
160	GO_COENZYME_METABOLIC_PROCESS	GO_COENZYME_METABOLIC_PROCESS	14/351	254/38040	1.26665e-07	9.78416e-06	6.68266e-06	AFMID/CBR3/DCXR/DGAT2/DHFR/GPHN/HSD17B4/IDH1/MAT2B/MDH1/MDH2/MPC1/NMNAT3/PDSS1	14
161	REACTOME_INFECTIOUS_DISEASE	REACTOME_INFECTIOUS_DISEASE	17/351	382/38040	1.27129e-07	9.78416e-06	6.68266e-06	FEN1/NDC1/NELFA/NELFCD/NUP54/PSIP1/PSMA7/PSMB1/PSMB5/RPL29/RPL41/RPL7A/RPS11/RPS12/RPS13/RPS27A/XRCC5	17
162	GO_AEROBIC_RESPIRATION	GO_AEROBIC_RESPIRATION	9/351	88/38040	1.31786e-07	1.00181e-05	6.84247e-06	COX5B/IDH1/IDH3A/MDH1/MDH2/OGDHL/SDHA/SDHB/UQCR10	9
163	MORF_CCNI	MORF_CCNI	9/351	88/38040	1.31786e-07	1.00181e-05	6.84247e-06	CBX3/EEF1G/EIF3D/EIF4B/RPS12/RPS27A/SLC25A3/SRSF9/SUMO2	9
164	REACTOME_SIGNALING_BY_ROBO_RECEPTORS	REACTOME_SIGNALING_BY_ROBO_RECEPTORS	13/351	218/38040	1.44559e-07	1.09221e-05	7.45989e-06	EIF4A3/HOXA2/PSMA7/PSMB1/PSMB5/RPL29/RPL41/RPL7A/RPS11/RPS12/RPS13/RPS27A/UPF3B	13
165	GARY_CD5_TARGETS_DN	GARY_CD5_TARGETS_DN	18/351	436/38040	1.65297e-07	1.24133e-05	8.47841e-06	BAG2/BCCIP/CITED2/FEN1/HEATR1/NOL11/PAK1IP1/PDCD5/PIGW/PMPCA/PQBP1/PSMA7/PSMB5/RDH13/RNF138/SEPHS1/TARDBP/TSFM	18
166	SF1_Q6	SF1_Q6	14/351	260/38040	1.68571e-07	1.25829e-05	8.59423e-06	AFG3L2/BCL3/CLUH/COX5B/DNAJC11/HAS3/IDH3A/IMMT/OGDHL/SAFB/SDHB/SUMO2/UNC5B/ZNF768	14
167	REACTOME_EUKARYOTIC_TRANSLATION_INITIATION	REACTOME_EUKARYOTIC_TRANSLATION_INITIATION	10/351	120/38040	1.86086e-07	1.38071e-05	9.43038e-06	EIF3D/EIF4B/EIF5B/RPL29/RPL41/RPL7A/RPS11/RPS12/RPS13/RPS27A	10
168	GNF2_APEX1	GNF2_APEX1	9/351	92/38040	1.94007e-07	1.43092e-05	9.7733e-06	CPSF6/DKC1/EIF3D/HMGN1/LSM5/NOL11/SNRPD3/SUMO2/TARDBP	9
169	GRYDER_PAX3FOXO1_TOP_ENHANCERS	GRYDER_PAX3FOXO1_TOP_ENHANCERS	18/351	441/38040	1.95484e-07	1.43328e-05	9.7894e-06	ALDH1A3/CABLES1/CHCHD3/ERRFI1/GAS1/GMPR/HDAC5/IDH3A/IMMT/MDH2/SCARB1/SKA2/SNRPD3/SUMO2/TSPAN7/TTK/UQCR10/WDR43	18
170	GO_MITOCHONDRIAL_PROTEIN_COMPLEX	GO_MITOCHONDRIAL_PROTEIN_COMPLEX	14/351	264/38040	2.03063e-07	1.46961e-05	1.00376e-05	AFG3L2/CHCHD3/DNAJC11/IMMT/MRPL11/MRPL13/MRPS35/MRPS5/NDUFS4/PMPCA/SDHA/SDHB/TOMM22/UQCR10	14
171	NRF1_Q6	NRF1_Q6	14/351	264/38040	2.03063e-07	1.46961e-05	1.00376e-05	ALG8/ATXN7L2/C21orf58/CBFB/CCNJL/EXOSC5/FAM120C/FUT8/PDCD2L/SAMD10/SRSF9/TUBG1/YWHAE/ZNF638	14
172	GO_NUCLEAR_SPECK	GO_NUCLEAR_SPECK	17/351	395/38040	2.03997e-07	1.46961e-05	1.00376e-05	ACIN1/ALYREF/CPSF6/CXXC1/EIF4A3/HDAC5/MAML3/PCBP1/PQBP1/RFXAP/SART3/SMNDC1/SNRPB2/SRSF9/TARDBP/THOC7/ZNF638	17
173	GSE14415_INDUCED_TREG_VS_TCONV_UP	GSE14415_INDUCED_TREG_VS_TCONV_UP	12/351	188/38040	2.10316e-07	1.49771e-05	1.02295e-05	ABHD17C/ASF1B/CDKN2C/HIRIP3/LSM2/NDC1/PCBP1/RBBP7/SCARB1/TPI1/TUBGCP2/UBE2I	12
174	GSE14415_INDUCED_VS_NATURAL_TREG_DN	GSE14415_INDUCED_VS_NATURAL_TREG_DN	12/351	188/38040	2.10316e-07	1.49771e-05	1.02295e-05	ALG8/ASF1B/COX5B/KIF2C/LMNB1/PCBP1/PTGR1/RPL41/TACC3/TPI1/TTK/TUBGCP2	12
175	MORF_NME2	MORF_NME2	11/351	154/38040	2.19135e-07	1.5516e-05	1.05975e-05	COX5B/EEF1G/PSMB1/PUF60/RPS11/RPS12/RPS13/RPS27A/SNRPB/SUMO2/UBE2I	11
176	TOYOTA_TARGETS_OF_MIR34B_AND_MIR34C	TOYOTA_TARGETS_OF_MIR34B_AND_MIR34C	18/351	446/38040	2.30627e-07	1.6237e-05	1.109e-05	AFG3L2/ASF1B/BCCIP/CPSF6/DHFR/FEN1/GPSM2/HYLS1/KIF2C/KIFC1/LMNB1/MARC1/NDC1/PSIP1/RFXAP/SLC16A14/TICRR/ZNF202	18
177	E2F1_UP.V1_UP	E2F1_UP.V1_UP	12/351	190/38040	2.35806e-07	1.6415e-05	1.12116e-05	ADA/DBF4/DNAJC2/ELAVL1/FEN1/KIFC1/LMNB1/MCM4/NDUFAF4/RDH13/SLC20A1/SMAD1	12
178	HOXA9_DN.V1_DN	HOXA9_DN.V1_DN	12/351	190/38040	2.35806e-07	1.6415e-05	1.12116e-05	ALDH1A3/ARRB1/COCH/EXOSC5/HOXA9/ITGA4/NDC1/NELFCD/PSIP1/RNASEH2A/SLC1A5/TOMM34	12
179	GCM_CBFB	GCM_CBFB	8/351	70/38040	2.78453e-07	1.91146e-05	1.30554e-05	CBFB/HMGN1/PCBP1/SLC25A3/SNRPD3/SRSF9/SUMO2/UBE2I	8
180	GO_TRANSLATIONAL_INITIATION	GO_TRANSLATIONAL_INITIATION	12/351	193/38040	2.79214e-07	1.91146e-05	1.30554e-05	EIF3D/EIF4B/EIF5B/MIF4GD/RPL29/RPL41/RPL7A/RPS11/RPS12/RPS13/RPS27A/TICRR	12
181	GSE22611_NOD2_TRANSDUCED_VS_CTRL_HEK293T_STIMULATED_WITH_MDP_2H_DN	GSE22611_NOD2_TRANSDUCED_VS_CTRL_HEK293T_STIMULATED_WITH_MDP_2H_DN	12/351	193/38040	2.79214e-07	1.91146e-05	1.30554e-05	AKAP1/EXOSC5/GPHN/HEATR1/MDH2/PCBP1/POLR1B/SCARB1/SDHB/SIVA1/SNRPD3/WDR43	12
182	GO_MITOCHONDRIAL_MEMBRANE_PART	GO_MITOCHONDRIAL_MEMBRANE_PART	13/351	231/38040	2.81572e-07	1.91701e-05	1.30934e-05	AFG3L2/CHCHD3/DNAJC11/IMMT/MPC1/NDUFAF5/NDUFS4/SDHA/SDHB/SLC25A3/TMEM70/TOMM22/UQCR10	13
183	GSE19941_LPS_VS_LPS_AND_IL10_STIM_IL10_KO_MACROPHAGE_UP	GSE19941_LPS_VS_LPS_AND_IL10_STIM_IL10_KO_MACROPHAGE_UP	12/351	194/38040	2.95188e-07	1.98786e-05	1.35773e-05	ASF1B/C15orf39/EIF3D/KIF2C/LSM4/NELFCD/PCBP1/POLD1/PTGR1/SKA3/TFPI/TTK	12
184	GSE6259_33D1_POS_DC_VS_CD4_TCELL_UP	GSE6259_33D1_POS_DC_VS_CD4_TCELL_UP	12/351	194/38040	2.95188e-07	1.98786e-05	1.35773e-05	ALYREF/CXXC1/HMGN1/MDH2/MOB3A/MRPL11/NCOA7/POLD1/PSMB1/RBBP7/TBC1D8/TNNI2	12
185	CHIANG_LIVER_CANCER_SUBCLASS_UNANNOTATED_DN	CHIANG_LIVER_CANCER_SUBCLASS_UNANNOTATED_DN	12/351	195/38040	3.1197e-07	2.06718e-05	1.4119e-05	ACTR6/BAG2/CITED2/DCUN1D5/FEN1/HSPA8/LSM2/MRPL13/RCN2/RNASEH2A/RPL7A/XRCC5	12
186	GSE22886_IL2_VS_IL15_STIM_NKCELL_DN	GSE22886_IL2_VS_IL15_STIM_NKCELL_DN	12/351	195/38040	3.1197e-07	2.06718e-05	1.4119e-05	CPSF6/DCXR/HIRIP3/NDUFAF4/NUDT6/PAK1IP1/PDCD5/PSMA7/RNF138/SIVA1/SNRPD3/ZC3H15	12
187	PAL_PRMT5_TARGETS_UP	PAL_PRMT5_TARGETS_UP	12/351	195/38040	3.1197e-07	2.06718e-05	1.4119e-05	GAS1/IVD/LSM2/MCM4/NAA38/PSIP1/PSMB5/RCN2/SMARCE1/TACC3/TARDBP/TTK	12
188	WANG_TUMOR_INVASIVENESS_UP	WANG_TUMOR_INVASIVENESS_UP	16/351	361/38040	3.15361e-07	2.07637e-05	1.41818e-05	CRABP2/EIF4B/EIF5B/ELAVL1/GLUD1/GPN3/HSD17B4/NDUFS4/PCBP1/PMPCA/PSMA7/RNASEH2A/RPS11/SDHA/TACC3/TARDBP	16
189	REACTOME_DNA_REPLICATION	REACTOME_DNA_REPLICATION	10/351	127/38040	3.16709e-07	2.07637e-05	1.41818e-05	DBF4/E2F2/FEN1/MCM4/POLD1/PSMA7/PSMB1/PSMB5/RPS27A/UBE2E1	10
190	GSE32533_WT_VS_MIR17_OVEREXPRESS_ACT_CD4_TCELL_UP	GSE32533_WT_VS_MIR17_OVEREXPRESS_ACT_CD4_TCELL_UP	12/351	196/38040	3.29597e-07	2.14949e-05	1.46812e-05	ANKRD13B/CNBP/EIF4A3/EPB41L4A-AS1/GLUD1/PIGW/POLR1B/TEAD4/TGFB3/TMEM201/TMEM70/TSFM	12
191	GO_OXIDOREDUCTASE_ACTIVITY_ACTING_ON_CH_OH_GROUP_OF_DONORS	GO_OXIDOREDUCTASE_ACTIVITY_ACTING_ON_CH_OH_GROUP_OF_DONORS	10/351	128/38040	3.40765e-07	2.21069e-05	1.50992e-05	CBR3/DCXR/HSD17B4/HSD17B7/IDH1/IDH3A/MDH1/MDH2/PTGR1/RDH13	10
192	GCM_CSNK2B	GCM_CSNK2B	9/351	99/38040	3.65306e-07	2.24409e-05	1.53273e-05	EEF1G/EIF4B/PCBP1/PRMT1/RPL29/SLC25A3/SNRPD3/SRSF9/SUMO2	9
193	GSE2706_2H_VS_8H_R848_AND_LPS_STIM_DC_UP	GSE2706_2H_VS_8H_R848_AND_LPS_STIM_DC_UP	12/351	198/38040	3.67531e-07	2.24409e-05	1.53273e-05	CBFB/EEF1G/HAUS7/LSM4/LTA4H/MIF4GD/NMNAT3/PPM1J/PTGR1/RAB34/RAMP1/TACC3	12
194	GSE15330_HSC_VS_LYMPHOID_PRIMED_MULTIPOTENT_PROGENITOR_IKAROS_KO_UP	GSE15330_HSC_VS_LYMPHOID_PRIMED_MULTIPOTENT_PROGENITOR_IKAROS_KO_UP	12/351	199/38040	3.87915e-07	2.24409e-05	1.53273e-05	AFMID/CCDC86/DCXR/DKK1/EXOC6/KCNN4/KLRC3/NOL11/NUDT19/SLC25A3/THOC7/ZNF219	12
195	GSE15930_STIM_VS_STIM_AND_IL12_72H_CD8_T_CELL_UP	GSE15930_STIM_VS_STIM_AND_IL12_72H_CD8_T_CELL_UP	12/351	199/38040	3.87915e-07	2.24409e-05	1.53273e-05	ASF1B/CD14/CHPT1/CLPTM1L/GALK2/MAT2B/METTL17/MIF4GD/PSMB1/SRSF9/TEAD4/THOC7	12
196	GSE18893_TCONV_VS_TREG_24H_TNF_STIM_UP	GSE18893_TCONV_VS_TREG_24H_TNF_STIM_UP	12/351	199/38040	3.87915e-07	2.24409e-05	1.53273e-05	C21orf58/DBF4/DCUN1D5/HAUS7/LSM4/MCM4/POLD1/RNASEH2A/SDHB/TICRR/TPI1/VPS25	12
197	GSE20198_IL12_VS_IL12_IL18_TREATED_ACT_CD4_TCELL_UP	GSE20198_IL12_VS_IL12_IL18_TREATED_ACT_CD4_TCELL_UP	12/351	199/38040	3.87915e-07	2.24409e-05	1.53273e-05	AFG3L2/EIF3D/EXOSC5/HSD17B7/LAP3/MDH1/MRPS35/PAK1IP1/PDCD7/RAMP1/TMEM14A/TMEM70	12
198	GSE20484_MCSG_VS_CXCL4_MONOCYTE_DERIVED_MACROPHAGE_UP	GSE20484_MCSG_VS_CXCL4_MONOCYTE_DERIVED_MACROPHAGE_UP	12/351	199/38040	3.87915e-07	2.24409e-05	1.53273e-05	GPHN/NUDT6/PDSS1/PTGR1/RAB34/RPL29/RPS12/RPS27A/SDHB/TMEM156/TSFM/ZNF219	12
199	GSE21927_BALBC_VS_C57BL6_MONOCYTE_TUMOR_UP	GSE21927_BALBC_VS_C57BL6_MONOCYTE_TUMOR_UP	12/351	199/38040	3.87915e-07	2.24409e-05	1.53273e-05	FASTKD3/KIFC1/LSM4/MCMBP/MRPL11/NOL11/PMPCA/RPP30/TARDBP/TSR1/USP18/YWHAE	12
200	GSE37533_PPARG1_FOXP3_VS_FOXP3_TRANSDUCED_CD4_TCELL_PIOGLITAZONE_TREATED_DN	GSE37533_PPARG1_FOXP3_VS_FOXP3_TRANSDUCED_CD4_TCELL_PIOGLITAZONE_TREATED_DN	12/351	199/38040	3.87915e-07	2.24409e-05	1.53273e-05	ETV1/KHK/NDC1/NELFCD/NOL11/PDSS1/RPP30/SCRIB/SEPHS1/SIVA1/THAP4/ZNF768	12
201	GSE3982_BCELL_VS_TH2_DN	GSE3982_BCELL_VS_TH2_DN	12/351	199/38040	3.87915e-07	2.24409e-05	1.53273e-05	ASF1B/BAG2/CBR3/DHFR/HAUS7/KIF2C/PAK1IP1/SDHB/TMEM70/WARS2/WDYHV1/XRCC3	12
202	GSE3982_NEUTROPHIL_VS_BCELL_DN	GSE3982_NEUTROPHIL_VS_BCELL_DN	12/351	199/38040	3.87915e-07	2.24409e-05	1.53273e-05	AKAP1/BAG2/CPSF6/DHFR/EEF1G/LPIN1/POLR3E/RCN2/RPAP1/TUBG1/UTP18/ZBTB14	12
203	GSE3982_NKCELL_VS_TH2_DN	GSE3982_NKCELL_VS_TH2_DN	12/351	199/38040	3.87915e-07	2.24409e-05	1.53273e-05	BAG2/GLUD1/HEATR1/KIF2C/NDC1/PAK1IP1/PDCD5/PSMB5/SNRPD3/TMEM70/TSFM/XRCC3	12
204	LEI_MYB_TARGETS	LEI_MYB_TARGETS	15/351	322/38040	3.94347e-07	2.24409e-05	1.53273e-05	CLDN7/CRABP2/FEN1/LTA4H/PCBP1/PI3/PPL/PUF60/SLC20A1/SOX15/TARDBP/TM4SF1/TM7SF2/TUBG1/XRCC5	15
205	GSE10239_KLRG1INT_VS_KLRG1HIGH_EFF_CD8_TCELL_UP	GSE10239_KLRG1INT_VS_KLRG1HIGH_EFF_CD8_TCELL_UP	12/351	200/38040	4.093e-07	2.24409e-05	1.53273e-05	DDX47/EIF3D/EIF4A3/LSM2/MRPL11/MRPS35/NUDT19/PDCD5/SIVA1/SLC25A33/SNHG6/TPI1	12
206	GSE10239_MEMORY_VS_DAY4.5_EFF_CD8_TCELL_DN	GSE10239_MEMORY_VS_DAY4.5_EFF_CD8_TCELL_DN	12/351	200/38040	4.093e-07	2.24409e-05	1.53273e-05	CBX3/DCUN1D5/FEN1/IDH3A/MCM4/NDUFAF5/NUP54/RPP30/SLC25A3/SRSF9/THOC7/ZBTB14	12
207	GSE10239_NAIVE_VS_KLRG1HIGH_EFF_CD8_TCELL_DN	GSE10239_NAIVE_VS_KLRG1HIGH_EFF_CD8_TCELL_DN	12/351	200/38040	4.093e-07	2.24409e-05	1.53273e-05	ALG8/EME1/HIRIP3/ITGA4/MCM4/NDUFAF5/PDSS1/RAB34/SLC25A33/SNRPD3/TACC3/TTK	12
208	GSE12845_IGD_POS_BLOOD_VS_PRE_GC_TONSIL_BCELL_DN	GSE12845_IGD_POS_BLOOD_VS_PRE_GC_TONSIL_BCELL_DN	12/351	200/38040	4.093e-07	2.24409e-05	1.53273e-05	ADA/DHFR/FEN1/HSPA8/LPIN1/NDC1/POLD1/SEPHS1/TACC3/TSFM/TUBG1/YWHAE	12
209	GSE22886_NEUTROPHIL_VS_MONOCYTE_DN	GSE22886_NEUTROPHIL_VS_MONOCYTE_DN	12/351	200/38040	4.093e-07	2.24409e-05	1.53273e-05	AUP1/EIF3D/HSD17B4/IMMT/MRPS35/NDUFS4/PRMT1/RPS13/RPS27A/SLC25A3/SNRPD3/UTP18	12
210	GSE22886_UNSTIM_VS_IL15_STIM_NKCELL_DN	GSE22886_UNSTIM_VS_IL15_STIM_NKCELL_DN	12/351	200/38040	4.093e-07	2.24409e-05	1.53273e-05	ELAVL1/FEN1/GPN3/MCM4/MRPS35/PAK1IP1/POLD1/PSMB5/SLC1A5/SNRPB/TUBG1/XRCC5	12
211	GSE22886_UNSTIM_VS_IL2_STIM_NKCELL_DN	GSE22886_UNSTIM_VS_IL2_STIM_NKCELL_DN	12/351	200/38040	4.093e-07	2.24409e-05	1.53273e-05	BCCIP/CDCA4/DKC1/FEN1/MCM4/PAK1IP1/PDSS1/PSMB5/SLC1A5/SNRPB/TUBG1/XRCC5	12
212	GSE22935_WT_VS_MYD88_KO_MACROPHAGE_48H_MBOVIS_BCG_STIM_UP	GSE22935_WT_VS_MYD88_KO_MACROPHAGE_48H_MBOVIS_BCG_STIM_UP	12/351	200/38040	4.093e-07	2.24409e-05	1.53273e-05	ALDH1A3/ANKRD2/DNAJC2/IDH3A/KCNG1/MARC1/NDUFAF5/NUDT6/PDCD7/SDHA/TMEM201/TSPAN7	12
213	GSE24574_BCL6_LOW_TFH_VS_TCONV_CD4_TCELL_DN	GSE24574_BCL6_LOW_TFH_VS_TCONV_CD4_TCELL_DN	12/351	200/38040	4.093e-07	2.24409e-05	1.53273e-05	BAG2/DHFR/HIRIP3/IMMT/KIFC1/MCM4/SLC1A5/TEAD4/TM7SF2/TTK/TUBG1/YWHAE	12
214	GSE24671_BAKIMULC_VS_SENDAI_VIRUS_INFECTED_MOUSE_SPLENOCYTES_DN	GSE24671_BAKIMULC_VS_SENDAI_VIRUS_INFECTED_MOUSE_SPLENOCYTES_DN	12/351	200/38040	4.093e-07	2.24409e-05	1.53273e-05	ACTR6/EIF5B/EME1/EXOSC5/GPT2/MRPS5/NOC2L/RAB34/SNHG6/THOC7/TXNL1/UBE2E1	12
215	GSE26669_CTRL_VS_COSTIM_BLOCK_MLR_CD8_TCELL_UP	GSE26669_CTRL_VS_COSTIM_BLOCK_MLR_CD8_TCELL_UP	12/351	200/38040	4.093e-07	2.24409e-05	1.53273e-05	ASF1B/FEN1/HSD17B7/LSM2/LSM4/NAA38/NCOA7/PDSS1/SLC16A5/TACC3/TPI1/TYW1	12
216	GSE27786_LSK_VS_LIN_NEG_CELL_DN	GSE27786_LSK_VS_LIN_NEG_CELL_DN	12/351	200/38040	4.093e-07	2.24409e-05	1.53273e-05	AFG3L2/BCCIP/ELAVL1/GPSM2/IDH3A/KCNN4/LPIN1/MID1IP1/MRPL11/NMNAT3/SDHB/SLC20A1	12
217	GSE27859_DC_VS_CD11C_INT_F480_INT_DC_DN	GSE27859_DC_VS_CD11C_INT_F480_INT_DC_DN	12/351	200/38040	4.093e-07	2.24409e-05	1.53273e-05	ALYREF/CBX3/EIF4A3/FUT8/HEATR1/MCM4/PSIP1/PUF60/RDH13/SRSF9/UTP18/WDR43	12
218	GSE3039_B2_VS_B1_BCELL_DN	GSE3039_B2_VS_B1_BCELL_DN	12/351	200/38040	4.093e-07	2.24409e-05	1.53273e-05	AKAP1/ANKRD13B/ASF1B/CABLES1/CLUH/HSD17B7/HYLS1/KIF2C/SKA2/SLC1A5/TICRR/TPI1	12
219	GSE33292_WT_VS_TCF1_KO_DN3_THYMOCYTE_DN	GSE33292_WT_VS_TCF1_KO_DN3_THYMOCYTE_DN	12/351	200/38040	4.093e-07	2.24409e-05	1.53273e-05	AKAP1/BAG2/DBF4/DHFR/GPSM2/KIF2C/RNASEH2A/SIVA1/TSR1/TTK/TUBG1/WDR43	12
220	GSE37301_MULTIPOTENT_PROGENITOR_VS_RAG2_KO_NK_CELL_DN	GSE37301_MULTIPOTENT_PROGENITOR_VS_RAG2_KO_NK_CELL_DN	12/351	200/38040	4.093e-07	2.24409e-05	1.53273e-05	ACIN1/ALYREF/CLDN7/EIF4A3/POLR1B/PTGR1/PUF60/RAMP1/SLC6A6/SMAD1/USP18/WDR43	12
221	GSE3982_EFF_MEMORY_CD4_TCELL_VS_TH2_DN	GSE3982_EFF_MEMORY_CD4_TCELL_VS_TH2_DN	12/351	200/38040	4.093e-07	2.24409e-05	1.53273e-05	BAG2/ELAVL1/FUT8/LAP3/LSM4/MRPL11/NDUFS4/POLD1/PSMB5/RNASEH2A/SDHB/TACC3	12
222	GSE3982_NKCELL_VS_TH1_DN	GSE3982_NKCELL_VS_TH1_DN	12/351	200/38040	4.093e-07	2.24409e-05	1.53273e-05	ABCC2/BAG2/CBR3/IDH3A/KIF2C/MRPL13/PDCD5/PSMB5/SNRPB2/SNRPD3/TMEM70/TUBG1	12
223	GSE557_CIITA_KO_VS_I_AB_KO_DC_DN	GSE557_CIITA_KO_VS_I_AB_KO_DC_DN	12/351	200/38040	4.093e-07	2.24409e-05	1.53273e-05	BAG2/C9orf40/E2F2/IMMT/POLR3H/SCRIB/SMAD1/TMEM201/TOMM22/TOP2B/TUBGCP2/UBE2E1	12
224	GSE5589_LPS_VS_LPS_AND_IL6_STIM_IL6_KO_MACROPHAGE_45MIN_DN	GSE5589_LPS_VS_LPS_AND_IL6_STIM_IL6_KO_MACROPHAGE_45MIN_DN	12/351	200/38040	4.093e-07	2.24409e-05	1.53273e-05	AFMID/CHPT1/CLUH/CMC1/DBF4/EME1/MPC1/RAB20/RAMP1/RPUSD4/SCARB1/TBC1D8	12
225	GSE6092_UNSTIM_VS_IFNG_STIM_ENDOTHELIAL_CELL_UP	GSE6092_UNSTIM_VS_IFNG_STIM_ENDOTHELIAL_CELL_UP	12/351	200/38040	4.093e-07	2.24409e-05	1.53273e-05	ACIN1/BAG2/CCDC86/HSD17B7/IVD/RAB20/TM7SF2/TOMM34/TSR1/UBE2I/VAT1L/ZNF768	12
226	GSE8685_IL2_ACT_IL2_STARVED_VS_IL15_ACT_IL2_STARVED_CD4_TCELL_DN	GSE8685_IL2_ACT_IL2_STARVED_VS_IL15_ACT_IL2_STARVED_CD4_TCELL_DN	12/351	200/38040	4.093e-07	2.24409e-05	1.53273e-05	BCCIP/C15orf39/CNBP/DCUN1D5/EEF1G/IDH3A/MID1IP1/NDUFAF4/NDUFS4/SNRPD3/THAP11/TSR1	12
227	LI_WILMS_TUMOR_VS_FETAL_KIDNEY_1_DN	LI_WILMS_TUMOR_VS_FETAL_KIDNEY_1_DN	11/351	164/38040	4.12694e-07	2.25273e-05	1.53863e-05	CRABP2/DKC1/EYA1/FEN1/HOXA9/KIF2C/KIFC1/LMNB1/RNASEH2A/TTK/XRCC5	11
228	MORF_MAP2K2	MORF_MAP2K2	10/351	132/38040	4.5376e-07	2.46603e-05	1.68432e-05	AFG3L2/COX5B/LSM2/LSM4/MDH1/PUF60/SDHA/SDHB/SLC25A3/SRSF9	10
229	CSR_LATE_UP.V1_UP	CSR_LATE_UP.V1_UP	11/351	166/38040	4.65868e-07	2.50981e-05	1.71422e-05	CBFB/FEN1/NDC1/NMB/NOC2L/POLD1/SLC16A5/TOMM34/TUBG1/UTP18/YEATS4	11
230	MORF_PPP1CC	MORF_PPP1CC	11/351	166/38040	4.65868e-07	2.50981e-05	1.71422e-05	AFG3L2/CBFB/DEAF1/DKC1/IMMT/KIFC1/LSM2/SAFB/SDHB/SRSF9/XRCC5	11
231	MORF_SKP1A	MORF_SKP1A	12/351	203/38040	4.79881e-07	2.56302e-05	1.75056e-05	CBX3/CNBP/HMGN1/MDH1/PRMT1/PSMB1/PUF60/SLC25A3/SRSF9/SUMO2/UTP18/YWHAE	12
232	TONKS_TARGETS_OF_RUNX1_RUNX1T1_FUSION_MONOCYTE_UP	TONKS_TARGETS_OF_RUNX1_RUNX1T1_FUSION_MONOCYTE_UP	12/351	203/38040	4.79881e-07	2.56302e-05	1.75056e-05	DKC1/KCNN4/MDH2/MRPS35/PPP1R14B/PSMB5/SIVA1/SLC20A1/TFPI/TM4SF1/USP18/WDR43	12
233	MOOTHA_PGC	MOOTHA_PGC	17/351	421/38040	4.96503e-07	2.64042e-05	1.80343e-05	AKAP1/COX5B/GHITM/IDH3A/LPIN1/MARC1/MAT2B/MDH2/MRPL11/MRPL13/PSMB5/SDHA/SDHB/SLC20A1/TARBP1/TPI1/UQCR10	17
234	FARMER_BREAST_CANCER_BASAL_VS_LULMINAL	FARMER_BREAST_CANCER_BASAL_VS_LULMINAL	15/351	329/38040	5.17491e-07	2.74027e-05	1.87163e-05	ADIRF/DCXR/DKC1/FUT8/HSD17B4/NDUFAF4/PDSS1/PI3/RNF138/SCNN1A/SEPHS1/SERPINA5/TGFB3/TM7SF2/TTK	15
235	GO_PROTEIN_TARGETING	GO_PROTEIN_TARGETING	17/351	427/38040	6.03634e-07	3.18282e-05	2.1739e-05	HSD17B4/HSPA8/IDH1/NUDT19/NUP54/PDCD5/PMPCA/RPL29/RPL41/RPL7A/RPS11/RPS12/RPS13/RPS27A/TOMM22/TOMM34/YWHAE	17
236	GO_RRNA_METABOLIC_PROCESS	GO_RRNA_METABOLIC_PROCESS	12/351	209/38040	6.54253e-07	3.43137e-05	2.34365e-05	DDX47/DHX37/DKC1/EIF4A3/EXOSC5/HEATR1/NOL11/RPL7A/RRP1/TSR1/UTP18/WDR43	12
237	BASAKI_YBX1_TARGETS_UP	BASAKI_YBX1_TARGETS_UP	14/351	291/38040	6.5631e-07	3.43137e-05	2.34365e-05	ALYREF/ASF1B/DCUN1D5/DHFR/DKK1/FEN1/KIF2C/MCM4/PDCD2/PGAM5/PHF19/SIVA1/SKA2/SLC1A5	14
238	REACTOME_THE_CITRIC_ACID_TCA_CYCLE_AND_RESPIRATORY_ELECTRON_TRANSPORT	REACTOME_THE_CITRIC_ACID_TCA_CYCLE_AND_RESPIRATORY_ELECTRON_TRANSPORT	11/351	173/38040	7.0274e-07	3.65868e-05	2.49891e-05	COX5B/IDH3A/MDH2/MPC1/NDUFAF4/NDUFAF5/NDUFS4/SDHA/SDHB/TMEM126B/UQCR10	11
239	MODULE_3	MODULE_3	16/351	384/38040	7.14505e-07	3.70436e-05	2.53011e-05	CBX3/CITED2/FEN1/IMMT/KIFC1/LMNB1/LPIN1/LSM2/RBBP7/RCN2/SLC1A5/SNRPB2/TFPI/TM4SF1/TOMM34/YWHAE	16
240	GO_NUCLEAR_TRANSPORT	GO_NUCLEAR_TRANSPORT	15/351	338/38040	7.26349e-07	3.75008e-05	2.56133e-05	ALYREF/ANGPT1/BCCIP/CPSF6/EIF4A3/NDC1/NUP54/PSIP1/SNRPB/SNRPD3/SRSF9/TARDBP/THOC7/UPF3B/YWHAE	15
241	HAN_SATB1_TARGETS_DN	HAN_SATB1_TARGETS_DN	16/351	386/38040	7.64926e-07	3.93286e-05	2.68618e-05	AKAP1/ARRB1/CLDN7/CRABP2/FUT8/HDAC5/KCNN4/KLRC3/LSM2/MCMBP/NDUFAF4/PI3/SDHAF1/SLC16A5/THAP11/TSR1	16
242	REACTOME_DEADENYLATION_DEPENDENT_MRNA_DECAY	REACTOME_DEADENYLATION_DEPENDENT_MRNA_DECAY	7/351	56/38040	8.43801e-07	4.32047e-05	2.95092e-05	EIF4A3/EIF4B/EXOSC5/LSM2/LSM4/LSM5/NT5C3B	7
243	GCM_ANP32B	GCM_ANP32B	6/351	36/38040	9.11953e-07	4.63115e-05	3.16312e-05	EEF1G/EIF4B/HMGN1/SLC25A3/SNRPB/SRSF9	6
244	GNF2_G22P1	GNF2_G22P1	6/351	36/38040	9.11953e-07	4.63115e-05	3.16312e-05	CPSF6/PSMB1/SNRPD3/SUMO2/UBE2I/UTP18	6
245	GO_SMALL_MOLECULE_CATABOLIC_PROCESS	GO_SMALL_MOLECULE_CATABOLIC_PROCESS	16/351	396/38040	1.06862e-06	5.4046e-05	3.69139e-05	ADA/AFMID/CBR3/DCXR/FUT8/GALK2/GLUD1/GPT2/HSD17B4/IVD/KHK/LPIN1/NT5M/NUDT19/SCARB1/TPI1	16
246	GO_CATALYTIC_ACTIVITY_ACTING_ON_RNA	GO_CATALYTIC_ACTIVITY_ACTING_ON_RNA	15/351	349/38040	1.08292e-06	5.45465e-05	3.72557e-05	DHX37/DUS3L/EARS2/EIF4A3/EXOSC5/FEN1/POLR1B/POLR3E/POLR3H/RNASEH2A/RPAP1/RPP30/TARBP1/TYW1/WARS2	15
247	MYC_UP.V1_UP	MYC_UP.V1_UP	11/351	181/38040	1.09826e-06	5.4873e-05	3.74787e-05	DGAT2/EXOSC5/MON1A/NDUFAF4/PIGW/PRR7/RPUSD4/SLC25A15/TMEM201/TSFM/WDR43	11
248	YAO_TEMPORAL_RESPONSE_TO_PROGESTERONE_CLUSTER_17	YAO_TEMPORAL_RESPONSE_TO_PROGESTERONE_CLUSTER_17	11/351	181/38040	1.09826e-06	5.4873e-05	3.74787e-05	EIF4A3/HSD17B4/LSM4/MDH2/PDCD2/PSMA7/PUF60/SDHB/SERPINA1/SRSF9/XRCC5	11
249	PEDERSEN_METASTASIS_BY_ERBB2_ISOFORM_7	PEDERSEN_METASTASIS_BY_ERBB2_ISOFORM_7	16/351	398/38040	1.14105e-06	5.67821e-05	3.87826e-05	ALDH1A3/ARRB1/DHFR/EPB41L4A-AS1/HIRIP3/LMNB1/MARC1/MCM4/MST1R/PSIP1/RFXAP/RNASEH2A/SKA3/TFPI/TMEM156/TOMM34	16
250	GSE36891_POLYIC_TLR3_VS_PAM_TLR2_STIM_PERITONEAL_MACROPHAGE_DN	GSE36891_POLYIC_TLR3_VS_PAM_TLR2_STIM_PERITONEAL_MACROPHAGE_DN	11/351	182/38040	1.15939e-06	5.72351e-05	3.9092e-05	CBR3/CHPT1/EIF4B/HYLS1/KLRC3/MCMBP/MRPS5/NOL11/PSIP1/TMEM126B/TOMM34	11
251	MODULE_93	MODULE_93	11/351	182/38040	1.15939e-06	5.72351e-05	3.9092e-05	ALDH1A3/COX5B/GLUD1/HSD17B4/HSD17B7/IDH1/IVD/MDH1/NDUFS4/SIVA1/XDH	11
252	MODULE_18	MODULE_18	17/351	450/38040	1.23705e-06	6.08266e-05	4.15451e-05	ALDH1A3/ANGPT1/CBX3/CDKN2C/FEN1/GAS1/GULP1/KIFC1/LMNB1/LSM4/RCN2/SLC1A5/SNRPB2/SYNM/TM4SF1/TOMM34/YWHAE	17
253	GCM_PSME1	GCM_PSME1	8/351	85/38040	1.25891e-06	6.16567e-05	4.21121e-05	CBFB/HMGN1/PCBP1/PRMT1/SLC25A3/SNRPD3/SRSF9/SUMO2	8
254	GCM_HDAC1	GCM_HDAC1	6/351	38/38040	1.27261e-06	6.20825e-05	4.24028e-05	CBFB/EIF4B/HMGN1/PRMT1/SLC25A3/SRSF9	6
255	GOLDRATH_ANTIGEN_RESPONSE	GOLDRATH_ANTIGEN_RESPONSE	15/351	355/38040	1.33764e-06	6.49987e-05	4.43946e-05	ASF1B/CDKN2C/CITED2/DHFR/ERRFI1/FEN1/ITGA4/KIF2C/KIFC1/LMNB1/MCM4/SIVA1/TACC3/TPI1/TTK	15
256	GO_STRUCTURAL_CONSTITUENT_OF_RIBOSOME	GO_STRUCTURAL_CONSTITUENT_OF_RIBOSOME	11/351	185/38040	1.36113e-06	6.56406e-05	4.48331e-05	MRPL11/MRPL13/MRPS35/MRPS5/RPL29/RPL41/RPL7A/RPS11/RPS12/RPS13/RPS27A	11
257	REACTOME_RRNA_MODIFICATION_IN_THE_NUCLEUS_AND_CYTOSOL	REACTOME_RRNA_MODIFICATION_IN_THE_NUCLEUS_AND_CYTOSOL	7/351	60/38040	1.36144e-06	6.56406e-05	4.48331e-05	DDX47/DHX37/DKC1/HEATR1/NOL11/UTP18/WDR43	7
258	REACTOME_MITOTIC_G1_G1_S_PHASES	REACTOME_MITOTIC_G1_G1_S_PHASES	10/351	149/38040	1.38234e-06	6.60043e-05	4.50815e-05	CABLES1/CDKN2C/DBF4/DHFR/E2F2/MCM4/PSMA7/PSMB1/PSMB5/RPS27A	10
259	VANTVEER_BREAST_CANCER_ESR1_DN	VANTVEER_BREAST_CANCER_ESR1_DN	13/351	266/38040	1.38295e-06	6.60043e-05	4.50815e-05	GPSM2/GPT2/KCNN4/KIF2C/LPIN1/NCOA7/NMB/PDCD5/RRP1/SKA3/TICRR/TM4SF1/TTK	13
260	GO_NUCLEOBASE_CONTAINING_SMALL_MOLECULE_METABOLIC_PROCESS	GO_NUCLEOBASE_CONTAINING_SMALL_MOLECULE_METABOLIC_PROCESS	15/351	356/38040	1.38497e-06	6.60043e-05	4.50815e-05	ADA/DCXR/DGAT2/FUT8/GMPR/HSD17B4/HSPA8/IDH1/MDH1/MDH2/NMNAT3/NT5C3B/NT5M/PDE7B/XDH	15
261	REACTOME_NONSENSE_MEDIATED_DECAY_NMD	REACTOME_NONSENSE_MEDIATED_DECAY_NMD	9/351	116/38040	1.40247e-06	6.65824e-05	4.54763e-05	EIF4A3/RPL29/RPL41/RPL7A/RPS11/RPS12/RPS13/RPS27A/UPF3B	9
262	GNF2_PPP6C	GNF2_PPP6C	6/351	39/38040	1.49236e-06	7.05794e-05	4.82063e-05	EIF3D/PSMB1/RNF138/SMNDC1/SNRPD3/SUMO2	6
263	GSE7568_IL4_VS_IL4_AND_DEXAMETHASONE_TREATED_MACROPHAGE_UP	GSE7568_IL4_VS_IL4_AND_DEXAMETHASONE_TREATED_MACROPHAGE_UP	11/351	187/38040	1.51218e-06	7.12451e-05	4.8661e-05	ALG8/ALYREF/CBFB/CDKN2C/EEF1G/LSM2/NELFCD/PCBP1/PSMB5/RBBP7/SIVA1	11
264	MORF_DNMT1	MORF_DNMT1	9/351	118/38040	1.61846e-06	7.59634e-05	5.18836e-05	AFG3L2/CBFB/DKC1/DNAJC11/IMMT/LSM2/SAFB/TARDBP/XRCC5	9
265	DUTERTRE_ESTRADIOL_RESPONSE_6HR_UP	DUTERTRE_ESTRADIOL_RESPONSE_6HR_UP	12/351	228/38040	1.63424e-06	7.64145e-05	5.21917e-05	AKAP1/CHRNA5/DKC1/EXOSC5/FEN1/MCM4/PIGW/POLR1B/SCARB1/SLC1A5/TICRR/XRCC3	12
266	KEGG_RIBOSOME	KEGG_RIBOSOME	8/351	88/38040	1.64159e-06	7.64697e-05	5.22295e-05	MRPL13/RPL29/RPL41/RPL7A/RPS11/RPS12/RPS13/RPS27A	8
267	GSE17974_IL4_AND_ANTI_IL12_VS_UNTREATED_0.5H_ACT_CD4_TCELL_UP	GSE17974_IL4_AND_ANTI_IL12_VS_UNTREATED_0.5H_ACT_CD4_TCELL_UP	11/351	189/38040	1.67778e-06	7.78626e-05	5.31808e-05	ABCC2/ALYREF/COX5B/GPANK1/HIRIP3/LMNB1/MED30/MIF4GD/PSMA7/SMAD1/ZNF768	11
268	GO_CHROMOSOME_SEGREGATION	GO_CHROMOSOME_SEGREGATION	14/351	316/38040	1.73625e-06	8.02757e-05	5.4829e-05	EME1/FEN1/KIF2C/KIFC1/MCMBP/NDC1/SKA2/SKA3/TACC3/TOP2B/TTK/TUBG1/UBE2I/XRCC3	14
269	MORF_PRKDC	MORF_PRKDC	11/351	190/38040	1.76639e-06	8.12689e-05	5.55073e-05	AFG3L2/CDKN2C/DEAF1/DKC1/DNAJC11/IDH3A/IMMT/LSM2/SAFB/SCARB1/XRCC5	11
270	MARTINEZ_RESPONSE_TO_TRABECTEDIN_DN	MARTINEZ_RESPONSE_TO_TRABECTEDIN_DN	13/351	272/38040	1.77085e-06	8.12689e-05	5.55073e-05	BAG2/DKC1/EIF4B/HSPA8/MID1IP1/MRPS35/PSMB1/SRSF9/TARBP1/TARDBP/TSFM/XRCC5/YWHAE	13
271	GO_CELLULAR_RESPIRATION	GO_CELLULAR_RESPIRATION	11/351	191/38040	1.85908e-06	8.43174e-05	5.75895e-05	COX5B/FASTKD3/IDH1/IDH3A/MDH1/MDH2/NDUFS4/OGDHL/SDHA/SDHB/UQCR10	11
272	GO_RIBOSOMAL_SUBUNIT	GO_RIBOSOMAL_SUBUNIT	11/351	191/38040	1.85908e-06	8.43174e-05	5.75895e-05	MRPL11/MRPL13/MRPS35/MRPS5/RPL29/RPL41/RPL7A/RPS11/RPS12/RPS13/RPS27A	11
273	GO_NUCLEAR_TRANSCRIBED_MRNA_CATABOLIC_PROCESS_NONSENSE_MEDIATED_DECAY	GO_NUCLEAR_TRANSCRIBED_MRNA_CATABOLIC_PROCESS_NONSENSE_MEDIATED_DECAY	9/351	120/38040	1.86254e-06	8.43174e-05	5.75895e-05	EIF4A3/RPL29/RPL41/RPL7A/RPS11/RPS12/RPS13/RPS27A/UPF3B	9
274	SOTIRIOU_BREAST_CANCER_GRADE_1_VS_3_UP	SOTIRIOU_BREAST_CANCER_GRADE_1_VS_3_UP	10/351	154/38040	1.86535e-06	8.43174e-05	5.75895e-05	FEN1/KIF2C/KIFC1/LMNB1/MCM4/PDSS1/PSMA7/RNASEH2A/TACC3/TTK	10
275	ACTAYRNNNCCCR_UNKNOWN	ACTAYRNNNCCCR_UNKNOWN	17/351	464/38040	1.8713e-06	8.43174e-05	5.75895e-05	ANKRD13B/ATXN7L2/DUS3L/FEN1/HIRIP3/HSD17B4/IMMT/MDH1/MON1A/NDC1/POLR1B/RNASEH2A/RPS11/RPS27A/THAP11/UPF3B/UQCR10	17
276	SWEET_LUNG_CANCER_KRAS_UP	SWEET_LUNG_CANCER_KRAS_UP	17/351	466/38040	1.98265e-06	8.90108e-05	6.07951e-05	CD14/CITED2/CLDN7/COL18A1/EIF4B/ERRFI1/HMGN1/ITGA4/LAP3/NDUFAF4/PPP1R14B/PSMB5/PTGR1/SIVA1/TPI1/TSR1/ZNF282	17
277	GNF2_ST13	GNF2_ST13	7/351	64/38040	2.12178e-06	9.49134e-05	6.48266e-05	EEF1G/EIF3D/EIF4B/RPL7A/RPS12/RPS13/SNRPD3	7
278	MODULE_8	MODULE_8	16/351	420/38040	2.28545e-06	0.000101867	6.95761e-05	ALG8/CBX3/FEN1/IMMT/LMNB1/RBBP7/RCN2/SDHB/SERPINA1/SLC1A5/SNRPB2/SNRPD3/TM4SF1/TTK/UBE2E1/YWHAE	16
279	REACTOME_METABOLISM_OF_AMINO_ACIDS_AND_DERIVATIVES	REACTOME_METABOLISM_OF_AMINO_ACIDS_AND_DERIVATIVES	15/351	372/38040	2.37674e-06	0.000103443	7.06525e-05	AFMID/GLUD1/GPT2/IVD/PSMA7/PSMB1/PSMB5/RPL29/RPL41/RPL7A/RPS11/RPS12/RPS13/RPS27A/SLC25A15	15
280	ONDER_CDH1_TARGETS_2_DN	ONDER_CDH1_TARGETS_2_DN	17/351	473/38040	2.42104e-06	0.000103443	7.06525e-05	ADIRF/AKAP1/ALDH1A3/BIK/CLDN7/IRX4/KCNG1/KCNN4/MARC1/MST1R/PI3/PPL/SCNN1A/SERPINA1/SLC20A2/SOX15/XDH	17
281	NMYC_01	NMYC_01	13/351	280/38040	2.43727e-06	0.000103443	7.06525e-05	ATXN7L2/EIF4B/ETV1/LAP3/LMNB1/MON1A/POLR3E/PRMT1/PRR7/RPUSD4/SLC20A1/SLC25A33/UTP18	13
282	GSE16451_IMMATURE_VS_MATURE_NEURON_CELL_LINE_WEST_EQUINE_ENC_VIRUS_DN	GSE16451_IMMATURE_VS_MATURE_NEURON_CELL_LINE_WEST_EQUINE_ENC_VIRUS_DN	11/351	197/38040	2.51031e-06	0.000103443	7.06525e-05	CCDC86/CISD3/DHFR/FUT8/GPT2/HIRIP3/PIGW/POLR3H/SLC1A5/TOMM22/VPS25	11
283	GSE20500_CTRL_VS_RARA_ANTAGONIST_TREATED_CD4_TCELL_DN	GSE20500_CTRL_VS_RARA_ANTAGONIST_TREATED_CD4_TCELL_DN	11/351	197/38040	2.51031e-06	0.000103443	7.06525e-05	ELAVL1/FEN1/IDH1/LSM4/NELFCD/RFXAP/RNASEH2A/TMEM70/TUBG1/WDYHV1/ZBTB14	11
284	GSE9988_ANTI_TREM1_AND_LPS_VS_VEHICLE_TREATED_MONOCYTES_DN	GSE9988_ANTI_TREM1_AND_LPS_VS_VEHICLE_TREATED_MONOCYTES_DN	11/351	197/38040	2.51031e-06	0.000103443	7.06525e-05	ARRB1/BCL3/BUD13/CD14/MOB3A/NELFA/PCBP1/SDHA/SRSF9/SUMO2/THAP11	11
285	REACTOME_RNA_POLYMERASE_II_TRANSCRIPTION_TERMINATION	REACTOME_RNA_POLYMERASE_II_TRANSCRIPTION_TERMINATION	7/351	66/38040	2.6183e-06	0.000103443	7.06525e-05	ALYREF/EIF4A3/SNRPB/SNRPD3/SRSF9/THOC7/UPF3B	7
286	GO_MITOCHONDRIAL_GENE_EXPRESSION	GO_MITOCHONDRIAL_GENE_EXPRESSION	10/351	160/38040	2.63357e-06	0.000103443	7.06525e-05	EARS2/FASTKD3/MRPL11/MRPL13/MRPS35/MRPS5/RPUSD4/SLC25A33/TSFM/WARS2	10
287	GSE12366_GC_VS_NAIVE_BCELL_UP	GSE12366_GC_VS_NAIVE_BCELL_UP	11/351	198/38040	2.63636e-06	0.000103443	7.06525e-05	ASF1B/BIK/CDCA4/DHFR/MCM4/NAA38/NDC1/PHF19/PSIP1/SLC25A15/YWHAE	11
288	GSE17974_0.5H_VS_72H_UNTREATED_IN_VITRO_CD4_TCELL_DN	GSE17974_0.5H_VS_72H_UNTREATED_IN_VITRO_CD4_TCELL_DN	11/351	198/38040	2.63636e-06	0.000103443	7.06525e-05	GALK2/GPN3/KHK/MCMBP/MDH1/MOB3A/NUDT6/PHF19/SIVA1/SNRPD3/TMEM126B	11
289	GSE45365_NK_CELL_VS_BCELL_UP	GSE45365_NK_CELL_VS_BCELL_UP	11/351	198/38040	2.63636e-06	0.000103443	7.06525e-05	ABHD17C/CBR3/CLPTM1L/HAS3/MID1IP1/MOB3A/POLR3E/RNF138/SRSF9/TSR1/UTP18	11
290	GO_SPLICEOSOMAL_TRI_SNRNP_COMPLEX	GO_SPLICEOSOMAL_TRI_SNRNP_COMPLEX	6/351	43/38040	2.70328e-06	0.000103443	7.06525e-05	LSM2/LSM4/LSM5/SART3/SNRPB/SNRPD3	6
291	GSE15330_MEGAKARYOCYTE_ERYTHROID_VS_GRANULOCYTE_MONOCYTE_PROGENITOR_IKAROS_KO_UP	GSE15330_MEGAKARYOCYTE_ERYTHROID_VS_GRANULOCYTE_MONOCYTE_PROGENITOR_IKAROS_KO_UP	11/351	199/38040	2.76791e-06	0.000103443	7.06525e-05	CHPT1/EIF4A3/GPT2/KIFC1/MRPS5/RAB34/SDHA/SNRPB2/TYW1/UTP18/ZC3H15	11
292	GSE15930_NAIVE_VS_24H_IN_VITRO_STIM_CD8_TCELL_DN	GSE15930_NAIVE_VS_24H_IN_VITRO_STIM_CD8_TCELL_DN	11/351	199/38040	2.76791e-06	0.000103443	7.06525e-05	LMNB1/LSM2/NDUFAF4/NUDT19/PDCD2/RCN2/SIVA1/TACC3/TPI1/TUBG1/WDR43	11
293	GSE15930_NAIVE_VS_24H_IN_VITRO_STIM_IL12_CD8_TCELL_DN	GSE15930_NAIVE_VS_24H_IN_VITRO_STIM_IL12_CD8_TCELL_DN	11/351	199/38040	2.76791e-06	0.000103443	7.06525e-05	CRABP2/LMNB1/LSM2/NDUFAF4/PDCD2/RCN2/SIVA1/TACC3/TPI1/TUBG1/WDR43	11
294	GSE19941_UNSTIM_VS_LPS_AND_IL10_STIM_IL10_KO_MACROPHAGE_DN	GSE19941_UNSTIM_VS_LPS_AND_IL10_STIM_IL10_KO_MACROPHAGE_DN	11/351	199/38040	2.76791e-06	0.000103443	7.06525e-05	AFMID/EME1/LSM2/NCOA7/POLD1/SKA2/SRSF9/THOC7/TICRR/TTK/TUBGCP2	11
295	GSE2405_S_AUREUS_VS_UNTREATED_NEUTROPHIL_DN	GSE2405_S_AUREUS_VS_UNTREATED_NEUTROPHIL_DN	11/351	199/38040	2.76791e-06	0.000103443	7.06525e-05	ADA/ASF1B/CHCHD3/FAM107B/GPSM2/KIF2C/LY6K/RFXAP/SKA2/SLC16A5/TICRR	11
296	GSE25123_WT_VS_PPARG_KO_MACROPHAGE_DN	GSE25123_WT_VS_PPARG_KO_MACROPHAGE_DN	11/351	199/38040	2.76791e-06	0.000103443	7.06525e-05	BCCIP/C9orf78/ETV7/EXOC6/FASTKD3/MCMBP/PAK1IP1/RPS11/RPS27A/TOMM22/UTP18	11
297	GSE28408_LY6G_POS_VS_NEG_DC_DN	GSE28408_LY6G_POS_VS_NEG_DC_DN	11/351	199/38040	2.76791e-06	0.000103443	7.06525e-05	DCXR/DKC1/KCNN4/KIFC1/LSM5/MRPL11/NUP54/RPP30/SRSF9/TACC3/TTK	11
298	GSE32986_CURDLAN_LOWDOSE_VS_GMCSF_AND_CURDLAN_LOWDOSE_STIM_DC_DN	GSE32986_CURDLAN_LOWDOSE_VS_GMCSF_AND_CURDLAN_LOWDOSE_STIM_DC_DN	11/351	199/38040	2.76791e-06	0.000103443	7.06525e-05	ABHD17C/DHX37/ELAVL1/HSD17B7/HSPA8/KCNN4/LTA4H/POLR1B/PPP1R14B/SNRPD3/WDR43	11
299	GSE37532_TREG_VS_TCONV_PPARG_KO_CD4_TCELL_FROM_LN_DN	GSE37532_TREG_VS_TCONV_PPARG_KO_CD4_TCELL_FROM_LN_DN	11/351	199/38040	2.76791e-06	0.000103443	7.06525e-05	BCL3/CCDC86/CLUH/DCUN1D5/EIF5B/EXOSC5/NDUFAF4/PAK1IP1/PRMT1/TYW1/WDR43	11
300	GSE3982_MAC_VS_NEUTROPHIL_LPS_STIM_UP	GSE3982_MAC_VS_NEUTROPHIL_LPS_STIM_UP	11/351	199/38040	2.76791e-06	0.000103443	7.06525e-05	LSM5/MRPL11/MRPL13/RCN2/RPS13/TARDBP/TMEM126B/WDR43/WDYHV1/XRCC5/ZNF638	11
301	GSE42724_NAIVE_VS_B1_BCELL_DN	GSE42724_NAIVE_VS_B1_BCELL_DN	11/351	199/38040	2.76791e-06	0.000103443	7.06525e-05	ALG8/ARMC7/ARRB1/COX5B/LRRC45/MRPS35/NDC1/PRMT1/RPL29/RPL7A/ZNF219	11
302	GSE6674_ANTI_IGM_VS_ANTI_IGM_AND_CPG_STIM_BCELL_DN	GSE6674_ANTI_IGM_VS_ANTI_IGM_AND_CPG_STIM_BCELL_DN	11/351	199/38040	2.76791e-06	0.000103443	7.06525e-05	CCDC86/CLPTM1L/EIF4A3/ELAVL1/GPT2/HSD17B7/IDH3A/NOC2L/NOL11/PRMT1/UTP18	11
303	GSE6674_UNSTIM_VS_ANTI_IGM_AND_CPG_STIM_BCELL_DN	GSE6674_UNSTIM_VS_ANTI_IGM_AND_CPG_STIM_BCELL_DN	11/351	199/38040	2.76791e-06	0.000103443	7.06525e-05	ABHD17C/CNBP/EIF4A3/HSD17B7/LAP3/NDUFAF4/POLR3E/SLC20A1/TSR1/UTP18/WDR43	11
304	GSE8921_UNSTIM_0H_VS_TLR1_2_STIM_MONOCYTE_12H_UP	GSE8921_UNSTIM_0H_VS_TLR1_2_STIM_MONOCYTE_12H_UP	11/351	199/38040	2.76791e-06	0.000103443	7.06525e-05	CHCHD3/DHFR/EME1/KIFC1/LAP3/LSM4/PSMA7/RCN2/UQCR10/UTP18/ZC3H15	11
305	USF_C	USF_C	13/351	284/38040	2.84737e-06	0.000103443	7.06525e-05	ATXN7L2/EIF4B/ETV1/EXOSC5/LAP3/MID1IP1/PIGW/POLR3E/PRMT1/RPUSD4/SLC20A1/SLC25A33/UTP18	13
306	GSE10239_NAIVE_VS_KLRG1INT_EFF_CD8_TCELL_DN	GSE10239_NAIVE_VS_KLRG1INT_EFF_CD8_TCELL_DN	11/351	200/38040	2.90519e-06	0.000103443	7.06525e-05	AKAP1/ALYREF/CISD3/DBF4/DHFR/EME1/NDUFAF5/PDCD5/RAB34/SKA3/TACC3	11
307	GSE10273_LOW_IL7_VS_HIGH_IL7_AND_IRF4_IN_IRF4_8_NULL_PRE_BCELL_UP	GSE10273_LOW_IL7_VS_HIGH_IL7_AND_IRF4_IN_IRF4_8_NULL_PRE_BCELL_UP	11/351	200/38040	2.90519e-06	0.000103443	7.06525e-05	ADA/BAG2/CCDC86/DBF4/EME1/EYA1/GMPR/KIFC1/SCNN1A/SKA3/TACC3	11
308	GSE13522_WT_VS_IFNAR_KO_SKIN_UP	GSE13522_WT_VS_IFNAR_KO_SKIN_UP	11/351	200/38040	2.90519e-06	0.000103443	7.06525e-05	ALG8/CHCHD3/GPSM2/MID1IP1/MRPS5/PPM1J/SLC16A5/SLC20A1/SMAD1/SNHG8/SNRPD3	11
309	GSE14000_TRANSLATED_RNA_VS_MRNA_DC_UP	GSE14000_TRANSLATED_RNA_VS_MRNA_DC_UP	11/351	200/38040	2.90519e-06	0.000103443	7.06525e-05	BUD13/HAUS7/HIRIP3/MRPL13/MRPS5/POLR1B/POLR3E/PSMB1/PTGR1/SCRIB/SNRPB2	11
310	GSE1432_6H_VS_24H_IFNG_MICROGLIA_DN	GSE1432_6H_VS_24H_IFNG_MICROGLIA_DN	11/351	200/38040	2.90519e-06	0.000103443	7.06525e-05	COCH/COX5B/LSM4/MDH2/NDC1/POLD1/POLR3E/SCRIB/THAP11/TYW1/UQCR10	11
311	GSE14769_20MIN_VS_360MIN_LPS_BMDM_UP	GSE14769_20MIN_VS_360MIN_LPS_BMDM_UP	11/351	200/38040	2.90519e-06	0.000103443	7.06525e-05	ASF1B/EYA1/GLUD1/MCM4/MDH1/POLD1/SDHA/SMAD1/TSFM/WDR5/ZBTB14	11
312	GSE15324_NAIVE_VS_ACTIVATED_CD8_TCELL_DN	GSE15324_NAIVE_VS_ACTIVATED_CD8_TCELL_DN	11/351	200/38040	2.90519e-06	0.000103443	7.06525e-05	AKAP1/BAG2/BCL3/CPSF6/CRABP2/HIRIP3/KIFC1/SLC16A14/SLC25A33/SLC6A6/TMEM70	11
313	GSE17721_PAM3CSK4_VS_CPG_8H_BMDC_UP	GSE17721_PAM3CSK4_VS_CPG_8H_BMDC_UP	11/351	200/38040	2.90519e-06	0.000103443	7.06525e-05	BCCIP/C16orf74/CLUH/DCUN1D5/DGAT2/EIF4B/GLUD1/HEATR1/PDCD2/WDR5/YWHAE	11
314	GSE22432_MULTIPOTENT_VS_COMMON_DC_PROGENITOR_UNTREATED_DN	GSE22432_MULTIPOTENT_VS_COMMON_DC_PROGENITOR_UNTREATED_DN	11/351	200/38040	2.90519e-06	0.000103443	7.06525e-05	AFG3L2/ALG8/CBFB/DBF4/HIRIP3/MRGBP/NOL11/PGAM5/SNRPB2/TSR1/ZC3H15	11
315	GSE22886_NAIVE_CD4_TCELL_VS_12H_ACT_TH1_DN	GSE22886_NAIVE_CD4_TCELL_VS_12H_ACT_TH1_DN	11/351	200/38040	2.90519e-06	0.000103443	7.06525e-05	BAG2/CCDC86/CLUH/ELAVL1/FASTKD3/FEN1/IVD/KCNN4/SART3/SEPHS1/TPI1	11
316	GSE22935_WT_VS_MYD88_KO_MACROPHAGE_DN	GSE22935_WT_VS_MYD88_KO_MACROPHAGE_DN	11/351	200/38040	2.90519e-06	0.000103443	7.06525e-05	ALDH1A3/ANGPT1/ANKRD2/BCCIP/EXOC6/EYA1/IMMT/IVD/SLC25A3/SNHG8/TMEM201	11
317	GSE23568_ID3_KO_VS_WT_CD8_TCELL_UP	GSE23568_ID3_KO_VS_WT_CD8_TCELL_UP	11/351	200/38040	2.90519e-06	0.000103443	7.06525e-05	ALYREF/ASF1B/DHFR/LMNB1/PDCD5/SNHG6/SNRPB2/TACC3/TFPI/TTK/TXNL1	11
318	GSE23695_CD57_POS_VS_NEG_NK_CELL_UP	GSE23695_CD57_POS_VS_NEG_NK_CELL_UP	11/351	200/38040	2.90519e-06	0.000103443	7.06525e-05	AKAP1/BAG2/DNAJC2/FAM107B/NDUFAF4/POLR1B/POLR3H/PUF60/TSFM/YEATS4/ZNF282	11
319	GSE24142_EARLY_THYMIC_PROGENITOR_VS_DN3_THYMOCYTE_ADULT_DN	GSE24142_EARLY_THYMIC_PROGENITOR_VS_DN3_THYMOCYTE_ADULT_DN	11/351	200/38040	2.90519e-06	0.000103443	7.06525e-05	ADA/CHCHD3/DDX47/GPHN/MPC1/MST1R/NOC2L/PSMB5/RFXAP/RRP1/TM7SF2	11
320	GSE24634_NAIVE_CD4_TCELL_VS_DAY5_IL4_CONV_TREG_DN	GSE24634_NAIVE_CD4_TCELL_VS_DAY5_IL4_CONV_TREG_DN	11/351	200/38040	2.90519e-06	0.000103443	7.06525e-05	AFG3L2/DKC1/GPN3/HEATR1/HSPA8/IDH1/IMMT/NUDT6/PPP1R14B/PSMB5/SIVA1	11
321	GSE25123_ROSIGLITAZONE_VS_IL4_AND_ROSIGLITAZONE_STIM_PPARG_KO_MACROPHAGE_DAY10_UP	GSE25123_ROSIGLITAZONE_VS_IL4_AND_ROSIGLITAZONE_STIM_PPARG_KO_MACROPHAGE_DAY10_UP	11/351	200/38040	2.90519e-06	0.000103443	7.06525e-05	CD14/CWC27/ELAVL1/IDH3A/MRPS35/MRPS5/RCN2/RNASEH2A/RPL41/SLC20A1/TFPI	11
322	GSE26351_UNSTIM_VS_BMP_PATHWAY_STIM_HEMATOPOIETIC_PROGENITORS_UP	GSE26351_UNSTIM_VS_BMP_PATHWAY_STIM_HEMATOPOIETIC_PROGENITORS_UP	11/351	200/38040	2.90519e-06	0.000103443	7.06525e-05	DKC1/KIF2C/LSM4/LSM5/NAA38/POLD1/PSMA7/SDHB/SNHG6/TOMM22/TTK	11
323	GSE2770_UNTREATED_VS_IL12_TREATED_ACT_CD4_TCELL_2H_DN	GSE2770_UNTREATED_VS_IL12_TREATED_ACT_CD4_TCELL_2H_DN	11/351	200/38040	2.90519e-06	0.000103443	7.06525e-05	CCDC86/HAUS7/HSPA8/KCNN4/LRRC45/MDH2/MRPS35/RPP30/SCARB1/TUBG1/ZBTB14	11
324	GSE27786_LIN_NEG_VS_CD8_TCELL_UP	GSE27786_LIN_NEG_VS_CD8_TCELL_UP	11/351	200/38040	2.90519e-06	0.000103443	7.06525e-05	AFG3L2/EIF4B/EXOC6/EXOSC5/HSD17B4/IDH3A/NDC1/RBBP7/TACC3/TICRR/TTK	11
325	GSE28726_NAIVE_CD4_TCELL_VS_NAIVE_VA24NEG_NKTCELL_UP	GSE28726_NAIVE_CD4_TCELL_VS_NAIVE_VA24NEG_NKTCELL_UP	11/351	200/38040	2.90519e-06	0.000103443	7.06525e-05	BAG2/DHFR/GALK2/KIF2C/KIFC1/MATR3/MCM4/TEAD4/TPI1/TTK/TUBG1	11
326	GSE32164_ALTERNATIVELY_ACT_M2_VS_CMYC_INHIBITED_MACROPHAGE_DN	GSE32164_ALTERNATIVELY_ACT_M2_VS_CMYC_INHIBITED_MACROPHAGE_DN	11/351	200/38040	2.90519e-06	0.000103443	7.06525e-05	ALYREF/ASF1B/BAG2/DHFR/ITGA4/LMNB1/PCBP1/PRMT1/SNHG6/TACC3/TFPI	11
327	GSE3337_4H_VS_16H_IFNG_IN_CD8POS_DC_UP	GSE3337_4H_VS_16H_IFNG_IN_CD8POS_DC_UP	11/351	200/38040	2.90519e-06	0.000103443	7.06525e-05	EIF4A3/GHITM/GPN3/LSM4/NAA38/RNASEH2A/SART3/SIVA1/SLC1A5/WDR43/YWHAE	11
328	GSE33425_CD8_ALPHAALPHA_VS_ALPHABETA_CD161_HIGH_TCELL_DN	GSE33425_CD8_ALPHAALPHA_VS_ALPHABETA_CD161_HIGH_TCELL_DN	11/351	200/38040	2.90519e-06	0.000103443	7.06525e-05	ACIN1/ASF1B/DHFR/ELAVL1/LMNB1/NAA38/SNHG6/TFPI/THOC7/TTK/XDH	11
329	GSE360_DC_VS_MAC_M_TUBERCULOSIS_DN	GSE360_DC_VS_MAC_M_TUBERCULOSIS_DN	11/351	200/38040	2.90519e-06	0.000103443	7.06525e-05	ADA/CRABP2/EEF1G/HMGN1/LTA4H/PSMA7/RPS27A/SART3/THAP3/UTP18/WDR43	11
330	GSE360_HIGH_DOSE_B_MALAYI_VS_M_TUBERCULOSIS_DC_UP	GSE360_HIGH_DOSE_B_MALAYI_VS_M_TUBERCULOSIS_DC_UP	11/351	200/38040	2.90519e-06	0.000103443	7.06525e-05	CBR3/DEAF1/LTA4H/PRMT1/PUF60/SART3/SCARB1/SIVA1/SLC1A5/TBC1D8/ZC3H15	11
331	GSE360_LOW_DOSE_B_MALAYI_VS_M_TUBERCULOSIS_DC_UP	GSE360_LOW_DOSE_B_MALAYI_VS_M_TUBERCULOSIS_DC_UP	11/351	200/38040	2.90519e-06	0.000103443	7.06525e-05	EEF1G/EIF4B/IDH3A/LTA4H/NDUFS4/PQBP1/SIVA1/SLC1A5/SMARCE1/WDR43/ZC3H15	11
332	GSE36476_CTRL_VS_TSST_ACT_40H_MEMORY_CD4_TCELL_OLD_DN	GSE36476_CTRL_VS_TSST_ACT_40H_MEMORY_CD4_TCELL_OLD_DN	11/351	200/38040	2.90519e-06	0.000103443	7.06525e-05	DHFR/FEN1/IDH1/KIF2C/MCM4/MRPL11/PSMB5/RNASEH2A/TBC1D8/TUBG1/TXNL1	11
333	GSE37532_TREG_VS_TCONV_CD4_TCELL_FROM_LN_DN	GSE37532_TREG_VS_TCONV_CD4_TCELL_FROM_LN_DN	11/351	200/38040	2.90519e-06	0.000103443	7.06525e-05	CLPTM1L/DUS3L/LAP3/MIF4GD/NOC2L/POLR3E/PPP1R14B/RNF138/SDHAF1/SLC20A1/TSR1	11
334	GSE37532_TREG_VS_TCONV_CD4_TCELL_FROM_LN_UP	GSE37532_TREG_VS_TCONV_CD4_TCELL_FROM_LN_UP	11/351	200/38040	2.90519e-06	0.000103443	7.06525e-05	CLUH/DNAJC11/DNAJC2/IDH3A/LAP3/NDUFAF4/POLR1B/POLR3E/PRMT1/TSR1/ZC3H15	11
335	GSE39022_LN_VS_SPLEEN_DC_UP	GSE39022_LN_VS_SPLEEN_DC_UP	11/351	200/38040	2.90519e-06	0.000103443	7.06525e-05	ANGPT1/DBF4/FEN1/MID1IP1/NCOA7/NELFCD/POLD1/TGFB3/TICRR/TPI1/TXNL1	11
336	GSE3982_MEMORY_CD4_TCELL_VS_TH2_DN	GSE3982_MEMORY_CD4_TCELL_VS_TH2_DN	11/351	200/38040	2.90519e-06	0.000103443	7.06525e-05	CPSF6/FEN1/GPN3/MCM4/NDUFS4/PSMB5/RNASEH2A/TMEM70/TPI1/TTK/XRCC5	11
337	GSE40274_FOXP3_VS_FOXP3_AND_EOS_TRANSDUCED_ACTIVATED_CD4_TCELL_DN	GSE40274_FOXP3_VS_FOXP3_AND_EOS_TRANSDUCED_ACTIVATED_CD4_TCELL_DN	11/351	200/38040	2.90519e-06	0.000103443	7.06525e-05	ALG8/CDKN2C/CPSF6/DBF4/DHFR/KCNN4/LSM5/NDC1/NT5M/PTGR1/TPI1	11
338	GSE41867_NAIVE_VS_DAY15_LCMV_EFFECTOR_CD8_TCELL_UP	GSE41867_NAIVE_VS_DAY15_LCMV_EFFECTOR_CD8_TCELL_UP	11/351	200/38040	2.90519e-06	0.000103443	7.06525e-05	ACTR6/BAG2/DDX47/EIF3D/EXOSC5/HSD17B7/MCMBP/MED30/MID1IP1/THOC7/XRCC5	11
339	GSE41867_NAIVE_VS_DAY30_LCMV_ARMSTRONG_MEMORY_CD8_TCELL_UP	GSE41867_NAIVE_VS_DAY30_LCMV_ARMSTRONG_MEMORY_CD8_TCELL_UP	11/351	200/38040	2.90519e-06	0.000103443	7.06525e-05	AUP1/DCUN1D5/GKAP1/HYLS1/MCMBP/NDUFS4/NT5C3B/NUDT19/PDCD2/THAP11/ZC3H15	11
340	GSE41978_KLRG1_HIGH_VS_LOW_EFFECTOR_CD8_TCELL_DN	GSE41978_KLRG1_HIGH_VS_LOW_EFFECTOR_CD8_TCELL_DN	11/351	200/38040	2.90519e-06	0.000103443	7.06525e-05	ASF1B/CHRNA5/EEF1G/GLUD1/HSPA8/LSM4/NELFCD/PCBP1/RPL7A/SLC25A3/ZC3H15	11
341	GSE43863_NAIVE_VS_MEMORY_TFH_CD4_TCELL_D150_LCMV_DN	GSE43863_NAIVE_VS_MEMORY_TFH_CD4_TCELL_D150_LCMV_DN	11/351	200/38040	2.90519e-06	0.000103443	7.06525e-05	ANKRD13B/BAG2/CITED2/FASTKD3/IDH3A/LAP3/NOL11/RAB20/RAB34/SLC25A33/WDR43	11
342	GSE43955_TH0_VS_TGFB_IL6_TH17_ACT_CD4_TCELL_42H_UP	GSE43955_TH0_VS_TGFB_IL6_TH17_ACT_CD4_TCELL_42H_UP	11/351	200/38040	2.90519e-06	0.000103443	7.06525e-05	ASF1B/AUP1/DEAF1/EIF3D/GLUD1/GPN3/KCNN4/LAP3/NAA38/NUP54/TXNL1	11
343	GSE5679_CTRL_VS_PPARG_LIGAND_ROSIGLITAZONE_TREATED_DC_UP	GSE5679_CTRL_VS_PPARG_LIGAND_ROSIGLITAZONE_TREATED_DC_UP	11/351	200/38040	2.90519e-06	0.000103443	7.06525e-05	ASF1B/DKC1/HIRIP3/KIF2C/LAP3/PHF19/PSMB5/SEPHS1/SNRPB2/TACC3/TSR1	11
344	GSE5679_CTRL_VS_RARA_AGONIST_AM580_TREATED_DC_UP	GSE5679_CTRL_VS_RARA_AGONIST_AM580_TREATED_DC_UP	11/351	200/38040	2.90519e-06	0.000103443	7.06525e-05	ADAT3/ASF1B/DHFR/DKC1/HIRIP3/KIF2C/SKA2/SNRPB2/TSR1/TUBG1/WDR43	11
345	GSE7831_UNSTIM_VS_CPG_STIM_PDC_4H_UP	GSE7831_UNSTIM_VS_CPG_STIM_PDC_4H_UP	11/351	200/38040	2.90519e-06	0.000103443	7.06525e-05	ARRB1/CHCHD3/CITED2/CXXC1/DNAJC2/EIF4A3/ELAVL1/SIVA1/SLC20A1/WDR43/XRCC5	11
346	GSE7852_LN_VS_THYMUS_TREG_DN	GSE7852_LN_VS_THYMUS_TREG_DN	11/351	200/38040	2.90519e-06	0.000103443	7.06525e-05	ASF1B/FUT8/GPSM2/HSD17B7/KIFC1/PCBP1/PTGR1/RAMP1/SEPHS1/THOC7/TPI1	11
347	GSE7852_TREG_VS_TCONV_FAT_DN	GSE7852_TREG_VS_TCONV_FAT_DN	11/351	200/38040	2.90519e-06	0.000103443	7.06525e-05	ASF1B/C9orf40/CHCHD3/CITED2/CPNE7/EXOC6/IVD/SLC20A1/SNHG8/SNRPB2/THAP11	11
348	HALLMARK_MTORC1_SIGNALING	HALLMARK_MTORC1_SIGNALING	11/351	200/38040	2.90519e-06	0.000103443	7.06525e-05	DHFR/IDH1/IMMT/LTA4H/MCM4/PSMB5/SLC1A5/SLC6A6/TM7SF2/TPI1/TUBG1	11
349	GO_MITOCHONDRIAL_RESPIRATORY_CHAIN_COMPLEX_ASSEMBLY	GO_MITOCHONDRIAL_RESPIRATORY_CHAIN_COMPLEX_ASSEMBLY	8/351	96/38040	3.17678e-06	0.000112467	7.6816e-05	FASTKD3/NDUFAF4/NDUFAF5/NDUFS4/SDHAF1/SLC25A33/TMEM126B/UQCR10	8
350	REACTOME_TRANSCRIPTIONAL_REGULATION_BY_RUNX3	REACTOME_TRANSCRIPTIONAL_REGULATION_BY_RUNX3	8/351	96/38040	3.17678e-06	0.000112467	7.6816e-05	CBFB/ITGA4/MAML3/PSMA7/PSMB1/PSMB5/RPS27A/TEAD4	8
351	DANG_REGULATED_BY_MYC_UP	DANG_REGULATED_BY_MYC_UP	7/351	68/38040	3.20823e-06	0.000113257	7.73555e-05	SLC20A1/SLC25A3/SNRPB/SNRPD3/SUMO2/TARBP1/YWHAE	7
352	SPIELMAN_LYMPHOBLAST_EUROPEAN_VS_ASIAN_UP	SPIELMAN_LYMPHOBLAST_EUROPEAN_VS_ASIAN_UP	17/351	484/38040	3.28834e-06	0.000115755	7.90618e-05	ADA/AUP1/COX5B/DCXR/DEAF1/GLUD1/HMGN1/HSD17B4/IVD/LSM4/PDCD5/PQBP1/PSMB5/RRP1/SAFB/TACC3/TARBP1	17
353	WANG_SMARCE1_TARGETS_DN	WANG_SMARCE1_TARGETS_DN	15/351	384/38040	3.49638e-06	0.00012273	8.38256e-05	CITED2/GRTP1/IDH3A/LAP3/LSM5/MRPL13/NOC2L/PDCD2/PDCD5/PRR7/RAMP1/RNF138/SDHB/TARDBP/TM4SF1	15
354	GO_INTRINSIC_COMPONENT_OF_MITOCHONDRIAL_INNER_MEMBRANE	GO_INTRINSIC_COMPONENT_OF_MITOCHONDRIAL_INNER_MEMBRANE	6/351	45/38040	3.55604e-06	0.000124471	8.5015e-05	AFG3L2/CHCHD3/DNAJC11/IMMT/MPC1/SLC25A3	6
355	MODULE_306	MODULE_306	5/351	26/38040	3.64629e-06	0.000127271	8.69272e-05	IDH1/MDH1/SDHA/SDHB/TPI1	5
356	GRADE_COLON_AND_RECTAL_CANCER_UP	GRADE_COLON_AND_RECTAL_CANCER_UP	13/351	291/38040	3.71406e-06	0.000129272	8.82941e-05	CNBP/DGAT2/DNAJC2/EIF4B/GPSM2/MCM4/MRGBP/PDCD2L/PSMB1/SEPHS1/SKA3/SNRPB/TPI1	13
357	MODULE_136	MODULE_136	17/351	490/38040	3.87112e-06	0.000134361	9.177e-05	ABHD17C/ACTR6/CITED2/CLUH/COCH/EARS2/IMMT/ITGA4/MCMBP/MST1R/NCOA7/NUP54/PDCD2L/PDCD5/RHPN1/ZNF202/ZNF638	17
358	REACTOME_RESPIRATORY_ELECTRON_TRANSPORT	REACTOME_RESPIRATORY_ELECTRON_TRANSPORT	8/351	99/38040	4.00441e-06	0.000138599	9.46646e-05	COX5B/NDUFAF4/NDUFAF5/NDUFS4/SDHA/SDHB/TMEM126B/UQCR10	8
359	REACTOME_CELLULAR_RESPONSES_TO_STRESS	REACTOME_CELLULAR_RESPONSES_TO_STRESS	16/351	440/38040	4.13055e-06	0.000142567	9.73745e-05	BAG2/CDKN2C/CITED2/DNAJC2/E2F2/HSPA8/LMNB1/NDC1/NUP54/PSMA7/PSMB1/PSMB5/RBBP7/RPS27A/UBE2E1/YWHAE	16
360	REACTOME_M_PHASE	REACTOME_M_PHASE	15/351	392/38040	4.48423e-06	0.000154345	0.000105419	HAUS7/KIF2C/LMNB1/LPIN1/NDC1/NUP54/PSMA7/PSMB1/PSMB5/RPS27A/SKA2/TUBG1/TUBGCP2/UBE2E1/YWHAE	15
361	YY1_02	YY1_02	12/351	252/38040	4.58966e-06	0.000157536	0.000107598	C21orf58/CDKN2C/DEAF1/EXOC6/FAM120C/HOXA2/HSPA8/POLR3E/SART3/UPF3B/YWHAE/ZNF638	12
362	GO_MITOCHONDRIAL_TRANSLATION	GO_MITOCHONDRIAL_TRANSLATION	9/351	135/38040	4.93295e-06	0.000168851	0.000115327	EARS2/FASTKD3/MRPL11/MRPL13/MRPS35/MRPS5/RPUSD4/TSFM/WARS2	9
363	GO_RIBOSOME	GO_RIBOSOME	12/351	255/38040	5.17792e-06	0.000176748	0.000120721	METTL17/MRPL11/MRPL13/MRPS35/MRPS5/RPL29/RPL41/RPL7A/RPS11/RPS12/RPS13/RPS27A	12
364	SCHLOSSER_MYC_TARGETS_AND_SERUM_RESPONSE_UP	SCHLOSSER_MYC_TARGETS_AND_SERUM_RESPONSE_UP	6/351	48/38040	5.23431e-06	0.000178182	0.0001217	CCDC86/EIF5B/PRMT1/SLC1A5/SNRPB/TSR1	6
365	COLINA_TARGETS_OF_4EBP1_AND_4EBP2	COLINA_TARGETS_OF_4EBP1_AND_4EBP2	14/351	348/38040	5.28704e-06	0.000179484	0.000122589	ADA/ASF1B/AUP1/CD14/DBF4/EYA1/HOXA2/KIF2C/NDC1/TACC3/TFPI/TM4SF1/TTK/UPF3B	14
366	GO_MITOCHONDRIAL_TRANSPORT	GO_MITOCHONDRIAL_TRANSPORT	12/351	256/38040	5.38822e-06	0.000182419	0.000124594	AFG3L2/COX5B/MID1IP1/MPC1/PDCD5/PMPCA/SLC25A15/SLC25A33/TMEM14A/TOMM22/TOMM34/YWHAE	12
367	GO_NUCLEAR_MEMBRANE	GO_NUCLEAR_MEMBRANE	13/351	302/38040	5.55121e-06	0.000187332	0.000127949	CBX3/DNAJC2/LMNB1/LPIN1/MATR3/NDC1/NUP54/SEPHS1/SMAD1/TM7SF2/TMEM201/UTP18/YEATS4	13
368	GO_RNA_EXPORT_FROM_NUCLEUS	GO_RNA_EXPORT_FROM_NUCLEUS	9/351	137/38040	5.56356e-06	0.000187332	0.000127949	ALYREF/BCCIP/CPSF6/EIF4A3/NDC1/NUP54/SRSF9/THOC7/UPF3B	9
369	GO_INTRINSIC_COMPONENT_OF_MITOCHONDRIAL_MEMBRANE	GO_INTRINSIC_COMPONENT_OF_MITOCHONDRIAL_MEMBRANE	7/351	74/38040	5.68007e-06	0.000190221	0.000129923	AFG3L2/CHCHD3/DNAJC11/IMMT/MPC1/SLC25A3/TMEM70	7
370	ZHONG_SECRETOME_OF_LUNG_CANCER_AND_MACROPHAGE	ZHONG_SECRETOME_OF_LUNG_CANCER_AND_MACROPHAGE	7/351	74/38040	5.68007e-06	0.000190221	0.000129923	COL18A1/DHFR/MDH1/MDH2/PSMA7/PSMB5/TPI1	7
371	MORF_EIF4A2	MORF_EIF4A2	9/351	138/38040	5.90396e-06	0.000197186	0.00013468	EEF1G/EIF3D/RPS12/RPS27A/SLC25A3/SUMO2/TOP2B/UBE2I/ZC3H15	9
372	SCHAEFFER_PROSTATE_DEVELOPMENT_6HR_DN	SCHAEFFER_PROSTATE_DEVELOPMENT_6HR_DN	16/351	454/38040	6.12371e-06	0.000203976	0.000139317	ABHD17C/ALYREF/CHPT1/CLDN7/CXXC1/DNAJC2/EIF4B/ELAVL1/HSD17B7/NOC2L/PTGR1/RRP1/SNRPD3/SRSF9/YWHAE/ZBTB14	16
373	WONG_MITOCHONDRIA_GENE_MODULE	WONG_MITOCHONDRIA_GENE_MODULE	11/351	218/38040	6.62617e-06	0.00022012	0.000150344	COX5B/GLUD1/MRPL11/MRPL13/NDUFS4/NT5M/SDHB/SLC16A5/TSFM/UQCR10/WARS2	11
374	BORCZUK_MALIGNANT_MESOTHELIOMA_UP	BORCZUK_MALIGNANT_MESOTHELIOMA_UP	13/351	310/38040	7.35189e-06	0.000243575	0.000166364	CBX3/CDKN2C/CRABP2/DKC1/HSPA8/PUF60/RCN2/SDHB/SLC25A3/SMNDC1/THAP11/XRCC5/ZBTB14	13
375	MALONEY_RESPONSE_TO_17AAG_DN	MALONEY_RESPONSE_TO_17AAG_DN	7/351	77/38040	7.41291e-06	0.000244942	0.000167298	MDH1/PDCD5/PSMA7/SNRPB/TPI1/XRCC5/YWHAE	7
376	GCM_PFN1	GCM_PFN1	6/351	51/38040	7.50511e-06	0.000245547	0.000167711	CBFB/PRMT1/RPL29/SLC25A3/SNRPD3/SRSF9	6
377	GNF2_DENR	GNF2_DENR	6/351	51/38040	7.50511e-06	0.000245547	0.000167711	CPSF6/DDX47/SMNDC1/SUMO2/TARDBP/ZC3H15	6
378	GSE14415_TCONV_VS_FOXP3_KO_INDUCED_TREG_UP	GSE14415_TCONV_VS_FOXP3_KO_INDUCED_TREG_UP	10/351	180/38040	7.51049e-06	0.000245547	0.000167711	BUD13/COMMD8/CPSF6/FAM107B/KCNG1/MATR3/NOL11/PMPCA/TPI1/WDR5	10
379	SARRIO_EPITHELIAL_MESENCHYMAL_TRANSITION_UP	SARRIO_EPITHELIAL_MESENCHYMAL_TRANSITION_UP	10/351	180/38040	7.51049e-06	0.000245547	0.000167711	ASF1B/DHFR/ETV1/MCM4/PHF19/SKA3/SLC20A1/TACC3/TUBG1/YEATS4	10
380	RUIZ_TNC_TARGETS_DN	RUIZ_TNC_TARGETS_DN	9/351	143/38040	7.88664e-06	0.000257167	0.000175647	ASF1B/CCDC86/DHFR/DKC1/DKK1/FEN1/KIF2C/MCM4/PDSS1	9
381	GSE40274_CTRL_VS_XBP1_TRANSDUCED_ACTIVATED_CD4_TCELL_DN	GSE40274_CTRL_VS_XBP1_TRANSDUCED_ACTIVATED_CD4_TCELL_DN	10/351	183/38040	8.68422e-06	0.000281691	0.000192398	CLUH/DKC1/GMPR/LSM4/MPC1/PDSS1/TARBP1/TICRR/TMEM70/TTK	10
382	MODULE_126	MODULE_126	10/351	183/38040	8.68422e-06	0.000281691	0.000192398	ANGPT1/BIK/DBF4/FEN1/PRMT1/RCN2/SLC20A1/SLC25A33/WDYHV1/YWHAE	10
383	GNF2_PA2G4	GNF2_PA2G4	7/351	79/38040	8.79573e-06	0.000283823	0.000193853	CHCHD3/DKC1/LSM4/LSM5/MCM4/SNRPB/XRCC5	7
384	SCIBETTA_KDM5B_TARGETS_DN	SCIBETTA_KDM5B_TARGETS_DN	7/351	79/38040	8.79573e-06	0.000283823	0.000193853	EIF5B/KIF2C/NMB/PSIP1/SCNN1A/TMEM14A/TTK	7
385	HORIUCHI_WTAP_TARGETS_DN	HORIUCHI_WTAP_TARGETS_DN	13/351	316/38040	9.02263e-06	0.000290388	0.000198338	ASF1B/CCDC86/DCXR/DHFR/DKK1/KIF2C/LMNB1/LSM4/POLD1/RPL7A/SEPHS1/SKA3/TTK	13
386	GO_DNA_TEMPLATED_TRANSCRIPTION_ELONGATION	GO_DNA_TEMPLATED_TRANSCRIPTION_ELONGATION	8/351	111/38040	9.38396e-06	0.000299287	0.000204416	ALYREF/HMGN1/NELFA/NELFCD/POLR1B/TAF1A/TAF1C/TSFM	8
387	BOYAULT_LIVER_CANCER_SUBCLASS_G23_UP	BOYAULT_LIVER_CANCER_SUBCLASS_G23_UP	6/351	53/38040	9.41989e-06	0.000299287	0.000204416	COCH/DBF4/FEN1/TFPI/TUBG1/UPF3B	6
388	GNF2_MCM4	GNF2_MCM4	6/351	53/38040	9.41989e-06	0.000299287	0.000204416	ASF1B/FEN1/LMNB1/MCM4/POLD1/TTK	6
389	ISHIDA_E2F_TARGETS	ISHIDA_E2F_TARGETS	6/351	53/38040	9.41989e-06	0.000299287	0.000204416	ASF1B/CDKN2C/DBF4/FEN1/KIF2C/KIFC1	6
390	YAMASHITA_LIVER_CANCER_WITH_EPCAM_UP	YAMASHITA_LIVER_CANCER_WITH_EPCAM_UP	6/351	53/38040	9.41989e-06	0.000299287	0.000204416	DKK1/RPL29/RPL7A/RPS12/RPS27A/TTK	6
391	WANG_CISPLATIN_RESPONSE_AND_XPC_UP	WANG_CISPLATIN_RESPONSE_AND_XPC_UP	10/351	185/38040	9.55187e-06	0.000302299	0.000206472	COL18A1/FEN1/POLD1/RNASEH2A/SCARB1/SERPINA1/TARBP1/TM4SF1/TTK/YEATS4	10
392	TOOKER_GEMCITABINE_RESISTANCE_UP	TOOKER_GEMCITABINE_RESISTANCE_UP	7/351	80/38040	9.56348e-06	0.000302299	0.000206472	ABCC2/ADIRF/SLC25A3/SNRPB/TOMM34/TPI1/XRCC5	7
393	GO_DNA_REPLICATION	GO_DNA_REPLICATION	12/351	272/38040	9.93659e-06	0.000313293	0.000213982	ALYREF/DBF4/DNAJC2/EME1/FEN1/MCM4/MCMBP/NT5M/POLD1/RBBP7/RNASEH2A/TICRR	12
394	GSE3720_UNSTIM_VS_PMA_STIM_VD1_GAMMADELTA_TCELL_UP	GSE3720_UNSTIM_VS_PMA_STIM_VD1_GAMMADELTA_TCELL_UP	10/351	188/38040	1.09934e-05	0.000343997	0.000234953	CLPTM1L/COX5B/CXXC1/LSM4/NELFCD/POLR3H/RFXAP/RNF138/RPS12/RPS27A	10
395	GSE6259_FLT3L_INDUCED_DEC205_POS_DC_VS_BCELL_DN	GSE6259_FLT3L_INDUCED_DEC205_POS_DC_VS_BCELL_DN	10/351	188/38040	1.09934e-05	0.000343997	0.000234953	CDKN2C/DKC1/GALK2/LSM2/LTA4H/MOB3A/TACC3/TBC1D8/TICRR/TNNI2	10
396	GOZGIT_ESR1_TARGETS_UP	GOZGIT_ESR1_TARGETS_UP	9/351	149/38040	1.09937e-05	0.000343997	0.000234953	ADAMTSL4/ADIRF/ALPP/GAS1/MARC1/OBSL1/SLC16A5/SLC18B1/XDH	9
397	MORF_PSMC1	MORF_PSMC1	10/351	189/38040	1.15138e-05	0.000359363	0.000245448	CBX3/CNBP/HMGN1/PRMT1/PSMB1/PSMB5/PUF60/SIVA1/UTP18/YWHAE	10
398	GO_NAD_BINDING	GO_NAD_BINDING	6/351	55/38040	1.1712e-05	0.000364633	0.000249047	ALDH1A3/GLUD1/IDH1/IDH3A/MDH1/NUDT6	6
399	MOOTHA_TCA	MOOTHA_TCA	4/351	16/38040	1.18807e-05	0.000368958	0.000252001	IDH3A/MDH2/SDHA/SDHB	4
400	BURTON_ADIPOGENESIS_6	BURTON_ADIPOGENESIS_6	10/351	191/38040	1.26186e-05	0.000388949	0.000265655	CDKN2C/CHCHD3/CHPT1/COX5B/HSD17B4/SCARB1/SDHA/SDHB/SOX15/UQCR10	10
401	GSE14699_DELETIONAL_TOLERANCE_VS_ACTIVATED_CD8_TCELL_DN	GSE14699_DELETIONAL_TOLERANCE_VS_ACTIVATED_CD8_TCELL_DN	10/351	191/38040	1.26186e-05	0.000388949	0.000265655	ALYREF/ASF1B/CDKN2C/EME1/HIRIP3/LSM2/MDH2/NUP54/RBBP7/SIVA1	10
402	GSE35543_IN_VIVO_NTREG_VS_CONVERTED_EX_ITREG_UP	GSE35543_IN_VIVO_NTREG_VS_CONVERTED_EX_ITREG_UP	10/351	191/38040	1.26186e-05	0.000388949	0.000265655	BCCIP/HEATR1/LSM4/PAK1IP1/PDCD5/PGAM5/PPP1R14B/PRMT1/TMEM70/TSFM	10
403	REACTOME_HIV_INFECTION	REACTOME_HIV_INFECTION	11/351	234/38040	1.29026e-05	0.000396716	0.000270961	FEN1/NDC1/NELFA/NELFCD/NUP54/PSIP1/PSMA7/PSMB1/PSMB5/RPS27A/XRCC5	11
404	LINDGREN_BLADDER_CANCER_CLUSTER_3_UP	LINDGREN_BLADDER_CANCER_CLUSTER_3_UP	13/351	327/38040	1.29704e-05	0.000397812	0.000271709	CDKN2C/CLPTM1L/DBF4/KIF2C/KIFC1/MCM4/PAK1IP1/RBBP7/RNASEH2A/RRP1/SKA2/TACC3/TM4SF1	13
405	MODULE_52	MODULE_52	15/351	429/38040	1.30823e-05	0.000400253	0.000273376	ANGPT1/CDKN2C/CITED2/FEN1/GAS1/GULP1/KIFC1/LMNB1/RCN2/RNASEH2A/SERPINA1/SNRPB2/TM4SF1/TTK/YWHAE	15
406	REACTOME_TRANSPORT_OF_MATURE_TRANSCRIPT_TO_CYTOPLASM	REACTOME_TRANSPORT_OF_MATURE_TRANSCRIPT_TO_CYTOPLASM	7/351	84/38040	1.32125e-05	0.000403242	0.000275418	ALYREF/EIF4A3/NDC1/NUP54/SRSF9/THOC7/UPF3B	7
407	GO_ENERGY_DERIVATION_BY_OXIDATION_OF_ORGANIC_COMPOUNDS	GO_ENERGY_DERIVATION_BY_OXIDATION_OF_ORGANIC_COMPOUNDS	12/351	281/38040	1.37514e-05	0.000418657	0.000285946	COX5B/FASTKD3/IDH1/IDH3A/KHK/MDH1/MDH2/NDUFS4/OGDHL/SDHA/SDHB/UQCR10	12
408	GSE1460_NAIVE_CD4_TCELL_ADULT_BLOOD_VS_THYMIC_STROMAL_CELL_UP	GSE1460_NAIVE_CD4_TCELL_ADULT_BLOOD_VS_THYMIC_STROMAL_CELL_UP	10/351	193/38040	1.38136e-05	0.000419521	0.000286536	CBFB/EEF1G/HIRIP3/HSD17B7/KHK/MMP28/POLD1/RPS13/SAFB/TM7SF2	10
409	REACTOME_DNA_REPLICATION_PRE_INITIATION	REACTOME_DNA_REPLICATION_PRE_INITIATION	7/351	85/38040	1.42853e-05	0.000432785	0.000295596	DBF4/E2F2/MCM4/PSMA7/PSMB1/PSMB5/RPS27A	7
410	OUELLET_OVARIAN_CANCER_INVASIVE_VS_LMP_UP	OUELLET_OVARIAN_CANCER_INVASIVE_VS_LMP_UP	8/351	118/38040	1.47031e-05	0.000444356	0.000303499	HMGN1/MDH1/SDHB/SNRPB2/SRSF9/SUMO2/THAP11/TM4SF1	8
411	GO_NUCLEAR_EXPORT	GO_NUCLEAR_EXPORT	10/351	195/38040	1.51048e-05	0.00045428	0.000310277	ALYREF/BCCIP/CPSF6/EIF4A3/NDC1/NUP54/SRSF9/THOC7/UPF3B/YWHAE	10
412	GSE2770_TGFB_AND_IL4_VS_TGFB_AND_IL12_TREATED_ACT_CD4_TCELL_48H_DN	GSE2770_TGFB_AND_IL4_VS_TGFB_AND_IL12_TREATED_ACT_CD4_TCELL_48H_DN	10/351	195/38040	1.51048e-05	0.00045428	0.000310277	ADAMTSL4/CHPT1/DCXR/GALK2/ITGA4/LTA4H/MIF4GD/MPC1/SLC18B1/TACC3	10
413	GSE11864_UNTREATED_VS_CSF1_PAM3CYS_IN_MAC_DN	GSE11864_UNTREATED_VS_CSF1_PAM3CYS_IN_MAC_DN	10/351	196/38040	1.57884e-05	0.000455771	0.000311296	CBFB/CLUH/EIF5B/ERRFI1/GPT2/IMMT/MRGBP/PAK1IP1/SNRPD3/UTP18	10
414	GSE14415_INDUCED_TREG_VS_FAILED_INDUCED_TREG_UP	GSE14415_INDUCED_TREG_VS_FAILED_INDUCED_TREG_UP	10/351	196/38040	1.57884e-05	0.000455771	0.000311296	ASF1B/EME1/HAUS7/HIRIP3/LAP3/LSM2/POLD1/RBBP7/TPI1/TUBGCP2	10
415	GSE2706_2H_VS_8H_LPS_STIM_DC_UP	GSE2706_2H_VS_8H_LPS_STIM_DC_UP	10/351	196/38040	1.57884e-05	0.000455771	0.000311296	DCXR/GKAP1/HSPA8/MIF4GD/NAA38/NMNAT3/POLD1/RAB34/RPL7A/UQCR10	10
416	GCCATNTTG_YY1_Q6	GCCATNTTG_YY1_Q6	15/351	436/38040	1.58033e-05	0.000455771	0.000311296	C21orf58/ETV1/EXOC6/FAM120C/HOXA2/HSPA8/LMNB1/MRPL11/NELFA/SAFB/SUMO2/TARDBP/UPF3B/YWHAE/ZNF638	15
417	REACTOME_INFLUENZA_INFECTION	REACTOME_INFLUENZA_INFECTION	9/351	156/38040	1.58859e-05	0.000455771	0.000311296	NDC1/NUP54/RPL29/RPL41/RPL7A/RPS11/RPS12/RPS13/RPS27A	9
418	GO_NUCLEAR_INNER_MEMBRANE	GO_NUCLEAR_INNER_MEMBRANE	6/351	58/38040	1.59766e-05	0.000455771	0.000311296	CBX3/LMNB1/MATR3/SMAD1/TM7SF2/TMEM201	6
419	GO_OXIDOREDUCTASE_ACTIVITY_ACTING_ON_THE_CH_CH_GROUP_OF_DONORS	GO_OXIDOREDUCTASE_ACTIVITY_ACTING_ON_THE_CH_CH_GROUP_OF_DONORS	6/351	58/38040	1.59766e-05	0.000455771	0.000311296	DUS3L/IVD/PTGR1/SDHA/SDHB/TM7SF2	6
420	GO_CATALYTIC_STEP_2_SPLICEOSOME	GO_CATALYTIC_STEP_2_SPLICEOSOME	7/351	87/38040	1.66475e-05	0.000455771	0.000311296	ALYREF/CWC27/EIF4A3/LSM2/SNRPB/SNRPB2/SNRPD3	7
421	REACTOME_REGULATION_OF_MRNA_STABILITY_BY_PROTEINS_THAT_BIND_AU_RICH_ELEMENTS	REACTOME_REGULATION_OF_MRNA_STABILITY_BY_PROTEINS_THAT_BIND_AU_RICH_ELEMENTS	7/351	87/38040	1.66475e-05	0.000455771	0.000311296	ELAVL1/EXOSC5/HSPA8/PSMA7/PSMB1/PSMB5/RPS27A	7
422	GNF2_TDG	GNF2_TDG	5/351	35/38040	1.68095e-05	0.000455771	0.000311296	CBX3/CPSF6/SNRPD3/SUMO2/TARDBP	5
423	GO_NUCLEAR_TRANSCRIBED_MRNA_CATABOLIC_PROCESS_EXONUCLEOLYTIC	GO_NUCLEAR_TRANSCRIBED_MRNA_CATABOLIC_PROCESS_EXONUCLEOLYTIC	5/351	35/38040	1.68095e-05	0.000455771	0.000311296	EXOSC5/LSM2/LSM4/LSM5/NT5C3B	5
424	GSE1460_INTRATHYMIC_T_PROGENITOR_VS_NAIVE_CD4_TCELL_ADULT_BLOOD_UP	GSE1460_INTRATHYMIC_T_PROGENITOR_VS_NAIVE_CD4_TCELL_ADULT_BLOOD_UP	10/351	198/38040	1.72358e-05	0.000455771	0.000311296	CBX3/CHCHD3/EIF4A3/FEN1/IDH3A/MCM4/PRMT1/RCN2/TSPAN7/ZNF282	10
425	GSE16450_IMMATURE_VS_MATURE_NEURON_CELL_LINE_DN	GSE16450_IMMATURE_VS_MATURE_NEURON_CELL_LINE_DN	10/351	198/38040	1.72358e-05	0.000455771	0.000311296	ALYREF/C9orf40/CCDC86/CLUH/GPT2/MCM4/RRP1/SLC1A5/TOMM34/TTK	10
426	GSE17974_0H_VS_6H_IN_VITRO_ACT_CD4_TCELL_DN	GSE17974_0H_VS_6H_IN_VITRO_ACT_CD4_TCELL_DN	10/351	198/38040	1.72358e-05	0.000455771	0.000311296	CCDC86/GPN3/HAUS7/POLR3H/PPP1R14B/PRMT1/SLC25A15/SNRPD3/TMEM126B/UTP18	10
427	GSE22886_NAIVE_BCELL_VS_BLOOD_PLASMA_CELL_DN	GSE22886_NAIVE_BCELL_VS_BLOOD_PLASMA_CELL_DN	10/351	198/38040	1.72358e-05	0.000455771	0.000311296	BAG2/CD14/COCH/FEN1/FUT8/MCM4/MRPL13/NDC1/PDCD5/PPP1R14B	10
428	GSE29618_LAIV_VS_TIV_FLU_VACCINE_DAY7_BCELL_DN	GSE29618_LAIV_VS_TIV_FLU_VACCINE_DAY7_BCELL_DN	10/351	198/38040	1.72358e-05	0.000455771	0.000311296	BCL3/CCDC86/CITED2/LSM2/MID1IP1/NELFCD/RCN2/RPL7A/TBC1D8/UQCR10	10
429	GSE3720_VD1_VS_VD2_GAMMADELTA_TCELL_UP	GSE3720_VD1_VS_VD2_GAMMADELTA_TCELL_UP	10/351	198/38040	1.72358e-05	0.000455771	0.000311296	ALG8/CBX3/DHFR/DHX37/EME1/FEN1/MRPL11/NDC1/PPP1R14B/TEAD4	10
430	GSE46242_TH1_VS_ANERGIC_TH1_CD4_TCELL_WITH_EGR2_DELETED_UP	GSE46242_TH1_VS_ANERGIC_TH1_CD4_TCELL_WITH_EGR2_DELETED_UP	10/351	198/38040	1.72358e-05	0.000455771	0.000311296	FAM107B/ITGA4/MOB3A/NUDT19/RAB20/SDHB/SLC20A2/SLC25A15/TNNI2/WDR5	10
431	GO_SPINDLE	GO_SPINDLE	13/351	336/38040	1.72572e-05	0.000455771	0.000311296	BCCIP/CBX3/GPSM2/HAUS7/KATNAL2/KIFC1/SKA2/SKA3/TACC3/TMEM201/TTK/TUBG1/TUBGCP2	13
432	GSE15330_GRANULOCYTE_MONOCYTE_PROGENITOR_VS_PRO_BCELL_UP	GSE15330_GRANULOCYTE_MONOCYTE_PROGENITOR_VS_PRO_BCELL_UP	10/351	199/38040	1.80013e-05	0.000455771	0.000311296	C16orf74/GALK2/KIFC1/LMNB1/NDUFS4/PSMB1/RRP1/SDHA/TYW1/UTP18	10
433	GSE15930_NAIVE_VS_24H_IN_VITRO_STIM_INFAB_CD8_TCELL_DN	GSE15930_NAIVE_VS_24H_IN_VITRO_STIM_INFAB_CD8_TCELL_DN	10/351	199/38040	1.80013e-05	0.000455771	0.000311296	LMNB1/LSM2/NDUFAF4/PDCD2/RCN2/SIVA1/TACC3/TPI1/TUBG1/WDR43	10
434	GSE15930_NAIVE_VS_72H_IN_VITRO_STIM_TRICHOSTATINA_CD8_TCELL_DN	GSE15930_NAIVE_VS_72H_IN_VITRO_STIM_TRICHOSTATINA_CD8_TCELL_DN	10/351	199/38040	1.80013e-05	0.000455771	0.000311296	CRABP2/LMNB1/NDUFAF4/PTGR1/RCN2/SIVA1/TACC3/TPI1/TUBG1/WDR43	10
435	GSE16385_MONOCYTE_VS_12H_ROSIGLITAZONE_IFNG_TNF_TREATED_MACROPHAGE_UP	GSE16385_MONOCYTE_VS_12H_ROSIGLITAZONE_IFNG_TNF_TREATED_MACROPHAGE_UP	10/351	199/38040	1.80013e-05	0.000455771	0.000311296	ARMC7/BUD13/CCDC86/CDKN2C/HSD17B4/MAT2B/MRPS35/NCOA7/PDE7B/PQBP1	10
436	GSE17974_0H_VS_72H_IN_VITRO_ACT_CD4_TCELL_DN	GSE17974_0H_VS_72H_IN_VITRO_ACT_CD4_TCELL_DN	10/351	199/38040	1.80013e-05	0.000455771	0.000311296	COMMD8/FEN1/IMMT/LSM4/NUDT6/PHF19/RAB20/RPP30/SKA3/SNRPD3	10
437	GSE18791_CTRL_VS_NEWCASTLE_VIRUS_DC_12H_UP	GSE18791_CTRL_VS_NEWCASTLE_VIRUS_DC_12H_UP	10/351	199/38040	1.80013e-05	0.000455771	0.000311296	C9orf40/DNAJC11/IVD/NOL11/NUDT6/POLR3H/PPP1R14B/SKA2/TARDBP/THAP11	10
438	GSE22886_NAIVE_BCELL_VS_NEUTROPHIL_UP	GSE22886_NAIVE_BCELL_VS_NEUTROPHIL_UP	10/351	199/38040	1.80013e-05	0.000455771	0.000311296	AKAP1/DKC1/MDH1/MRPS35/RPL41/RPL7A/RPS11/RPS13/RPS27A/TMEM156	10
439	GSE22886_NAIVE_TCELL_VS_NEUTROPHIL_UP	GSE22886_NAIVE_TCELL_VS_NEUTROPHIL_UP	10/351	199/38040	1.80013e-05	0.000455771	0.000311296	C9orf78/EIF3D/HMGN1/MRPS35/NELFCD/PRMT1/RBBP7/RCN2/SMARCE1/THAP11	10
440	GSE26343_UNSTIM_VS_LPS_STIM_NFAT5_KO_MACROPHAGE_UP	GSE26343_UNSTIM_VS_LPS_STIM_NFAT5_KO_MACROPHAGE_UP	10/351	199/38040	1.80013e-05	0.000455771	0.000311296	BCL3/HSPA8/LTA4H/NDUFAF4/PCBP1/PMPCA/PSMA7/RAB20/UTP18/ZNF202	10
441	GSE36888_UNTREATED_VS_IL2_TREATED_TCELL_2H_DN	GSE36888_UNTREATED_VS_IL2_TREATED_TCELL_2H_DN	10/351	199/38040	1.80013e-05	0.000455771	0.000311296	COX5B/CRABP2/FAM120C/GLUD1/MDH1/NMB/POLD1/TMEM126B/TMEM70/TNNI2	10
442	GSE39022_LN_VS_SPLEEN_DC_DN	GSE39022_LN_VS_SPLEEN_DC_DN	10/351	199/38040	1.80013e-05	0.000455771	0.000311296	ADAMTSL4/ARRB1/CCDC86/CITED2/EARS2/FAM120C/HEATR1/RPUSD4/TOP2B/XRCC5	10
443	GSE3982_DC_VS_NEUTROPHIL_LPS_STIM_UP	GSE3982_DC_VS_NEUTROPHIL_LPS_STIM_UP	10/351	199/38040	1.80013e-05	0.000455771	0.000311296	DNAJC2/ELAVL1/LPIN1/NOC2L/PDSS1/SMARCE1/THAP3/TMEM126B/TUBG1/WDR43	10
444	GSE41176_UNSTIM_VS_ANTI_IGM_STIM_BCELL_1H_DN	GSE41176_UNSTIM_VS_ANTI_IGM_STIM_BCELL_1H_DN	10/351	199/38040	1.80013e-05	0.000455771	0.000311296	LAP3/LTA4H/MPC1/RPL29/RPL41/RPS11/SLC16A5/THAP11/TMEM126B/TPI1	10
445	GSE41867_NAIVE_VS_EFFECTOR_CD8_TCELL_DN	GSE41867_NAIVE_VS_EFFECTOR_CD8_TCELL_DN	10/351	199/38040	1.80013e-05	0.000455771	0.000311296	AFG3L2/BCCIP/IMMT/NDUFAF5/NOL11/POLD1/PPP1R14B/SDHAF1/SLC20A1/TSR1	10
446	GSE41867_NAIVE_VS_EFFECTOR_CD8_TCELL_UP	GSE41867_NAIVE_VS_EFFECTOR_CD8_TCELL_UP	10/351	199/38040	1.80013e-05	0.000455771	0.000311296	AKAP1/CBX3/CLUH/DKC1/HSD17B7/IMMT/MRPS5/PMPCA/THOC7/XDH	10
447	GSE45739_NRAS_KO_VS_WT_UNSTIM_CD4_TCELL_UP	GSE45739_NRAS_KO_VS_WT_UNSTIM_CD4_TCELL_UP	10/351	199/38040	1.80013e-05	0.000455771	0.000311296	ALG8/BCCIP/CHRNA5/CNBP/DDX47/PDSS1/SLC1A5/SNRPB2/TMEM70/UTP18	10
448	GSE5542_IFNG_VS_IFNA_AND_IFNG_TREATED_EPITHELIAL_CELLS_24H_UP	GSE5542_IFNG_VS_IFNA_AND_IFNG_TREATED_EPITHELIAL_CELLS_24H_UP	10/351	199/38040	1.80013e-05	0.000455771	0.000311296	ARRB1/CITED2/MID1IP1/NDC1/NDUFS4/SAFB/SDHA/SKA3/SLC16A14/ZNF768	10
449	GSE5589_UNSTIM_VS_45MIN_LPS_STIM_MACROPHAGE_DN	GSE5589_UNSTIM_VS_45MIN_LPS_STIM_MACROPHAGE_DN	10/351	199/38040	1.80013e-05	0.000455771	0.000311296	ANKRD2/CITED2/CLDN7/CNBP/COCH/DCXR/HDAC5/MON1A/RRP1/SCARB1	10
450	GSE6674_ANTI_IGM_VS_CPG_STIM_BCELL_DN	GSE6674_ANTI_IGM_VS_CPG_STIM_BCELL_DN	10/351	199/38040	1.80013e-05	0.000455771	0.000311296	CCDC86/HSD17B7/NDUFAF4/NOC2L/POLR1B/POLR3E/SLC25A33/TSR1/UTP18/WDR43	10
451	MISSIAGLIA_REGULATED_BY_METHYLATION_DN	MISSIAGLIA_REGULATED_BY_METHYLATION_DN	8/351	122/38040	1.8746e-05	0.000455771	0.000311296	ALYREF/CDKN2C/DHFR/FUT8/KIFC1/LMNB1/PSIP1/RNASEH2A	8
452	REACTOME_RESPIRATORY_ELECTRON_TRANSPORT_ATP_SYNTHESIS_BY_CHEMIOSMOTIC_COUPLING_AND_HEAT_PRODUCTION_BY_UNCOUPLING_PROTEINS	REACTOME_RESPIRATORY_ELECTRON_TRANSPORT_ATP_SYNTHESIS_BY_CHEMIOSMOTIC_COUPLING_AND_HEAT_PRODUCTION_BY_UNCOUPLING_PROTEINS	8/351	122/38040	1.8746e-05	0.000455771	0.000311296	COX5B/NDUFAF4/NDUFAF5/NDUFS4/SDHA/SDHB/TMEM126B/UQCR10	8
453	GOLDRATH_NAIVE_VS_EFF_CD8_TCELL_DN	GOLDRATH_NAIVE_VS_EFF_CD8_TCELL_DN	10/351	200/38040	1.87958e-05	0.000455771	0.000311296	ASF1B/CDKN2C/DHFR/ERRFI1/KIF2C/KIFC1/LPIN1/TACC3/TPI1/TTK	10
454	GSE10239_MEMORY_VS_KLRG1HIGH_EFF_CD8_TCELL_DN	GSE10239_MEMORY_VS_KLRG1HIGH_EFF_CD8_TCELL_DN	10/351	200/38040	1.87958e-05	0.000455771	0.000311296	ASF1B/CBX3/CDCA4/E2F2/FASTKD3/GPSM2/IDH3A/KIFC1/MCM4/THOC7	10
455	GSE11961_FOLLICULAR_BCELL_VS_GERMINAL_CENTER_BCELL_DAY40_DN	GSE11961_FOLLICULAR_BCELL_VS_GERMINAL_CENTER_BCELL_DAY40_DN	10/351	200/38040	1.87958e-05	0.000455771	0.000311296	ARMC7/CHCHD3/EXOSC5/GPSM2/ITGA4/MCMBP/PDCD2L/POLD1/SCARB1/SDHAF1	10
456	GSE14308_TH1_VS_TH17_UP	GSE14308_TH1_VS_TH17_UP	10/351	200/38040	1.87958e-05	0.000455771	0.000311296	ASF1B/BUD13/DGAT2/E2F2/IDH3A/KCNN4/KIF2C/KIFC1/NAA38/NUP54	10
457	GSE14769_UNSTIM_VS_360MIN_LPS_BMDM_UP	GSE14769_UNSTIM_VS_360MIN_LPS_BMDM_UP	10/351	200/38040	1.87958e-05	0.000455771	0.000311296	ALG8/ASF1B/ELAVL1/MCM4/MDH2/MRPL11/POLD1/PTGR1/TUBG1/ZNF219	10
458	GSE14908_RESTING_VS_HDM_STIM_CD4_TCELL_ATOPIC_PATIENT_UP	GSE14908_RESTING_VS_HDM_STIM_CD4_TCELL_ATOPIC_PATIENT_UP	10/351	200/38040	1.87958e-05	0.000455771	0.000311296	EIF5B/GALK2/HSPA8/LMNB1/RBBP7/RPL7A/RRP1/WDR43/WDR5/ZBTB14	10
459	GSE15330_WT_VS_IKAROS_KO_LYMPHOID_MULTIPOTENT_PROGENITOR_DN	GSE15330_WT_VS_IKAROS_KO_LYMPHOID_MULTIPOTENT_PROGENITOR_DN	10/351	200/38040	1.87958e-05	0.000455771	0.000311296	CXXC1/EIF4A3/EXOC6/NUDT6/PDCD5/PDCD7/PUF60/SAFB/SLC25A15/SRSF9	10
[truncated: 774 more rows]

## Sheet: Fig3_10A_tgfb_upregulated
	ID	Description	GeneRatio	BgRatio	pvalue	p.adjust	qvalue	geneID	Count
[truncated: 1,686 more rows]

## Sheet: Fig3_10A_ca1a_downregulated
	ID	Description	GeneRatio	BgRatio	pvalue	p.adjust	qvalue	geneID	Count
[truncated: 122 more rows]

[truncated: 1 more sheets: Fig3_10A_ca1a_upregulated]
