# Supplementary material for: Multiple roles of H2A.Z in regulating promoter chromatin architecture in human cells
Source: Nat Commun. 2021 May 5;12:2524. doi: 10.1038/s41467-021-22688-x (PMC8100287; doi:10.1038/s41467-021-22688-x)
Supplement: Supplementary file 8 — Supplementary Data 5 [file 41467_2021_22688_MOESM8_ESM.xlsx]

## Sheet: ExpressedTFs
target_id	pval	qval	b	se_b	mean_obs	var_obs	tech_var	sigma_sq	smooth_sigma_sq	final_sigma_sq	gene_id
ATOH1	0.238839	0.707708	-0.908584	0.771363	0.142642	0.961659	0.20584	0.686663	0.253365	0.686663	ENSG00000172238
BACH1	0.87498	0.974499	-0.015848	0.100727	5.00085	0.0122504	0.00707069	0.00814812	0.00745812	0.00814812	ENSG00000156273
BACH2	0.0796478	0.394184	0.761289	0.434344	2.05944	0.400254	0.0735612	0.209421	0.151595	0.209421	ENSG00000112182
CEBPZ	0.616427	0.855517	0.0285028	0.0569009	5.87316	0.00142168	0.000834092	0.000638353	0.00402248	0.00402248	ENSG00000115816
CPEB1	0.285002	0.707708	0.510519	0.4775	1.51044	0.0899397	0.100819	-0.0861303	0.24119	0.24119	ENSG00000214575
E2F1	0.005289	0.0614534	0.634811	0.227622	6.13545	0.18307	0.0021687	0.075549	0.00345547	0.075549	ENSG00000101412
E2F4	0.0400722	0.268398	0.103507	0.0504174	6.46419	0.00626442	0.000817107	0.00299577	0.00292823	0.00299577	ENSG00000205250
E2F6	0.0120133	0.113113	0.185803	0.0739736	5.76265	0.0110551	0.00389642	-0.00302365	0.00431171	0.00431171	ENSG00000169016
E2F7	0.464357	0.756984	0.0712216	0.0973383	5.60382	0.0128915	0.00487608	0.00933604	0.00479127	0.00933604	ENSG00000165891
EGR1	0.713035	0.911651	-0.0460202	0.125129	7.94653	0.0194241	0.00036693	0.023119	0.00202629	0.023119	ENSG00000120738
EGR2	0.350073	0.707708	0.411172	0.440016	2.5677	0.283055	0.0935573	0.196863	0.0834406	0.196863	ENSG00000122877
EGR4	0.0178328	0.150718	0.832734	0.351502	2.4555	0.298987	0.0892073	0.0244841	0.0961236	0.0961236	ENSG00000135625
EHF	3.00054e-09	2.23812e-07	-1.07342	0.180968	3.56652	0.363205	0.0237461	-0.00183032	0.0253781	0.0253781	ENSG00000135373
ELF1	0.00186482	0.027664	0.129238	0.0415429	7.93407	0.00564027	0.000562294	0.000224609	0.00202642	0.00202642	ENSG00000120690
ELF2	0.154571	0.558245	0.0853072	0.0599249	6.55566	0.00316409	0.00257691	-0.00135078	0.00280958	0.00280958	ENSG00000109381
ELF3	0.000445578	0.00860246	1.40349	0.399683	3.14566	0.782629	0.0687845	0.170835	0.0395915	0.170835	ENSG00000163435
ELF5	0.916335	0.989478	-0.0663336	0.631436	0.138677	0.432755	0.345184	0.194109	0.252883	0.252883	ENSG00000135374
ELK1	0.161377	0.572103	-0.0834809	0.0596098	6.7974	0.00635471	0.00217608	0.00315391	0.00254297	0.00315391	ENSG00000126767
ELK3	7.34914e-08	4.4301e-06	0.32736	0.0608202	6.03696	0.0365883	0.00134197	0.00420668	0.00365064	0.00420668	ENSG00000111145
ELK4	0.029086	0.214116	0.229411	0.105123	6.6051	0.0290498	0.00572473	0.0108514	0.0027497	0.0108514	ENSG00000158711
ERG	0.317311	0.707708	0.914138	0.914138	-0.236078	1.25347	0.109707	1.14376	0.198987	1.14376	ENSG00000157554
ETS1	1.87385e-26	9.32508e-24	0.717058	0.0673718	6.73283	0.159698	0.00120942	0.00559903	0.00260771	0.00559903	ENSG00000134954
ETV1	3.15582e-11	3.14093e-09	-0.702378	0.105794	5.56809	0.161431	0.009738	0.00705056	0.00491081	0.00705056	ENSG00000006468
ETV2	0.135507	0.523296	0.521266	0.349203	3.1822	0.12624	0.145038	-0.0891319	0.0378758	0.0378758	ENSG00000105672
ETV4	0.0432718	0.282248	-0.108723	0.0537948	6.6922	0.00577879	0.00168993	0.00110077	0.00265089	0.00265089	ENSG00000175832
ETV5	2.70548e-06	0.000108031	-0.315617	0.067267	5.54181	0.0330801	0.00178559	0.0022094	0.00500168	0.00500168	ENSG00000244405
ETV6	0.791829	0.94353	-0.0298309	0.113023	4.02572	0.000967473	0.00237507	-0.00149943	0.0167863	0.0167863	ENSG00000139083
ETV7	0.119163	0.50131	-0.451177	0.289532	3.40967	0.161663	0.0395939	0.0861495	0.0294068	0.0861495	ENSG00000010030
FLI1	0.906646	0.988307	-0.0145125	0.123753	6.65937	0.0184408	0.00489825	0.0180738	0.00268717	0.0180738	ENSG00000151702
FOS	0.203764	0.652883	0.0969872	0.0763137	6.69304	0.0098105	0.000912486	0.0078232	0.00264998	0.0078232	ENSG00000170345
FOSB	0.000231033	0.00488155	0.46103	0.125198	5.24143	0.0739682	0.0172989	-0.00454459	0.00621284	0.00621284	ENSG00000125740
FOSL1	1.26321e-12	1.50421e-10	0.721816	0.101689	6.63772	0.168714	0.00127274	0.0142382	0.00271173	0.0142382	ENSG00000175592
FOSL2	0.917344	0.989478	-0.0142643	0.137448	6.21637	0.0227313	0.00246994	0.0258679	0.00330913	0.0258679	ENSG00000075426
FOXI1	0.365499	0.707708	-0.369921	0.408781	-0.508186	0.205263	0.09715	0.108113	0.153503	0.153503	ENSG00000168269
FOXJ3	0.101317	0.456736	-0.0879656	0.0536866	7.39055	0.00494781	0.00218174	0.00110129	0.00214164	0.00214164	ENSG00000198815
FOXL1	0.722317	0.915872	-0.0558814	0.157251	4.81769	0.0306102	0.0141462	0.0229456	0.0086145	0.0229456	ENSG00000176678
FOXM1	0.254391	0.707708	-0.0706378	0.0619767	6.99171	0.00610624	0.000782392	0.00497927	0.00237507	0.00497927	ENSG00000111206
FOXO4	0.448228	0.745716	-0.113579	0.149766	4.3482	0.0307859	0.0142381	0.0194068	0.0126929	0.0194068	ENSG00000184481
FOXQ1	1.30701e-07	7.42391e-06	1.0644	0.201673	4.09509	0.388692	0.0181237	0.0428844	0.0157938	0.0428844	ENSG00000164379
GABPA	0.945619	0.995853	0.00570876	0.083695	6.99707	0.00841561	0.00167843	0.00882886	0.00237099	0.00882886	ENSG00000154727
GLI2	0.615341	0.854717	0.285769	0.568735	1.54549	0.367597	0.249376	0.179496	0.235813	0.235813	ENSG00000074047
GLI3	0.406399	0.71373	-0.0937118	0.112872	4.39274	0.016212	0.00688825	0.0100836	0.012222	0.012222	ENSG00000106571
GLIS1	0.00697088	0.0759305	1.28499	0.476232	2.09621	0.655973	0.194357	0.00641297	0.145839	0.145839	ENSG00000174332
IRF2	0.548723	0.812055	-0.0543398	0.0906155	4.95179	0.00527976	0.00456826	0.000924136	0.00774849	0.00774849	ENSG00000168310
IRF4	0.236292	0.707014	-0.674487	0.56952	-0.279691	0.525704	0.152904	0.333627	0.191958	0.333627	ENSG00000137265
IRF5	0.349265	0.707708	0.126899	0.135573	5.19846	0.0268872	0.00502195	0.0225483	0.00641524	0.0225483	ENSG00000128604
IRF9	0.170967	0.591741	0.207374	0.151467	4.42863	0.0313975	0.0225564	0.000563963	0.011857	0.011857	ENSG00000213928
JUN	1.30578e-21	4.31064e-19	0.832602	0.0871899	6.80713	0.217091	0.00119609	0.010207	0.00253361	0.010207	ENSG00000177606
JUNB	2.90089e-10	2.50574e-08	0.441664	0.0700611	7.05506	0.0644104	0.000934609	0.00642822	0.0023285	0.00642822	ENSG00000171223
JUND	0.00652522	0.072041	0.307649	0.1131	7.06764	0.0437442	0.00234885	0.0168385	0.0023197	0.0168385	ENSG00000130522
KLF1	0.0308597	0.223485	1.3291	0.615645	0.851878	0.814991	0.273599	0.0826986	0.294929	0.294929	ENSG00000105610
KLF12	0.00660754	0.0727571	0.360113	0.132589	4.68944	0.0600004	0.00644089	0.019929	0.00955273	0.019929	ENSG00000118922
KLF13	0.00373326	0.0472943	-0.225684	0.0778256	5.3928	0.0159078	0.00352449	-0.00273967	0.00556075	0.00556075	ENSG00000169926
KLF15	0.0344561	0.2412	0.595256	0.281486	3.00314	0.20138	0.0340333	0.0848179	0.0473538	0.0848179	ENSG00000163884
KLF16	8.27124e-07	3.80911e-05	0.469462	0.0952477	6.12718	0.0770051	0.0043678	0.0092404	0.00347111	0.0092404	ENSG00000129911
KLF3	0.218422	0.678304	0.0697724	0.0566917	6.0362	0.00335087	0.0011687	0.00119432	0.00365222	0.00365222	ENSG00000109787
KLF4	0.000667043	0.0120154	0.518392	0.152344	5.4164	0.108469	0.00368769	0.0311252	0.00546707	0.0311252	ENSG00000136826
KLF5	0.103765	0.463397	0.105285	0.064716	7.27834	0.00537317	0.00408876	-0.00152911	0.00219348	0.00219348	ENSG00000102554
KLF6	1.53869e-21	5.0297e-19	0.871592	0.0914359	6.74755	0.237934	0.000794643	0.0117461	0.00259254	0.0117461	ENSG00000067082
KLF8	0.991869	0.997775	-0.00131214	0.128757	5.91641	0.0198945	0.00881676	0.0160507	0.00391807	0.0160507	ENSG00000102349
KLF9	2.2822e-16	4.32347e-14	-0.603093	0.0734919	6.25556	0.115597	0.00188783	0.00621377	0.00324244	0.00621377	ENSG00000119138
MAFG	0.0129364	0.119117	0.170852	0.068739	5.62371	0.0124425	0.00236088	0.00224579	0.0047267	0.0047267	ENSG00000197063
MAFK	4.65323e-14	6.86496e-12	0.544148	0.0721557	6.16349	0.0920219	0.00440628	-0.000415221	0.00340339	0.00340339	ENSG00000198517
MAZ	0.0201848	0.164629	0.0991139	0.0426683	8.26427	0.00496343	0.000670177	0.00185027	0.00206069	0.00206069	ENSG00000103495
MYOG	0.569077	0.823868	-0.318423	0.559214	-0.152439	0.353305	0.25703	0.146579	0.21205	0.21205	ENSG00000122180
NFE2	0.0162486	0.140864	-1.10248	0.458741	2.15294	0.484388	0.178501	-0.028818	0.137163	0.137163	ENSG00000123405
NFKB1	0.393892	0.708388	0.0513985	0.0602858	5.95711	0.00477696	0.00162755	0.00335297	0.00382402	0.00382402	ENSG00000109320
NFYA	0.000750625	0.0133259	0.157851	0.0468346	7.17455	0.00825122	0.00103944	-6.92546e-05	0.00225078	0.00225078	ENSG00000001167
NFYB	0.0583551	0.333868	-0.133791	0.0706759	6.09523	0.00766163	0.00395982	-0.0010953	0.0035328	0.0035328	ENSG00000120837
NFYC	0.0234047	0.183183	-0.123776	0.0546046	6.7237	0.00634343	0.00185525	0.000328876	0.00261725	0.00261725	ENSG00000066136
NR1H2	0.334879	0.707708	-0.0491443	0.050962	6.46546	0.0036484	0.000969195	0.00268562	0.0029265	0.0029265	ENSG00000131408
NR4A3	0.794731	0.944668	0.234049	0.899596	0.548684	0.987561	0.273609	0.9403	0.286667	0.9403	ENSG00000119508
NRF1	0.391603	0.707861	0.0644872	0.0752728	6.0108	0.00479069	0.00479311	-0.000364229	0.00370587	0.00370587	ENSG00000106459
PATZ1	0.00139395	0.0221004	-0.164647	0.0515183	6.68514	0.00873473	0.0013226	-0.000569955	0.0026586	0.0026586	ENSG00000100105
PBX3	0.0424696	0.279006	0.163431	0.0805518	5.70889	0.0103015	0.00526783	-0.00240705	0.00446507	0.00446507	ENSG00000167081
PRDM1	0.664003	0.884808	0.123871	0.285159	2.63767	0.0275308	0.0457153	-0.0170558	0.0762581	0.0762581	ENSG00000057657
PRDM4	0.201552	0.648417	0.100778	0.0789088	5.15572	0.00478491	0.00271514	-0.000542551	0.00662475	0.00662475	ENSG00000110851
RUNX1	0.0510343	0.308706	0.192834	0.0988289	6.03461	0.0228761	0.00310149	0.0115492	0.00365554	0.0115492	ENSG00000159216
RUNX2	0.628031	0.861826	-0.146745	0.30288	3.3413	0.116544	0.0593593	0.078245	0.0315767	0.078245	ENSG00000124813
RUNX3	0.340037	0.707708	0.517257	0.542146	0.0390813	0.180775	0.201058	-0.0754216	0.239826	0.239826	ENSG00000020633
SALL4	0.229892	0.698603	-0.741935	0.617951	0.898842	0.445891	0.2775	0.0734384	0.295294	0.295294	ENSG00000101115
SNAI1	0.507652	0.78664	-0.12008	0.181254	3.65275	0.00660478	0.0258245	-0.0229758	0.0234548	0.0234548	ENSG00000124216
SNAI2	1.52148e-39	2.30587e-36	0.601568	0.0457172	7.17885	0.111073	0.000869859	0.00226523	0.00224822	0.00226523	ENSG00000019549
SOX15	0.00586373	0.0663641	-0.157078	0.0570091	6.28406	0.00775296	0.00167948	-0.0012408	0.00319558	0.00319558	ENSG00000129194
SOX9	2.17281e-09	1.66542e-07	0.780739	0.130464	4.58018	0.203291	0.0111753	0.0143559	0.0104482	0.0143559	ENSG00000125398
SP1	0.0614284	0.344053	-0.0916876	0.0490204	6.92051	0.00416457	0.00117241	0.000880816	0.00243209	0.00243209	ENSG00000185591
SP2	0.00311276	0.0411195	0.182369	0.0616865	6.11905	0.0121021	0.00222123	0.000434488	0.00348661	0.00348661	ENSG00000167182
SP3	0.611976	0.853387	0.0261016	0.0514565	7.75435	0.00338172	0.00186273	0.00210893	0.0020406	0.00210893	ENSG00000172845
SP4	0.456526	0.751365	0.172078	0.231108	4.53404	0.0729763	0.0231444	0.056972	0.0108555	0.056972	ENSG00000105866
SPI1	0.117648	0.49811	-0.866682	0.553888	-0.259806	0.514311	0.265008	0.0962041	0.19518	0.19518	ENSG00000066336
SPIB	0.552479	0.81485	0.370577	0.623815	1.05492	0.433238	0.29259	0.19746	0.291128	0.291128	ENSG00000269404
STAT1	0.0777149	0.389065	0.0812421	0.0460529	6.97224	0.0045019	0.000791146	0.00236113	0.00239017	0.00239017	ENSG00000115415
STAT2	0.00499606	0.0589451	-0.275124	0.0980036	5.76093	0.0342337	0.00204912	0.0123579	0.00431649	0.0123579	ENSG00000170581
TBX1	0.766239	0.934077	-0.187272	0.629914	1.02513	0.192416	0.302636	-0.0752674	0.292551	0.292551	ENSG00000184058
TBX15	0.350071	0.707708	0.55421	0.593086	1.47066	0.201012	0.280505	-0.144421	0.247121	0.247121	ENSG00000092607
TFAP4	0.131904	0.518336	-0.120038	0.0796726	6.13449	0.007778	0.00606431	-0.0017452	0.00345726	0.00345726	ENSG00000090447
TFDP1	0.0358122	0.247728	0.0867377	0.0413223	7.92195	0.00261574	0.000534641	-8.62528e-05	0.00202665	0.00202665	ENSG00000198176
TFEB	0.141749	0.53271	-0.181843	0.123761	4.60395	0.0192611	0.0127299	-0.00105369	0.0102453	0.0102453	ENSG00000112561
WT1	0.0888942	0.422258	0.346499	0.203672	4.57325	0.085797	0.0201529	0.0420704	0.0105082	0.0420704	ENSG00000184937
ZFP28	0.89373	0.983424	0.0527971	0.395227	-0.318297	0.0425426	0.0486987	0.00343428	0.185608	0.185608	ENSG00000196867
ZFP42	0.454709	0.750019	-0.455885	0.609809	1.77516	0.241327	0.35944	-0.135719	0.19836	0.19836	ENSG00000179059
ZFX	0.517701	0.792015	0.0396065	0.0612256	6.34177	0.00403425	0.0025182	0.00193636	0.00310467	0.00310467	ENSG00000005889
ZIM3	0.545	0.80956	-0.415983	0.687269	0.252098	0.618719	0.290994	0.417513	0.265416	0.417513	ENSG00000141946
